# Supplementary material for: Identification of Rhythmically Expressed LncRNAs in the Zebrafish Pineal Gland and Testis
Source: Int J Mol Sci. 2021 Jul 22;22(15):7810. doi: 10.3390/ijms22157810 (PMC8346003; doi:10.3390/ijms22157810)
Supplement: Supplementary file 1 [file ijms-22-07810-s001.zip]

Archive with 64 entries (61 files):
- SupplementaryTables&Figures/
- __MACOSX/._SupplementaryTables&Figures
- SupplementaryTables&Figures/Supplementary_tables/
- SupplementaryTables&Figures/.DS_Store
- __MACOSX/SupplementaryTables&Figures/._.DS_Store
- SupplementaryTables&Figures/Supplementary_Figures/
- SupplementaryTables&Figures/Supplementary_tables/~$Sup_Table_8_Conservation.xlsx
- SupplementaryTables&Figures/Supplementary_tables/SupplementaryTable_25_29.xlsx
- __MACOSX/SupplementaryTables&Figures/Supplementary_tables/._SupplementaryTable_25_29.xlsx
- SupplementaryTables&Figures/Supplementary_tables/~$Sup_Table_2_ Pineal_promoter analysis of _morning_evening, night lncRNAs.xlsx
- SupplementaryTables&Figures/Supplementary_tables/SupplementaryTable_5_6.xlsx
- __MACOSX/SupplementaryTables&Figures/Supplementary_tables/._SupplementaryTable_5_6.xlsx
- SupplementaryTables&Figures/Supplementary_tables/SupplementaryTable_12_13.xlsx
- __MACOSX/SupplementaryTables&Figures/Supplementary_tables/._SupplementaryTable_12_13.xlsx
- SupplementaryTables&Figures/Supplementary_tables/SupplementaryTable_1.xlsx
- __MACOSX/SupplementaryTables&Figures/Supplementary_tables/._SupplementaryTable_1.xlsx
- SupplementaryTables&Figures/Supplementary_tables/SupplementaryTable_7_11.xlsx
- __MACOSX/SupplementaryTables&Figures/Supplementary_tables/._SupplementaryTable_7_11.xlsx
- SupplementaryTables&Figures/Supplementary_tables/~$Sup_Table_9_ LncRNA-encoded micropeptides.xlsx
- SupplementaryTables&Figures/Supplementary_tables/SupplementaryTable_16_20.xlsx
- __MACOSX/SupplementaryTables&Figures/Supplementary_tables/._SupplementaryTable_16_20.xlsx
- SupplementaryTables&Figures/Supplementary_tables/~$Sup_Table_9_coding.xlsx
- SupplementaryTables&Figures/Supplementary_tables/SupplementaryTable_23_24.xlsx
- __MACOSX/SupplementaryTables&Figures/Supplementary_tables/._SupplementaryTable_23_24.xlsx
- SupplementaryTables&Figures/Supplementary_tables/SupplementaryTable_21_22.xlsx
- __MACOSX/SupplementaryTables&Figures/Supplementary_tables/._SupplementaryTable_21_22.xlsx
- SupplementaryTables&Figures/Supplementary_tables/SupplementaryTable_3_4.xlsx
- __MACOSX/SupplementaryTables&Figures/Supplementary_tables/._SupplementaryTable_3_4.xlsx
- SupplementaryTables&Figures/Supplementary_tables/SupplementaryTable_30_39.xlsx
- __MACOSX/SupplementaryTables&Figures/Supplementary_tables/._SupplementaryTable_30_39.xlsx
- SupplementaryTables&Figures/Supplementary_tables/~$Sup_Table_9_micropeptide_coding_probabilities.xlsx
- SupplementaryTables&Figures/Supplementary_tables/SupplementaryTable_2.xlsx
- __MACOSX/SupplementaryTables&Figures/Supplementary_tables/._SupplementaryTable_2.xlsx
- SupplementaryTables&Figures/Supplementary_tables/SupplementaryTable_14_15.xlsx
- __MACOSX/SupplementaryTables&Figures/Supplementary_tables/._SupplementaryTable_14_15.xlsx
- SupplementaryTables&Figures/Supplementary_tables/~$Sup_Table_1_All Pineal gland rhythmic lncRNAs (570) morning (164), evening (189), night (217).xlsx
- SupplementaryTables&Figures/Supplementary_Figures/SupplementaryFigure 7.tiff
- __MACOSX/SupplementaryTables&Figures/Supplementary_Figures/._SupplementaryFigure 7.tiff
- SupplementaryTables&Figures/Supplementary_Figures/SupplementaryFigure 12.tiff
- __MACOSX/SupplementaryTables&Figures/Supplementary_Figures/._SupplementaryFigure 12.tiff
- SupplementaryTables&Figures/Supplementary_Figures/SupplementaryFigure 13.tiff
- __MACOSX/SupplementaryTables&Figures/Supplementary_Figures/._SupplementaryFigure 13.tiff
- SupplementaryTables&Figures/Supplementary_Figures/SupplementaryFigure 6.tiff
- __MACOSX/SupplementaryTables&Figures/Supplementary_Figures/._SupplementaryFigure 6.tiff
- SupplementaryTables&Figures/Supplementary_Figures/SupplementaryFigure 10.tif
- __MACOSX/SupplementaryTables&Figures/Supplementary_Figures/._SupplementaryFigure 10.tif
- SupplementaryTables&Figures/Supplementary_Figures/SupplementaryFigure 14.tiff
- __MACOSX/SupplementaryTables&Figures/Supplementary_Figures/._SupplementaryFigure 14.tiff
- SupplementaryTables&Figures/Supplementary_Figures/SupplementaryFigure 11.tif
- __MACOSX/SupplementaryTables&Figures/Supplementary_Figures/._SupplementaryFigure 11.tif
- SupplementaryTables&Figures/Supplementary_Figures/SupplementaryFigure 9.tif
- __MACOSX/SupplementaryTables&Figures/Supplementary_Figures/._SupplementaryFigure 9.tif
- SupplementaryTables&Figures/Supplementary_Figures/SupplementaryFigure 5.tif
- __MACOSX/SupplementaryTables&Figures/Supplementary_Figures/._SupplementaryFigure 5.tif
- SupplementaryTables&Figures/Supplementary_Figures/SupplementaryFigure 4.tif
- __MACOSX/SupplementaryTables&Figures/Supplementary_Figures/._SupplementaryFigure 4.tif
- SupplementaryTables&Figures/Supplementary_Figures/SupplementaryFigure 1.tif
- __MACOSX/SupplementaryTables&Figures/Supplementary_Figures/._SupplementaryFigure 1.tif
- SupplementaryTables&Figures/Supplementary_Figures/SupplementaryFigure 3.tif
- __MACOSX/SupplementaryTables&Figures/Supplementary_Figures/._SupplementaryFigure 3.tif
- SupplementaryTables&Figures/Supplementary_Figures/SupplementaryFigure 2.tif
- __MACOSX/SupplementaryTables&Figures/Supplementary_Figures/._SupplementaryFigure 2.tif
- SupplementaryTables&Figures/Supplementary_Figures/SupplementaryFigure 8.tiff
- __MACOSX/SupplementaryTables&Figures/Supplementary_Figures/._SupplementaryFigure 8.tiff
