# Supplementary material for: Identification of Rhythmically Expressed LncRNAs in the Zebrafish Pineal Gland and Testis
Source: Int J Mol Sci. 2021 Jul 22;22(15):7810. doi: 10.3390/ijms22157810 (PMC8346003; doi:10.3390/ijms22157810)
Supplement: Supplementary file 1 [file ijms-22-07810-s001.zip › SupplementaryTables&Figures/Supplementary_tables/SupplementaryTable_25_29.xlsx]

## Sheet: 25 ZF_pineal_vs_human
Supplementary Table 25: zebrafish pineal gland lncRNAs conserved with human.
	zebrafish vs human (pineal gland sequences)
	Transcript	Description	Hits	length	Evalue	Sim Mean
1	ZFLNCT00599	wy62e10.x1 Soares_NSF_F8_9W_OT_PA_P_S1 Homo sapiens cDNA clone IMAGE:2553162 3', mRNA sequence	2705	2	4.92101e-11	92.61
2	ZFLNCT09703	wy62d06.x1 Soares_NSF_F8_9W_OT_PA_P_S1 Homo sapiens cDNA clone IMAGE:2553131 3', mRNA sequence	3987	1	1.0532e-20	82.44
3	ZFLNCT10007	wy63g02.x1 Soares_NSF_F8_9W_OT_PA_P_S1 Homo sapiens cDNA clone IMAGE:2553266 3', mRNA sequence	5750	1	3.08154e-176	89.82
4	ZFLNCT10040	wy62e10.x1 Soares_NSF_F8_9W_OT_PA_P_S1 Homo sapiens cDNA clone IMAGE:2553162 3', mRNA sequence	3895	1	1.66489e-15	81.43
5	ZFLNCT10646	DA175075 BRAMY2 Homo sapiens cDNA clone BRAMY2038350 5', mRNA sequence	492	20	1.82145e-42	77.05
6	ZFLNCT10947	HY140083 RIKEN full-length enriched human cDNA library, brain Homo sapiens cDNA clone H06D132C09, mRNA sequence	6864	5	2.38203e-67	84.71
7	ZFLNCT11291	wy62e10.x1 Soares_NSF_F8_9W_OT_PA_P_S1 Homo sapiens cDNA clone IMAGE:2553162 3', mRNA sequence	3985	1	2.77655e-21	81.88
8	ZFLNCT11751	og82e02.s1 NCI_CGAP_Ov8 Homo sapiens cDNA clone IMAGE:1454810 3' gb:M31520 40S RIBOSOMAL PROTEIN S24 (HUMAN), mRNA sequence	840	20	1.0886e-78	81.19
9	ZFLNCT11928	wy64f03.x1 Soares_NSF_F8_9W_OT_PA_P_S1 Homo sapiens cDNA clone IMAGE:2553341 3', mRNA sequence	5527	1	2.43464e-59	99.21
10	ZFLNCT12651	BX327772 Homo sapiens PLACENTA COT 25-NORMALIZED Homo sapiens cDNA clone CS0DI017YL06 5-PRIME, mRNA sequence	12023	20	1.19834e-08	100
11	ZFLNCT12775	wy62e10.x1 Soares_NSF_F8_9W_OT_PA_P_S1 Homo sapiens cDNA clone IMAGE:2553162 3', mRNA sequence	2907	1	9.71101e-13	84
12	ZFLNCT12848	UI-HF-CB0-atz-f-01-0-UI.r1 NIH_MGC_210 Homo sapiens cDNA clone IMAGE:30572700 5', mRNA sequence	636	1	1.13677e-22	80.25
13	ZFLNCT12850	BX443096 Homo sapiens B CELLS (RAMOS CELL LINE) Homo sapiens cDNA clone CS0DG004YN05 3-PRIME, mRNA sequence	1538	1	8.27058e-08	95
14	ZFLNCT12985	wy62e10.x1 Soares_NSF_F8_9W_OT_PA_P_S1 Homo sapiens cDNA clone IMAGE:2553162 3', mRNA sequence	2528	2	1.75472e-21	83.52
15	ZFLNCT14004	BX412634 Homo sapiens FETAL BRAIN Homo sapiens cDNA clone CS0DF007YE18 3-PRIME, mRNA sequence	2563	6	1.56921e-14	94.12
16	ZFLNCT14919	HESC2_25_C06.g1_A035 NIH_MGC_258 Homo sapiens cDNA clone IMAGE:7468789 5', mRNA sequence	4462	20	2.7438e-14	80.6
17	ZFLNCT15048	DA398019 BRTHA2 Homo sapiens cDNA clone BRTHA2038396 5', mRNA sequence	1787	1	5.24884e-06	100
18	ZFLNCT01316	AV726556 HTC Homo sapiens cDNA clone HTCBFF08 5', mRNA sequence	518	9	1.19638e-58	87.29
19	ZFLNCT01347	BX092249 Soares_fetal_heart_NbHH19W Homo sapiens cDNA clone IMAGp998L18823; IMAGE:358433 5', mRNA sequence	1835	15	8.25607e-104	79.57
20	ZFLNCT01889	DA384767 BRTHA2 Homo sapiens cDNA clone BRTHA2019503 5', mRNA sequence	828	1	1.17416e-30	74.83
21	ZFLNCT01935	wy62g05.x1 Soares_NSF_F8_9W_OT_PA_P_S1 Homo sapiens cDNA clone IMAGE:2553176 3', mRNA sequence	8722	1	1.18959e-121	93.33
22	ZFLNCT16982	RC5-CI0143-041200-031-E02 CI0143 Homo sapiens cDNA, mRNA sequence	947	1	2.16657e-14	76.47
23	ZFLNCT17094	DA433582 CTONG1 Homo sapiens cDNA clone CTONG1000321 5', mRNA sequence	3204	20	2.24453e-32	80.96
24	ZFLNCT17490	DB331589 SMINT1 Homo sapiens cDNA clone SMINT1000131 3', mRNA sequence	1768	20	2.53081e-19	89.53
25	ZFLNCT17750	wy62g05.x1 Soares_NSF_F8_9W_OT_PA_P_S1 Homo sapiens cDNA clone IMAGE:2553176 3', mRNA sequence	18757	2	3.08601e-36	85.18
26	ZFLNCT17766	qh49d03.x1 Soares_NFL_T_GBC_S1 Homo sapiens cDNA clone IMAGE:1848005 3' SW:JNK3_HUMAN P53779 STRESS-ACTIVATED PROTEIN KINASE JNK3; contains element LTR3 repetitive element, mRNA sequence	949	20	2.51436e-54	86.16
27	ZFLNCT18005	DA242023 BRAWH3 Homo sapiens cDNA clone BRAWH3039930 5', mRNA sequence	3999	20	9.31679e-14	91.67
28	ZFLNCT18272	DB271441 UTERU2 Homo sapiens cDNA clone UTERU2033276 5', mRNA sequence	381	20	5.23088e-31	87.59
29	ZFLNCT18357	wy62e10.x1 Soares_NSF_F8_9W_OT_PA_P_S1 Homo sapiens cDNA clone IMAGE:2553162 3', mRNA sequence	2686	1	1.87868e-32	87.23
30	ZFLNCT19216	DA369397 BRSTN2 Homo sapiens cDNA clone BRSTN2018229 5', mRNA sequence	4879	20	3.52523e-76	79.12
31	ZFLNCT19403	wy62e10.x1 Soares_NSF_F8_9W_OT_PA_P_S1 Homo sapiens cDNA clone IMAGE:2553162 3', mRNA sequence	3723	1	1.24615e-12	79.08
32	ZFLNCT19625	wy62e10.x1 Soares_NSF_F8_9W_OT_PA_P_S1 Homo sapiens cDNA clone IMAGE:2553162 3', mRNA sequence	6160	1	5.4414e-13	79.43

## Sheet: 26 ZF_pineal_vs_mouse
Supplementary Table 26: zebrafish pineal gland lncRNAs conserved with mouse.
	zebrafish vs mouse (pineal gland sequences)
	Gene	Description	Hits	length	Evalue	Sim Mean
1	ZFLNCT10947	UI-M-FI0-byq-e-03-0-UI.r1 NIH_BMAP_FI0 Mus musculus cDNA clone IMAGE:6400874 5', mRNA sequence	6864	3	3.60925e-64	85.9
2	ZFLNCT11751	AV033900 Mus musculus adult C57BL/6J cerebellum Mus musculus cDNA clone 1540000O13, mRNA sequence	840	13	2.65474e-59	84.87
3	ZFLNCT12651	FO707976 Mus musculus retina C57BL/6@N Mus musculus cDNA, mRNA sequence	12023	20	2.31239e-08	100
4	ZFLNCT12761	ui22b06.y1 Soares mouse urogenital ridge NMUR Mus musculus cDNA clone IMAGE:1852019 5', mRNA sequence	2236	2	5.4659e-12	88.9
5	ZFLNCT14004	UI-M-FX0-ccg-o-08-0-UI.r1 NIH_BMAP_FX0 Mus musculus cDNA clone IMAGE:6819393 5', mRNA sequence	2563	1	8.00996e-15	94.12
6	ZFLNCT14919	FO713915 Mus musculus retina C57BL/6@N Mus musculus cDNA, mRNA sequence	4462	20	1.09414e-11	83.13
7	ZFLNCT16727	UI-M-EG0p-bve-l-01-0-UI.r1 NIH_BMAP_EG0p Mus musculus cDNA clone IMAGE:5691024 5', mRNA sequence	6099	20	2.16826e-21	79.66
8	ZFLNCT01316	UI-M-BH3-awf-h-07-0-UI.r1 NIH_BMAP_M_S4 Mus musculus cDNA clone UI-M-BH3-awf-h-07-0-UI 5', mRNA sequence	518	9	1.83514e-77	83.86
9	ZFLNCT16982	vi51g07.r2 Beddington mouse embryonic region Mus musculus cDNA clone IMAGE:907356 5' gb:M14780 CREATINE KINASE, M CHAIN (HUMAN); gb:X03233 Mouse muscle creatine kinase mRNA (MOUSE), mRNA sequence	947	4	4.28604e-47	80.58
10	ZFLNCT17094	BX515373 Sugano mouse kidney mkia Mus musculus cDNA clone IMAGp998C134846; IMAGE:1972548 5', mRNA sequence	3204	20	6.2431e-31	81.37
11	ZFLNCT17490	up66d05.x1 Soares_mouse_NMIE Mus musculus cDNA clone IMAGE:2781033 3', mRNA sequence	1768	20	1.28867e-19	88.94
12	ZFLNCT17766	UI-M-EH0p-bvq-f-13-0-UI.r1 NIH_BMAP_EH0p Mus musculus cDNA clone IMAGE:5695500 5', mRNA sequence	949	13	3.3883e-55	86.66
13	ZFLNCT18005	CJ263795 RIKEN full-length enriched mouse cDNA library, C57BL/6J pooled tissue 11 Mus musculus cDNA clone M5H1105F05 3', mRNA sequence	3999	13	2.58473e-12	86.71
14	ZFLNCT18272	BB666586 RIKEN full-length enriched, 2 days pregnant adult female ovary Mus musculus cDNA clone E330022J24 5', mRNA sequence	381	7	5.53221e-29	88.72
15	ZFLNCT19216	JN02003X1_H04 Mouse P7-10 subtracted cDNA library containing dorsal root ganglion (DRG) enriched transcripts Mus musculus cDNA clone JN02003X1_H04 5' Mm.422602, mRNA sequence	4879	20	1.58277e-69	78.23
16	ZFLNCT03787	vp57b03.k1 Knowles Solter mouse 2 cell Mus musculus cDNA clone IMAGE:1080749 5', mRNA sequence	3326	1	1.69792e-20	91.78
17	ZFLNCT05111	ur72h08.y1 NCI_CGAP_Mam3 Mus musculus cDNA clone IMAGE:3155871 5' TR:O00158 O00158 BREAST TUMOR AUTOANTIGEN, mRNA sequence	538	20	4.31871e-27	80.95
18	ZFLNCT05245	BY592913 RIKEN full-length enriched, adult inner ear Mus musculus cDNA clone F930027K19 3', mRNA sequence	1660	3	5.80984e-11	93.56
19	ZFLNCT07306	AGENCOURT_10783367 NIH_MGC_154 Mus musculus cDNA clone IMAGE:30121156 5', mRNA sequence	909	20	5.54979e-138	82.62

## Sheet: 27 ZF_Testis_vs_human
Supplementary Table 27: zebrafish testis lncRNAs conserved with human.
	zebrafish vs human (testis sequences)
	Gene	Description	Hits	length	Evalue	Sim Mean
1	DANIO_RERIO_NEWGENE_1	DA398019 BRTHA2 Homo sapiens cDNA clone BRTHA2038396 5', mRNA sequence	1	4924	1.013e-06	88.24
2	DANIO_RERIO_NEWGENE_1099	DA398019 BRTHA2 Homo sapiens cDNA clone BRTHA2038396 5', mRNA sequence	1	2313	3.29065e-08	84.62
3	DANIO_RERIO_NEWGENE_3183	wy62d09.x1 Soares_NSF_F8_9W_OT_PA_P_S1 Homo sapiens cDNA clone IMAGE:2553137 3', mRNA sequence	1	1451	9.34949e-103	88.45
4	DANIO_RERIO_NEWGENE_5125	wy62e10.x1 Soares_NSF_F8_9W_OT_PA_P_S1 Homo sapiens cDNA clone IMAGE:2553162 3', mRNA sequence	2	4925	4.38625e-24	86.28
5	DANIO_RERIO_NEWGENE_5877	wy62e10.x1 Soares_NSF_F8_9W_OT_PA_P_S1 Homo sapiens cDNA clone IMAGE:2553162 3', mRNA sequence	1	2594	7.68792e-17	88.24
6	DANIO_RERIO_NEWGENE_6186	DB499666 RIKEN full-length enriched human cDNA library, hypothalamus Homo sapiens cDNA clone H033074C15 5', mRNA sequence	3	7727	2.59009e-12	100
7	DANIO_RERIO_NEWGENE_7254	wy62e10.x1 Soares_NSF_F8_9W_OT_PA_P_S1 Homo sapiens cDNA clone IMAGE:2553162 3', mRNA sequence	1	2467	9.26395e-09	100
8	DANIO_RERIO_NEWGENE_8529	AGENCOURT_8482714 Lupski_dorsal_root_ganglion Homo sapiens cDNA clone IMAGE:6186089 5', mRNA sequence	20	3367	6.77143e-165	77.91
9	DANIO_RERIO_NEWGENE_8555	DA398019 BRTHA2 Homo sapiens cDNA clone BRTHA2038396 5', mRNA sequence	1	2026	5.94555e-06	100
10	DANIO_RERIO_NEWGENE_8932	HY087152 RIKEN full-length enriched human cDNA library, thymus Homo sapiens cDNA clone H05D121M04, mRNA sequence	6	1038	4.98772e-34	97.97
11	DANIO_RERIO_NEWGENE_9755	BX356883 Homo sapiens PLACENTA COT 25-NORMALIZED Homo sapiens cDNA clone CS0DI018YJ14 3-PRIME, mRNA sequence	20	1564	6.58975e-05	94.29
12	DANIO_RERIO_NEWGENE_10539	wy64c11.x1 Soares_NSF_F8_9W_OT_PA_P_S1 Homo sapiens cDNA clone IMAGE:2553332 3', mRNA sequence	1	1857	1.27846e-10	86.36
13	DANIO_RERIO_NEWGENE_2631	wy62e10.x1 Soares_NSF_F8_9W_OT_PA_P_S1 Homo sapiens cDNA clone IMAGE:2553162 3', mRNA sequence	1	8728	1.59498e-10	85.88
14	DANIO_RERIO_NEWGENE_2693	wy62e10.x1 Soares_NSF_F8_9W_OT_PA_P_S1 Homo sapiens cDNA clone IMAGE:2553162 3', mRNA sequence	1	2611	1.41014e-07	83.53
15	DANIO_RERIO_NEWGENE_4782	BX102817 Soares fetal liver spleen 1NFLS Homo sapiens cDNA clone IMAGp998B12398; IMAGE:205355 5', mRNA sequence	20	890	3.70379e-05	96

## Sheet: 28 ZF_Testis_vs_mouse
Supplementary Table 28: zebrafish testis lncRNAs conserved with mouse.
	zebrafish vs mouse (testis sequences)
	Gene	Description	Hits	length	E-value	Sim Mean
1	DANIO_RERIO_NEWGENE_14	EST02367 Mouse 7.5 dpc embryo ectoplacental cone cDNA library Mus musculus cDNA clone C0020F02 5', mRNA sequence	1	4927	6.02e-58	80.14
2	DANIO_RERIO_NEWGENE_6186	DS060D_C06 Eppig Hampl Solter fully-grown mouse oocyte Mus musculus cDNA clone DS060D_C06 5', mRNA sequence	5	7727	3.92e-09	95.35
3	DANIO_RERIO_NEWGENE_8529	UI-M-FD0-cdj-a-21-0-UI.r1 NIH_BMAP_FD0 Mus musculus cDNA clone IMAGE:6829438 5', mRNA sequence	5	3367	3.68e-73	76.43
4	DANIO_RERIO_NEWGENE_4782	BB658458 RIKEN full-length enriched, 12 days embryo eyeball Mus musculus cDNA clone D230045J23 5', mRNA sequence	14	890	4.99e-06	100

## Sheet: 29 three species conservation
Supplementary Table 29: lncRNAs conserved in all three species, namely zebrafish, human, and mouse.
	Pineal gland				Testis
	ZFLNCT01316				DANIO_RERIO_NEWGENE_6186
	ZFLNCT10947				DANIO_RERIO_NEWGENE_8529
	ZFLNCT11751				DANIO_RERIO_NEWGENE_4782
	ZFLNCT12651
	ZFLNCT14004
	ZFLNCT14919
	ZFLNCT16982
	ZFLNCT17094
	ZFLNCT17490
	ZFLNCT17766
	ZFLNCT18005
	ZFLNCT18272
	ZFLNCT19216
