# Supplementary material for: Identification of Rhythmically Expressed LncRNAs in the Zebrafish Pineal Gland and Testis
Source: Int J Mol Sci. 2021 Jul 22;22(15):7810. doi: 10.3390/ijms22157810 (PMC8346003; doi:10.3390/ijms22157810)
Supplement: Supplementary file 1 [file ijms-22-07810-s001.zip › SupplementaryTables&Figures/Supplementary_tables/SupplementaryTable_5_6.xlsx]

## Sheet: 1 morning evening night lncRNAs
Supplementary Table 5: Classification of rhythmically expressed pineal gland lncRNAs into morning (164), evening (189), and night (217) lncRNAs.
Morning		Evening	Night
ZFLNCG00017		ZFLNCG00008	ZFLNCG00024
ZFLNCG00048		ZFLNCG00030	ZFLNCG00107
ZFLNCG00163		ZFLNCG00042	ZFLNCG00140
ZFLNCG00228		ZFLNCG00122	ZFLNCG00153
ZFLNCG00254		ZFLNCG00125	ZFLNCG00229
ZFLNCG00291		ZFLNCG00138	ZFLNCG00355
ZFLNCG00377		ZFLNCG00154	ZFLNCG00356
ZFLNCG00505		ZFLNCG00224	ZFLNCG00362
ZFLNCG00570		ZFLNCG00239	ZFLNCG00396
ZFLNCG00603		ZFLNCG00346	ZFLNCG00413
ZFLNCG00735		ZFLNCG00407	ZFLNCG00487
ZFLNCG00782		ZFLNCG00547	ZFLNCG00545
ZFLNCG00819		ZFLNCG00568	ZFLNCG00579
ZFLNCG00830		ZFLNCG00618	ZFLNCG00622
ZFLNCG01222		ZFLNCG00736	ZFLNCG00712
ZFLNCG01492		ZFLNCG00739	ZFLNCG00725
ZFLNCG01514		ZFLNCG00883	ZFLNCG00728
ZFLNCG01614		ZFLNCG00884	ZFLNCG00732
ZFLNCG01692		ZFLNCG00900	ZFLNCG00737
ZFLNCG01697		ZFLNCG00912	ZFLNCG00741
ZFLNCG01780		ZFLNCG00925	ZFLNCG00755
ZFLNCG01874		ZFLNCG01143	ZFLNCG00789
ZFLNCG01875		ZFLNCG01215	ZFLNCG00799
ZFLNCG01901		ZFLNCG01327	ZFLNCG00897
ZFLNCG02020		ZFLNCG01414	ZFLNCG00986
ZFLNCG02030		ZFLNCG01520	ZFLNCG01046
ZFLNCG02075		ZFLNCG01543	ZFLNCG01247
ZFLNCG02078		ZFLNCG01550	ZFLNCG01290
ZFLNCG02116		ZFLNCG01552	ZFLNCG01305
ZFLNCG02185		ZFLNCG01661	ZFLNCG01313
ZFLNCG02224		ZFLNCG01770	ZFLNCG01333
ZFLNCG02258		ZFLNCG01962	ZFLNCG01344
ZFLNCG02275		ZFLNCG02021	ZFLNCG01347
ZFLNCG02276		ZFLNCG02031	ZFLNCG01352
ZFLNCG02283		ZFLNCG02070	ZFLNCG01577
ZFLNCG02353		ZFLNCG02095	ZFLNCG01590
ZFLNCG02418		ZFLNCG02099	ZFLNCG01601
ZFLNCG02536		ZFLNCG02359	ZFLNCG01631
ZFLNCG02981		ZFLNCG02403	ZFLNCG01731
ZFLNCG03012		ZFLNCG02487	ZFLNCG01739
ZFLNCG03419		ZFLNCG02525	ZFLNCG01754
ZFLNCG03570		ZFLNCG02704	ZFLNCG01831
ZFLNCG03602		ZFLNCG02791	ZFLNCG01835
ZFLNCG03662		ZFLNCG02900	ZFLNCG01912
ZFLNCG03691		ZFLNCG03022	ZFLNCG01944
ZFLNCG03712		ZFLNCG03041	ZFLNCG01982
ZFLNCG03740		ZFLNCG03094	ZFLNCG01983
ZFLNCG03838		ZFLNCG03128	ZFLNCG02028
ZFLNCG04168		ZFLNCG03175	ZFLNCG02159
ZFLNCG04172		ZFLNCG03236	ZFLNCG02189
ZFLNCG04192		ZFLNCG03426	ZFLNCG02192
ZFLNCG04219		ZFLNCG03484	ZFLNCG02362
ZFLNCG04290		ZFLNCG03519	ZFLNCG02388
ZFLNCG04354		ZFLNCG03652	ZFLNCG02391
ZFLNCG04406		ZFLNCG03823	ZFLNCG02414
ZFLNCG04442		ZFLNCG03946	ZFLNCG02428
ZFLNCG04553		ZFLNCG04008	ZFLNCG02447
ZFLNCG04558		ZFLNCG04055	ZFLNCG02553
ZFLNCG04605		ZFLNCG04087	ZFLNCG02616
ZFLNCG04716		ZFLNCG04182	ZFLNCG02648
ZFLNCG04718		ZFLNCG04210	ZFLNCG02670
ZFLNCG04805		ZFLNCG04243	ZFLNCG03141
ZFLNCG04856		ZFLNCG04279	ZFLNCG03198
ZFLNCG05002		ZFLNCG04323	ZFLNCG03232
ZFLNCG05034		ZFLNCG04333	ZFLNCG03235
ZFLNCG05129		ZFLNCG04499	ZFLNCG03249
ZFLNCG05130		ZFLNCG04515	ZFLNCG03367
ZFLNCG05189		ZFLNCG04583	ZFLNCG03371
ZFLNCG05270		ZFLNCG04662	ZFLNCG03402
ZFLNCG05471		ZFLNCG04723	ZFLNCG03414
ZFLNCG05528		ZFLNCG04728	ZFLNCG03475
ZFLNCG05529		ZFLNCG04787	ZFLNCG03478
ZFLNCG05534		ZFLNCG04839	ZFLNCG03622
ZFLNCG05569		ZFLNCG04851	ZFLNCG03711
ZFLNCG05577		ZFLNCG04895	ZFLNCG03889
ZFLNCG05643		ZFLNCG04999	ZFLNCG03914
ZFLNCG05746		ZFLNCG05007	ZFLNCG03942
ZFLNCG06089		ZFLNCG05037	ZFLNCG04048
ZFLNCG06164		ZFLNCG05117	ZFLNCG04054
ZFLNCG06371		ZFLNCG05198	ZFLNCG04107
ZFLNCG06749		ZFLNCG05220	ZFLNCG04222
ZFLNCG06816		ZFLNCG05350	ZFLNCG04281
ZFLNCG06819		ZFLNCG05468	ZFLNCG04284
ZFLNCG06897		ZFLNCG05480	ZFLNCG04535
ZFLNCG06902		ZFLNCG05481	ZFLNCG04552
ZFLNCG06972		ZFLNCG05563	ZFLNCG04756
ZFLNCG06997		ZFLNCG05710	ZFLNCG04848
ZFLNCG07010		ZFLNCG05713	ZFLNCG04849
ZFLNCG07121		ZFLNCG05770	ZFLNCG05073
ZFLNCG07147		ZFLNCG05792	ZFLNCG05104
ZFLNCG07448		ZFLNCG05815	ZFLNCG05125
ZFLNCG07675		ZFLNCG05861	ZFLNCG05138
ZFLNCG07804		ZFLNCG05895	ZFLNCG05204
ZFLNCG07850		ZFLNCG05909	ZFLNCG05332
ZFLNCG07881		ZFLNCG05938	ZFLNCG05366
ZFLNCG07882		ZFLNCG06072	ZFLNCG05386
ZFLNCG07892		ZFLNCG06100	ZFLNCG05394
ZFLNCG07894		ZFLNCG06159	ZFLNCG05544
ZFLNCG07931		ZFLNCG06188	ZFLNCG05630
ZFLNCG08055		ZFLNCG06406	ZFLNCG05638
ZFLNCG08250		ZFLNCG06528	ZFLNCG05732
ZFLNCG08470		ZFLNCG06555	ZFLNCG05837
ZFLNCG08479		ZFLNCG06621	ZFLNCG05878
ZFLNCG08567		ZFLNCG06674	ZFLNCG05974
ZFLNCG08575		ZFLNCG06801	ZFLNCG06006
ZFLNCG08576		ZFLNCG06843	ZFLNCG06015
ZFLNCG08734		ZFLNCG06849	ZFLNCG06037
ZFLNCG08759		ZFLNCG06868	ZFLNCG06047
ZFLNCG08912		ZFLNCG06901	ZFLNCG06156
ZFLNCG08926		ZFLNCG06907	ZFLNCG06258
ZFLNCG08968		ZFLNCG06959	ZFLNCG06313
ZFLNCG08989		ZFLNCG06967	ZFLNCG06476
ZFLNCG08990		ZFLNCG07084	ZFLNCG06526
ZFLNCG09022		ZFLNCG07179	ZFLNCG06624
ZFLNCG09155		ZFLNCG07279	ZFLNCG06723
ZFLNCG09245		ZFLNCG07386	ZFLNCG06790
ZFLNCG09274		ZFLNCG07547	ZFLNCG06797
ZFLNCG09388		ZFLNCG07554	ZFLNCG06798
ZFLNCG09497		ZFLNCG07582	ZFLNCG06834
ZFLNCG09541		ZFLNCG07696	ZFLNCG06886
ZFLNCG09707		ZFLNCG07806	ZFLNCG06914
ZFLNCG09721		ZFLNCG07811	ZFLNCG06942
ZFLNCG09926		ZFLNCG07905	ZFLNCG06969
ZFLNCG09941		ZFLNCG07916	ZFLNCG07029
ZFLNCG09952		ZFLNCG07927	ZFLNCG07036
ZFLNCG09963		ZFLNCG07930	ZFLNCG07046
ZFLNCG10257		ZFLNCG07991	ZFLNCG07119
ZFLNCG10346		ZFLNCG08181	ZFLNCG07360
ZFLNCG10398		ZFLNCG08238	ZFLNCG07387
ZFLNCG10447		ZFLNCG08283	ZFLNCG07440
ZFLNCG10471		ZFLNCG08297	ZFLNCG07460
ZFLNCG10635		ZFLNCG08304	ZFLNCG07464
ZFLNCG10749		ZFLNCG08315	ZFLNCG07485
ZFLNCG10957		ZFLNCG08330	ZFLNCG07550
ZFLNCG11137		ZFLNCG08355	ZFLNCG07559
ZFLNCG11333		ZFLNCG08357	ZFLNCG07611
ZFLNCG11337		ZFLNCG08398	ZFLNCG07618
ZFLNCG11421		ZFLNCG08441	ZFLNCG07636
ZFLNCG11444		ZFLNCG08580	ZFLNCG07663
ZFLNCG11462		ZFLNCG08650	ZFLNCG07673
ZFLNCG11513		ZFLNCG08725	ZFLNCG07711
ZFLNCG11612		ZFLNCG08889	ZFLNCG07823
ZFLNCG11625		ZFLNCG08971	ZFLNCG07849
ZFLNCG11633		ZFLNCG09033	ZFLNCG07926
ZFLNCG11643		ZFLNCG09039	ZFLNCG07961
ZFLNCG11750		ZFLNCG09175	ZFLNCG07988
ZFLNCG11761		ZFLNCG09236	ZFLNCG08208
ZFLNCG11807		ZFLNCG09353	ZFLNCG08220
ZFLNCG11827		ZFLNCG09409	ZFLNCG08264
ZFLNCG11915		ZFLNCG09412	ZFLNCG08487
ZFLNCG12035		ZFLNCG09464	ZFLNCG08551
ZFLNCG12042		ZFLNCG09467	ZFLNCG08556
ZFLNCG12097		ZFLNCG09686	ZFLNCG08639
ZFLNCG12291		ZFLNCG09711	ZFLNCG08666
ZFLNCG12313		ZFLNCG09750	ZFLNCG08681
ZFLNCG12420		ZFLNCG09768	ZFLNCG08715
ZFLNCG12503		ZFLNCG09827	ZFLNCG08732
ZFLNCG12516		ZFLNCG09927	ZFLNCG08792
ZFLNCG12643		ZFLNCG10065	ZFLNCG08877
ZFLNCG12724		ZFLNCG10171	ZFLNCG08915
ZFLNCG12775		ZFLNCG10304	ZFLNCG09008
ZFLNCG12816		ZFLNCG10373	ZFLNCG09156
ZFLNCG12860		ZFLNCG10388	ZFLNCG09188
ZFLNCG12932		ZFLNCG10759	ZFLNCG09289
		ZFLNCG10773	ZFLNCG09362
		ZFLNCG10910	ZFLNCG09460
		ZFLNCG10928	ZFLNCG09498
		ZFLNCG10945	ZFLNCG09549
		ZFLNCG10978	ZFLNCG09569
		ZFLNCG11097	ZFLNCG09667
		ZFLNCG11107	ZFLNCG09747
		ZFLNCG11224	ZFLNCG09777
		ZFLNCG11282	ZFLNCG09815
		ZFLNCG11322	ZFLNCG09921
		ZFLNCG11329	ZFLNCG09972
		ZFLNCG11342	ZFLNCG10017
		ZFLNCG11343	ZFLNCG10060
		ZFLNCG11344	ZFLNCG10151
		ZFLNCG11436	ZFLNCG10203
		ZFLNCG11448	ZFLNCG10204
		ZFLNCG11472	ZFLNCG10226
		ZFLNCG11803	ZFLNCG10228
		ZFLNCG12046	ZFLNCG10292
		ZFLNCG12052	ZFLNCG10318
		ZFLNCG12287	ZFLNCG10476
		ZFLNCG12462	ZFLNCG10647
		ZFLNCG12564	ZFLNCG10802
		ZFLNCG12803	ZFLNCG10991
		ZFLNCG12907	ZFLNCG11043
			ZFLNCG11044
			ZFLNCG11065
			ZFLNCG11160
			ZFLNCG11330
			ZFLNCG11331
			ZFLNCG11340
			ZFLNCG11358
			ZFLNCG11414
			ZFLNCG11434
			ZFLNCG11475
			ZFLNCG11503
			ZFLNCG11605
			ZFLNCG11707
			ZFLNCG11778
			ZFLNCG11798
			ZFLNCG11821
			ZFLNCG11824
			ZFLNCG11841
			ZFLNCG11887
			ZFLNCG12024
			ZFLNCG12170
			ZFLNCG12328
			ZFLNCG12418
			ZFLNCG12717
			ZFLNCG12777
			ZFLNCG12779
			ZFLNCG12921
			ZFLNCG12993

## Sheet: 2 Marker lncRNAs
	Supplementary Table 6: Pineal gland rhythmically expressedrhythmic lncRNAs. Top-ranked Pineal pineal gland marker lncRNAs in overall (10 lncRNAs out of 570), morning (10 lncRNAs out of 164), evening (10 lncRNAs out of 189), and night (10 lncRNAs out of 217).
	Overall	Morning	Evening	Night
	ZFLNCG06942	ZFLNCG00570	ZFLNCG10978	ZFLNCG06942
	ZFLNCG07663	ZFLNCG08250	ZFLNCG11343	ZFLNCG07663
	ZFLNCG07711	ZFLNCG03012	ZFLNCG00547	ZFLNCG07711
	ZFLNCG09188	ZFLNCG07882	ZFLNCG06555	ZFLNCG09188
	ZFLNCG10978	ZFLNCG03691	ZFLNCG06907	ZFLNCG00024
	ZFLNCG00024	ZFLNCG10346	ZFLNCG05350	ZFLNCG08792
	ZFLNCG08792	ZFLNCG02078	ZFLNCG00138	ZFLNCG05974
	ZFLNCG11343	ZFLNCG12643	ZFLNCG06959	ZFLNCG07618
	ZFLNCG00570	ZFLNCG05130	ZFLNCG06100	ZFLNCG07823
	ZFLNCG05974	ZFLNCG08759	ZFLNCG00736	ZFLNCG07046
