# Supplementary material for: Identification of Rhythmically Expressed LncRNAs in the Zebrafish Pineal Gland and Testis
Source: Int J Mol Sci. 2021 Jul 22;22(15):7810. doi: 10.3390/ijms22157810 (PMC8346003; doi:10.3390/ijms22157810)
Supplement: Supplementary file 1 [file ijms-22-07810-s001.zip › SupplementaryTables&Figures/Supplementary_tables/SupplementaryTable_12_13.xlsx]

## Sheet: 12_GO Analysis
Supplementary Table 12: GO analysis of pineal gland morning, evening, and night lncRNAs.
lncRNA	Description	Length	#Hits	e-value	sim mean	#GO	GO IDs	GO Names	Enzyme codes	Enzyme names
ZFLNCT00056	Danio rerio genome assembly, chromosome: 1	693	14	0	97.16	6	F:GO:0005412; C:GO:0005886; P:GO:0006020; P:GO:0015798; C:GO:0016021; P:GO:1904659	F:glucose:sodium symporter activity; C:plasma membrane; P:inositol metabolic process; P:myo-inositol transport; C:integral component of membrane; P:glucose transmembrane transport	EC:7	n/a
ZFLNCT00160	Danio rerio genome assembly, chromosome: 15	1859	20	0	93.61	50	F:GO:0000049; P:GO:0000723; F:GO:0000978; F:GO:0000981; C:GO:0001726; P:GO:0003401; F:GO:0003678; F:GO:0004519; F:GO:0005337; F:GO:0005524; C:GO:0005654; C:GO:0005759; C:GO:0005783; C:GO:0005902; P:GO:0006281; P:GO:0006310; P:GO:0006357; P:GO:0006629; P:GO:0007163; F:GO:0008081; F:GO:0008504; C:GO:0010494; C:GO:0015629; P:GO:0015844; C:GO:0016021; P:GO:0016477; C:GO:0019005; C:GO:0030027; C:GO:00…	F:tRNA binding; P:telomere maintenance; F:RNA polymerase II proximal promoter sequence-specific DNA binding; F:RNA polymerase II transcription factor activity, sequence-specific DNA binding; C:ruffle; P:axis elongation; F:DNA helicase activity; F:endonuclease activity; F:nucleoside transmembrane transporter activity; F:ATP binding; C:nucleoplasm; C:mitochondrial matrix; C:endoplasmic reticulum; C…	EC:3.1.4; EC:3.1; EC:3.6.4.12; EC:3; EC:7	Acting on ester bonds; Acting on ester bonds; DNA helicase; Hydrolases; n/a
ZFLNCT00175	Danio rerio genome assembly, chromosome: 1	776	20	0	94.81	63	F:GO:0000035; F:GO:0000036; P:GO:0000278; P:GO:0000724; C:GO:0000922; P:GO:0001525; P:GO:0001817; P:GO:0002237; P:GO:0002253; P:GO:0002755; F:GO:0003677; F:GO:0003689; F:GO:0003925; F:GO:0004521; F:GO:0004698; F:GO:0004888; F:GO:0005245; F:GO:0005524; F:GO:0005525; C:GO:0005654; C:GO:0005747; C:GO:0005813; C:GO:0005942; P:GO:0006397; P:GO:0006633; P:GO:0006954; F:GO:0008270; F:GO:0016247; P:GO:00…	F:acyl binding; F:acyl carrier activity; P:mitotic cell cycle; P:double-strand break repair via homologous recombination; C:spindle pole; P:angiogenesis; P:regulation of cytokine production; P:response to molecule of bacterial origin; P:activation of immune response; P:MyD88-dependent toll-like receptor signaling pathway; F:DNA binding; F:DNA clamp loader activity; F:obsolete small monomeric GTPa…	EC:2.7.1; EC:2.7.11.1; EC:3.6.5.1; EC:3.6.5.2; EC:3.6.1; EC:3.1; EC:2.7.11.13; EC:3.6.4.12; EC:2.7; EC:2; EC:3.6; EC:3; EC:7	Transferring phosphorus-containing groups; Non-specific serine/threonine protein kinase; Heterotrimeric G-protein GTPase; Small monomeric GTPase; Acting on acid anhydrides; Acting on ester bonds; Protein kinase C; DNA helicase; Transferring phosphorus-containing groups; Transferases; Acting on acid anhydrides; Hydrolases; n/a
ZFLNCT00182	Danio rerio genome assembly, chromosome: 1	742	10	0	94.62	37	F:GO:0000035; F:GO:0000036; P:GO:0000278; C:GO:0000922; F:GO:0003677; F:GO:0003689; F:GO:0003925; F:GO:0004521; F:GO:0005524; F:GO:0005525; C:GO:0005634; C:GO:0005747; C:GO:0005813; C:GO:0005834; P:GO:0006325; P:GO:0006397; P:GO:0006457; P:GO:0006468; P:GO:0006633; P:GO:0007200; C:GO:0016021; F:GO:0017116; F:GO:0019003; C:GO:0030496; P:GO:0031101; F:GO:0031681; P:GO:0032465; P:GO:0032508; P:GO:00…	F:acyl binding; F:acyl carrier activity; P:mitotic cell cycle; C:spindle pole; F:DNA binding; F:DNA clamp loader activity; F:obsolete small monomeric GTPase activity; F:endoribonuclease activity; F:ATP binding; F:GTP binding; C:nucleus; C:mitochondrial respiratory chain complex I; C:centrosome; C:heterotrimeric G-protein complex; P:chromatin organization; P:mRNA processing; P:protein folding; P:p…	EC:2.7.1; EC:3.6.1; EC:3.1; EC:2.7.11.1; EC:3.6.4.12; EC:2.7; EC:2; EC:3.6; EC:3; EC:3.6.5.1; EC:3.6.5.2	Transferring phosphorus-containing groups; Acting on acid anhydrides; Acting on ester bonds; Non-specific serine/threonine protein kinase; DNA helicase; Transferring phosphorus-containing groups; Transferases; Acting on acid anhydrides; Hydrolases; Heterotrimeric G-protein GTPase; Small monomeric GTPase
ZFLNCT00197	Danio rerio genome assembly, chromosome: 1	518	9	0	97.59	14	F:GO:0000978; F:GO:0000981; F:GO:0005085; F:GO:0005102; C:GO:0005634; C:GO:0005667; C:GO:0005783; C:GO:0005856; P:GO:0006357; F:GO:0008092; P:GO:0031018; P:GO:0045087; P:GO:0048839; P:GO:0050790	F:RNA polymerase II proximal promoter sequence-specific DNA binding; F:RNA polymerase II transcription factor activity, sequence-specific DNA binding; F:guanyl-nucleotide exchange factor activity; F:signaling receptor binding; C:nucleus; C:transcription factor complex; C:endoplasmic reticulum; C:cytoskeleton; P:regulation of transcription by RNA polymerase II; F:cytoskeletal protein binding; P:en…
ZFLNCT00220	Danio rerio genome assembly, chromosome: 1	360	20	0	94.12	50	C:GO:0000110; P:GO:0000715; P:GO:0001579; P:GO:0002040; F:GO:0003684; F:GO:0004623; F:GO:0004703; F:GO:0005262; F:GO:0005509; F:GO:0005524; C:GO:0005576; C:GO:0005794; C:GO:0005829; C:GO:0005887; P:GO:0006284; P:GO:0006468; P:GO:0006644; P:GO:0006874; P:GO:0007586; F:GO:0008273; P:GO:0009306; P:GO:0015914; P:GO:0016042; C:GO:0016323; C:GO:0016529; C:GO:0030176; C:GO:0030314; P:GO:0033683; P:GO:00…	C:nucleotide-excision repair factor 1 complex; P:nucleotide-excision repair, DNA damage recognition; P:medium-chain fatty acid transport; P:sprouting angiogenesis; F:damaged DNA binding; F:phospholipase A2 activity; F:G-protein coupled receptor kinase activity; F:calcium channel activity; F:calcium ion binding; F:ATP binding; C:extracellular region; C:Golgi apparatus; C:cytosol; C:integral compon…	EC:2.7.1; EC:3.1; EC:2.7; EC:2; EC:2.7.11.16; EC:3; EC:7; EC:3.1.1; EC:3.1.1.1; EC:3.1.1.4	Transferring phosphorus-containing groups; Acting on ester bonds; Transferring phosphorus-containing groups; Transferases; [G-protein-coupled receptor] kinase; Hydrolases; n/a; Acting on ester bonds; Carboxylesterase; Phospholipase A(2)
ZFLNCT00221	Danio rerio genome assembly, chromosome: 1	772	20	0	93.88	48	C:GO:0000110; P:GO:0000715; P:GO:0001579; P:GO:0002040; F:GO:0003684; F:GO:0004623; F:GO:0004703; F:GO:0005262; F:GO:0005509; F:GO:0005524; C:GO:0005576; C:GO:0005794; C:GO:0005829; C:GO:0005887; P:GO:0006284; P:GO:0006468; P:GO:0006644; P:GO:0006874; P:GO:0007586; F:GO:0008273; P:GO:0009306; P:GO:0015914; P:GO:0016042; C:GO:0016323; C:GO:0030176; P:GO:0033683; P:GO:0034377; F:GO:0035091; P:GO:00…	C:nucleotide-excision repair factor 1 complex; P:nucleotide-excision repair, DNA damage recognition; P:medium-chain fatty acid transport; P:sprouting angiogenesis; F:damaged DNA binding; F:phospholipase A2 activity; F:G-protein coupled receptor kinase activity; F:calcium channel activity; F:calcium ion binding; F:ATP binding; C:extracellular region; C:Golgi apparatus; C:cytosol; C:integral compon…	EC:2.7.1; EC:3.1; EC:2.7; EC:2; EC:2.7.11.16; EC:3; EC:7; EC:3.1.1; EC:3.1.1.1; EC:3.1.1.4	Transferring phosphorus-containing groups; Acting on ester bonds; Transferring phosphorus-containing groups; Transferases; [G-protein-coupled receptor] kinase; Hydrolases; n/a; Acting on ester bonds; Carboxylesterase; Phospholipase A(2)
ZFLNCT00277	Danio rerio genome assembly, chromosome: 1	2253	9	0	92.66	17	P:GO:0001934; F:GO:0005104; F:GO:0005509; C:GO:0005615; F:GO:0008083; P:GO:0008284; P:GO:0008543; P:GO:0009887; P:GO:0010628; P:GO:0030154; P:GO:0030334; P:GO:0031101; P:GO:0036444; P:GO:0046850; P:GO:0051560; P:GO:0060249; C:GO:1990246	P:positive regulation of protein phosphorylation; F:fibroblast growth factor receptor binding; F:calcium ion binding; C:extracellular space; F:growth factor activity; P:positive regulation of cell proliferation; P:fibroblast growth factor receptor signaling pathway; P:animal organ morphogenesis; P:positive regulation of gene expression; P:cell differentiation; P:regulation of cell migration; P:fi…
ZFLNCT00328	Danio rerio genome assembly, chromosome: 1	2310	20	0	90.64	24	F:GO:0000981; P:GO:0003406; F:GO:0003729; F:GO:0004180; F:GO:0004725; P:GO:0006357; P:GO:0006508; P:GO:0009648; C:GO:0016021; F:GO:0016491; P:GO:0016554; F:GO:0030145; P:GO:0030318; P:GO:0032438; P:GO:0032922; C:GO:0033162; P:GO:0035335; P:GO:0042438; F:GO:0046983; F:GO:0070006; F:GO:0070888; P:GO:0097066; C:GO:1990513; P:GO:2000742	F:RNA polymerase II transcription factor activity, sequence-specific DNA binding; P:retinal pigment epithelium development; F:mRNA binding; F:carboxypeptidase activity; F:protein tyrosine phosphatase activity; P:regulation of transcription by RNA polymerase II; P:proteolysis; P:photoperiodism; C:integral component of membrane; F:oxidoreductase activity; P:cytidine to uridine editing; F:manganese …	EC:3.4.11; EC:3.1; EC:3.4; EC:1; EC:3.1.3.48; EC:3; EC:3.1.3	Acting on peptide bonds (peptidases); Acting on ester bonds; Acting on peptide bonds (peptidases); Oxidoreductases; Protein-tyrosine-phosphatase; Hydrolases; Acting on ester bonds
ZFLNCT00335	Danio rerio genome assembly, chromosome: 1	814	20	0	95.09	41	C:GO:0000145; F:GO:0000981; P:GO:0001188; P:GO:0002244; F:GO:0003899; F:GO:0004714; F:GO:0005524; F:GO:0005546; C:GO:0005694; C:GO:0005736; C:GO:0005765; C:GO:0005770; C:GO:0005887; P:GO:0006357; P:GO:0006362; P:GO:0006511; P:GO:0006887; P:GO:0006893; P:GO:0007049; P:GO:0009648; P:GO:0016567; P:GO:0018108; F:GO:0019955; P:GO:0030183; P:GO:0030261; P:GO:0030335; P:GO:0032922; P:GO:0035162; P:GO:00…	C:exocyst; F:RNA polymerase II transcription factor activity, sequence-specific DNA binding; P:RNA polymerase I transcriptional preinitiation complex assembly; P:hematopoietic progenitor cell differentiation; F:DNA-directed 5'-3' RNA polymerase activity; F:transmembrane receptor protein tyrosine kinase activity; F:ATP binding; F:phosphatidylinositol-4,5-bisphosphate binding; C:chromosome; C:DNA-d…	EC:2.7.1; EC:2.7.10; EC:2.7.10.1; EC:2.7; EC:2; EC:2.7.7; EC:2.7.7.6	Transferring phosphorus-containing groups; Transferring phosphorus-containing groups; Receptor protein-tyrosine kinase; Transferring phosphorus-containing groups; Transferases; Transferring phosphorus-containing groups; DNA-directed RNA polymerase
ZFLNCT00351	Danio rerio genome assembly, chromosome: 1	858	20	0	92.41	40	P:GO:0000209; P:GO:0001188; P:GO:0001570; P:GO:0002495; F:GO:0003677; F:GO:0003899; F:GO:0005179; C:GO:0005615; C:GO:0005736; C:GO:0005765; P:GO:0006362; P:GO:0006955; P:GO:0007509; P:GO:0007512; F:GO:0008270; C:GO:0016021; F:GO:0031704; C:GO:0031901; C:GO:0031902; P:GO:0035050; P:GO:0035479; P:GO:0035987; F:GO:0042030; F:GO:0042287; P:GO:0042790; P:GO:0043009; P:GO:0045766; P:GO:0045823; P:GO:00…	P:protein polyubiquitination; P:RNA polymerase I transcriptional preinitiation complex assembly; P:vasculogenesis; P:antigen processing and presentation of peptide antigen via MHC class II; F:DNA binding; F:DNA-directed 5'-3' RNA polymerase activity; F:hormone activity; C:extracellular space; C:DNA-directed RNA polymerase I complex; C:lysosomal membrane; P:transcription elongation from RNA polyme…	EC:2.7; EC:2; EC:2.7.7; EC:2.7.7.6	Transferring phosphorus-containing groups; Transferases; Transferring phosphorus-containing groups; DNA-directed RNA polymerase
ZFLNCT00357	Danio rerio genome assembly, chromosome: 1	757	20	0	91.93	19	C:GO:0000815; F:GO:0000978; F:GO:0000981; P:GO:0001708; P:GO:0002757; F:GO:0004904; C:GO:0005674; C:GO:0005771; C:GO:0005886; P:GO:0006357; P:GO:0006367; F:GO:0008194; P:GO:0015031; C:GO:0016021; P:GO:0019221; P:GO:0032509; P:GO:0045324; P:GO:0051260; P:GO:0051607	C:ESCRT III complex; F:RNA polymerase II proximal promoter sequence-specific DNA binding; F:RNA polymerase II transcription factor activity, sequence-specific DNA binding; P:cell fate specification; P:immune response-activating signal transduction; F:interferon receptor activity; C:transcription factor TFIIF complex; C:multivesicular body; C:plasma membrane; P:regulation of transcription by RNA p…	EC:2.4; EC:2	Glycosyltransferases; Transferases
ZFLNCT00424	Danio rerio genome assembly, chromosome: 1	713	19	0	93.92	15	P:GO:0000209; C:GO:0005615; P:GO:0006886; F:GO:0008270; F:GO:0017147; F:GO:0019904; P:GO:0030099; C:GO:0032588; P:GO:0034315; P:GO:0043161; P:GO:0050708; P:GO:0060215; F:GO:0061630; F:GO:0070273; P:GO:0090090	P:protein polyubiquitination; C:extracellular space; P:intracellular protein transport; F:zinc ion binding; F:Wnt-protein binding; F:protein domain specific binding; P:myeloid cell differentiation; C:trans-Golgi network membrane; P:regulation of Arp2/3 complex-mediated actin nucleation; P:proteasome-mediated ubiquitin-dependent protein catabolic process; P:regulation of protein secretion; P:primi…	EC:2	Transferases
ZFLNCT00503	Danio rerio genome assembly, chromosome: 6	464	5	5.03592e-162	97.73
ZFLNCT00507	Danio rerio genome assembly, chromosome: 6	1448	20	0	93.38	30	C:GO:0000159; P:GO:0001525; P:GO:0001570; P:GO:0002523; P:GO:0002631; F:GO:0004683; F:GO:0005153; F:GO:0005516; F:GO:0005524; C:GO:0005615; C:GO:0005829; P:GO:0006468; F:GO:0008009; P:GO:0009611; F:GO:0019888; P:GO:0030593; P:GO:0042119; P:GO:0043666; F:GO:0046872; F:GO:0047555; P:GO:0060218; P:GO:0061844; P:GO:0070098; P:GO:0070262; P:GO:0071222; P:GO:0071305; P:GO:0098508; P:GO:1901698	C:protein phosphatase type 2A complex; P:angiogenesis; P:vasculogenesis; P:leukocyte migration involved in inflammatory response; P:regulation of granuloma formation; F:calmodulin-dependent protein kinase activity; F:interleukin-8 receptor binding; F:calmodulin binding; F:ATP binding; C:extracellular space; C:cytosol; P:protein phosphorylation; F:chemokine activity; P:response to wounding; F:prot…	EC:2.7.1; EC:3.1.4; EC:3.1.4.17; EC:3.1; EC:2.7.11.1; EC:2.7; EC:2; EC:3.1.4.35; EC:2.7.11.17; EC:3	Transferring phosphorus-containing groups; Acting on ester bonds; 3',5'-cyclic-nucleotide phosphodiesterase; Acting on ester bonds; Non-specific serine/threonine protein kinase; Transferring phosphorus-containing groups; Transferases; 3',5'-cyclic-GMP phosphodiesterase; Calcium/calmodulin-dependent protein kinase; Hydrolases
ZFLNCT00517	Danio rerio genome assembly, chromosome: 1	960	11	0	93.81	11	F:GO:0000981; C:GO:0005634; P:GO:0006357; P:GO:0007275; P:GO:0008643; C:GO:0016021; F:GO:0022857; P:GO:0042692; P:GO:0055085; P:GO:0060026; F:GO:1990837	F:RNA polymerase II transcription factor activity, sequence-specific DNA binding; C:nucleus; P:regulation of transcription by RNA polymerase II; P:multicellular organism development; P:carbohydrate transport; C:integral component of membrane; F:transmembrane transporter activity; P:muscle cell differentiation; P:transmembrane transport; P:convergent extension; F:sequence-specific double-stranded …	EC:7	n/a
ZFLNCT00518	Danio rerio genome assembly, chromosome: 1	1554	20	0	91.12	18	F:GO:0003677; F:GO:0003887; C:GO:0005634; C:GO:0005829; C:GO:0005886; P:GO:0006260; P:GO:0006303; P:GO:0007420; P:GO:0009404; P:GO:0010960; F:GO:0015095; C:GO:0016021; P:GO:0018872; F:GO:0030791; F:GO:0030792; F:GO:0046872; P:GO:0071897; P:GO:1903830	F:DNA binding; F:DNA-directed DNA polymerase activity; C:nucleus; C:cytosol; C:plasma membrane; P:DNA replication; P:double-strand break repair via nonhomologous end joining; P:brain development; P:toxin metabolic process; P:magnesium ion homeostasis; F:magnesium ion transmembrane transporter activity; C:integral component of membrane; P:arsonoacetate metabolic process; F:arsenite methyltransfera…	EC:2.1; EC:2.7; EC:2; EC:2.7.7.7; EC:2.7.7; EC:7; EC:2.1.1; EC:2.1.1.137	Transferring one-carbon groups; Transferring phosphorus-containing groups; Transferases; DNA-directed DNA polymerase; Transferring phosphorus-containing groups; n/a; Transferring one-carbon groups; Arsenite methyltransferase
ZFLNCT00537	Danio rerio genome assembly, chromosome: 1	520	20	2.05108e-84	94.26	34	F:GO:0000049; F:GO:0000981; P:GO:0001756; P:GO:0002127; F:GO:0004993; F:GO:0005198; F:GO:0005525; C:GO:0005762; C:GO:0005887; C:GO:0005923; P:GO:0006357; P:GO:0007187; P:GO:0007198; P:GO:0007224; P:GO:0007268; F:GO:0016428; P:GO:0021830; P:GO:0021943; C:GO:0030425; F:GO:0030594; P:GO:0030917; P:GO:0031167; C:GO:0031514; F:GO:0035497; P:GO:0035845; C:GO:0045202; F:GO:0051378; P:GO:0060028; C:GO:00…	F:tRNA binding; F:RNA polymerase II transcription factor activity, sequence-specific DNA binding; P:somitogenesis; P:tRNA wobble base cytosine methylation; F:G-protein coupled serotonin receptor activity; F:structural molecule activity; F:GTP binding; C:mitochondrial large ribosomal subunit; C:integral component of plasma membrane; C:bicellular tight junction; P:regulation of transcription by RNA…	EC:2.1; EC:2; EC:2.1.1	Transferring one-carbon groups; Transferases; Transferring one-carbon groups
ZFLNCT00560	Danio rerio genome assembly, chromosome: 18	6856	20	0	92.21	4	P:GO:0006357; F:GO:0008270; F:GO:0030374; P:GO:0048096	P:regulation of transcription by RNA polymerase II; F:zinc ion binding; F:ligand-dependent nuclear receptor transcription coactivator activity; P:chromatin-mediated maintenance of transcription
ZFLNCT00580	Danio rerio genome assembly, chromosome: 18	1273	20	0	88.88	1812	P:GO:0000012; C:GO:0000015; P:GO:0000027; P:GO:0000045; F:GO:0000049; P:GO:0000050; P:GO:0000052; P:GO:0000055; P:GO:0000056; F:GO:0000062; P:GO:0000122; C:GO:0000124; C:GO:0000126; C:GO:0000127; C:GO:0000145; F:GO:0000146; C:GO:0000159; C:GO:0000164; C:GO:0000172; C:GO:0000178; F:GO:0000179; P:GO:0000183; P:GO:0000184; P:GO:0000185; P:GO:0000186; P:GO:0000187; P:GO:0000188; P:GO:0000209; F:GO:00…	P:single strand break repair; C:phosphopyruvate hydratase complex; P:ribosomal large subunit assembly; P:autophagosome assembly; F:tRNA binding; P:urea cycle; P:citrulline metabolic process; P:ribosomal large subunit export from nucleus; P:ribosomal small subunit export from nucleus; F:fatty-acyl-CoA binding; P:negative regulation of transcription by RNA polymerase II; C:SAGA complex; C:transcrip…
ZFLNCT00599	Danio rerio genome assembly, chromosome: 21	2705	20	0	99.04	68	C:GO:0000139; C:GO:0000276; C:GO:0000785; P:GO:0001666; F:GO:0003713; F:GO:0003723; F:GO:0003940; F:GO:0004105; F:GO:0004740; F:GO:0005249; F:GO:0005509; F:GO:0005524; C:GO:0005643; C:GO:0005654; C:GO:0005759; C:GO:0005764; C:GO:0005783; P:GO:0006021; P:GO:0006396; P:GO:0006511; P:GO:0006657; P:GO:0006897; P:GO:0007346; P:GO:0007417; C:GO:0008076; F:GO:0008270; P:GO:0008360; F:GO:0008431; F:GO:00…	C:Golgi membrane; C:mitochondrial proton-transporting ATP synthase complex, coupling factor F(o); C:chromatin; P:response to hypoxia; F:transcription coactivator activity; F:RNA binding; F:L-iduronidase activity; F:choline-phosphate cytidylyltransferase activity; F:pyruvate dehydrogenase (acetyl-transferring) kinase activity; F:voltage-gated potassium channel activity; F:calcium ion binding; F:AT…	EC:2.7.1; EC:1.14.11.16; EC:1.14.11; EC:2.7.11.2; EC:2.7.11.1; EC:3.1.3.25; EC:3.2.1.76; EC:2.7.7; EC:3.2.1; EC:3.1.3; EC:3.2; EC:3.1; EC:1; EC:2.7; EC:2; EC:1.14; EC:3; EC:2.7.7.15; EC:7	Transferring phosphorus-containing groups; Peptide-aspartate beta-dioxygenase; Acting on paired donors, with incorporation or reduction of molecular oxygen. The oxygen incorporated need not be derived from O(2); [Pyruvate dehydrogenase (acetyl-transferring)] kinase; Non-specific serine/threonine protein kinase; Inositol-phosphate phosphatase; L-iduronidase; Transferring phosphorus-containing grou…
ZFLNCT00608	Danio rerio uncharacterized LOC101885905 (LOC101885905), transcript variant X2, ncRNA	1155	20	0	96.68
ZFLNCT00641	Danio rerio genome assembly, chromosome: 1	407	13	9.97084e-123	95.68	20	P:GO:0001569; P:GO:0001666; P:GO:0001934; P:GO:0001938; P:GO:0001946; P:GO:0002040; C:GO:0005615; P:GO:0007492; P:GO:0008045; F:GO:0008083; C:GO:0016020; F:GO:0042056; F:GO:0043185; P:GO:0045766; P:GO:0048010; P:GO:0048845; P:GO:0050930; P:GO:0060754; P:GO:0060855; P:GO:1900746	P:branching involved in blood vessel morphogenesis; P:response to hypoxia; P:positive regulation of protein phosphorylation; P:positive regulation of endothelial cell proliferation; P:lymphangiogenesis; P:sprouting angiogenesis; C:extracellular space; P:endoderm development; P:motor neuron axon guidance; F:growth factor activity; C:membrane; F:chemoattractant activity; F:vascular endothelial grow…
ZFLNCT00707	Danio rerio genome assembly, chromosome: 1	905	20	0	95.45	41	P:GO:0000731; F:GO:0001614; F:GO:0003677; F:GO:0003712; F:GO:0003887; F:GO:0004931; F:GO:0005388; F:GO:0005524; C:GO:0005615; C:GO:0005639; C:GO:0005887; P:GO:0006261; P:GO:0006357; P:GO:0006874; P:GO:0007420; F:GO:0008553; F:GO:0015036; F:GO:0015175; F:GO:0015179; P:GO:0015804; P:GO:0015807; C:GO:0016592; P:GO:0018345; F:GO:0019706; C:GO:0031012; F:GO:0031491; C:GO:0031966; C:GO:0033017; P:GO:00…	P:DNA synthesis involved in DNA repair; F:purinergic nucleotide receptor activity; F:DNA binding; F:transcription coregulator activity; F:DNA-directed DNA polymerase activity; F:extracellularly ATP-gated cation channel activity; F:calcium-transporting ATPase activity; F:ATP binding; C:extracellular space; C:integral component of nuclear inner membrane; C:integral component of plasma membrane; P:D…	EC:7.2.2.10; EC:2.7.7; EC:7.1.3.1; EC:2.3; EC:7.1.2.1; EC:1; EC:2.7; EC:2; EC:1.8; EC:2.7.7.7; EC:7; EC:2.3.1.225; EC:2.3.1	n/a; Transferring phosphorus-containing groups; n/a; Acyltransferases; n/a; Oxidoreductases; Transferring phosphorus-containing groups; Transferases; Acting on a sulfur group of donors; DNA-directed DNA polymerase; n/a; Protein S-acyltransferase; Acyltransferases
ZFLNCT00708	Danio rerio genome assembly, chromosome: 1	2231	20	0	93.13	38	P:GO:0000731; F:GO:0001614; F:GO:0003677; F:GO:0003712; F:GO:0003887; F:GO:0004931; F:GO:0005388; F:GO:0005524; C:GO:0005639; C:GO:0005887; P:GO:0006261; P:GO:0006357; P:GO:0006874; P:GO:0007420; F:GO:0008553; F:GO:0015036; F:GO:0015175; F:GO:0015179; P:GO:0015804; P:GO:0015807; C:GO:0016592; P:GO:0018345; F:GO:0019706; F:GO:0031491; C:GO:0031966; C:GO:0033017; P:GO:0033198; C:GO:0035101; P:GO:00…	P:DNA synthesis involved in DNA repair; F:purinergic nucleotide receptor activity; F:DNA binding; F:transcription coregulator activity; F:DNA-directed DNA polymerase activity; F:extracellularly ATP-gated cation channel activity; F:calcium-transporting ATPase activity; F:ATP binding; C:integral component of nuclear inner membrane; C:integral component of plasma membrane; P:DNA-dependent DNA replic…	EC:7.2.2.10; EC:2.7.7; EC:7.1.3.1; EC:2.3; EC:7.1.2.1; EC:1; EC:2.7; EC:2; EC:1.8; EC:2.7.7.7; EC:7; EC:2.3.1.225; EC:2.3.1	n/a; Transferring phosphorus-containing groups; n/a; Acyltransferases; n/a; Oxidoreductases; Transferring phosphorus-containing groups; Transferases; Acting on a sulfur group of donors; DNA-directed DNA polymerase; n/a; Protein S-acyltransferase; Acyltransferases
ZFLNCT00792	Danio rerio genome assembly, chromosome: 1	456	20	0	91.06	17	F:GO:0004842; F:GO:0005201; F:GO:0005524; C:GO:0005615; P:GO:0006468; P:GO:0007283; P:GO:0007339; P:GO:0008544; C:GO:0016021; P:GO:0016567; P:GO:0030198; C:GO:0031012; F:GO:0032190; P:GO:0035803; P:GO:2000344	F:ubiquitin-protein transferase activity; F:extracellular matrix structural constituent; F:ATP binding; C:extracellular space; P:protein phosphorylation; P:spermatogenesis; P:binding of sperm to zona pellucida; P:epidermis development; C:integral component of membrane; P:protein ubiquitination; P:extracellular matrix organization; C:extracellular matrix; F:acrosin binding; P:egg coat formation; P…	EC:2.7.1; EC:2.7.11.1; EC:2.7; EC:2	Transferring phosphorus-containing groups; Non-specific serine/threonine protein kinase; Transferring phosphorus-containing groups; Transferases
ZFLNCT00818	Danio rerio genome assembly, chromosome: 1	528	11	0	97.57	55	P:GO:0000281; C:GO:0000781; P:GO:0001578; F:GO:0003865; F:GO:0003983; F:GO:0005524; C:GO:0005783; C:GO:0005813; C:GO:0005819; C:GO:0005829; C:GO:0005874; P:GO:0005978; P:GO:0006011; P:GO:0006099; P:GO:0006107; P:GO:0006108; P:GO:0006348; P:GO:0006694; P:GO:0006734; P:GO:0006888; P:GO:0007032; P:GO:0007411; P:GO:0007548; F:GO:0008017; P:GO:0008089; F:GO:0008568; P:GO:0010458; C:GO:0016021; F:GO:00…	P:mitotic cytokinesis; C:chromosome, telomeric region; P:microtubule bundle formation; F:3-oxo-5-alpha-steroid 4-dehydrogenase activity; F:UTP:glucose-1-phosphate uridylyltransferase activity; F:ATP binding; C:endoplasmic reticulum; C:centrosome; C:spindle; C:cytosol; C:microtubule; P:glycogen biosynthetic process; P:UDP-glucose metabolic process; P:tricarboxylic acid cycle; P:oxaloacetate metabo…	EC:1.1.1.37; EC:1.1.1; EC:2.7.7; EC:1.3.1.22; EC:1.3.1; EC:1.1; EC:1.3; EC:1; EC:2.7; EC:2; EC:2.7.7.64; EC:5.6.1.1; EC:2.7.7.9; EC:5; EC:1.3.99.5	Malate dehydrogenase; Acting on the CH-OH group of donors; Transferring phosphorus-containing groups; 3-oxo-5-alpha-steroid 4-dehydrogenase (NADP(+)); Acting on the CH-CH group of donors; Acting on the CH-OH group of donors; Acting on the CH-CH group of donors; Oxidoreductases; Transferring phosphorus-containing groups; Transferases; UTP-monosaccharide-1-phosphate uridylyltransferase; n/a; UTP--g…
ZFLNCT00822	Danio rerio genome assembly, chromosome: 1	1545	20	0	93.65	48	C:GO:0000110; P:GO:0000715; P:GO:0001579; P:GO:0002040; F:GO:0003684; F:GO:0004623; F:GO:0004703; F:GO:0005262; F:GO:0005509; F:GO:0005524; C:GO:0005576; C:GO:0005794; C:GO:0005829; C:GO:0005887; P:GO:0006284; P:GO:0006468; P:GO:0006644; P:GO:0006874; P:GO:0007586; F:GO:0008273; P:GO:0009306; P:GO:0015914; P:GO:0016042; C:GO:0016323; C:GO:0030176; P:GO:0033683; P:GO:0034377; F:GO:0035091; P:GO:00…	C:nucleotide-excision repair factor 1 complex; P:nucleotide-excision repair, DNA damage recognition; P:medium-chain fatty acid transport; P:sprouting angiogenesis; F:damaged DNA binding; F:phospholipase A2 activity; F:G-protein coupled receptor kinase activity; F:calcium channel activity; F:calcium ion binding; F:ATP binding; C:extracellular region; C:Golgi apparatus; C:cytosol; C:integral compon…	EC:2.7.1; EC:3.1; EC:2.7; EC:2; EC:2.7.11.16; EC:3; EC:7; EC:3.1.1; EC:3.1.1.1; EC:3.1.1.4	Transferring phosphorus-containing groups; Acting on ester bonds; Transferring phosphorus-containing groups; Transferases; [G-protein-coupled receptor] kinase; Hydrolases; n/a; Acting on ester bonds; Carboxylesterase; Phospholipase A(2)
ZFLNCT00870	Danio rerio genome assembly, chromosome: 1	688	7	0	97.43	13	F:GO:0005096; F:GO:0005509; P:GO:0006886; P:GO:0009409; C:GO:0016021; F:GO:0017077; C:GO:0031966; P:GO:0071391; P:GO:0071398; P:GO:0090630; P:GO:1902600; P:GO:1990542; P:GO:1990845	F:GTPase activator activity; F:calcium ion binding; P:intracellular protein transport; P:response to cold; C:integral component of membrane; F:oxidative phosphorylation uncoupler activity; C:mitochondrial membrane; P:cellular response to estrogen stimulus; P:cellular response to fatty acid; P:activation of GTPase activity; P:proton transmembrane transport; P:mitochondrial transmembrane transport;…	EC:7	n/a
ZFLNCT00886	Danio rerio genome assembly, chromosome: 1	3518	20	0	92.27
ZFLNCT01075	Danio rerio genome assembly, chromosome: 1	518	8	0	95.39
ZFLNCT01078	Danio rerio genome assembly, chromosome: 1	434	15	0	90.92	10	C:GO:0000813; F:GO:0003677; F:GO:0005201; C:GO:0005594; C:GO:0005604; C:GO:0005615; C:GO:0005634; F:GO:0017124; P:GO:0030198; C:GO:0045202	C:ESCRT I complex; F:DNA binding; F:extracellular matrix structural constituent; C:collagen type IX trimer; C:basement membrane; C:extracellular space; C:nucleus; F:SH3 domain binding; P:extracellular matrix organization; C:synapse
ZFLNCT01082	Danio rerio strain Nadia (NA) genome assembly, chromosome: 1	215	3	5.34085e-64	99.5
ZFLNCT09415	Danio rerio genome assembly, chromosome: 10	674	10	0	96.08	19	F:GO:0000146; F:GO:0004867; F:GO:0005524; C:GO:0005615; C:GO:0005634; C:GO:0005737; P:GO:0007015; P:GO:0007049; P:GO:0007276; P:GO:0007600; P:GO:0010951; C:GO:0016021; C:GO:0016459; F:GO:0022857; P:GO:0030050; C:GO:0031982; P:GO:0045494; F:GO:0051015; P:GO:0055085	F:microfilament motor activity; F:serine-type endopeptidase inhibitor activity; F:ATP binding; C:extracellular space; C:nucleus; C:cytoplasm; P:actin filament organization; P:cell cycle; P:gamete generation; P:sensory perception; P:negative regulation of endopeptidase activity; C:integral component of membrane; C:myosin complex; F:transmembrane transporter activity; P:vesicle transport along acti…	EC:3.6.1; EC:3.6; EC:3; EC:7; EC:5.6.1.8	Acting on acid anhydrides; Acting on acid anhydrides; Hydrolases; n/a; n/a
ZFLNCT09483	Danio rerio genome assembly, chromosome: 10	987	20	0	95.3	27	C:GO:0001726; F:GO:0004439; F:GO:0004445; F:GO:0004478; F:GO:0004601; F:GO:0005524; C:GO:0005615; C:GO:0005829; C:GO:0005886; P:GO:0006556; P:GO:0006730; P:GO:0006954; P:GO:0006979; P:GO:0009617; P:GO:0010310; F:GO:0020037; P:GO:0033137; F:GO:0034485; P:GO:0046855; P:GO:0046856; F:GO:0046872; F:GO:0046982; C:GO:0048269; F:GO:0052658; F:GO:0052659; P:GO:0055013; P:GO:0098869	C:ruffle; F:phosphatidylinositol-4,5-bisphosphate 5-phosphatase activity; F:inositol-polyphosphate 5-phosphatase activity; F:methionine adenosyltransferase activity; F:peroxidase activity; F:ATP binding; C:extracellular space; C:cytosol; C:plasma membrane; P:S-adenosylmethionine biosynthetic process; P:one-carbon metabolic process; P:inflammatory response; P:response to oxidative stress; P:respon…	EC:2.5.1; EC:1.11; EC:3.1; EC:3.1.3.36; EC:1; EC:2; EC:3.1.3.56; EC:2.5.1.6; EC:3; EC:1.11.1; EC:3.1.3	Transferring alkyl or aryl groups, other than methyl groups; Acting on a peroxide as acceptor; Acting on ester bonds; Phosphoinositide 5-phosphatase; Oxidoreductases; Transferases; Inositol-polyphosphate 5-phosphatase; Methionine adenosyltransferase; Hydrolases; Acting on a peroxide as acceptor; Acting on ester bonds
ZFLNCT09487	Danio rerio genome assembly, chromosome: 10	31280	20	0	98.85	60	C:GO:0000220; P:GO:0000723; F:GO:0000977; F:GO:0000981; C:GO:0001726; P:GO:0001934; P:GO:0002088; F:GO:0003682; F:GO:0003712; F:GO:0003723; F:GO:0004439; F:GO:0004445; F:GO:0005104; C:GO:0005615; C:GO:0005634; C:GO:0005794; C:GO:0005815; C:GO:0005829; C:GO:0005886; P:GO:0006357; P:GO:0007035; P:GO:0007088; P:GO:0007368; P:GO:0007420; F:GO:0008083; P:GO:0008284; P:GO:0008543; P:GO:0009887; P:GO:00…	C:vacuolar proton-transporting V-type ATPase, V0 domain; P:telomere maintenance; F:RNA polymerase II regulatory region sequence-specific DNA binding; F:RNA polymerase II transcription factor activity, sequence-specific DNA binding; C:ruffle; P:positive regulation of protein phosphorylation; P:lens development in camera-type eye; F:chromatin binding; F:transcription coregulator activity; F:RNA bin…	EC:7.1.3.1; EC:3.1; EC:3.1.3.36; EC:3.1.3.56; EC:3; EC:7; EC:3.1.3	n/a; Acting on ester bonds; Phosphoinositide 5-phosphatase; Inositol-polyphosphate 5-phosphatase; Hydrolases; n/a; Acting on ester bonds
ZFLNCT09519	Danio rerio genome assembly, chromosome: 10	766	20	0	92.54	22	F:GO:0000977; F:GO:0000981; F:GO:0003723; F:GO:0004859; F:GO:0004888; F:GO:0005509; F:GO:0005544; C:GO:0005634; C:GO:0005747; C:GO:0005758; C:GO:0005886; P:GO:0006120; P:GO:0006357; P:GO:0006412; C:GO:0009986; F:GO:0015293; C:GO:0016021; P:GO:0021884; F:GO:0043023; P:GO:0043086; P:GO:0055085; P:GO:1901998	F:RNA polymerase II regulatory region sequence-specific DNA binding; F:RNA polymerase II transcription factor activity, sequence-specific DNA binding; F:RNA binding; F:phospholipase inhibitor activity; F:transmembrane signaling receptor activity; F:calcium ion binding; F:calcium-dependent phospholipid binding; C:nucleus; C:mitochondrial respiratory chain complex I; C:mitochondrial intermembrane s…	EC:7	n/a
ZFLNCT09540	Danio rerio genome assembly, chromosome: 10	3150	20	0	90.2	21	P:GO:0001579; P:GO:0001676; F:GO:0003676; F:GO:0004467; F:GO:0004867; F:GO:0005324; C:GO:0005576; C:GO:0005789; C:GO:0005886; C:GO:0005902; P:GO:0007584; F:GO:0008408; C:GO:0009986; P:GO:0010951; C:GO:0016021; P:GO:0018298; F:GO:0031957; F:GO:0036094; P:GO:0042760; P:GO:0044539; P:GO:0090305	P:medium-chain fatty acid transport; P:long-chain fatty acid metabolic process; F:nucleic acid binding; F:long-chain fatty acid-CoA ligase activity; F:serine-type endopeptidase inhibitor activity; F:long-chain fatty acid transporter activity; C:extracellular region; C:endoplasmic reticulum membrane; C:plasma membrane; C:microvillus; P:response to nutrient; F:3'-5' exonuclease activity; C:cell sur…	EC:3.1; EC:6.2; EC:3; EC:6.2.1.3; EC:6; EC:6.2.1; EC:7	Acting on ester bonds; Forming carbon-sulfur bonds; Hydrolases; Long-chain-fatty-acid--CoA ligase; Ligases; Forming carbon-sulfur bonds; n/a
ZFLNCT09547	Danio rerio genome assembly, chromosome: 10	3159	20	0	97.47	8	P:GO:0000413; F:GO:0003755; F:GO:0004222; C:GO:0005576; P:GO:0006508; P:GO:0030198; C:GO:0031012; F:GO:0046872	P:protein peptidyl-prolyl isomerization; F:peptidyl-prolyl cis-trans isomerase activity; F:metalloendopeptidase activity; C:extracellular region; P:proteolysis; P:extracellular matrix organization; C:extracellular matrix; F:metal ion binding	EC:3.4.24; EC:5.2.1.8; EC:5.2; EC:3.4; EC:3; EC:5	Acting on peptide bonds (peptidases); Peptidylprolyl isomerase; Cis-trans-isomerases; Acting on peptide bonds (peptidases); Hydrolases; Isomerases
ZFLNCT09636	Danio rerio genome assembly, chromosome: 10	1706	20	0	97.07	9	C:GO:0000159; C:GO:0005739; C:GO:0005829; P:GO:0006633; F:GO:0019888; F:GO:0031957; P:GO:0043666; P:GO:0070262; P:GO:0072554	C:protein phosphatase type 2A complex; C:mitochondrion; C:cytosol; P:fatty acid biosynthetic process; F:protein phosphatase regulator activity; F:very long-chain fatty acid-CoA ligase activity; P:regulation of phosphoprotein phosphatase activity; P:peptidyl-serine dephosphorylation; P:blood vessel lumenization	EC:6.2; EC:6; EC:6.2.1	Forming carbon-sulfur bonds; Ligases; Forming carbon-sulfur bonds
ZFLNCT09650	Danio rerio genome assembly, chromosome: 10	509	20	9.7739e-98	97.74	29	F:GO:0003676; F:GO:0004993; F:GO:0005049; F:GO:0005516; C:GO:0005643; C:GO:0005737; C:GO:0005887; C:GO:0005955; P:GO:0006470; P:GO:0006611; P:GO:0006939; P:GO:0007187; P:GO:0007268; P:GO:0007623; F:GO:0008270; C:GO:0015629; P:GO:0030032; C:GO:0030425; F:GO:0030594; F:GO:0031267; F:GO:0033192; P:GO:0042310; C:GO:0045202; F:GO:0051015; P:GO:0051017; P:GO:0097720; P:GO:0098664	F:nucleic acid binding; F:G-protein coupled serotonin receptor activity; F:nuclear export signal receptor activity; F:calmodulin binding; C:nuclear pore; C:cytoplasm; C:integral component of plasma membrane; C:calcineurin complex; P:protein dephosphorylation; P:protein export from nucleus; P:smooth muscle contraction; P:G-protein coupled receptor signaling pathway, coupled to cyclic nucleotide se…	EC:3.1.3.16; EC:3.1; EC:3; EC:3.1.3	Protein-serine/threonine phosphatase; Acting on ester bonds; Hydrolases; Acting on ester bonds
ZFLNCT09700	Danio rerio genome assembly, chromosome: 10	2200	20	0	89.66	5	C:GO:0005886; P:GO:0007411; C:GO:0016021; F:GO:0046875; P:GO:0048013	C:plasma membrane; P:axon guidance; C:integral component of membrane; F:ephrin receptor binding; P:ephrin receptor signaling pathway
ZFLNCT09703	Danio rerio genome assembly, chromosome: 10	3987	20	0	91.4	32	P:GO:0000122; F:GO:0000978; F:GO:0001222; F:GO:0005484; C:GO:0005576; C:GO:0005769; C:GO:0005802; C:GO:0005829; P:GO:0006605; C:GO:0016021; F:GO:0017075; C:GO:0030131; F:GO:0030165; C:GO:0030672; P:GO:0031101; C:GO:0031201; F:GO:0031490; C:GO:0032154; P:GO:0032922; P:GO:0035493; P:GO:0035726; P:GO:0042542; P:GO:0043153; C:GO:0044666; F:GO:0046872; P:GO:0060319; P:GO:0061384; F:GO:0061628; P:GO:00…	P:negative regulation of transcription by RNA polymerase II; F:RNA polymerase II proximal promoter sequence-specific DNA binding; F:transcription corepressor binding; F:SNAP receptor activity; C:extracellular region; C:early endosome; C:trans-Golgi network; C:cytosol; P:protein targeting; C:integral component of membrane; F:syntaxin-1 binding; C:clathrin adaptor complex; F:PDZ domain binding; C:s…	EC:1.14.11.68	n/a
ZFLNCT09707	Danio rerio genome assembly, chromosome: 10	265	12	2.63943e-107	98.98	5	F:GO:0004499; C:GO:0016589; F:GO:0050660; F:GO:0050661; C:GO:0071339	F:N,N-dimethylaniline monooxygenase activity; C:NURF complex; F:flavin adenine dinucleotide binding; F:NADP binding; C:MLL1 complex	EC:1; EC:1.14.13.8; EC:1.14; EC:1.14.13	Oxidoreductases; Flavin-containing monooxygenase; Acting on paired donors, with incorporation or reduction of molecular oxygen. The oxygen incorporated need not be derived from O(2); Acting on paired donors, with incorporation or reduction of molecular oxygen. The oxygen incorporated need not be derived from O(2)
ZFLNCT09750	Danio rerio genome assembly, chromosome: 10	852	20	0	93.03	34	F:GO:0000978; F:GO:0000981; F:GO:0001640; F:GO:0003924; F:GO:0004970; F:GO:0005509; F:GO:0005524; F:GO:0005525; C:GO:0005654; C:GO:0005802; C:GO:0005832; C:GO:0005887; P:GO:0006357; P:GO:0006457; P:GO:0006607; P:GO:0007156; P:GO:0007196; F:GO:0008139; P:GO:0016192; P:GO:0032438; P:GO:0034220; P:GO:0035095; P:GO:0035235; C:GO:0042470; F:GO:0051082; P:GO:0051966; P:GO:0060078; F:GO:0061608; C:GO:00…	F:RNA polymerase II proximal promoter sequence-specific DNA binding; F:RNA polymerase II transcription factor activity, sequence-specific DNA binding; F:adenylate cyclase inhibiting G-protein coupled glutamate receptor activity; F:GTPase activity; F:ionotropic glutamate receptor activity; F:calcium ion binding; F:ATP binding; F:GTP binding; C:nucleoplasm; C:trans-Golgi network; C:chaperonin-conta…	EC:3.6.1; EC:3.6; EC:3; EC:7	Acting on acid anhydrides; Acting on acid anhydrides; Hydrolases; n/a
ZFLNCT09788	Danio rerio genome assembly, chromosome: 10	417	20	0	98.6	59	C:GO:0000124; C:GO:0000139; P:GO:0000413; F:GO:0000978; F:GO:0000981; F:GO:0003713; F:GO:0003714; F:GO:0003730; F:GO:0003755; F:GO:0005085; C:GO:0005669; C:GO:0005789; C:GO:0005813; C:GO:0005829; C:GO:0005886; P:GO:0006367; P:GO:0006457; P:GO:0006644; P:GO:0006886; P:GO:0006890; P:GO:0006891; P:GO:0007186; P:GO:0007270; P:GO:0007409; P:GO:0007626; F:GO:0008143; P:GO:0008203; F:GO:0008266; C:GO:00…	C:SAGA complex; C:Golgi membrane; P:protein peptidyl-prolyl isomerization; F:RNA polymerase II proximal promoter sequence-specific DNA binding; F:RNA polymerase II transcription factor activity, sequence-specific DNA binding; F:transcription coactivator activity; F:transcription corepressor activity; F:mRNA 3'-UTR binding; F:peptidyl-prolyl cis-trans isomerase activity; F:guanyl-nucleotide exchan…	EC:5.2.1.8; EC:5.2; EC:5	Peptidylprolyl isomerase; Cis-trans-isomerases; Isomerases
ZFLNCT09818	Danio rerio genome assembly, chromosome: 10	734	20	0	94.12	37	P:GO:0001889; P:GO:0003406; P:GO:0003407; F:GO:0005201; F:GO:0005524; C:GO:0005615; C:GO:0005765; C:GO:0005769; C:GO:0005776; C:GO:0005788; C:GO:0005813; P:GO:0006886; P:GO:0006904; P:GO:0007032; C:GO:0009986; P:GO:0010507; C:GO:0016021; C:GO:0030136; P:GO:0030318; F:GO:0030674; C:GO:0030897; C:GO:0030992; C:GO:0031514; C:GO:0031902; C:GO:0033263; C:GO:0034663; C:GO:0036064; P:GO:0042073; F:GO:00…	P:liver development; P:retinal pigment epithelium development; P:neural retina development; F:extracellular matrix structural constituent; F:ATP binding; C:extracellular space; C:lysosomal membrane; C:early endosome; C:autophagosome; C:endoplasmic reticulum lumen; C:centrosome; P:intracellular protein transport; P:vesicle docking involved in exocytosis; P:endosome organization; C:cell surface; P:…
ZFLNCT09961	Danio rerio genome assembly, chromosome: 10	6665	20	0	96.53	13	F:GO:0001594; F:GO:0005096; C:GO:0005789; C:GO:0005829; C:GO:0005886; P:GO:0007186; C:GO:0016021; F:GO:0046872; P:GO:0050790; P:GO:0120009; F:GO:1902387; F:GO:1902388; P:GO:1902389	F:trace-amine receptor activity; F:GTPase activator activity; C:endoplasmic reticulum membrane; C:cytosol; C:plasma membrane; P:G-protein coupled receptor signaling pathway; C:integral component of membrane; F:metal ion binding; P:regulation of catalytic activity; P:intermembrane lipid transfer; F:ceramide 1-phosphate binding; F:ceramide 1-phosphate transporter activity; P:ceramide 1-phosphate tr…	EC:7	n/a
ZFLNCT09993	Danio rerio genome assembly, chromosome: 10	289	6	3.82162e-154	97.8
ZFLNCT09995	Danio rerio genome assembly, chromosome: 10	665	20	0	92.05	29	F:GO:0000048; P:GO:0002244; P:GO:0002682; F:GO:0003677; F:GO:0003712; C:GO:0005634; C:GO:0005737; C:GO:0005886; P:GO:0006357; P:GO:0006412; P:GO:0006751; P:GO:0007283; F:GO:0008270; P:GO:0009303; P:GO:0016577; P:GO:0031179; P:GO:0032355; F:GO:0032452; P:GO:0032496; P:GO:0034612; F:GO:0036374; P:GO:0043161; P:GO:0048701; P:GO:0050727; F:GO:0051213; F:GO:0061630; P:GO:0070936; P:GO:1902042; P:GO:20…	F:peptidyltransferase activity; P:hematopoietic progenitor cell differentiation; P:regulation of immune system process; F:DNA binding; F:transcription coregulator activity; C:nucleus; C:cytoplasm; C:plasma membrane; P:regulation of transcription by RNA polymerase II; P:translation; P:glutathione catabolic process; P:spermatogenesis; F:zinc ion binding; P:rRNA transcription; P:histone demethylatio…	EC:2.3; EC:3.4; EC:1; EC:2; EC:3; EC:3.4.19; EC:2.3.2; EC:2.3.2.12; EC:3.4.19.13	Acyltransferases; Acting on peptide bonds (peptidases); Oxidoreductases; Transferases; Hydrolases; Acting on peptide bonds (peptidases); Acyltransferases; Peptidyltransferase; Glutathione hydrolase
ZFLNCT10007	Danio rerio genome assembly, chromosome: 10	5750	20	0	94.09	15	F:GO:0004983; C:GO:0005737; C:GO:0005887; P:GO:0007156; P:GO:0007218; P:GO:0016199; C:GO:0030424; F:GO:0042923; P:GO:0048264; P:GO:0048675; P:GO:0070527; P:GO:0070593; P:GO:0071679; F:GO:0098632; P:GO:0120078	F:neuropeptide Y receptor activity; C:cytoplasm; C:integral component of plasma membrane; P:homophilic cell adhesion via plasma membrane adhesion molecules; P:neuropeptide signaling pathway; P:axon midline choice point recognition; C:axon; F:neuropeptide binding; P:determination of ventral identity; P:axon extension; P:platelet aggregation; P:dendrite self-avoidance; P:commissural neuron axon gui…
ZFLNCT10040	Danio rerio genome assembly, chromosome: 10	3895	20	0	87.72	17	P:GO:0003146; F:GO:0004591; F:GO:0004683; F:GO:0005516; F:GO:0005524; C:GO:0005739; P:GO:0006099; P:GO:0006457; F:GO:0030976; P:GO:0035118; C:GO:0043005; C:GO:0045252; P:GO:0046777; F:GO:0051082; P:GO:0060047	P:heart jogging; F:oxoglutarate dehydrogenase (succinyl-transferring) activity; F:calmodulin-dependent protein kinase activity; F:calmodulin binding; F:ATP binding; C:mitochondrion; P:tricarboxylic acid cycle; P:protein folding; F:thiamine pyrophosphate binding; P:embryonic pectoral fin morphogenesis; C:neuron projection; C:oxoglutarate dehydrogenase complex; P:protein autophosphorylation; F:unfo…	EC:2.7.1; EC:1.2; EC:2.7.11.1; EC:1; EC:2.7; EC:2; EC:2.7.11.17; EC:1.2.4; EC:1.2.4.2	Transferring phosphorus-containing groups; Acting on the aldehyde or oxo group of donors; Non-specific serine/threonine protein kinase; Oxidoreductases; Transferring phosphorus-containing groups; Transferases; Calcium/calmodulin-dependent protein kinase; Acting on the aldehyde or oxo group of donors; Oxoglutarate dehydrogenase (succinyl-transferring)
ZFLNCT10050	Danio rerio genome assembly, chromosome: 11	1243	8	0	98.85	9	P:GO:0001501; F:GO:0005201; C:GO:0005581; C:GO:0005615; P:GO:0030199; P:GO:0030903; C:GO:0031012; P:GO:0033334; F:GO:0046872	P:skeletal system development; F:extracellular matrix structural constituent; C:collagen trimer; C:extracellular space; P:collagen fibril organization; P:notochord development; C:extracellular matrix; P:fin morphogenesis; F:metal ion binding
ZFLNCT10112	Danio rerio genome assembly, chromosome: 11	409	10	0	97.14	30	F:GO:0001540; F:GO:0004725; F:GO:0004857; F:GO:0005049; F:GO:0005524; C:GO:0005635; C:GO:0005779; C:GO:0005794; C:GO:0005829; P:GO:0006606; P:GO:0006611; P:GO:0007268; P:GO:0007589; C:GO:0009925; F:GO:0015297; C:GO:0016324; C:GO:0016328; P:GO:0016559; F:GO:0031267; P:GO:0033344; P:GO:0033700; F:GO:0034188; P:GO:0035335; P:GO:0038027; F:GO:0042626; P:GO:0043086; C:GO:0043197; P:GO:0055085; F:GO:00…	F:amyloid-beta binding; F:protein tyrosine phosphatase activity; F:enzyme inhibitor activity; F:nuclear export signal receptor activity; F:ATP binding; C:nuclear envelope; C:integral component of peroxisomal membrane; C:Golgi apparatus; C:cytosol; P:protein import into nucleus; P:protein export from nucleus; P:chemical synaptic transmission; P:body fluid secretion; C:basal plasma membrane; F:anti…	EC:3.1; EC:3.1.3.48; EC:7.6.2.1; EC:3; EC:7; EC:3.1.3	Acting on ester bonds; Protein-tyrosine-phosphatase; n/a; Hydrolases; n/a; Acting on ester bonds
ZFLNCT10124	Danio rerio genome assembly, chromosome: 11	725	20	0	93.05	26	P:GO:0000028; F:GO:0003730; F:GO:0003735; F:GO:0003924; F:GO:0005525; C:GO:0005739; C:GO:0005886; P:GO:0006400; P:GO:0006412; P:GO:0006654; P:GO:0007219; P:GO:0007283; F:GO:0008266; C:GO:0016021; C:GO:0022627; F:GO:0034046; F:GO:0042171; P:GO:0043009; P:GO:0043114; P:GO:0045739; P:GO:0048026; F:GO:0052689; P:GO:0055085; P:GO:0055088; C:GO:0070531; C:GO:0070552	P:ribosomal small subunit assembly; F:mRNA 3'-UTR binding; F:structural constituent of ribosome; F:GTPase activity; F:GTP binding; C:mitochondrion; C:plasma membrane; P:tRNA modification; P:translation; P:phosphatidic acid biosynthetic process; P:Notch signaling pathway; P:spermatogenesis; F:poly(U) RNA binding; C:integral component of membrane; C:cytosolic small ribosomal subunit; F:poly(G) bind…	EC:2.3; EC:3.6.1; EC:3.1; EC:2; EC:3.6; EC:3; EC:3.1.1.1; EC:2.3.1	Acyltransferases; Acting on acid anhydrides; Acting on ester bonds; Transferases; Acting on acid anhydrides; Hydrolases; Carboxylesterase; Acyltransferases
ZFLNCT10137	Danio rerio genome assembly, chromosome: 21	3637	20	0	94.33	24	C:GO:0000776; F:GO:0004674; F:GO:0005524; C:GO:0005615; C:GO:0005635; C:GO:0005743; C:GO:0005814; P:GO:0007007; P:GO:0007015; P:GO:0007094; C:GO:0016021; P:GO:0016477; C:GO:0031012; P:GO:0032147; C:GO:0035869; P:GO:0043408; P:GO:0045880; P:GO:0048812; F:GO:0051015; P:GO:0051315; P:GO:0060271; C:GO:0072686; P:GO:0097194; C:GO:0097546	C:kinetochore; F:protein serine/threonine kinase activity; F:ATP binding; C:extracellular space; C:nuclear envelope; C:mitochondrial inner membrane; C:centriole; P:inner mitochondrial membrane organization; P:actin filament organization; P:mitotic spindle assembly checkpoint; C:integral component of membrane; P:cell migration; C:extracellular matrix; P:activation of protein kinase activity; C:cil…	EC:2.7.1; EC:2.7; EC:2	Transferring phosphorus-containing groups; Transferring phosphorus-containing groups; Transferases
ZFLNCT10141	Danio rerio genome assembly, chromosome: 11	803	20	0	93.04	8	F:GO:0004115; C:GO:0005634; C:GO:0005829; P:GO:0006198; P:GO:0007165; C:GO:0016021; F:GO:0046872; C:GO:0048471	F:3',5'-cyclic-AMP phosphodiesterase activity; C:nucleus; C:cytosol; P:cAMP catabolic process; P:signal transduction; C:integral component of membrane; F:metal ion binding; C:perinuclear region of cytoplasm	EC:3.1.4; EC:3.1.4.17; EC:3.1; EC:3; EC:3.1.4.53	Acting on ester bonds; 3',5'-cyclic-nucleotide phosphodiesterase; Acting on ester bonds; Hydrolases; 3',5'-cyclic-AMP phosphodiesterase
ZFLNCT10375	Danio rerio RNA-binding region (RNP1, RRM) containing 2, mRNA (cDNA clone IMAGE:7001413) cds	2848	20	0	95.46	3	F:GO:0003723; C:GO:0005634; P:GO:0006397	F:RNA binding; C:nucleus; P:mRNA processing
ZFLNCT10383	Danio rerio genome assembly, chromosome: 11	680	17	0	95.87	50	P:GO:0002063; F:GO:0003677; F:GO:0003779; F:GO:0004065; F:GO:0005085; F:GO:0005509; F:GO:0005523; F:GO:0005539; C:GO:0005615; C:GO:0005635; C:GO:0005744; C:GO:0005783; C:GO:0005795; C:GO:0005829; C:GO:0005865; C:GO:0005886; P:GO:0006338; P:GO:0006357; P:GO:0006606; P:GO:0006892; P:GO:0007264; F:GO:0008270; F:GO:0008320; F:GO:0008449; C:GO:0009986; P:GO:0010575; P:GO:0010669; P:GO:0014846; P:GO:00…	P:chondrocyte development; F:DNA binding; F:actin binding; F:arylsulfatase activity; F:guanyl-nucleotide exchange factor activity; F:calcium ion binding; F:tropomyosin binding; F:glycosaminoglycan binding; C:extracellular space; C:nuclear envelope; C:mitochondrial inner membrane presequence translocase complex; C:endoplasmic reticulum; C:Golgi stack; C:cytosol; C:striated muscle thin filament; C:…	EC:3.1.6; EC:3.1; EC:1; EC:3; EC:3.1.6.1; EC:3.1.6.14; EC:7; EC:1.14.11.67	Acting on ester bonds; Acting on ester bonds; Oxidoreductases; Hydrolases; Arylsulfatase; N-acetylglucosamine-6-sulfatase; n/a; n/a
ZFLNCT10394	Danio rerio genome assembly, chromosome: 11	876	20	0	93.7	43	F:GO:0000287; F:GO:0000978; F:GO:0000981; P:GO:0001568; F:GO:0001640; C:GO:0001750; F:GO:0003713; F:GO:0003924; F:GO:0005525; C:GO:0005576; C:GO:0005730; C:GO:0005764; C:GO:0005770; C:GO:0005887; P:GO:0006338; P:GO:0006357; P:GO:0006364; P:GO:0006959; P:GO:0007196; P:GO:0007602; F:GO:0008020; F:GO:0008270; P:GO:0008333; P:GO:0009785; F:GO:0009882; F:GO:0016206; P:GO:0018298; P:GO:0032776; P:GO:00…	F:magnesium ion binding; F:RNA polymerase II proximal promoter sequence-specific DNA binding; F:RNA polymerase II transcription factor activity, sequence-specific DNA binding; P:blood vessel development; F:adenylate cyclase inhibiting G-protein coupled glutamate receptor activity; C:photoreceptor outer segment; F:transcription coactivator activity; F:GTPase activity; F:GTP binding; C:extracellula…	EC:2.1; EC:3.6.1; EC:2.1.1.6; EC:2; EC:3.6; EC:3; EC:2.1.1	Transferring one-carbon groups; Acting on acid anhydrides; Catechol O-methyltransferase; Transferases; Acting on acid anhydrides; Hydrolases; Transferring one-carbon groups
ZFLNCT10397	Danio rerio genome assembly, chromosome: 11	862	20	0	97.45	45	F:GO:0000287; F:GO:0000978; F:GO:0000981; P:GO:0001568; F:GO:0001640; C:GO:0001750; F:GO:0003713; F:GO:0003924; F:GO:0005525; C:GO:0005576; C:GO:0005730; C:GO:0005764; C:GO:0005770; C:GO:0005887; P:GO:0006338; P:GO:0006357; P:GO:0006364; P:GO:0006959; P:GO:0007196; F:GO:0008020; F:GO:0008270; P:GO:0008333; P:GO:0009585; P:GO:0009648; P:GO:0009785; F:GO:0009882; F:GO:0009883; F:GO:0016206; P:GO:00…	F:magnesium ion binding; F:RNA polymerase II proximal promoter sequence-specific DNA binding; F:RNA polymerase II transcription factor activity, sequence-specific DNA binding; P:blood vessel development; F:adenylate cyclase inhibiting G-protein coupled glutamate receptor activity; C:photoreceptor outer segment; F:transcription coactivator activity; F:GTPase activity; F:GTP binding; C:extracellula…	EC:2.1; EC:3.6.1; EC:2.1.1.6; EC:2; EC:3.6; EC:3; EC:2.1.1	Transferring one-carbon groups; Acting on acid anhydrides; Catechol O-methyltransferase; Transferases; Acting on acid anhydrides; Hydrolases; Transferring one-carbon groups
ZFLNCT10402	Danio rerio genome assembly, chromosome: 11	5928	20	0	93.42	6	F:GO:0000978; F:GO:0000981; C:GO:0005634; P:GO:0006357; P:GO:0016571; F:GO:0042054	F:RNA polymerase II proximal promoter sequence-specific DNA binding; F:RNA polymerase II transcription factor activity, sequence-specific DNA binding; C:nucleus; P:regulation of transcription by RNA polymerase II; P:histone methylation; F:histone methyltransferase activity	EC:2.1; EC:2; EC:2.1.1.354; EC:2.1.1	Transferring one-carbon groups; Transferases; n/a; Transferring one-carbon groups
ZFLNCT10422	Danio rerio genome assembly, chromosome: 11	5793	20	0	92.92	34	F:GO:0000339; C:GO:0000776; F:GO:0003713; F:GO:0003729; F:GO:0003743; F:GO:0005506; F:GO:0005524; C:GO:0005637; C:GO:0005640; C:GO:0005730; C:GO:0005789; C:GO:0005848; C:GO:0005886; P:GO:0006357; P:GO:0006413; P:GO:0007155; P:GO:0007169; F:GO:0008108; F:GO:0008270; F:GO:0008568; C:GO:0016021; C:GO:0016281; P:GO:0016477; P:GO:0031122; P:GO:0031124; F:GO:0032454; P:GO:0033169; P:GO:0033499; F:GO:00…	F:RNA cap binding; C:kinetochore; F:transcription coactivator activity; F:mRNA binding; F:translation initiation factor activity; F:iron ion binding; F:ATP binding; C:nuclear inner membrane; C:nuclear outer membrane; C:nucleolus; C:endoplasmic reticulum membrane; C:mRNA cleavage stimulating factor complex; C:plasma membrane; P:regulation of transcription by RNA polymerase II; P:translational init…	EC:2.7.7.12; EC:1; EC:2.7; EC:2; EC:5.6.1.1; EC:2.7.7; EC:1.14.11.65; EC:1.14.11.66	UDP-glucose--hexose-1-phosphate uridylyltransferase; Oxidoreductases; Transferring phosphorus-containing groups; Transferases; n/a; Transferring phosphorus-containing groups; n/a; n/a
ZFLNCT10425	Danio rerio genome assembly, chromosome: 11	5462	20	0	95.07	10	F:GO:0005005; F:GO:0005524; C:GO:0005887; P:GO:0007411; P:GO:0018108; P:GO:0021952; P:GO:0033674; C:GO:0043005; C:GO:0043235; P:GO:0048013	F:transmembrane-ephrin receptor activity; F:ATP binding; C:integral component of plasma membrane; P:axon guidance; P:peptidyl-tyrosine phosphorylation; P:central nervous system projection neuron axonogenesis; P:positive regulation of kinase activity; C:neuron projection; C:receptor complex; P:ephrin receptor signaling pathway	EC:2.7.1; EC:2.7.10; EC:2.7.10.1; EC:2.7; EC:2	Transferring phosphorus-containing groups; Transferring phosphorus-containing groups; Receptor protein-tyrosine kinase; Transferring phosphorus-containing groups; Transferases
ZFLNCT10456	Danio rerio genome assembly, chromosome: 11	308	7	5.23397e-157	100	15	P:GO:0000185; F:GO:0005524; C:GO:0005777; P:GO:0006919; F:GO:0008349; F:GO:0015020; C:GO:0016021; F:GO:0019166; P:GO:0033306; P:GO:0097194; F:GO:0097199; F:GO:0097200; P:GO:1902042	P:activation of MAPKKK activity; F:ATP binding; C:peroxisome; P:activation of cysteine-type endopeptidase activity involved in apoptotic process; F:MAP kinase kinase kinase kinase activity; F:glucuronosyltransferase activity; C:integral component of membrane; F:trans-2-enoyl-CoA reductase (NADPH) activity; P:phytol metabolic process; P:execution phase of apoptosis; F:cysteine-type endopeptidase a…	EC:2.7.1; EC:3.4.22; EC:2.7.11.1; EC:2.4.1.17; EC:1.3.1.38; EC:1.3.1; EC:1.3; EC:3.4; EC:1; EC:2.4; EC:2.7; EC:2; EC:3; EC:2.4.1	Transferring phosphorus-containing groups; Acting on peptide bonds (peptidases); Non-specific serine/threonine protein kinase; Glucuronosyltransferase; Trans-2-enoyl-CoA reductase (NADPH); Acting on the CH-CH group of donors; Acting on the CH-CH group of donors; Acting on peptide bonds (peptidases); Oxidoreductases; Glycosyltransferases; Transferring phosphorus-containing groups; Transferases; Hy…
ZFLNCT10462	Danio rerio genome assembly, chromosome: 11	472	20	4.01177e-159	92.8	27	F:GO:0000049; C:GO:0000139; F:GO:0000149; F:GO:0000978; F:GO:0000981; P:GO:0002940; F:GO:0004559; F:GO:0004809; F:GO:0005096; F:GO:0005484; C:GO:0005634; C:GO:0005764; C:GO:0005774; C:GO:0005829; P:GO:0006013; P:GO:0006357; P:GO:0006886; P:GO:0006906; F:GO:0030246; C:GO:0030285; C:GO:0031201; P:GO:0042147; F:GO:0046872; P:GO:0048193; P:GO:0048278; P:GO:0051056; P:GO:0090630	F:tRNA binding; C:Golgi membrane; F:SNARE binding; F:RNA polymerase II proximal promoter sequence-specific DNA binding; F:RNA polymerase II transcription factor activity, sequence-specific DNA binding; P:tRNA N2-guanine methylation; F:alpha-mannosidase activity; F:tRNA (guanine-N2-)-methyltransferase activity; F:GTPase activator activity; F:SNAP receptor activity; C:nucleus; C:lysosome; C:vacuola…	EC:2.1; EC:3.2; EC:2; EC:3; EC:3.2.1.24; EC:2.1.1; EC:3.2.1	Transferring one-carbon groups; Glycosylases; Transferases; Hydrolases; Alpha-mannosidase; Transferring one-carbon groups; Glycosylases
ZFLNCT10500	Danio rerio genome assembly, chromosome: 11	316	6	5.92714e-120	99.51
ZFLNCT10530	Danio rerio genome assembly, chromosome: 11	561	20	0	94.85	27	F:GO:0001530; P:GO:0002232; F:GO:0005524; C:GO:0005829; P:GO:0006468; P:GO:0007507; P:GO:0007519; P:GO:0010766; P:GO:0012501; C:GO:0016021; P:GO:0019835; F:GO:0019869; F:GO:0019870; P:GO:0034113; P:GO:0034145; P:GO:0035556; P:GO:0042246; P:GO:0042692; P:GO:0045765; P:GO:0050729; P:GO:0050801; P:GO:0070265; F:GO:0098631; P:GO:1903288; P:GO:2000651	F:lipopolysaccharide binding; P:leukocyte chemotaxis involved in inflammatory response; F:ATP binding; C:cytosol; P:protein phosphorylation; P:heart development; P:skeletal muscle tissue development; P:negative regulation of sodium ion transport; P:programmed cell death; C:integral component of membrane; P:cytolysis; F:chloride channel inhibitor activity; F:potassium channel inhibitor activity; P…	EC:2.7.1; EC:2.7.11.1; EC:2.7; EC:2	Transferring phosphorus-containing groups; Non-specific serine/threonine protein kinase; Transferring phosphorus-containing groups; Transferases
ZFLNCT10556	Danio rerio genome assembly, chromosome: 11	10243	20	0	95.37	27	P:GO:0000165; P:GO:0000186; P:GO:0000413; F:GO:0003723; F:GO:0003755; F:GO:0004014; F:GO:0004693; F:GO:0004709; F:GO:0005524; C:GO:0005829; C:GO:0005886; P:GO:0006557; P:GO:0006597; P:GO:0008295; F:GO:0008324; F:GO:0008353; P:GO:0010960; C:GO:0016021; C:GO:0016592; P:GO:0043009; F:GO:0046872; P:GO:0048793; P:GO:0051726; P:GO:0098655; P:GO:1901407	P:MAPK cascade; P:activation of MAPKK activity; P:protein peptidyl-prolyl isomerization; F:RNA binding; F:peptidyl-prolyl cis-trans isomerase activity; F:adenosylmethionine decarboxylase activity; F:cyclin-dependent protein serine/threonine kinase activity; F:MAP kinase kinase kinase activity; F:ATP binding; C:cytosol; C:plasma membrane; P:S-adenosylmethioninamine biosynthetic process; P:spermine…	EC:2.7.1; EC:4.1.1; EC:2.7.11.1; EC:2.7.11.22; EC:2.7.11.25; EC:2.7.11.23; EC:4.1; EC:5.2.1.8; EC:5.2; EC:2.7; EC:2; EC:4; EC:5; EC:7; EC:4.1.1.50	Transferring phosphorus-containing groups; Carbon-carbon lyases; Non-specific serine/threonine protein kinase; Cyclin-dependent kinase; Mitogen-activated protein kinase kinase kinase; [RNA-polymerase]-subunit kinase; Carbon-carbon lyases; Peptidylprolyl isomerase; Cis-trans-isomerases; Transferring phosphorus-containing groups; Transferases; Lyases; Isomerases; n/a; Adenosylmethionine decarboxyla…
ZFLNCT10557	Danio rerio genome assembly, chromosome: 11	10371	20	0	95.37	27	P:GO:0000165; P:GO:0000186; P:GO:0000413; F:GO:0003723; F:GO:0003755; F:GO:0004014; F:GO:0004693; F:GO:0004709; F:GO:0005524; C:GO:0005829; C:GO:0005886; P:GO:0006557; P:GO:0006597; P:GO:0008295; F:GO:0008324; F:GO:0008353; P:GO:0010960; C:GO:0016021; C:GO:0016592; P:GO:0043009; F:GO:0046872; P:GO:0048793; P:GO:0051726; P:GO:0098655; P:GO:1901407	P:MAPK cascade; P:activation of MAPKK activity; P:protein peptidyl-prolyl isomerization; F:RNA binding; F:peptidyl-prolyl cis-trans isomerase activity; F:adenosylmethionine decarboxylase activity; F:cyclin-dependent protein serine/threonine kinase activity; F:MAP kinase kinase kinase activity; F:ATP binding; C:cytosol; C:plasma membrane; P:S-adenosylmethioninamine biosynthetic process; P:spermine…	EC:2.7.1; EC:4.1.1; EC:2.7.11.1; EC:2.7.11.22; EC:2.7.11.25; EC:2.7.11.23; EC:4.1; EC:5.2.1.8; EC:5.2; EC:2.7; EC:2; EC:4; EC:5; EC:7; EC:4.1.1.50	Transferring phosphorus-containing groups; Carbon-carbon lyases; Non-specific serine/threonine protein kinase; Cyclin-dependent kinase; Mitogen-activated protein kinase kinase kinase; [RNA-polymerase]-subunit kinase; Carbon-carbon lyases; Peptidylprolyl isomerase; Cis-trans-isomerases; Transferring phosphorus-containing groups; Transferases; Lyases; Isomerases; n/a; Adenosylmethionine decarboxyla…
ZFLNCT10568	Danio rerio genome assembly, chromosome: 11	566	20	3.67373e-101	96.15	30	P:GO:0000003; F:GO:0001609; P:GO:0001973; F:GO:0003677; F:GO:0003779; F:GO:0003950; F:GO:0004016; F:GO:0005524; C:GO:0005654; C:GO:0005694; C:GO:0005730; C:GO:0005737; C:GO:0005887; P:GO:0006171; P:GO:0006302; P:GO:0006357; P:GO:0007189; P:GO:0007346; F:GO:0008270; C:GO:0017053; P:GO:0030036; P:GO:0030154; P:GO:0035556; P:GO:0043066; P:GO:0046777; F:GO:0051287; P:GO:0070212; F:GO:1990404	P:reproduction; F:G-protein coupled adenosine receptor activity; P:adenosine receptor signaling pathway; F:DNA binding; F:actin binding; F:NAD+ ADP-ribosyltransferase activity; F:adenylate cyclase activity; F:ATP binding; C:nucleoplasm; C:chromosome; C:nucleolus; C:cytoplasm; C:integral component of plasma membrane; P:cAMP biosynthetic process; P:double-strand break repair; P:regulation of transc…	EC:2.7.1; EC:2.4.2; EC:2.7.11.1; EC:2.4; EC:2.7; EC:2; EC:4; EC:2.4.2.30; EC:4.6; EC:4.6.1.1	Transferring phosphorus-containing groups; Glycosyltransferases; Non-specific serine/threonine protein kinase; Glycosyltransferases; Transferring phosphorus-containing groups; Transferases; Lyases; NAD(+) ADP-ribosyltransferase; Phosphorus-oxygen lyases; Adenylate cyclase
ZFLNCT10593	Danio rerio calmodulin binding transcription activator 1b (camta1b), transcript variant X7, mRNA	278	20	3.22841e-147	95.92
ZFLNCT10599	Danio rerio genome assembly, chromosome: 11	240	7	7.12024e-126	97.8	11	F:GO:0000978; F:GO:0000981; P:GO:0006357; P:GO:0006915; P:GO:0007173; P:GO:0008285; C:GO:0009897; C:GO:0016021; F:GO:0019901; F:GO:0019955; F:GO:0038023	F:RNA polymerase II proximal promoter sequence-specific DNA binding; F:RNA polymerase II transcription factor activity, sequence-specific DNA binding; P:regulation of transcription by RNA polymerase II; P:apoptotic process; P:epidermal growth factor receptor signaling pathway; P:negative regulation of cell proliferation; C:external side of plasma membrane; C:integral component of membrane; F:prot…
ZFLNCT10615	Danio rerio genome assembly, chromosome: 11	899	20	0	91.77	39	F:GO:0000287; F:GO:0000978; F:GO:0000981; P:GO:0001654; P:GO:0001756; F:GO:0003960; F:GO:0004560; F:GO:0005243; F:GO:0005524; C:GO:0005634; C:GO:0005764; C:GO:0005802; C:GO:0005922; P:GO:0006004; P:GO:0006357; P:GO:0006744; P:GO:0006814; P:GO:0007030; P:GO:0007219; P:GO:0007267; P:GO:0007420; F:GO:0008523; P:GO:0015878; P:GO:0015887; C:GO:0016021; P:GO:0016139; F:GO:0016301; P:GO:0016310; F:GO:00…	F:magnesium ion binding; F:RNA polymerase II proximal promoter sequence-specific DNA binding; F:RNA polymerase II transcription factor activity, sequence-specific DNA binding; P:eye development; P:somitogenesis; F:NADPH:quinone reductase activity; F:alpha-L-fucosidase activity; F:gap junction channel activity; F:ATP binding; C:nucleus; C:lysosome; C:trans-Golgi network; C:connexin complex; P:fuco…	EC:3.2.1.51; EC:3.2.1; EC:3.2; EC:3.1; EC:1.6; EC:1; EC:2.7; EC:2; EC:7.6.2.1; EC:1.6.5; EC:3; EC:7; EC:1.6.5.5	Alpha-L-fucosidase; Glycosylases; Glycosylases; Acting on ester bonds; Acting on NADH or NADPH; Oxidoreductases; Transferring phosphorus-containing groups; Transferases; n/a; Acting on NADH or NADPH; Hydrolases; n/a; NADPH:quinone reductase
ZFLNCT10619	Danio rerio genome assembly, chromosome: 11	1442	20	0	91.98	9	F:GO:0003682; F:GO:0003713; F:GO:0003723; C:GO:0005737; P:GO:0006325; P:GO:0006397; F:GO:0035064; C:GO:0035145; P:GO:0045893	F:chromatin binding; F:transcription coactivator activity; F:RNA binding; C:cytoplasm; P:chromatin organization; P:mRNA processing; F:methylated histone binding; C:exon-exon junction complex; P:positive regulation of transcription, DNA-templated
ZFLNCT10626	Danio rerio genome assembly, chromosome: 11	213	20	1.12426e-105	93.77	1	F:GO:0003779	F:actin binding
ZFLNCT10646	Danio rerio genome assembly, chromosome: 11	492	20	7.74752e-172	91.79	11	F:GO:0005509; C:GO:0005576; C:GO:0005604; C:GO:0005765; C:GO:0005886; P:GO:0007160; P:GO:0010506; C:GO:0016021; P:GO:0045671; P:GO:0045779; P:GO:1904263	F:calcium ion binding; C:extracellular region; C:basement membrane; C:lysosomal membrane; C:plasma membrane; P:cell-matrix adhesion; P:regulation of autophagy; C:integral component of membrane; P:negative regulation of osteoclast differentiation; P:negative regulation of bone resorption; P:positive regulation of TORC1 signaling
ZFLNCT10656	Danio rerio genome assembly, chromosome: 11	1827	12	0	95.09	10	F:GO:0003723; F:GO:0005509; C:GO:0005576; C:GO:0005604; C:GO:0005634; C:GO:0005742; C:GO:0005886; P:GO:0006605; P:GO:0007160; C:GO:0016021	F:RNA binding; F:calcium ion binding; C:extracellular region; C:basement membrane; C:nucleus; C:mitochondrial outer membrane translocase complex; C:plasma membrane; P:protein targeting; P:cell-matrix adhesion; C:integral component of membrane
ZFLNCT10658	Danio rerio genome assembly, chromosome: 11	350	10	9.13215e-53	98.42	26	F:GO:0003723; F:GO:0004061; F:GO:0004797; F:GO:0004888; F:GO:0005509; F:GO:0005524; C:GO:0005634; C:GO:0005829; C:GO:0005887; P:GO:0007166; F:GO:0008381; P:GO:0009100; P:GO:0009157; F:GO:0016231; P:GO:0016310; F:GO:0017110; P:GO:0019441; F:GO:0030374; C:GO:0030672; C:GO:0031594; P:GO:0034220; P:GO:0034354; P:GO:0045944; P:GO:0046104; P:GO:0051091; P:GO:0071897	F:RNA binding; F:arylformamidase activity; F:thymidine kinase activity; F:transmembrane signaling receptor activity; F:calcium ion binding; F:ATP binding; C:nucleus; C:cytosol; C:integral component of plasma membrane; P:cell surface receptor signaling pathway; F:mechanosensitive ion channel activity; P:glycoprotein metabolic process; P:deoxyribonucleoside monophosphate biosynthetic process; F:bet…	EC:3.2.1.52; EC:3.2.1; EC:3.6.1.6; EC:3.5.1; EC:3.2; EC:3.6.1; EC:2.7; EC:2; EC:3.6; EC:2.7.1.145; EC:3; EC:3.5; EC:3.5.1.9; EC:2.7.1.21; EC:7	Beta-N-acetylhexosaminidase; Glycosylases; Nucleoside diphosphate phosphatase; Acting on carbon-nitrogen bonds, other than peptide bonds; Glycosylases; Acting on acid anhydrides; Transferring phosphorus-containing groups; Transferases; Acting on acid anhydrides; Deoxynucleoside kinase; Hydrolases; Acting on carbon-nitrogen bonds, other than peptide bonds; Arylformamidase; Thymidine kinase; n/a
ZFLNCT10664	Danio rerio genome assembly, chromosome: 11	4027	20	0	90.95	26	F:GO:0003723; F:GO:0004061; F:GO:0004797; F:GO:0004888; F:GO:0005509; F:GO:0005524; C:GO:0005634; C:GO:0005829; C:GO:0005887; P:GO:0007166; F:GO:0008381; P:GO:0009100; P:GO:0009157; F:GO:0016231; P:GO:0016310; F:GO:0017110; P:GO:0019441; F:GO:0030374; C:GO:0030672; C:GO:0031594; P:GO:0034220; P:GO:0034354; P:GO:0045944; P:GO:0046104; P:GO:0051091; P:GO:0071897	F:RNA binding; F:arylformamidase activity; F:thymidine kinase activity; F:transmembrane signaling receptor activity; F:calcium ion binding; F:ATP binding; C:nucleus; C:cytosol; C:integral component of plasma membrane; P:cell surface receptor signaling pathway; F:mechanosensitive ion channel activity; P:glycoprotein metabolic process; P:deoxyribonucleoside monophosphate biosynthetic process; F:bet…	EC:3.2.1.52; EC:3.2.1; EC:3.6.1.6; EC:3.5.1; EC:3.2; EC:3.6.1; EC:2.7; EC:2; EC:3.6; EC:2.7.1.145; EC:3; EC:3.5; EC:3.5.1.9; EC:2.7.1.21; EC:7	Beta-N-acetylhexosaminidase; Glycosylases; Nucleoside diphosphate phosphatase; Acting on carbon-nitrogen bonds, other than peptide bonds; Glycosylases; Acting on acid anhydrides; Transferring phosphorus-containing groups; Transferases; Acting on acid anhydrides; Deoxynucleoside kinase; Hydrolases; Acting on carbon-nitrogen bonds, other than peptide bonds; Arylformamidase; Thymidine kinase; n/a
ZFLNCT10672	Danio rerio genome assembly, chromosome: 11	782	20	0	95.2	19	F:GO:0000978; F:GO:0000981; F:GO:0003723; C:GO:0005654; C:GO:0005667; C:GO:0005814; C:GO:0005829; P:GO:0006357; P:GO:0006891; P:GO:0008380; C:GO:0016021; P:GO:0032053; P:GO:0032465; P:GO:0034498; P:GO:0045604; P:GO:0045893; F:GO:0046982; P:GO:1903723; C:GO:1990071	F:RNA polymerase II proximal promoter sequence-specific DNA binding; F:RNA polymerase II transcription factor activity, sequence-specific DNA binding; F:RNA binding; C:nucleoplasm; C:transcription factor complex; C:centriole; C:cytosol; P:regulation of transcription by RNA polymerase II; P:intra-Golgi vesicle-mediated transport; P:RNA splicing; C:integral component of membrane; P:ciliary basal bo…
ZFLNCT10695	Danio rerio genome assembly, chromosome: 12	611	20	0	96.53	10	F:GO:0000978; F:GO:0000981; F:GO:0003747; C:GO:0005672; C:GO:0005762; C:GO:0005769; P:GO:0006357; P:GO:0006367; P:GO:0006897; P:GO:0070126	F:RNA polymerase II proximal promoter sequence-specific DNA binding; F:RNA polymerase II transcription factor activity, sequence-specific DNA binding; F:translation release factor activity; C:transcription factor TFIIA complex; C:mitochondrial large ribosomal subunit; C:early endosome; P:regulation of transcription by RNA polymerase II; P:transcription initiation from RNA polymerase II promoter; …
ZFLNCT10699	Danio rerio genome assembly, chromosome: 12	2102	20	0	96.13	7	P:GO:0003341; C:GO:0005794; C:GO:0005886; F:GO:0008467; C:GO:0016021; P:GO:0046718; P:GO:0060271	P:cilium movement; C:Golgi apparatus; C:plasma membrane; F:[heparan sulfate]-glucosamine 3-sulfotransferase 1 activity; C:integral component of membrane; P:viral entry into host cell; P:cilium assembly	EC:2.8.2; EC:2; EC:2.8; EC:2.8.2.23	Transferring sulfur-containing groups; Transferases; Transferring sulfur-containing groups; [Heparan sulfate]-glucosamine 3-sulfotransferase 1
ZFLNCT10749	Danio rerio genome assembly, chromosome: 12	1060	20	0	92.12
ZFLNCT10764	Danio rerio genome assembly, chromosome: 12	298	8	9.19656e-148	95.25	11	C:GO:0005794; C:GO:0005886; C:GO:0005952; F:GO:0008603; P:GO:0010738; F:GO:0030552; F:GO:0043539; P:GO:0043949; P:GO:0070166; P:GO:0071902; P:GO:2000479	C:Golgi apparatus; C:plasma membrane; C:cAMP-dependent protein kinase complex; F:cAMP-dependent protein kinase regulator activity; P:regulation of protein kinase A signaling; F:cAMP binding; F:protein serine/threonine kinase activator activity; P:regulation of cAMP-mediated signaling; P:enamel mineralization; P:positive regulation of protein serine/threonine kinase activity; P:regulation of cAMP-…
ZFLNCT10780	Danio rerio genome assembly, chromosome: 12	200	20	7.22102e-96	95.54	25	P:GO:0000165; P:GO:0001503; F:GO:0004252; F:GO:0004332; F:GO:0004707; F:GO:0005524; C:GO:0005615; C:GO:0005634; C:GO:0005789; C:GO:0005829; P:GO:0006096; P:GO:0006468; P:GO:0006508; P:GO:0007160; P:GO:0007229; P:GO:0007596; C:GO:0008305; P:GO:0017187; P:GO:0030388; P:GO:0042373; F:GO:0046872; F:GO:0047057; F:GO:0048038	P:MAPK cascade; P:ossification; F:serine-type endopeptidase activity; F:fructose-bisphosphate aldolase activity; F:MAP kinase activity; F:ATP binding; C:extracellular space; C:nucleus; C:endoplasmic reticulum membrane; C:cytosol; P:glycolytic process; P:protein phosphorylation; P:proteolysis; P:cell-matrix adhesion; P:integrin-mediated signaling pathway; P:blood coagulation; C:integrin complex; P…	EC:2.7.1; EC:3.4.21; EC:4.1.2; EC:2.7.11.1; EC:4.1.2.13; EC:1.1.4; EC:1.1.4.1; EC:1.1; EC:4.1; EC:2.7.11.24; EC:3.4; EC:1; EC:2.7; EC:2; EC:3; EC:4	Transferring phosphorus-containing groups; Acting on peptide bonds (peptidases); Carbon-carbon lyases; Non-specific serine/threonine protein kinase; Fructose-bisphosphate aldolase; Acting on the CH-OH group of donors; Acting on the CH-OH group of donors; Acting on the CH-OH group of donors; Carbon-carbon lyases; Mitogen-activated protein kinase; Acting on peptide bonds (peptidases); Oxidoreductas…
ZFLNCT10788	Danio rerio genome assembly, chromosome: 12	2875	20	0	91.22	16	F:GO:0004674; F:GO:0005507; F:GO:0005524; C:GO:0005758; C:GO:0005813; C:GO:0005874; P:GO:0006468; P:GO:0007409; F:GO:0015631; F:GO:0016531; P:GO:0030010; F:GO:0035035; P:GO:0035556; P:GO:0042149; C:GO:0044545; F:GO:0050321	F:protein serine/threonine kinase activity; F:copper ion binding; F:ATP binding; C:mitochondrial intermembrane space; C:centrosome; C:microtubule; P:protein phosphorylation; P:axonogenesis; F:tubulin binding; F:copper chaperone activity; P:establishment of cell polarity; F:histone acetyltransferase binding; P:intracellular signal transduction; P:cellular response to glucose starvation; C:NSL comp…	EC:2.7.1; EC:2.7.11.26; EC:2.7; EC:2	Transferring phosphorus-containing groups; [Tau protein] kinase; Transferring phosphorus-containing groups; Transferases
ZFLNCT10830	Danio rerio genome assembly, chromosome: 12	5709	20	0	90.14	4	C:GO:0000932; F:GO:0003723; F:GO:0032574; P:GO:0035194	C:P-body; F:RNA binding; F:5'-3' RNA helicase activity; P:posttranscriptional gene silencing by RNA	EC:3.6.4.13	RNA helicase
ZFLNCT10861	Danio rerio genome assembly, chromosome: 12	523	20	5.04242e-155	94.5	19	F:GO:0001228; P:GO:0002244; F:GO:0005524; P:GO:0006337; C:GO:0008540; C:GO:0016021; C:GO:0016514; F:GO:0017025; P:GO:0030223; F:GO:0031531; C:GO:0031595; C:GO:0031597; F:GO:0036402; P:GO:0043044; P:GO:0043161; P:GO:0045899; P:GO:0050804; C:GO:0098794; P:GO:1901800	F:transcriptional activator activity, RNA polymerase II transcription regulatory region sequence-specific DNA binding; P:hematopoietic progenitor cell differentiation; F:ATP binding; P:nucleosome disassembly; C:proteasome regulatory particle, base subcomplex; C:integral component of membrane; C:SWI/SNF complex; F:TBP-class protein binding; P:neutrophil differentiation; F:thyrotropin-releasing hor…	EC:5.6.1.5	n/a
ZFLNCT10871	Danio rerio genome assembly, chromosome: 12	758	20	0	93.39	38	P:GO:0000398; F:GO:0000978; F:GO:0000981; P:GO:0001525; P:GO:0002376; F:GO:0003725; F:GO:0004525; F:GO:0005249; F:GO:0005388; F:GO:0005515; F:GO:0005524; C:GO:0005654; C:GO:0005681; C:GO:0005688; C:GO:0005887; P:GO:0006357; P:GO:0006874; C:GO:0008537; F:GO:0008553; P:GO:0010950; P:GO:0016075; P:GO:0030422; P:GO:0031053; P:GO:0031054; C:GO:0033017; P:GO:0034765; P:GO:0042391; C:GO:0046540; F:GO:00…	P:mRNA splicing, via spliceosome; F:RNA polymerase II proximal promoter sequence-specific DNA binding; F:RNA polymerase II transcription factor activity, sequence-specific DNA binding; P:angiogenesis; P:immune system process; F:double-stranded RNA binding; F:ribonuclease III activity; F:voltage-gated potassium channel activity; F:calcium-transporting ATPase activity; F:protein binding; F:ATP bind…	EC:7.1.3.1; EC:3.1.30; EC:3.1; EC:7.1.2.1; EC:7.2.2.10; EC:3; EC:3.1.26; EC:3.1.26.3; EC:7	n/a; Acting on ester bonds; Acting on ester bonds; n/a; n/a; Hydrolases; Acting on ester bonds; Ribonuclease III; n/a
ZFLNCT10894	Danio rerio genome assembly, chromosome: 12	3031	20	0	93.21	16	F:GO:0003723; F:GO:0003735; F:GO:0005524; C:GO:0005655; C:GO:0005840; C:GO:0005871; C:GO:0005874; P:GO:0006357; P:GO:0006412; P:GO:0007018; P:GO:0007088; F:GO:0008017; P:GO:0008033; F:GO:0061629; P:GO:0090502; F:GO:1990939	F:RNA binding; F:structural constituent of ribosome; F:ATP binding; C:nucleolar ribonuclease P complex; C:ribosome; C:kinesin complex; C:microtubule; P:regulation of transcription by RNA polymerase II; P:translation; P:microtubule-based movement; P:regulation of mitotic nuclear division; F:microtubule binding; P:tRNA processing; F:RNA polymerase II sequence-specific DNA-binding transcription fact…	EC:3.6.1; EC:3.6; EC:3	Acting on acid anhydrides; Acting on acid anhydrides; Hydrolases
ZFLNCT10904	Danio rerio genome assembly, chromosome: 12	1787	20	0	92.21	14	F:GO:0004197; F:GO:0004594; F:GO:0005524; C:GO:0005615; C:GO:0005634; C:GO:0005764; C:GO:0005829; P:GO:0015937; C:GO:0016021; P:GO:0016310; F:GO:0022857; P:GO:0051603; P:GO:0051607; P:GO:0055085	F:cysteine-type endopeptidase activity; F:pantothenate kinase activity; F:ATP binding; C:extracellular space; C:nucleus; C:lysosome; C:cytosol; P:coenzyme A biosynthetic process; C:integral component of membrane; P:phosphorylation; F:transmembrane transporter activity; P:proteolysis involved in cellular protein catabolic process; P:defense response to virus; P:transmembrane transport	EC:2.7.1; EC:3.4.22; EC:3.4; EC:2.7; EC:2; EC:3; EC:7; EC:2.7.1.33	Transferring phosphorus-containing groups; Acting on peptide bonds (peptidases); Acting on peptide bonds (peptidases); Transferring phosphorus-containing groups; Transferases; Hydrolases; n/a; Pantothenate kinase
ZFLNCT10934	Danio rerio genome assembly, chromosome: 12	853	20	0	94.63	9	F:GO:0005096; C:GO:0005829; P:GO:0006481; P:GO:0007015; P:GO:0017156; F:GO:0018423; P:GO:0032956; P:GO:0035020; P:GO:0050790	F:GTPase activator activity; C:cytosol; P:C-terminal protein methylation; P:actin filament organization; P:calcium ion regulated exocytosis; F:protein C-terminal leucine carboxyl O-methyltransferase activity; P:regulation of actin cytoskeleton organization; P:regulation of Rac protein signal transduction; P:regulation of catalytic activity	EC:2.1; EC:2; EC:2.1.1	Transferring one-carbon groups; Transferases; Transferring one-carbon groups
ZFLNCT10947	Danio rerio genome assembly, chromosome: 12	6864	20	0	94.69	27	P:GO:0000122; P:GO:0000712; F:GO:0000978; P:GO:0001822; P:GO:0001946; P:GO:0002154; F:GO:0003735; F:GO:0004519; F:GO:0004879; F:GO:0005262; C:GO:0005634; C:GO:0005762; C:GO:0005929; P:GO:0006302; P:GO:0006412; F:GO:0008270; C:GO:0016021; P:GO:0030154; P:GO:0031297; P:GO:0031573; P:GO:0032965; P:GO:0045944; P:GO:0048384; C:GO:0048476; P:GO:0050982; P:GO:0070588; P:GO:0090305	P:negative regulation of transcription by RNA polymerase II; P:resolution of meiotic recombination intermediates; F:RNA polymerase II proximal promoter sequence-specific DNA binding; P:kidney development; P:lymphangiogenesis; P:thyroid hormone mediated signaling pathway; F:structural constituent of ribosome; F:endonuclease activity; F:nuclear receptor activity; F:calcium channel activity; C:nucle…	EC:3.1; EC:3; EC:7	Acting on ester bonds; Hydrolases; n/a
ZFLNCT11057	Danio rerio si:ch211-225b10.4 (ccdc186), mRNA	640	20	0	94.05	33	P:GO:0001996; P:GO:0002025; F:GO:0003684; F:GO:0004940; F:GO:0005509; C:GO:0005604; C:GO:0005615; C:GO:0005634; C:GO:0005783; C:GO:0005802; C:GO:0005887; P:GO:0006303; P:GO:0006888; P:GO:0006890; P:GO:0007161; P:GO:0007283; P:GO:0010669; C:GO:0030134; P:GO:0030719; P:GO:0031047; F:GO:0031267; P:GO:0031848; C:GO:0033116; F:GO:0034584; P:GO:0034587; F:GO:0035312; P:GO:0036297; P:GO:0043046; P:GO:00…	P:positive regulation of heart rate by epinephrine-norepinephrine; P:norepinephrine-epinephrine-mediated vasodilation involved in regulation of systemic arterial blood pressure; F:damaged DNA binding; F:beta1-adrenergic receptor activity; F:calcium ion binding; C:basement membrane; C:extracellular space; C:nucleus; C:endoplasmic reticulum; C:trans-Golgi network; C:integral component of plasma mem…	EC:3.1; EC:3.1.11; EC:3; EC:3.1.15	Acting on ester bonds; Acting on ester bonds; Hydrolases; Acting on ester bonds
ZFLNCT11070	Danio rerio NHL repeat containing 2 (nhlrc2), mRNA	1396	14	0	92.35	33	P:GO:0001996; P:GO:0002025; F:GO:0003684; F:GO:0004940; F:GO:0005509; C:GO:0005604; C:GO:0005615; C:GO:0005634; C:GO:0005783; C:GO:0005802; C:GO:0005887; P:GO:0006303; P:GO:0006888; P:GO:0006890; P:GO:0007161; P:GO:0007283; P:GO:0010669; C:GO:0030134; P:GO:0030719; P:GO:0031047; F:GO:0031267; P:GO:0031848; C:GO:0033116; F:GO:0034584; P:GO:0034587; F:GO:0035312; P:GO:0036297; P:GO:0043046; P:GO:00…	P:positive regulation of heart rate by epinephrine-norepinephrine; P:norepinephrine-epinephrine-mediated vasodilation involved in regulation of systemic arterial blood pressure; F:damaged DNA binding; F:beta1-adrenergic receptor activity; F:calcium ion binding; C:basement membrane; C:extracellular space; C:nucleus; C:endoplasmic reticulum; C:trans-Golgi network; C:integral component of plasma mem…	EC:3.1; EC:3.1.11; EC:3; EC:3.1.15	Acting on ester bonds; Acting on ester bonds; Hydrolases; Acting on ester bonds
ZFLNCT11203	Danio rerio genome assembly, chromosome: 12	898	20	0	91.53	2	P:GO:0007160; C:GO:0016021	P:cell-matrix adhesion; C:integral component of membrane
ZFLNCT11291	Danio rerio genome assembly, chromosome: 12	3985	20	0	93.7	4	F:GO:0004930; C:GO:0005887; P:GO:0007166; P:GO:0007189	F:G-protein coupled receptor activity; C:integral component of plasma membrane; P:cell surface receptor signaling pathway; P:adenylate cyclase-activating G-protein coupled receptor signaling pathway
ZFLNCT11320	Danio rerio genome assembly, chromosome: 12	752	20	0	94.46	16	P:GO:0003056; F:GO:0004993; C:GO:0005634; C:GO:0005789; C:GO:0005884; C:GO:0005887; P:GO:0007187; P:GO:0007197; P:GO:0007268; F:GO:0008017; F:GO:0016907; C:GO:0030425; P:GO:0045010; C:GO:0045211; P:GO:0046907; P:GO:0098664	P:regulation of vascular smooth muscle contraction; F:G-protein coupled serotonin receptor activity; C:nucleus; C:endoplasmic reticulum membrane; C:actin filament; C:integral component of plasma membrane; P:G-protein coupled receptor signaling pathway, coupled to cyclic nucleotide second messenger; P:adenylate cyclase-inhibiting G-protein coupled acetylcholine receptor signaling pathway; P:chemic…
ZFLNCT11389	Danio rerio genome assembly, chromosome: 13	631	14	0	95.31	32	F:GO:0003677; F:GO:0003723; F:GO:0004298; F:GO:0004843; F:GO:0005509; C:GO:0005730; C:GO:0005737; C:GO:0005839; C:GO:0005886; C:GO:0005911; F:GO:0008270; F:GO:0008597; P:GO:0009411; P:GO:0010499; C:GO:0016021; P:GO:0016477; P:GO:0016567; P:GO:0030177; P:GO:0031532; F:GO:0031718; P:GO:0035523; P:GO:0035556; P:GO:0042981; P:GO:0043161; P:GO:0043666; F:GO:0070530; P:GO:0071947; P:GO:0098609; P:GO:19…	F:DNA binding; F:RNA binding; F:threonine-type endopeptidase activity; F:thiol-dependent ubiquitin-specific protease activity; F:calcium ion binding; C:nucleolus; C:cytoplasm; C:proteasome core complex; C:plasma membrane; C:cell-cell junction; F:zinc ion binding; F:calcium-dependent protein serine/threonine phosphatase regulator activity; P:response to UV; P:proteasomal ubiquitin-independent prot…	EC:3.4; EC:3.4.25; EC:3; EC:3.4.19; EC:3.4.19.12	Acting on peptide bonds (peptidases); Acting on peptide bonds (peptidases); Hydrolases; Acting on peptide bonds (peptidases); Ubiquitinyl hydrolase 1
ZFLNCT11402	Danio rerio genome assembly, chromosome: 13	3050	20	0	94.79	43	P:GO:0000122; P:GO:0001755; P:GO:0001778; F:GO:0001786; P:GO:0003418; F:GO:0003714; F:GO:0004553; F:GO:0005262; F:GO:0005509; F:GO:0005521; F:GO:0005525; F:GO:0005544; C:GO:0005635; C:GO:0005739; C:GO:0005887; C:GO:0005925; P:GO:0005975; P:GO:0006937; P:GO:0007173; P:GO:0007218; P:GO:0007631; C:GO:0014069; F:GO:0015276; F:GO:0015485; F:GO:0016499; P:GO:0016567; C:GO:0016605; F:GO:0019901; P:GO:00…	P:negative regulation of transcription by RNA polymerase II; P:neural crest cell migration; P:plasma membrane repair; F:phosphatidylserine binding; P:growth plate cartilage chondrocyte differentiation; F:transcription corepressor activity; F:hydrolase activity, hydrolyzing O-glycosyl compounds; F:calcium channel activity; F:calcium ion binding; F:lamin binding; F:GTP binding; F:calcium-dependent …	EC:3.2; EC:2; EC:3; EC:7; EC:3.2.1	Glycosylases; Transferases; Hydrolases; n/a; Glycosylases
ZFLNCT11412	Danio rerio genome assembly, chromosome: 13	4824	20	0	94.83	50	P:GO:0000045; F:GO:0000049; C:GO:0000151; C:GO:0000421; P:GO:0000463; P:GO:0000466; F:GO:0004059; F:GO:0004978; F:GO:0005096; C:GO:0005730; C:GO:0005739; C:GO:0005769; C:GO:0005789; C:GO:0005829; C:GO:0005856; C:GO:0005886; C:GO:0005912; P:GO:0007015; P:GO:0007156; P:GO:0007157; P:GO:0007218; P:GO:0007219; F:GO:0008270; P:GO:0008333; P:GO:0009648; C:GO:0016021; P:GO:0016567; C:GO:0016604; F:GO:00…	P:autophagosome assembly; F:tRNA binding; C:ubiquitin ligase complex; C:autophagosome membrane; P:maturation of LSU-rRNA from tricistronic rRNA transcript (SSU-rRNA, 5.8S rRNA, LSU-rRNA); P:maturation of 5.8S rRNA from tricistronic rRNA transcript (SSU-rRNA, 5.8S rRNA, LSU-rRNA); F:aralkylamine N-acetyltransferase activity; F:corticotropin receptor activity; F:GTPase activator activity; C:nucleol…	EC:2.1; EC:2.3; EC:2.3.1.87; EC:2.1.1.221; EC:2; EC:2.1.1; EC:2.3.1	Transferring one-carbon groups; Acyltransferases; Aralkylamine N-acetyltransferase; tRNA (guanine(9)-N(1))-methyltransferase; Transferases; Transferring one-carbon groups; Acyltransferases
ZFLNCT11424	Danio rerio genome assembly, chromosome: 8	547	20	3.65238e-145	91.91	39	P:GO:0000413; C:GO:0000932; P:GO:0001525; P:GO:0001556; F:GO:0003677; F:GO:0003755; F:GO:0004674; F:GO:0005085; F:GO:0005524; C:GO:0005634; C:GO:0005829; C:GO:0005886; P:GO:0006457; P:GO:0007343; P:GO:0007346; F:GO:0008190; P:GO:0008544; P:GO:0009086; F:GO:0016018; C:GO:0016021; F:GO:0035198; P:GO:0035999; P:GO:0043066; C:GO:0043235; P:GO:0045947; P:GO:0046777; P:GO:0048025; P:GO:0048255; P:GO:00…	P:protein peptidyl-prolyl isomerization; C:P-body; P:angiogenesis; P:oocyte maturation; F:DNA binding; F:peptidyl-prolyl cis-trans isomerase activity; F:protein serine/threonine kinase activity; F:guanyl-nucleotide exchange factor activity; F:ATP binding; C:nucleus; C:cytosol; C:plasma membrane; P:protein folding; P:egg activation; P:regulation of mitotic cell cycle; F:eukaryotic initiation facto…	EC:2.7.1; EC:5.2.1.8; EC:5.2; EC:1.5; EC:1; EC:2.7; EC:2; EC:5; EC:1.5.1.20; EC:1.5.1	Transferring phosphorus-containing groups; Peptidylprolyl isomerase; Cis-trans-isomerases; Acting on the CH-NH group of donors; Oxidoreductases; Transferring phosphorus-containing groups; Transferases; Isomerases; Methylenetetrahydrofolate reductase (NAD(P)H); Acting on the CH-NH group of donors
ZFLNCT11429	Danio rerio genome assembly, chromosome: 13	4147	20	0	89.84	17	F:GO:0003677; F:GO:0003682; F:GO:0004672; F:GO:0005524; F:GO:0005525; C:GO:0005787; P:GO:0006465; C:GO:0016586; F:GO:0016757; C:GO:0030176; P:GO:0031297; P:GO:0043044; F:GO:0043539; C:GO:0043596; P:GO:0045047; P:GO:0071902; P:GO:2000001	F:DNA binding; F:chromatin binding; F:protein kinase activity; F:ATP binding; F:GTP binding; C:signal peptidase complex; P:signal peptide processing; C:RSC-type complex; F:transferase activity, transferring glycosyl groups; C:integral component of endoplasmic reticulum membrane; P:replication fork processing; P:ATP-dependent chromatin remodeling; F:protein serine/threonine kinase activator activi…	EC:2.7.1; EC:2.4; EC:2.7; EC:2	Transferring phosphorus-containing groups; Glycosyltransferases; Transferring phosphorus-containing groups; Transferases
ZFLNCT11460	Danio rerio genome assembly, chromosome: 13	1121	20	0	92.7
ZFLNCT11465	Danio rerio genome assembly, chromosome: 13	6079	20	0	92.45	17	F:GO:0003677; F:GO:0003723; F:GO:0003924; F:GO:0004034; F:GO:0004386; F:GO:0005524; F:GO:0005525; C:GO:0005634; P:GO:0006006; P:GO:0007029; C:GO:0016021; F:GO:0030246; P:GO:0033499; P:GO:0044030; F:GO:0046872; P:GO:0051260; F:GO:0070615	F:DNA binding; F:RNA binding; F:GTPase activity; F:aldose 1-epimerase activity; F:helicase activity; F:ATP binding; F:GTP binding; C:nucleus; P:glucose metabolic process; P:endoplasmic reticulum organization; C:integral component of membrane; F:carbohydrate binding; P:galactose catabolic process via UDP-galactose; P:regulation of DNA methylation; F:metal ion binding; P:protein homooligomerization…	EC:3.6.1; EC:5.1; EC:3.6; EC:3; EC:5; EC:5.1.3.3; EC:5.1.3	Acting on acid anhydrides; Racemases and epimerases; Acting on acid anhydrides; Hydrolases; Isomerases; Aldose 1-epimerase; Racemases and epimerases
ZFLNCT11554	Danio rerio genome assembly, chromosome: 13	1298	20	0	94.8	11	F:GO:0003729; C:GO:0005634; C:GO:0005737; P:GO:0006777; F:GO:0008265; P:GO:0010468; F:GO:0016829; F:GO:0030151; F:GO:0030170; P:GO:0051252; F:GO:0102867	F:mRNA binding; C:nucleus; C:cytoplasm; P:Mo-molybdopterin cofactor biosynthetic process; F:Mo-molybdopterin cofactor sulfurase activity; P:regulation of gene expression; F:lyase activity; F:molybdenum ion binding; F:pyridoxal phosphate binding; P:regulation of RNA metabolic process; F:molybdenum cofactor sulfurtransferase activity	EC:2.8.1; EC:2; EC:2.8.1.9; EC:4; EC:2.8	Transferring sulfur-containing groups; Transferases; Molybdenum cofactor sulfurtransferase; Lyases; Transferring sulfur-containing groups
ZFLNCT11562	Danio rerio potassium large conductance calcium-activated channel, subfamily M, alpha member 1a (kcnma1a), transcript variant X33, mRNA	857	20	0	98.14
ZFLNCT11633	Danio rerio genome assembly, chromosome: 13	1155	20	0	89.41	34	F:GO:0000978; F:GO:0000981; F:GO:0002020; P:GO:0002693; F:GO:0003899; F:GO:0004222; F:GO:0004300; C:GO:0005666; C:GO:0005739; C:GO:0005930; P:GO:0006004; P:GO:0006357; P:GO:0006635; P:GO:0006954; P:GO:0007229; P:GO:0007418; F:GO:0008017; P:GO:0009304; C:GO:0016021; P:GO:0016575; F:GO:0017136; P:GO:0021914; P:GO:0022407; P:GO:0031017; F:GO:0032549; P:GO:0036065; F:GO:0036373; F:GO:0042806; F:GO:00…	F:RNA polymerase II proximal promoter sequence-specific DNA binding; F:RNA polymerase II transcription factor activity, sequence-specific DNA binding; F:protease binding; P:positive regulation of cellular extravasation; F:DNA-directed 5'-3' RNA polymerase activity; F:metalloendopeptidase activity; F:enoyl-CoA hydratase activity; C:DNA-directed RNA polymerase III complex; C:mitochondrion; C:axonem…	EC:4.2.1; EC:3.4.24; EC:3.5.1.98; EC:2.7.7; EC:5.1.3.29; EC:5.1.3; EC:3.5.1; EC:3.4; EC:5.1; EC:4.2; EC:2.7; EC:2; EC:3; EC:3.5; EC:4; EC:5; EC:2.7.7.6; EC:4.2.1.17	Carbon-oxygen lyases; Acting on peptide bonds (peptidases); Histone deacetylase; Transferring phosphorus-containing groups; L-fucose mutarotase; Racemases and epimerases; Acting on carbon-nitrogen bonds, other than peptide bonds; Acting on peptide bonds (peptidases); Racemases and epimerases; Carbon-oxygen lyases; Transferring phosphorus-containing groups; Transferases; Hydrolases; Acting on carb…
ZFLNCT11634	Danio rerio genome assembly, chromosome: 13	802	20	0	90.06	34	F:GO:0000978; F:GO:0000981; F:GO:0002020; P:GO:0002693; F:GO:0003899; F:GO:0004222; F:GO:0004300; C:GO:0005666; C:GO:0005739; C:GO:0005930; P:GO:0006004; P:GO:0006357; P:GO:0006635; P:GO:0006954; P:GO:0007229; P:GO:0007418; F:GO:0008017; P:GO:0009304; C:GO:0016021; P:GO:0016575; F:GO:0017136; P:GO:0021914; P:GO:0022407; P:GO:0031017; F:GO:0032549; P:GO:0036065; F:GO:0036373; F:GO:0042806; F:GO:00…	F:RNA polymerase II proximal promoter sequence-specific DNA binding; F:RNA polymerase II transcription factor activity, sequence-specific DNA binding; F:protease binding; P:positive regulation of cellular extravasation; F:DNA-directed 5'-3' RNA polymerase activity; F:metalloendopeptidase activity; F:enoyl-CoA hydratase activity; C:DNA-directed RNA polymerase III complex; C:mitochondrion; C:axonem…	EC:4.2.1; EC:3.4.24; EC:3.5.1.98; EC:2.7.7; EC:5.1.3.29; EC:5.1.3; EC:3.5.1; EC:3.4; EC:5.1; EC:4.2; EC:2.7; EC:2; EC:3; EC:3.5; EC:4; EC:5; EC:2.7.7.6; EC:4.2.1.17	Carbon-oxygen lyases; Acting on peptide bonds (peptidases); Histone deacetylase; Transferring phosphorus-containing groups; L-fucose mutarotase; Racemases and epimerases; Acting on carbon-nitrogen bonds, other than peptide bonds; Acting on peptide bonds (peptidases); Racemases and epimerases; Carbon-oxygen lyases; Transferring phosphorus-containing groups; Transferases; Hydrolases; Acting on carb…
ZFLNCT11681	Danio rerio genome assembly, chromosome: 13	570	20	0	96.06	11	F:GO:0004674; F:GO:0005524; C:GO:0005737; P:GO:0006513; C:GO:0016021; P:GO:0018105; P:GO:0036297; C:GO:0043240; F:GO:0046872; P:GO:0048599; F:GO:0061630	F:protein serine/threonine kinase activity; F:ATP binding; C:cytoplasm; P:protein monoubiquitination; C:integral component of membrane; P:peptidyl-serine phosphorylation; P:interstrand cross-link repair; C:Fanconi anaemia nuclear complex; F:metal ion binding; P:oocyte development; F:ubiquitin protein ligase activity	EC:2.7.1; EC:2.7; EC:2	Transferring phosphorus-containing groups; Transferring phosphorus-containing groups; Transferases
ZFLNCT11724	Danio rerio genome assembly, chromosome: 13	205	8	1.07564e-105	98.12	29	C:GO:0000139; F:GO:0001517; C:GO:0001750; F:GO:0005277; F:GO:0005509; C:GO:0005802; C:GO:0005887; P:GO:0005975; P:GO:0006044; P:GO:0006836; P:GO:0007156; P:GO:0007186; P:GO:0007268; P:GO:0007601; P:GO:0007602; F:GO:0008020; F:GO:0008459; P:GO:0009584; P:GO:0015695; C:GO:0030121; C:GO:0030122; C:GO:0030176; P:GO:0030206; P:GO:0042908; F:GO:0042910; C:GO:0043195; P:GO:0055085; P:GO:0071482; P:GO:19…	C:Golgi membrane; F:N-acetylglucosamine 6-O-sulfotransferase activity; C:photoreceptor outer segment; F:acetylcholine transmembrane transporter activity; F:calcium ion binding; C:trans-Golgi network; C:integral component of plasma membrane; P:carbohydrate metabolic process; P:N-acetylglucosamine metabolic process; P:neurotransmitter transport; P:homophilic cell adhesion via plasma membrane adhesi…	EC:2.8.2.17; EC:2; EC:2.8.2; EC:2.8; EC:7	Chondroitin 6-sulfotransferase; Transferases; Transferring sulfur-containing groups; Transferring sulfur-containing groups; n/a
ZFLNCT11751	Danio rerio genome assembly, chromosome: 13	840	20	0	97.74	13	F:GO:0003735; F:GO:0004725; C:GO:0005737; C:GO:0005840; C:GO:0005887; P:GO:0006412; P:GO:0007218; P:GO:0007626; F:GO:0008188; P:GO:0030431; P:GO:0035335; P:GO:0060215; P:GO:0060216	F:structural constituent of ribosome; F:protein tyrosine phosphatase activity; C:cytoplasm; C:ribosome; C:integral component of plasma membrane; P:translation; P:neuropeptide signaling pathway; P:locomotory behavior; F:neuropeptide receptor activity; P:sleep; P:peptidyl-tyrosine dephosphorylation; P:primitive hemopoiesis; P:definitive hemopoiesis	EC:3.1; EC:3.1.3.48; EC:3; EC:3.1.3	Acting on ester bonds; Protein-tyrosine-phosphatase; Hydrolases; Acting on ester bonds
ZFLNCT11758	Danio rerio genome assembly, chromosome: 13	819	17	0	91.06	4	F:GO:0003676; P:GO:0007165; F:GO:0008270; F:GO:0046592	F:nucleic acid binding; P:signal transduction; F:zinc ion binding; F:polyamine oxidase activity	EC:1.5.3; EC:1.5; EC:1	Acting on the CH-NH group of donors; Acting on the CH-NH group of donors; Oxidoreductases
ZFLNCT11787	Danio rerio genome assembly, chromosome: 13	5429	20	0	96.15	13	F:GO:0004430; F:GO:0005509; F:GO:0005524; C:GO:0005615; C:GO:0005634; C:GO:0005765; C:GO:0005887; P:GO:0007156; F:GO:0015019; P:GO:0016310; F:GO:0042834; P:GO:0046854; F:GO:0070492	F:1-phosphatidylinositol 4-kinase activity; F:calcium ion binding; F:ATP binding; C:extracellular space; C:nucleus; C:lysosomal membrane; C:integral component of plasma membrane; P:homophilic cell adhesion via plasma membrane adhesion molecules; F:heparan-alpha-glucosaminide N-acetyltransferase activity; P:phosphorylation; F:peptidoglycan binding; P:phosphatidylinositol phosphorylation; F:oligosa…	EC:2.7.1; EC:2.3; EC:2.7; EC:2; EC:2.7.1.67; EC:2.3.1.78; EC:2.3.1	Transferring phosphorus-containing groups; Acyltransferases; Transferring phosphorus-containing groups; Transferases; 1-phosphatidylinositol 4-kinase; Heparan-alpha-glucosaminide N-acetyltransferase; Acyltransferases
ZFLNCT11924	Danio rerio genome assembly, chromosome: 13	5130	20	0	88.15	14	F:GO:0000978; F:GO:0000981; F:GO:0004462; C:GO:0005634; C:GO:0005694; P:GO:0006357; P:GO:0006388; P:GO:0007420; P:GO:0008344; F:GO:0043035; F:GO:0046872; P:GO:0048512; P:GO:0050804; C:GO:0072669	F:RNA polymerase II proximal promoter sequence-specific DNA binding; F:RNA polymerase II transcription factor activity, sequence-specific DNA binding; F:lactoylglutathione lyase activity; C:nucleus; C:chromosome; P:regulation of transcription by RNA polymerase II; P:tRNA splicing, via endonucleolytic cleavage and ligation; P:brain development; P:adult locomotory behavior; F:chromatin insulator se…	EC:4.4.1.5; EC:4.4; EC:4	Lactoylglutathione lyase; Carbon-sulfur lyases; Lyases
ZFLNCT11928	Danio rerio genome assembly, chromosome: 13	5527	20	0	95.7	12	P:GO:0000381; P:GO:0001817; F:GO:0003730; F:GO:0005102; F:GO:0005509; C:GO:0005634; P:GO:0006388; F:GO:0008143; C:GO:0009897; C:GO:0016021; P:GO:0050852; C:GO:0072669	P:regulation of alternative mRNA splicing, via spliceosome; P:regulation of cytokine production; F:mRNA 3'-UTR binding; F:signaling receptor binding; F:calcium ion binding; C:nucleus; P:tRNA splicing, via endonucleolytic cleavage and ligation; F:poly(A) binding; C:external side of plasma membrane; C:integral component of membrane; P:T cell receptor signaling pathway; C:tRNA-splicing ligase complex
ZFLNCT12034	Danio rerio genome assembly, chromosome: 13	797	19	0	94.47
ZFLNCT12087	Danio rerio genome assembly, chromosome: 14	2870	20	0	89.81	4	F:GO:0005509; C:GO:0005886; P:GO:0007156; C:GO:0016021	F:calcium ion binding; C:plasma membrane; P:homophilic cell adhesion via plasma membrane adhesion molecules; C:integral component of membrane
ZFLNCT12106	Danio rerio genome assembly, chromosome: 14	1837	20	0	90.66	4	F:GO:0005509; C:GO:0005887; P:GO:0007156; P:GO:0007399	F:calcium ion binding; C:integral component of plasma membrane; P:homophilic cell adhesion via plasma membrane adhesion molecules; P:nervous system development
ZFLNCT12108	Danio rerio genome assembly, chromosome: 14	4231	20	0	94.28	3	F:GO:0005509; C:GO:0005887; P:GO:0007156	F:calcium ion binding; C:integral component of plasma membrane; P:homophilic cell adhesion via plasma membrane adhesion molecules
ZFLNCT12121	Danio rerio genome assembly, chromosome: 14	946	20	0	91.54	20	C:GO:0000775; F:GO:0003924; F:GO:0004342; F:GO:0005525; C:GO:0005634; C:GO:0005743; C:GO:0005759; C:GO:0005856; P:GO:0005975; P:GO:0006043; P:GO:0006046; P:GO:0006048; C:GO:0016021; P:GO:0019262; P:GO:0042572; P:GO:0042574; F:GO:0042802; F:GO:0043022; P:GO:0045727; F:GO:0052650	C:chromosome, centromeric region; F:GTPase activity; F:glucosamine-6-phosphate deaminase activity; F:GTP binding; C:nucleus; C:mitochondrial inner membrane; C:mitochondrial matrix; C:cytoskeleton; P:carbohydrate metabolic process; P:glucosamine catabolic process; P:N-acetylglucosamine catabolic process; P:UDP-N-acetylglucosamine biosynthetic process; C:integral component of membrane; P:N-acetylne…	EC:1.1.1.300; EC:1.1.1; EC:5.3.1; EC:1.1.1.2; EC:1.1; EC:3.6.1; EC:3.5.99.6; EC:1; EC:3.6; EC:5.3; EC:3; EC:5	NADP-retinol dehydrogenase; Acting on the CH-OH group of donors; Intramolecular oxidoreductases; Alcohol dehydrogenase (NADP(+)); Acting on the CH-OH group of donors; Acting on acid anhydrides; Glucosamine-6-phosphate deaminase; Oxidoreductases; Acting on acid anhydrides; Intramolecular oxidoreductases; Hydrolases; Isomerases
ZFLNCT12127	Danio rerio genome assembly, chromosome: 14	1010	20	0	91.82	19	C:GO:0005768; C:GO:0005829; C:GO:0005892; P:GO:0006469; P:GO:0007271; F:GO:0008427; F:GO:0015464; F:GO:0019894; F:GO:0019901; F:GO:0022848; P:GO:0034220; P:GO:0034315; F:GO:0035650; C:GO:0043005; C:GO:0045211; P:GO:0048203; P:GO:0060079; P:GO:1900025; P:GO:2000146	C:endosome; C:cytosol; C:acetylcholine-gated channel complex; P:negative regulation of protein kinase activity; P:synaptic transmission, cholinergic; F:calcium-dependent protein kinase inhibitor activity; F:acetylcholine receptor activity; F:kinesin binding; F:protein kinase binding; F:acetylcholine-gated cation-selective channel activity; P:ion transmembrane transport; P:regulation of Arp2/3 com…	EC:7	n/a
ZFLNCT12149	Danio rerio genome assembly, chromosome: 14	466	20	9.0261e-120	93.12	17	F:GO:0000287; F:GO:0004222; F:GO:0005524; F:GO:0005525; C:GO:0005739; C:GO:0005794; P:GO:0006400; P:GO:0006509; F:GO:0008193; C:GO:0016021; F:GO:0017124; P:GO:0033700; F:GO:0042626; P:GO:0055085; F:GO:0090554; F:GO:0090556; P:GO:0099116	F:magnesium ion binding; F:metalloendopeptidase activity; F:ATP binding; F:GTP binding; C:mitochondrion; C:Golgi apparatus; P:tRNA modification; P:membrane protein ectodomain proteolysis; F:tRNA guanylyltransferase activity; C:integral component of membrane; F:SH3 domain binding; P:phospholipid efflux; F:ATPase activity, coupled to transmembrane movement of substances; P:transmembrane transport; …	EC:3.4.24; EC:3.4; EC:2.7; EC:2; EC:7.6.2.1; EC:3; EC:2.7.7; EC:2.7.7.79; EC:7	Acting on peptide bonds (peptidases); Acting on peptide bonds (peptidases); Transferring phosphorus-containing groups; Transferases; n/a; Hydrolases; Transferring phosphorus-containing groups; tRNA(His) guanylyltransferase; n/a
ZFLNCT12158	Danio rerio genome assembly, chromosome: 14	3139	20	0	90.83	9	F:GO:0000215; F:GO:0003950; F:GO:0004197; F:GO:0004869; C:GO:0005615; C:GO:0005764; P:GO:0006357; P:GO:0010951; P:GO:0051603	F:tRNA 2'-phosphotransferase activity; F:NAD+ ADP-ribosyltransferase activity; F:cysteine-type endopeptidase activity; F:cysteine-type endopeptidase inhibitor activity; C:extracellular space; C:lysosome; P:regulation of transcription by RNA polymerase II; P:negative regulation of endopeptidase activity; P:proteolysis involved in cellular protein catabolic process	EC:2.7.1; EC:3.4.22; EC:2.4.2; EC:3.4; EC:2.4; EC:2.7; EC:2; EC:3; EC:2.4.2.30; EC:2.7.1.160	Transferring phosphorus-containing groups; Acting on peptide bonds (peptidases); Glycosyltransferases; Acting on peptide bonds (peptidases); Glycosyltransferases; Transferring phosphorus-containing groups; Transferases; Hydrolases; NAD(+) ADP-ribosyltransferase; 2'-phosphotransferase
ZFLNCT12196	Danio rerio genome assembly, chromosome: 14	312	20	2.02689e-167	99.65	29	P:GO:0001953; F:GO:0004674; F:GO:0005184; F:GO:0005524; C:GO:0005576; C:GO:0005634; C:GO:0005743; C:GO:0005884; C:GO:0005887; P:GO:0006468; P:GO:0006879; P:GO:0007218; P:GO:0010312; P:GO:0016226; P:GO:0030041; P:GO:0031032; F:GO:0031710; P:GO:0033629; C:GO:0043005; P:GO:0046887; F:GO:0051015; P:GO:0055013; P:GO:0070455; P:GO:1903427; P:GO:1990748; P:GO:2000048; P:GO:2001223	P:negative regulation of cell-matrix adhesion; F:protein serine/threonine kinase activity; F:neuropeptide hormone activity; F:ATP binding; C:extracellular region; C:nucleus; C:mitochondrial inner membrane; C:actin filament; C:integral component of plasma membrane; P:protein phosphorylation; P:cellular iron ion homeostasis; P:neuropeptide signaling pathway; P:detoxification of zinc ion; P:iron-sul…	EC:2.7.1; EC:2.7; EC:2; EC:7	Transferring phosphorus-containing groups; Transferring phosphorus-containing groups; Transferases; n/a
ZFLNCT12227	Danio rerio genome assembly, chromosome: 14	557	20	0	94.86	26	C:GO:0000220; P:GO:0000423; C:GO:0001725; F:GO:0005080; C:GO:0005764; C:GO:0005886; P:GO:0007032; P:GO:0007035; P:GO:0007409; P:GO:0007626; F:GO:0008270; P:GO:0010506; C:GO:0016021; C:GO:0016235; C:GO:0016471; C:GO:0031410; F:GO:0032034; P:GO:0035973; P:GO:0042742; C:GO:0044753; F:GO:0046961; F:GO:0051117; P:GO:0051496; P:GO:0051893; F:GO:0070530; P:GO:1902600	C:vacuolar proton-transporting V-type ATPase, V0 domain; P:mitophagy; C:stress fiber; F:protein kinase C binding; C:lysosome; C:plasma membrane; P:endosome organization; P:vacuolar acidification; P:axonogenesis; P:locomotory behavior; F:zinc ion binding; P:regulation of autophagy; C:integral component of membrane; C:aggresome; C:vacuolar proton-transporting V-type ATPase complex; C:cytoplasmic ve…	EC:7.1.3.1; EC:7	n/a; n/a
ZFLNCT12231	Danio rerio genome assembly, chromosome: 14	826	20	0	96.59	19	F:GO:0000977; F:GO:0000981; C:GO:0001725; C:GO:0005634; P:GO:0006357; C:GO:0009897; C:GO:0016021; F:GO:0032034; P:GO:0035723; P:GO:0042110; F:GO:0042289; C:GO:0045121; F:GO:0046872; P:GO:0048484; P:GO:0051496; P:GO:0051893; P:GO:0061549; P:GO:0070374; F:GO:1990782	F:RNA polymerase II regulatory region sequence-specific DNA binding; F:RNA polymerase II transcription factor activity, sequence-specific DNA binding; C:stress fiber; C:nucleus; P:regulation of transcription by RNA polymerase II; C:external side of plasma membrane; C:integral component of membrane; F:myosin II head/neck binding; P:interleukin-15-mediated signaling pathway; P:T cell activation; F:…
ZFLNCT12511	Danio rerio genome assembly, chromosome: 14	432	20	0	94.31	27	C:GO:0000139; F:GO:0003723; F:GO:0004842; C:GO:0005637; C:GO:0005765; C:GO:0005789; C:GO:0005890; P:GO:0006355; P:GO:0006612; P:GO:0006813; P:GO:0006814; P:GO:0006974; P:GO:0009267; F:GO:0016263; P:GO:0016267; P:GO:0016567; P:GO:0018230; C:GO:0019005; F:GO:0019706; P:GO:0031146; C:GO:0031465; F:GO:0031625; C:GO:0031902; P:GO:0061740; F:GO:0070006; P:GO:0097352; C:GO:0097637	C:Golgi membrane; F:RNA binding; F:ubiquitin-protein transferase activity; C:nuclear inner membrane; C:lysosomal membrane; C:endoplasmic reticulum membrane; C:sodium:potassium-exchanging ATPase complex; P:regulation of transcription, DNA-templated; P:protein targeting to membrane; P:potassium ion transport; P:sodium ion transport; P:cellular response to DNA damage stimulus; P:cellular response to…	EC:3.4.11; EC:2.3; EC:3.4; EC:2.4; EC:2; EC:3; EC:2.4.1.122; EC:2.3.1.225; EC:2.4.1; EC:2.3.1	Acting on peptide bonds (peptidases); Acyltransferases; Acting on peptide bonds (peptidases); Glycosyltransferases; Transferases; Hydrolases; N-acetylgalactosaminide beta-1,3-galactosyltransferase; Protein S-acyltransferase; Glycosyltransferases; Acyltransferases
ZFLNCT12557	Danio rerio genome assembly, chromosome: 17	1327	20	0	88.96	11	F:GO:0000978; F:GO:0004879; F:GO:0005198; C:GO:0005634; C:GO:0005856; P:GO:0006357; P:GO:0006805; C:GO:0016010; P:GO:0030522; C:GO:0034751; F:GO:0046983	F:RNA polymerase II proximal promoter sequence-specific DNA binding; F:nuclear receptor activity; F:structural molecule activity; C:nucleus; C:cytoskeleton; P:regulation of transcription by RNA polymerase II; P:xenobiotic metabolic process; C:dystrophin-associated glycoprotein complex; P:intracellular receptor signaling pathway; C:aryl hydrocarbon receptor complex; F:protein dimerization activity
ZFLNCT12578	---NA---	510
ZFLNCT12604	Danio rerio genome assembly, chromosome: 14	891	20	0	92.81	7	P:GO:0001841; F:GO:0005509; C:GO:0005887; P:GO:0007156; P:GO:0007601; F:GO:0042802; P:GO:0048854	P:neural tube formation; F:calcium ion binding; C:integral component of plasma membrane; P:homophilic cell adhesion via plasma membrane adhesion molecules; P:visual perception; F:identical protein binding; P:brain morphogenesis
ZFLNCT12616	Danio rerio genome assembly, chromosome: 14	2394	20	0	92.96	38	F:GO:0000978; F:GO:0000981; C:GO:0001725; C:GO:0002102; F:GO:0004890; F:GO:0005102; F:GO:0005230; F:GO:0005254; C:GO:0005576; C:GO:0005634; C:GO:0005737; C:GO:0005887; P:GO:0006357; P:GO:0007130; P:GO:0007131; P:GO:0007169; P:GO:0007268; P:GO:0007275; P:GO:0007283; P:GO:0009653; P:GO:0009957; P:GO:0016055; P:GO:0030032; P:GO:0030036; F:GO:0030594; C:GO:0034707; P:GO:0035556; P:GO:0042391; C:GO:00…	F:RNA polymerase II proximal promoter sequence-specific DNA binding; F:RNA polymerase II transcription factor activity, sequence-specific DNA binding; C:stress fiber; C:podosome; F:GABA-A receptor activity; F:signaling receptor binding; F:extracellular ligand-gated ion channel activity; F:chloride channel activity; C:extracellular region; C:nucleus; C:cytoplasm; C:integral component of plasma mem…	EC:7	n/a
ZFLNCT12651	Danio rerio genome assembly, chromosome: 14	12023	20	0	92.84	5	F:GO:0005509; C:GO:0005886; P:GO:0007156; C:GO:0016021; F:GO:0050839	F:calcium ion binding; C:plasma membrane; P:homophilic cell adhesion via plasma membrane adhesion molecules; C:integral component of membrane; F:cell adhesion molecule binding
ZFLNCT12698	Danio rerio genome assembly, chromosome: 14	2469	14	0	89.31
ZFLNCT12730	Danio rerio genome assembly, chromosome: 14	1558	20	0	88.88	19	P:GO:0000122; P:GO:0001503; P:GO:0002040; F:GO:0003682; F:GO:0003712; C:GO:0005634; C:GO:0005667; P:GO:0007399; C:GO:0030176; F:GO:0030274; P:GO:0030514; C:GO:0031528; P:GO:0035437; C:GO:0036064; P:GO:0045724; P:GO:0045944; P:GO:0051216; F:GO:0061629; P:GO:1900108	P:negative regulation of transcription by RNA polymerase II; P:ossification; P:sprouting angiogenesis; F:chromatin binding; F:transcription coregulator activity; C:nucleus; C:transcription factor complex; P:nervous system development; C:integral component of endoplasmic reticulum membrane; F:LIM domain binding; P:negative regulation of BMP signaling pathway; C:microvillus membrane; P:maintenance …
ZFLNCT12731	Danio rerio genome assembly, chromosome: 14	1411	20	0	94.77	11	F:GO:0004155; F:GO:0005509; C:GO:0005576; C:GO:0005737; P:GO:0006559; P:GO:0006729; P:GO:0007399; P:GO:0030154; P:GO:0042438; F:GO:0070402; F:GO:0070404	F:6,7-dihydropteridine reductase activity; F:calcium ion binding; C:extracellular region; C:cytoplasm; P:L-phenylalanine catabolic process; P:tetrahydrobiopterin biosynthetic process; P:nervous system development; P:cell differentiation; P:melanin biosynthetic process; F:NADPH binding; F:NADH binding	EC:1.5; EC:1; EC:1.5.1.34; EC:1.5.1	Acting on the CH-NH group of donors; Oxidoreductases; 6,7-dihydropteridine reductase; Acting on the CH-NH group of donors
ZFLNCT12736	Danio rerio genome assembly, chromosome: 14	2103	20	0	88.92	25	C:GO:0000214; F:GO:0000978; F:GO:0003700; F:GO:0005524; F:GO:0005525; C:GO:0005849; C:GO:0005886; P:GO:0006357; P:GO:0006378; P:GO:0006388; P:GO:0008283; P:GO:0016310; P:GO:0018345; F:GO:0019706; P:GO:0021522; P:GO:0021695; F:GO:0022889; C:GO:0031305; P:GO:0035087; P:GO:0043066; F:GO:0046404; P:GO:0048598; F:GO:0051736; P:GO:0060117	C:tRNA-intron endonuclease complex; F:RNA polymerase II proximal promoter sequence-specific DNA binding; F:DNA-binding transcription factor activity; F:ATP binding; F:GTP binding; C:mRNA cleavage factor complex; C:plasma membrane; P:regulation of transcription by RNA polymerase II; P:mRNA polyadenylation; P:tRNA splicing, via endonucleolytic cleavage and ligation; P:cell proliferation; P:phosphor…	EC:2.7.1; EC:2.3; EC:2.7; EC:2; EC:7; EC:2.7.1.78; EC:2.3.1.225; EC:2.3.1	Transferring phosphorus-containing groups; Acyltransferases; Transferring phosphorus-containing groups; Transferases; n/a; Polynucleotide 5'-hydroxyl-kinase; Protein S-acyltransferase; Acyltransferases
ZFLNCT12744	Danio rerio genome assembly, chromosome: 14	1783	18	3.32215e-178	94.47	10	P:GO:0002755; F:GO:0004602; C:GO:0005869; P:GO:0006979; F:GO:0031593; P:GO:0043124; P:GO:0045944; P:GO:0050727; P:GO:0070373; P:GO:0098869	P:MyD88-dependent toll-like receptor signaling pathway; F:glutathione peroxidase activity; C:dynactin complex; P:response to oxidative stress; F:polyubiquitin modification-dependent protein binding; P:negative regulation of I-kappaB kinase/NF-kappaB signaling; P:positive regulation of transcription by RNA polymerase II; P:regulation of inflammatory response; P:negative regulation of ERK1 and ERK2…	EC:1.11; EC:1; EC:1.11.1; EC:1.11.1.9	Acting on a peroxide as acceptor; Oxidoreductases; Acting on a peroxide as acceptor; Glutathione peroxidase
ZFLNCT12761	Danio rerio genome assembly, chromosome: 14	2236	20	0	92.25	11	C:GO:0000151; F:GO:0000978; F:GO:0000981; F:GO:0005524; C:GO:0005634; C:GO:0005737; P:GO:0006357; P:GO:0006511; F:GO:0031625; F:GO:0061631; P:GO:0070936	C:ubiquitin ligase complex; F:RNA polymerase II proximal promoter sequence-specific DNA binding; F:RNA polymerase II transcription factor activity, sequence-specific DNA binding; F:ATP binding; C:nucleus; C:cytoplasm; P:regulation of transcription by RNA polymerase II; P:ubiquitin-dependent protein catabolic process; F:ubiquitin protein ligase binding; F:ubiquitin conjugating enzyme activity; P:p…	EC:2; EC:2.3.2.23	Transferases; E2 ubiquitin-conjugating enzyme
ZFLNCT12775	Danio rerio genome assembly, chromosome: 15	2907	20	0	87.18	9	F:GO:0005506; C:GO:0005737; P:GO:0006082; P:GO:0006805; F:GO:0008395; F:GO:0016712; F:GO:0020037; P:GO:0042738; C:GO:0043231	F:iron ion binding; C:cytoplasm; P:organic acid metabolic process; P:xenobiotic metabolic process; F:steroid hydroxylase activity; F:oxidoreductase activity, acting on paired donors, with incorporation or reduction of molecular oxygen, reduced flavin or flavoprotein as one donor, and incorporation of one atom of oxygen; F:heme binding; P:exogenous drug catabolic process; C:intracellular membrane-…	EC:1; EC:1.14; EC:1.14.14	Oxidoreductases; Acting on paired donors, with incorporation or reduction of molecular oxygen. The oxygen incorporated need not be derived from O(2); Acting on paired donors, with incorporation or reduction of molecular oxygen. The oxygen incorporated need not be derived from O(2)
ZFLNCT12785	Danio rerio genome assembly, chromosome: 15	1819	20	0	90.69	8	P:GO:0000122; F:GO:0000978; F:GO:0001227; C:GO:0005654; C:GO:0005886; P:GO:0010359; F:GO:0044325; P:GO:0090314	P:negative regulation of transcription by RNA polymerase II; F:RNA polymerase II proximal promoter sequence-specific DNA binding; F:transcriptional repressor activity, RNA polymerase II transcription regulatory region sequence-specific DNA binding; C:nucleoplasm; C:plasma membrane; P:regulation of anion channel activity; F:ion channel binding; P:positive regulation of protein targeting to membrane
ZFLNCT12795	Danio rerio genome assembly, chromosome: 15	1287	20	0	83.28	22	P:GO:0000122; F:GO:0000978; F:GO:0001227; F:GO:0001228; F:GO:0004051; F:GO:0005506; C:GO:0005635; C:GO:0005654; C:GO:0005737; C:GO:0005869; C:GO:0005886; P:GO:0010359; C:GO:0016021; P:GO:0019369; P:GO:0019372; P:GO:0034440; P:GO:0035556; P:GO:0043651; F:GO:0044325; P:GO:0045944; P:GO:0051122; P:GO:0090314	P:negative regulation of transcription by RNA polymerase II; F:RNA polymerase II proximal promoter sequence-specific DNA binding; F:transcriptional repressor activity, RNA polymerase II transcription regulatory region sequence-specific DNA binding; F:transcriptional activator activity, RNA polymerase II transcription regulatory region sequence-specific DNA binding; F:arachidonate 5-lipoxygenase a…	EC:1.13.11; EC:1.13; EC:1; EC:1.13.11.34	Acting on single donors with incorporation of molecular oxygen (oxygenases). The oxygen incorporated need not be derived from O(2); Acting on single donors with incorporation of molecular oxygen (oxygenases). The oxygen incorporated need not be derived from O(2); Oxidoreductases; Arachidonate 5-lipoxygenase
ZFLNCT12797	Danio rerio genome assembly, chromosome: 15	5854	20	0	89.88	14	P:GO:0000122; F:GO:0000978; F:GO:0001227; F:GO:0004051; F:GO:0005506; C:GO:0005635; C:GO:0005654; C:GO:0005737; C:GO:0016021; P:GO:0019369; P:GO:0019372; P:GO:0034440; P:GO:0043651; P:GO:0051122	P:negative regulation of transcription by RNA polymerase II; F:RNA polymerase II proximal promoter sequence-specific DNA binding; F:transcriptional repressor activity, RNA polymerase II transcription regulatory region sequence-specific DNA binding; F:arachidonate 5-lipoxygenase activity; F:iron ion binding; C:nuclear envelope; C:nucleoplasm; C:cytoplasm; C:integral component of membrane; P:arachi…	EC:1.13.11; EC:1.13; EC:1; EC:1.13.11.34	Acting on single donors with incorporation of molecular oxygen (oxygenases). The oxygen incorporated need not be derived from O(2); Acting on single donors with incorporation of molecular oxygen (oxygenases). The oxygen incorporated need not be derived from O(2); Oxidoreductases; Arachidonate 5-lipoxygenase
ZFLNCT12801	Danio rerio genome assembly, chromosome: 15	2523	20	0	92.02	13	F:GO:0000977; F:GO:0000981; P:GO:0001774; C:GO:0005634; C:GO:0005737; P:GO:0006357; P:GO:0007186; P:GO:0007596; C:GO:0016021; P:GO:0021828; P:GO:0035589; F:GO:0045028; F:GO:0052689	F:RNA polymerase II regulatory region sequence-specific DNA binding; F:RNA polymerase II transcription factor activity, sequence-specific DNA binding; P:microglial cell activation; C:nucleus; C:cytoplasm; P:regulation of transcription by RNA polymerase II; P:G-protein coupled receptor signaling pathway; P:blood coagulation; C:integral component of membrane; P:gonadotrophin-releasing hormone neuro…	EC:3.1; EC:3; EC:3.1.1.1	Acting on ester bonds; Hydrolases; Carboxylesterase
ZFLNCT12825	Danio rerio genome assembly, chromosome: 15	312	6	5.12547e-102	97.07
ZFLNCT12845	Danio rerio genome assembly, chromosome: 15	512	7	0	93
ZFLNCT12848	Danio rerio genome assembly, chromosome: 15	636	20	0	97.75	21	P:GO:0000398; P:GO:0000463; P:GO:0000466; P:GO:0001525; F:GO:0003723; F:GO:0004689; F:GO:0005516; F:GO:0005524; C:GO:0005730; C:GO:0005739; C:GO:0005964; P:GO:0005978; P:GO:0006468; P:GO:0007005; P:GO:0007010; F:GO:0008289; P:GO:0008360; F:GO:0043565; P:GO:0045944; P:GO:0048565; P:GO:0090069	P:mRNA splicing, via spliceosome; P:maturation of LSU-rRNA from tricistronic rRNA transcript (SSU-rRNA, 5.8S rRNA, LSU-rRNA); P:maturation of 5.8S rRNA from tricistronic rRNA transcript (SSU-rRNA, 5.8S rRNA, LSU-rRNA); P:angiogenesis; F:RNA binding; F:phosphorylase kinase activity; F:calmodulin binding; F:ATP binding; C:nucleolus; C:mitochondrion; C:phosphorylase kinase complex; P:glycogen biosyn…	EC:2.7.1; EC:2.7.11.19; EC:2.7; EC:2; EC:2.7.11.17	Transferring phosphorus-containing groups; Phosphorylase kinase; Transferring phosphorus-containing groups; Transferases; Calcium/calmodulin-dependent protein kinase
ZFLNCT12850	Danio rerio genome assembly, chromosome: 15	1538	20	0	93.72	9	C:GO:0000785; C:GO:0005634; P:GO:0006357; P:GO:0007010; F:GO:0008289; P:GO:0008360; C:GO:0016021; F:GO:0031492; P:GO:0071816	C:chromatin; C:nucleus; P:regulation of transcription by RNA polymerase II; P:cytoskeleton organization; F:lipid binding; P:regulation of cell shape; C:integral component of membrane; F:nucleosomal DNA binding; P:tail-anchored membrane protein insertion into ER membrane
ZFLNCT12922	Danio rerio genome assembly, chromosome: 15	2611	20	0	95.29	16	F:GO:0005179; F:GO:0005251; C:GO:0005576; P:GO:0007165; P:GO:0007635; C:GO:0008076; F:GO:0008381; F:GO:0015278; C:GO:0030425; P:GO:0034765; C:GO:0043204; P:GO:0050968; P:GO:0050974; P:GO:0051209; P:GO:0051260; P:GO:0071805	F:hormone activity; F:delayed rectifier potassium channel activity; C:extracellular region; P:signal transduction; P:chemosensory behavior; C:voltage-gated potassium channel complex; F:mechanosensitive ion channel activity; F:calcium-release channel activity; C:dendrite; P:regulation of ion transmembrane transport; C:perikaryon; P:detection of chemical stimulus involved in sensory perception of p…	EC:7	n/a
ZFLNCT12923	Danio rerio genome assembly, chromosome: 15	2145	20	0	93.14	14	P:GO:0000122; F:GO:0000978; F:GO:0000981; F:GO:0003682; F:GO:0005515; C:GO:0005634; C:GO:0005737; P:GO:0007507; P:GO:0032332; P:GO:0035118; P:GO:0043049; P:GO:0048708; P:GO:0048709; P:GO:0060536	P:negative regulation of transcription by RNA polymerase II; F:RNA polymerase II proximal promoter sequence-specific DNA binding; F:RNA polymerase II transcription factor activity, sequence-specific DNA binding; F:chromatin binding; F:protein binding; C:nucleus; C:cytoplasm; P:heart development; P:positive regulation of chondrocyte differentiation; P:embryonic pectoral fin morphogenesis; P:otic p…
ZFLNCT12985	Danio rerio genome assembly, chromosome: 15	2528	20	0	96.22	27	C:GO:0000139; P:GO:0000209; P:GO:0002028; F:GO:0005524; C:GO:0005634; C:GO:0005886; P:GO:0006284; P:GO:0007030; P:GO:0007346; F:GO:0008270; C:GO:0016021; P:GO:0035556; C:GO:0036038; P:GO:0043066; P:GO:0043161; C:GO:0045121; P:GO:0045732; P:GO:0046777; P:GO:0050852; P:GO:0050853; P:GO:0050868; P:GO:0061025; F:GO:0061630; P:GO:1904491; P:GO:1905515	C:Golgi membrane; P:protein polyubiquitination; P:regulation of sodium ion transport; F:ATP binding; C:nucleus; C:plasma membrane; P:base-excision repair; P:Golgi organization; P:regulation of mitotic cell cycle; F:zinc ion binding; C:integral component of membrane; P:intracellular signal transduction; C:MKS complex; P:negative regulation of apoptotic process; P:proteasome-mediated ubiquitin-depe…	EC:2.7.1; EC:2.7.11.1; EC:2.7; EC:2	Transferring phosphorus-containing groups; Non-specific serine/threonine protein kinase; Transferring phosphorus-containing groups; Transferases
ZFLNCT13017	Danio rerio genome assembly, chromosome: 15	797	20	0	97.25	33	P:GO:0000045; C:GO:0000139; P:GO:0000226; P:GO:0000422; F:GO:0004028; F:GO:0004843; F:GO:0004867; F:GO:0005524; C:GO:0005615; C:GO:0005856; P:GO:0006081; P:GO:0006478; P:GO:0006511; P:GO:0007021; P:GO:0007023; F:GO:0008476; P:GO:0010951; C:GO:0016021; P:GO:0016579; P:GO:0018105; P:GO:0021986; C:GO:0034045; P:GO:0034727; P:GO:0042594; F:GO:0043014; P:GO:0044805; P:GO:0048671; P:GO:0048675; P:GO:00…	P:autophagosome assembly; C:Golgi membrane; P:microtubule cytoskeleton organization; P:autophagy of mitochondrion; F:3-chloroallyl aldehyde dehydrogenase activity; F:thiol-dependent ubiquitin-specific protease activity; F:serine-type endopeptidase inhibitor activity; F:ATP binding; C:extracellular space; C:cytoskeleton; P:cellular aldehyde metabolic process; P:peptidyl-tyrosine sulfation; P:ubiqu…	EC:2.7.1; EC:2.7.11.1; EC:2.8.2; EC:3.4.19; EC:2.8; EC:2.8.2.20; EC:1.2.1; EC:1.2; EC:3.4; EC:1; EC:2.7; EC:2; EC:3; EC:3.4.19.12	Transferring phosphorus-containing groups; Non-specific serine/threonine protein kinase; Transferring sulfur-containing groups; Acting on peptide bonds (peptidases); Transferring sulfur-containing groups; Protein-tyrosine sulfotransferase; Acting on the aldehyde or oxo group of donors; Acting on the aldehyde or oxo group of donors; Acting on peptide bonds (peptidases); Oxidoreductases; Transferri…
ZFLNCT13020	Cyprinus carpio tubulin-specific chaperone cofactor E-like protein (LOC109103355), transcript variant X3, mRNA	810	20	4.94978e-171	89.99
ZFLNCT13057	Danio rerio genome assembly, chromosome: 15	2956	20	0	90.11	50	C:GO:0000139; C:GO:0000159; F:GO:0001716; F:GO:0003834; F:GO:0005201; F:GO:0005524; F:GO:0005540; F:GO:0005543; C:GO:0005634; C:GO:0005739; C:GO:0005789; C:GO:0005886; P:GO:0006468; P:GO:0006622; P:GO:0006695; P:GO:0006892; P:GO:0006897; P:GO:0009063; C:GO:0009986; F:GO:0010436; P:GO:0010873; F:GO:0015485; C:GO:0016021; P:GO:0016121; F:GO:0019888; C:GO:0030658; C:GO:0031901; C:GO:0032585; P:GO:00…	C:Golgi membrane; C:protein phosphatase type 2A complex; F:L-amino-acid oxidase activity; F:beta-carotene 15,15'-monooxygenase activity; F:extracellular matrix structural constituent; F:ATP binding; F:hyaluronic acid binding; F:phospholipid binding; C:nucleus; C:mitochondrion; C:endoplasmic reticulum membrane; C:plasma membrane; P:protein phosphorylation; P:protein targeting to lysosome; P:choles…	EC:2.7.1; EC:1.13.11; EC:2.7.11.1; EC:1.14.99.36; EC:1.13; EC:1.5.3; EC:1.4; EC:1.4.3; EC:1.5; EC:1; EC:2.7; EC:2; EC:1.4.3.2	Transferring phosphorus-containing groups; Acting on single donors with incorporation of molecular oxygen (oxygenases). The oxygen incorporated need not be derived from O(2); Non-specific serine/threonine protein kinase; Acting on paired donors, with incorporation or reduction of molecular oxygen. The oxygen incorporated need not be derived from O(2); Acting on single donors with incorporation of…
ZFLNCT13184	Danio rerio genome assembly, chromosome: 15	1042	20	0	91	24	P:GO:0000381; F:GO:0003729; F:GO:0003779; F:GO:0004177; F:GO:0004197; F:GO:0004725; F:GO:0005335; C:GO:0005634; C:GO:0005737; C:GO:0005856; C:GO:0005887; P:GO:0006508; F:GO:0008138; P:GO:0009636; P:GO:0030837; P:GO:0035335; P:GO:0035725; C:GO:0043005; P:GO:0043418; F:GO:0051378; P:GO:0051610; C:GO:0098793	P:regulation of alternative mRNA splicing, via spliceosome; F:mRNA binding; F:actin binding; F:aminopeptidase activity; F:cysteine-type endopeptidase activity; F:protein tyrosine phosphatase activity; F:serotonin:sodium symporter activity; C:nucleus; C:cytoplasm; C:cytoskeleton; C:integral component of plasma membrane; P:proteolysis; F:protein tyrosine/serine/threonine phosphatase activity; P:res…	EC:3.4.22; EC:3.4.11; EC:3.1.3.16; EC:3.1; EC:3.4; EC:3.1.3.48; EC:3; EC:7; EC:3.1.3	Acting on peptide bonds (peptidases); Acting on peptide bonds (peptidases); Protein-serine/threonine phosphatase; Acting on ester bonds; Acting on peptide bonds (peptidases); Protein-tyrosine-phosphatase; Hydrolases; n/a; Acting on ester bonds
ZFLNCT13211	Danio rerio genome assembly, chromosome: 15	5254	20	0	92.16	12	F:GO:0004867; C:GO:0005769; C:GO:0005829; P:GO:0009404; P:GO:0010951; P:GO:0016567; P:GO:0018872; F:GO:0030791; F:GO:0030792; F:GO:0046872; F:GO:0061630; P:GO:0070086	F:serine-type endopeptidase inhibitor activity; C:early endosome; C:cytosol; P:toxin metabolic process; P:negative regulation of endopeptidase activity; P:protein ubiquitination; P:arsonoacetate metabolic process; F:arsenite methyltransferase activity; F:methylarsonite methyltransferase activity; F:metal ion binding; F:ubiquitin protein ligase activity; P:ubiquitin-dependent endocytosis	EC:2.1; EC:2; EC:2.1.1; EC:2.1.1.137	Transferring one-carbon groups; Transferases; Transferring one-carbon groups; Arsenite methyltransferase
ZFLNCT13310	Danio rerio genome assembly, chromosome: 15	252	20	1.38053e-127	91.49
ZFLNCT13323	Danio rerio genome assembly, chromosome: 15	2484	20	0	92.08	33	P:GO:0002115; F:GO:0003924; F:GO:0004888; F:GO:0005246; F:GO:0005509; F:GO:0005525; C:GO:0005856; C:GO:0005887; C:GO:0005911; C:GO:0005938; P:GO:0006874; P:GO:0007015; P:GO:0007163; P:GO:0008045; P:GO:0008360; P:GO:0016601; F:GO:0019901; F:GO:0022848; P:GO:0030031; C:GO:0030176; P:GO:0030865; C:GO:0031410; P:GO:0032237; P:GO:0032956; F:GO:0033691; C:GO:0043005; P:GO:0043652; C:GO:0045211; P:GO:00…	P:store-operated calcium entry; F:GTPase activity; F:transmembrane signaling receptor activity; F:calcium channel regulator activity; F:calcium ion binding; F:GTP binding; C:cytoskeleton; C:integral component of plasma membrane; C:cell-cell junction; C:cell cortex; P:cellular calcium ion homeostasis; P:actin filament organization; P:establishment or maintenance of cell polarity; P:motor neuron ax…	EC:3.6.1; EC:3.6; EC:3; EC:7	Acting on acid anhydrides; Acting on acid anhydrides; Hydrolases; n/a
ZFLNCT13325	Danio rerio genome assembly, chromosome: 15	1445	20	0	90.26	33	P:GO:0002115; F:GO:0003924; F:GO:0004888; F:GO:0005246; F:GO:0005509; F:GO:0005525; C:GO:0005856; C:GO:0005887; C:GO:0005911; C:GO:0005938; P:GO:0006874; P:GO:0007015; P:GO:0007163; P:GO:0008045; P:GO:0008360; P:GO:0016601; F:GO:0019901; F:GO:0022848; P:GO:0030031; C:GO:0030176; P:GO:0030865; C:GO:0031410; P:GO:0032237; P:GO:0032956; F:GO:0033691; C:GO:0043005; P:GO:0043652; C:GO:0045211; P:GO:00…	P:store-operated calcium entry; F:GTPase activity; F:transmembrane signaling receptor activity; F:calcium channel regulator activity; F:calcium ion binding; F:GTP binding; C:cytoskeleton; C:integral component of plasma membrane; C:cell-cell junction; C:cell cortex; P:cellular calcium ion homeostasis; P:actin filament organization; P:establishment or maintenance of cell polarity; P:motor neuron ax…	EC:3.6.1; EC:3.6; EC:3; EC:7	Acting on acid anhydrides; Acting on acid anhydrides; Hydrolases; n/a
ZFLNCT13379	Danio rerio genome assembly, chromosome: 15	297	20	9.22711e-159	98.59	15	C:GO:0000159; C:GO:0005634; C:GO:0005789; C:GO:0005829; P:GO:0006670; P:GO:0007165; F:GO:0008270; F:GO:0015218; C:GO:0016021; P:GO:0031952; F:GO:0042392; P:GO:0043666; P:GO:0046839; F:GO:0072542; P:GO:1990519	C:protein phosphatase type 2A complex; C:nucleus; C:endoplasmic reticulum membrane; C:cytosol; P:sphingosine metabolic process; P:signal transduction; F:zinc ion binding; F:pyrimidine nucleotide transmembrane transporter activity; C:integral component of membrane; P:regulation of protein autophosphorylation; F:sphingosine-1-phosphate phosphatase activity; P:regulation of phosphoprotein phosphatas…	EC:3.1; EC:3; EC:7; EC:3.1.3	Acting on ester bonds; Hydrolases; n/a; Acting on ester bonds
ZFLNCT13439	Danio rerio genome assembly, chromosome: 15	1197	15	0	91.84
ZFLNCT13451	Danio rerio genome assembly, chromosome: 15	851	20	0	93.27
ZFLNCT13469	Danio rerio genome assembly, chromosome: 15	1134	20	0	91.01
ZFLNCT13472	Danio rerio genome assembly, chromosome: 15	1030	20	0	89.72	20	C:GO:0000118; F:GO:0003714; C:GO:0005576; C:GO:0005886; P:GO:0006357; P:GO:0007218; C:GO:0009986; C:GO:0016021; P:GO:0016575; P:GO:0030182; F:GO:0030414; P:GO:0032438; C:GO:0033162; F:GO:0035240; F:GO:0035643; P:GO:0045892; P:GO:0050848; P:GO:0052547; F:GO:0072544; F:GO:0072545	C:histone deacetylase complex; F:transcription corepressor activity; C:extracellular region; C:plasma membrane; P:regulation of transcription by RNA polymerase II; P:neuropeptide signaling pathway; C:cell surface; C:integral component of membrane; P:histone deacetylation; P:neuron differentiation; F:peptidase inhibitor activity; P:melanosome organization; C:melanosome membrane; F:dopamine binding…
ZFLNCT13571	Danio rerio genome assembly, chromosome: 16	216	7	6.72065e-34	99.07
ZFLNCT13636	Danio rerio genome assembly, chromosome: 16	637	20	0	87.72	15	C:GO:0005869; P:GO:0006636; F:GO:0009922; P:GO:0019367; P:GO:0030148; C:GO:0030176; P:GO:0034625; P:GO:0034626; P:GO:0035338; P:GO:0042761; P:GO:0061640; F:GO:0102336; F:GO:0102337; F:GO:0102338; F:GO:0102756	C:dynactin complex; P:unsaturated fatty acid biosynthetic process; F:fatty acid elongase activity; P:fatty acid elongation, saturated fatty acid; P:sphingolipid biosynthetic process; C:integral component of endoplasmic reticulum membrane; P:fatty acid elongation, monounsaturated fatty acid; P:fatty acid elongation, polyunsaturated fatty acid; P:long-chain fatty-acyl-CoA biosynthetic process; P:ve…	EC:2.3.1.85; EC:2.3; EC:2; EC:2.3.1.199; EC:2.3.1	Fatty-acid synthase; Acyltransferases; Transferases; Very-long-chain 3-oxoacyl-CoA synthase; Acyltransferases
ZFLNCT13653	Danio rerio genome assembly, chromosome: 16	801	16	0	95.45	7	C:GO:0005747; P:GO:0006120; C:GO:0016021; F:GO:0016746; F:GO:0019911; P:GO:0030258; P:GO:0042552	C:mitochondrial respiratory chain complex I; P:mitochondrial electron transport, NADH to ubiquinone; C:integral component of membrane; F:transferase activity, transferring acyl groups; F:structural constituent of myelin sheath; P:lipid modification; P:myelination	EC:2.3; EC:2	Acyltransferases; Transferases
ZFLNCT13670	Danio rerio genome assembly, chromosome: 16	634	14	0	93.24	4	F:GO:0000978; F:GO:0000981; C:GO:0005634; P:GO:0006357	F:RNA polymerase II proximal promoter sequence-specific DNA binding; F:RNA polymerase II transcription factor activity, sequence-specific DNA binding; C:nucleus; P:regulation of transcription by RNA polymerase II
ZFLNCT13698	Danio rerio growth factor receptor-bound protein 10b (grb10b), transcript variant X4, mRNA	1382	20	0	96.04
ZFLNCT13706	Danio rerio genome assembly, chromosome: 16	486	9	0	99.12	23	P:GO:0000398; F:GO:0004016; F:GO:0004674; F:GO:0005524; C:GO:0005681; C:GO:0005737; C:GO:0005887; P:GO:0006171; P:GO:0006955; P:GO:0007189; P:GO:0007204; P:GO:0007346; C:GO:0009897; F:GO:0016493; P:GO:0019722; F:GO:0019957; P:GO:0043066; C:GO:0046540; P:GO:0046777; F:GO:0046872; P:GO:0060041; P:GO:0060326; P:GO:0070098	P:mRNA splicing, via spliceosome; F:adenylate cyclase activity; F:protein serine/threonine kinase activity; F:ATP binding; C:spliceosomal complex; C:cytoplasm; C:integral component of plasma membrane; P:cAMP biosynthetic process; P:immune response; P:adenylate cyclase-activating G-protein coupled receptor signaling pathway; P:positive regulation of cytosolic calcium ion concentration; P:regulatio…	EC:2.7.1; EC:2.7; EC:2; EC:4; EC:4.6; EC:4.6.1.1	Transferring phosphorus-containing groups; Transferring phosphorus-containing groups; Transferases; Lyases; Phosphorus-oxygen lyases; Adenylate cyclase
ZFLNCT13720	Danio rerio genome assembly, chromosome: 16	6349	20	0	93.19	7	F:GO:0000978; F:GO:0000981; C:GO:0005730; P:GO:0006357; P:GO:0008625; C:GO:0016021; P:GO:0042981	F:RNA polymerase II proximal promoter sequence-specific DNA binding; F:RNA polymerase II transcription factor activity, sequence-specific DNA binding; C:nucleolus; P:regulation of transcription by RNA polymerase II; P:extrinsic apoptotic signaling pathway via death domain receptors; C:integral component of membrane; P:regulation of apoptotic process
ZFLNCT13744	Danio rerio genome assembly, chromosome: 16	3048	20	0	88.91
ZFLNCT13747	Danio rerio epsin 1 (epn1), transcript variant X1, mRNA	673	20	0	91.45
ZFLNCT13756	Danio rerio genome assembly, chromosome: 16	877	20	0	96.46	28	F:GO:0000978; F:GO:0000981; F:GO:0003713; F:GO:0004843; F:GO:0005524; C:GO:0005576; C:GO:0005634; C:GO:0005737; P:GO:0007623; F:GO:0008201; F:GO:0008526; C:GO:0014069; P:GO:0015914; P:GO:0016579; F:GO:0016740; P:GO:0021551; F:GO:0030414; C:GO:0032281; C:GO:0032591; F:GO:0035091; C:GO:0045211; P:GO:0045944; P:GO:0048172; P:GO:0051145; P:GO:0052547; P:GO:0120009; P:GO:1904888; P:GO:2000311	F:RNA polymerase II proximal promoter sequence-specific DNA binding; F:RNA polymerase II transcription factor activity, sequence-specific DNA binding; F:transcription coactivator activity; F:thiol-dependent ubiquitin-specific protease activity; F:ATP binding; C:extracellular region; C:nucleus; C:cytoplasm; P:circadian rhythm; F:heparin binding; F:phosphatidylinositol transporter activity; C:posts…	EC:3.4; EC:2; EC:3; EC:3.4.19; EC:7; EC:3.4.19.12	Acting on peptide bonds (peptidases); Transferases; Hydrolases; Acting on peptide bonds (peptidases); n/a; Ubiquitinyl hydrolase 1
ZFLNCT13759	Danio rerio genome assembly, chromosome: 16	1109	20	0	95.12	40	P:GO:0000045; P:GO:0000122; P:GO:0000422; P:GO:0001501; F:GO:0003723; F:GO:0004745; F:GO:0005085; F:GO:0005509; C:GO:0005634; C:GO:0005765; C:GO:0005815; C:GO:0005819; C:GO:0005829; C:GO:0005929; P:GO:0006501; P:GO:0006898; P:GO:0007266; P:GO:0008360; C:GO:0012505; C:GO:0016021; C:GO:0016324; P:GO:0030511; P:GO:0030838; P:GO:0030855; P:GO:0031017; P:GO:0031018; P:GO:0031274; C:GO:0034045; C:GO:00…	P:autophagosome assembly; P:negative regulation of transcription by RNA polymerase II; P:autophagy of mitochondrion; P:skeletal system development; F:RNA binding; F:retinol dehydrogenase activity; F:guanyl-nucleotide exchange factor activity; F:calcium ion binding; C:nucleus; C:lysosomal membrane; C:microtubule organizing center; C:spindle; C:cytosol; C:cilium; P:C-terminal protein lipidation; P:…	EC:1.1; EC:1.1.1.105; EC:1; EC:1.1.1	Acting on the CH-OH group of donors; All-trans-retinol dehydrogenase (NAD(+)); Oxidoreductases; Acting on the CH-OH group of donors
ZFLNCT13799	Danio rerio genome assembly, chromosome: 16	3518	20	0	92.32	26	P:GO:0002631; F:GO:0003723; F:GO:0003735; F:GO:0005031; F:GO:0005085; C:GO:0005739; C:GO:0005791; P:GO:0006412; P:GO:0007266; P:GO:0009615; C:GO:0009897; C:GO:0016021; C:GO:0022625; C:GO:0030139; C:GO:0030424; P:GO:0030593; P:GO:0031101; P:GO:0033209; P:GO:0042742; P:GO:0043066; F:GO:0043120; C:GO:0043235; P:GO:0043542; P:GO:0045087; C:GO:0045121; P:GO:0050790	P:regulation of granuloma formation; F:RNA binding; F:structural constituent of ribosome; F:tumor necrosis factor-activated receptor activity; F:guanyl-nucleotide exchange factor activity; C:mitochondrion; C:rough endoplasmic reticulum; P:translation; P:Rho protein signal transduction; P:response to virus; C:external side of plasma membrane; C:integral component of membrane; C:cytosolic large rib…
ZFLNCT13806	Danio rerio genome assembly, chromosome: 16	1760	11	0	97.34	12	F:GO:0005247; C:GO:0005737; C:GO:0005887; P:GO:0006821; P:GO:0006919; P:GO:0008630; P:GO:0034220; P:GO:0043065; P:GO:0097192; P:GO:0097194; F:GO:0097199; F:GO:0097200	F:voltage-gated chloride channel activity; C:cytoplasm; C:integral component of plasma membrane; P:chloride transport; P:activation of cysteine-type endopeptidase activity involved in apoptotic process; P:intrinsic apoptotic signaling pathway in response to DNA damage; P:ion transmembrane transport; P:positive regulation of apoptotic process; P:extrinsic apoptotic signaling pathway in absence of …	EC:3.4.22; EC:3.4; EC:3; EC:7	Acting on peptide bonds (peptidases); Acting on peptide bonds (peptidases); Hydrolases; n/a
ZFLNCT13817	Danio rerio genome assembly, chromosome: 16	757	20	0	97.96	14	F:GO:0003700; F:GO:0003707; C:GO:0005634; C:GO:0005865; P:GO:0006355; F:GO:0008270; P:GO:0030866; P:GO:0043401; F:GO:0043565; P:GO:0045214; F:GO:0051015; P:GO:0051492; P:GO:0051639; P:GO:0055003	F:DNA-binding transcription factor activity; F:steroid hormone receptor activity; C:nucleus; C:striated muscle thin filament; P:regulation of transcription, DNA-templated; F:zinc ion binding; P:cortical actin cytoskeleton organization; P:steroid hormone mediated signaling pathway; F:sequence-specific DNA binding; P:sarcomere organization; F:actin filament binding; P:regulation of stress fiber ass…
ZFLNCT13861	Danio rerio genome assembly, chromosome: 16	327	15	7.86617e-123	97.18	11	F:GO:0003924; F:GO:0005518; F:GO:0005524; F:GO:0005525; C:GO:0005887; P:GO:0007275; P:GO:0018108; P:GO:0033674; F:GO:0038062; P:GO:0038063; C:GO:0043235	F:GTPase activity; F:collagen binding; F:ATP binding; F:GTP binding; C:integral component of plasma membrane; P:multicellular organism development; P:peptidyl-tyrosine phosphorylation; P:positive regulation of kinase activity; F:protein tyrosine kinase collagen receptor activity; P:collagen-activated tyrosine kinase receptor signaling pathway; C:receptor complex	EC:2.7.1; EC:2.7.10; EC:2.7.10.1; EC:3.6.1; EC:2.7; EC:2; EC:3.6; EC:3	Transferring phosphorus-containing groups; Transferring phosphorus-containing groups; Receptor protein-tyrosine kinase; Acting on acid anhydrides; Transferring phosphorus-containing groups; Transferases; Acting on acid anhydrides; Hydrolases
ZFLNCT13885	Danio rerio genome assembly, chromosome: 16	4540	20	0	90.42
ZFLNCT13909	Danio rerio genome assembly, chromosome: 16	1181	20	0	94.85	7	F:GO:0005516; C:GO:0005886; C:GO:0016021; F:GO:0016286; C:GO:0043005; C:GO:0043025; P:GO:0071805	F:calmodulin binding; C:plasma membrane; C:integral component of membrane; F:small conductance calcium-activated potassium channel activity; C:neuron projection; C:neuronal cell body; P:potassium ion transmembrane transport	EC:7	n/a
ZFLNCT14004	Danio rerio genome assembly, chromosome: 16	2563	20	0	94.09	14	P:GO:0001501; F:GO:0005540; C:GO:0005576; C:GO:0005887; P:GO:0007155; P:GO:0007417; F:GO:0008519; C:GO:0016323; F:GO:0030246; C:GO:0030659; C:GO:0031012; F:GO:0042802; P:GO:0072488; P:GO:0097272	P:skeletal system development; F:hyaluronic acid binding; C:extracellular region; C:integral component of plasma membrane; P:cell adhesion; P:central nervous system development; F:ammonium transmembrane transporter activity; C:basolateral plasma membrane; F:carbohydrate binding; C:cytoplasmic vesicle membrane; C:extracellular matrix; F:identical protein binding; P:ammonium transmembrane transport…	EC:7	n/a
ZFLNCT14093	Danio rerio genome assembly, chromosome: 16	1421	20	0	97.05	14	F:GO:0000978; F:GO:0000981; C:GO:0001725; F:GO:0003712; F:GO:0003779; C:GO:0005730; P:GO:0006357; P:GO:0006364; P:GO:0007420; C:GO:0030018; P:GO:0030036; P:GO:0030154; C:GO:0032040; F:GO:0046872	F:RNA polymerase II proximal promoter sequence-specific DNA binding; F:RNA polymerase II transcription factor activity, sequence-specific DNA binding; C:stress fiber; F:transcription coregulator activity; F:actin binding; C:nucleolus; P:regulation of transcription by RNA polymerase II; P:rRNA processing; P:brain development; C:Z disc; P:actin cytoskeleton organization; P:cell differentiation; C:s…
ZFLNCT14137	Danio rerio genome assembly, chromosome: 16	306	11	1.04987e-121	97.59	11	F:GO:0004198; F:GO:0004860; F:GO:0004867; C:GO:0005581; C:GO:0005737; P:GO:0007155; P:GO:0007409; P:GO:0007517; P:GO:0010951; P:GO:0035556; P:GO:0061099	F:calcium-dependent cysteine-type endopeptidase activity; F:protein kinase inhibitor activity; F:serine-type endopeptidase inhibitor activity; C:collagen trimer; C:cytoplasm; P:cell adhesion; P:axonogenesis; P:muscle organ development; P:negative regulation of endopeptidase activity; P:intracellular signal transduction; P:negative regulation of protein tyrosine kinase activity	EC:3.4.22; EC:3.4; EC:3	Acting on peptide bonds (peptidases); Acting on peptide bonds (peptidases); Hydrolases
ZFLNCT14213	Danio rerio genome assembly, chromosome: 16	406	13	1.80967e-113	96.44
ZFLNCT14249	Danio rerio genome assembly, chromosome: 16	2254	20	0	86.4	13	F:GO:0000030; F:GO:0005452; C:GO:0005637; F:GO:0008510; P:GO:0015698; P:GO:0015701; C:GO:0016021; C:GO:0016323; C:GO:0016324; P:GO:0018406; P:GO:0035725; P:GO:0051453; P:GO:0098656	F:mannosyltransferase activity; F:inorganic anion exchanger activity; C:nuclear inner membrane; F:sodium:bicarbonate symporter activity; P:inorganic anion transport; P:bicarbonate transport; C:integral component of membrane; C:basolateral plasma membrane; C:apical plasma membrane; P:protein C-linked glycosylation via 2'-alpha-mannosyl-L-tryptophan; P:sodium ion transmembrane transport; P:regulati…	EC:2.4; EC:2; EC:7; EC:2.4.1	Glycosyltransferases; Transferases; n/a; Glycosyltransferases
ZFLNCT14272	Danio rerio genome assembly, chromosome: 16	5677	20	0	92.13	11	P:GO:0000122; F:GO:0003677; C:GO:0005634; C:GO:0005783; P:GO:0007507; P:GO:0010883; C:GO:0016021; P:GO:0030154; P:GO:0045944; F:GO:0046872; F:GO:0061629	P:negative regulation of transcription by RNA polymerase II; F:DNA binding; C:nucleus; C:endoplasmic reticulum; P:heart development; P:regulation of lipid storage; C:integral component of membrane; P:cell differentiation; P:positive regulation of transcription by RNA polymerase II; F:metal ion binding; F:RNA polymerase II sequence-specific DNA-binding transcription factor binding
ZFLNCT14347	Danio rerio genome assembly, chromosome: 16	3517	20	0	91.6	21	F:GO:0000978; F:GO:0000981; P:GO:0002574; P:GO:0003007; F:GO:0005524; F:GO:0005525; C:GO:0005634; C:GO:0005886; P:GO:0006325; P:GO:0006357; P:GO:0007219; F:GO:0015440; P:GO:0015833; C:GO:0016021; P:GO:0030901; P:GO:0048568; P:GO:0048666; P:GO:0048741; P:GO:0055007; P:GO:0055085; P:GO:0060059	F:RNA polymerase II proximal promoter sequence-specific DNA binding; F:RNA polymerase II transcription factor activity, sequence-specific DNA binding; P:thrombocyte differentiation; P:heart morphogenesis; F:ATP binding; F:GTP binding; C:nucleus; C:plasma membrane; P:chromatin organization; P:regulation of transcription by RNA polymerase II; P:Notch signaling pathway; F:peptide-transporting ATPase…	EC:7; EC:7.4.2.5	n/a; n/a
ZFLNCT14377	Danio rerio genome assembly, chromosome: 15	2069	20	0	96.25	40	C:GO:0000781; F:GO:0000978; F:GO:0000981; P:GO:0001525; P:GO:0001889; F:GO:0003678; F:GO:0005509; F:GO:0005524; F:GO:0005543; C:GO:0005654; C:GO:0005737; C:GO:0005884; C:GO:0005887; P:GO:0006281; P:GO:0006357; P:GO:0006405; P:GO:0006508; P:GO:0006606; P:GO:0007507; P:GO:0008045; F:GO:0008234; P:GO:0009953; F:GO:0017056; P:GO:0030282; P:GO:0030514; P:GO:0031017; C:GO:0032432; P:GO:0032508; P:GO:00…	C:chromosome, telomeric region; F:RNA polymerase II proximal promoter sequence-specific DNA binding; F:RNA polymerase II transcription factor activity, sequence-specific DNA binding; P:angiogenesis; P:liver development; F:DNA helicase activity; F:calcium ion binding; F:ATP binding; F:phospholipid binding; C:nucleoplasm; C:cytoplasm; C:actin filament; C:integral component of plasma membrane; P:DNA…	EC:3.4; EC:3.6.4.12; EC:3	Acting on peptide bonds (peptidases); DNA helicase; Hydrolases
ZFLNCT14440	Danio rerio genome assembly, chromosome: 16	6560	20	0	94.57	35	C:GO:0000813; P:GO:0001525; P:GO:0001889; P:GO:0002244; F:GO:0003677; F:GO:0004672; F:GO:0004867; F:GO:0005154; F:GO:0005524; C:GO:0005615; C:GO:0005634; C:GO:0005886; P:GO:0006468; P:GO:0007010; P:GO:0007605; F:GO:0008270; P:GO:0008354; P:GO:0010468; P:GO:0010951; C:GO:0016021; F:GO:0030159; F:GO:0030955; C:GO:0031012; P:GO:0031016; P:GO:0031103; P:GO:0033334; P:GO:0042476; F:GO:0042903; F:GO:00…	C:ESCRT I complex; P:angiogenesis; P:liver development; P:hematopoietic progenitor cell differentiation; F:DNA binding; F:protein kinase activity; F:serine-type endopeptidase inhibitor activity; F:epidermal growth factor receptor binding; F:ATP binding; C:extracellular space; C:nucleus; C:plasma membrane; P:protein phosphorylation; P:cytoskeleton organization; P:sensory perception of sound; F:zin…	EC:2.7.1; EC:3.5.1; EC:2.7; EC:2; EC:3; EC:3.5	Transferring phosphorus-containing groups; Acting on carbon-nitrogen bonds, other than peptide bonds; Transferring phosphorus-containing groups; Transferases; Hydrolases; Acting on carbon-nitrogen bonds, other than peptide bonds
ZFLNCT14475	Danio rerio genome assembly, chromosome: 17	5181	20	0	92.89	10	F:GO:0004725; C:GO:0005634; P:GO:0014706; P:GO:0016576; P:GO:0030154; P:GO:0035335; P:GO:0045739; F:GO:0046872; P:GO:0048839; P:GO:2001240	F:protein tyrosine phosphatase activity; C:nucleus; P:striated muscle tissue development; P:histone dephosphorylation; P:cell differentiation; P:peptidyl-tyrosine dephosphorylation; P:positive regulation of DNA repair; F:metal ion binding; P:inner ear development; P:negative regulation of extrinsic apoptotic signaling pathway in absence of ligand	EC:3.1; EC:3.1.3.48; EC:3; EC:3.1.3	Acting on ester bonds; Protein-tyrosine-phosphatase; Hydrolases; Acting on ester bonds
ZFLNCT14540	Danio rerio genome assembly, chromosome: 17	1792	20	0	92.55	12	C:GO:0005634; C:GO:0005768; C:GO:0005829; P:GO:0006886; F:GO:0008198; P:GO:0008284; P:GO:0018401; F:GO:0031418; F:GO:0031545; F:GO:0035091; P:GO:0042147; P:GO:0071456	C:nucleus; C:endosome; C:cytosol; P:intracellular protein transport; F:ferrous iron binding; P:positive regulation of cell proliferation; P:peptidyl-proline hydroxylation to 4-hydroxy-L-proline; F:L-ascorbic acid binding; F:peptidyl-proline 4-dioxygenase activity; F:phosphatidylinositol binding; P:retrograde transport, endosome to Golgi; P:cellular response to hypoxia	EC:1.14.11; EC:1; EC:1.14	Acting on paired donors, with incorporation or reduction of molecular oxygen. The oxygen incorporated need not be derived from O(2); Oxidoreductases; Acting on paired donors, with incorporation or reduction of molecular oxygen. The oxygen incorporated need not be derived from O(2)
ZFLNCT14545	Danio rerio genome assembly, chromosome: 17	231	20	1.10195e-120	96.09
ZFLNCT14566	Danio rerio genome assembly, chromosome: 17	402	20	4.13601e-96	96.71	9	P:GO:0000122; F:GO:0005096; C:GO:0005737; P:GO:0007420; P:GO:0016575; F:GO:0042826; P:GO:0043547; P:GO:0051056; C:GO:0070822	P:negative regulation of transcription by RNA polymerase II; F:GTPase activator activity; C:cytoplasm; P:brain development; P:histone deacetylation; F:histone deacetylase binding; P:positive regulation of GTPase activity; P:regulation of small GTPase mediated signal transduction; C:Sin3-type complex
ZFLNCT14615	Danio rerio genome assembly, chromosome: 17	1126	20	0	96.88	18	P:GO:0000289; C:GO:0000932; F:GO:0003729; F:GO:0004957; C:GO:0005765; C:GO:0005789; C:GO:0005886; P:GO:0006954; P:GO:0007189; P:GO:0007204; C:GO:0016021; F:GO:0016671; F:GO:0030371; P:GO:0031017; P:GO:0048793; P:GO:0071380; P:GO:1904263; P:GO:1990402	P:nuclear-transcribed mRNA poly(A) tail shortening; C:P-body; F:mRNA binding; F:prostaglandin E receptor activity; C:lysosomal membrane; C:endoplasmic reticulum membrane; C:plasma membrane; P:inflammatory response; P:adenylate cyclase-activating G-protein coupled receptor signaling pathway; P:positive regulation of cytosolic calcium ion concentration; C:integral component of membrane; F:oxidoredu…	EC:1; EC:1.8; EC:1.8.4	Oxidoreductases; Acting on a sulfur group of donors; Acting on a sulfur group of donors
ZFLNCT14628	Danio rerio genome assembly, chromosome: 17	7531	20	0	92.07	24	P:GO:0000278; P:GO:0000289; C:GO:0000932; F:GO:0003677; F:GO:0003682; F:GO:0003729; F:GO:0003934; F:GO:0005525; C:GO:0005942; P:GO:0006261; P:GO:0006281; P:GO:0006729; F:GO:0008270; P:GO:0009968; P:GO:0016567; F:GO:0030371; P:GO:0035556; P:GO:0035998; P:GO:0040008; P:GO:0043551; C:GO:0043596; P:GO:0046654; P:GO:0046854; F:GO:0046935	P:mitotic cell cycle; P:nuclear-transcribed mRNA poly(A) tail shortening; C:P-body; F:DNA binding; F:chromatin binding; F:mRNA binding; F:GTP cyclohydrolase I activity; F:GTP binding; C:phosphatidylinositol 3-kinase complex; P:DNA-dependent DNA replication; P:DNA repair; P:tetrahydrobiopterin biosynthetic process; F:zinc ion binding; P:negative regulation of signal transduction; P:protein ubiquit…	EC:3.5.4; EC:3.5.4.16; EC:3; EC:3.5	Acting on carbon-nitrogen bonds, other than peptide bonds; GTP cyclohydrolase I; Hydrolases; Acting on carbon-nitrogen bonds, other than peptide bonds
ZFLNCT14711	Danio rerio genome assembly, chromosome: 17	1223	20	0	96.03	33	P:GO:0000003; F:GO:0000978; F:GO:0000981; F:GO:0003908; F:GO:0004656; F:GO:0005183; F:GO:0005506; F:GO:0005509; C:GO:0005615; C:GO:0005635; C:GO:0005741; C:GO:0005788; C:GO:0005856; C:GO:0005886; P:GO:0006281; P:GO:0006357; P:GO:0007420; P:GO:0007507; C:GO:0014069; C:GO:0016021; F:GO:0016702; P:GO:0018401; F:GO:0031418; F:GO:0031530; P:GO:0032259; P:GO:0043010; P:GO:0043065; P:GO:0045214; F:GO:00…	P:reproduction; F:RNA polymerase II proximal promoter sequence-specific DNA binding; F:RNA polymerase II transcription factor activity, sequence-specific DNA binding; F:methylated-DNA-[protein]-cysteine S-methyltransferase activity; F:procollagen-proline 4-dioxygenase activity; F:gonadotropin hormone-releasing hormone activity; F:iron ion binding; F:calcium ion binding; C:extracellular space; C:n…	EC:2.1; EC:1.13.11; EC:1.13; EC:1.14.11; EC:1; EC:2; EC:1.14; EC:2.1.1.63; EC:1.14.11.2; EC:2.1.1	Transferring one-carbon groups; Acting on single donors with incorporation of molecular oxygen (oxygenases). The oxygen incorporated need not be derived from O(2); Acting on single donors with incorporation of molecular oxygen (oxygenases). The oxygen incorporated need not be derived from O(2); Acting on paired donors, with incorporation or reduction of molecular oxygen. The oxygen incorporated n…
ZFLNCT14736	Danio rerio genome assembly, chromosome: 17	441	20	1.42476e-169	89.08	18	F:GO:0003677; F:GO:0004519; F:GO:0005432; F:GO:0005516; C:GO:0005634; C:GO:0005887; P:GO:0006281; P:GO:0007154; C:GO:0030424; F:GO:0035312; P:GO:0035725; C:GO:0042383; C:GO:0043034; P:GO:0043484; F:GO:0046872; P:GO:0090305; P:GO:0098703; C:GO:0098794	F:DNA binding; F:endonuclease activity; F:calcium:sodium antiporter activity; F:calmodulin binding; C:nucleus; C:integral component of plasma membrane; P:DNA repair; P:cell communication; C:axon; F:5'-3' exodeoxyribonuclease activity; P:sodium ion transmembrane transport; C:sarcolemma; C:costamere; P:regulation of RNA splicing; F:metal ion binding; P:nucleic acid phosphodiester bond hydrolysis; P…	EC:3.1; EC:3.1.11; EC:3; EC:3.1.15; EC:7	Acting on ester bonds; Acting on ester bonds; Hydrolases; Acting on ester bonds; n/a
ZFLNCT14810	Danio rerio genome assembly, chromosome: 17	569	20	0	94.78	36	F:GO:0000978; F:GO:0001228; P:GO:0001556; P:GO:0001843; F:GO:0003682; F:GO:0003723; C:GO:0005634; C:GO:0005737; C:GO:0005887; C:GO:0005923; P:GO:0007155; P:GO:0008544; F:GO:0008597; C:GO:0012505; F:GO:0015095; F:GO:0016301; P:GO:0016310; F:GO:0017096; P:GO:0019722; F:GO:0019911; P:GO:0030187; P:GO:0030728; P:GO:0030917; P:GO:0031641; P:GO:0032259; C:GO:0033270; C:GO:0043220; P:GO:0043666; P:GO:00…	F:RNA polymerase II proximal promoter sequence-specific DNA binding; F:transcriptional activator activity, RNA polymerase II transcription regulatory region sequence-specific DNA binding; P:oocyte maturation; P:neural tube closure; F:chromatin binding; F:RNA binding; C:nucleus; C:cytoplasm; C:integral component of plasma membrane; C:bicellular tight junction; P:cell adhesion; P:epidermis developm…	EC:2.1; EC:2.1.1.4; EC:2.7; EC:2; EC:7; EC:2.1.1	Transferring one-carbon groups; Acetylserotonin O-methyltransferase; Transferring phosphorus-containing groups; Transferases; n/a; Transferring one-carbon groups
ZFLNCT14888	Danio rerio genome assembly, chromosome: 17	722	20	0	96.28	17	F:GO:0003924; F:GO:0004169; F:GO:0005524; F:GO:0005525; C:GO:0005739; C:GO:0005789; P:GO:0006351; P:GO:0007165; C:GO:0016021; P:GO:0016226; P:GO:0032981; P:GO:0035269; F:GO:0051499; F:GO:0051539; C:GO:0070176; P:GO:0071712; P:GO:0106074	F:GTPase activity; F:dolichyl-phosphate-mannose-protein mannosyltransferase activity; F:ATP binding; F:GTP binding; C:mitochondrion; C:endoplasmic reticulum membrane; P:transcription, DNA-templated; P:signal transduction; C:integral component of membrane; P:iron-sulfur cluster assembly; P:mitochondrial respiratory chain complex I assembly; P:protein O-linked mannosylation; F:D-aminoacyl-tRNA deac…	EC:3.6.1; EC:3.1; EC:2.4; EC:2.4.1.109; EC:2; EC:3.6; EC:3; EC:3.1.1.96; EC:3.1.1.1; EC:2.4.1	Acting on acid anhydrides; Acting on ester bonds; Glycosyltransferases; Dolichyl-phosphate-mannose--protein mannosyltransferase; Transferases; Acting on acid anhydrides; Hydrolases; D-aminoacyl-tRNA deacylase; Carboxylesterase; Glycosyltransferases
ZFLNCT14919	Danio rerio genome assembly, chromosome: 17	4462	20	0	94.03	13	P:GO:0000281; F:GO:0005184; C:GO:0005576; C:GO:0005886; P:GO:0006886; P:GO:0006897; P:GO:0007218; C:GO:0030659; P:GO:0032400; P:GO:0033555; F:GO:0035091; P:GO:0072659; P:GO:1902036	P:mitotic cytokinesis; F:neuropeptide hormone activity; C:extracellular region; C:plasma membrane; P:intracellular protein transport; P:endocytosis; P:neuropeptide signaling pathway; C:cytoplasmic vesicle membrane; P:melanosome localization; P:multicellular organismal response to stress; F:phosphatidylinositol binding; P:protein localization to plasma membrane; P:regulation of hematopoietic stem …
ZFLNCT14930	Danio rerio genome assembly, chromosome: 17	746	20	0	95.18	16	P:GO:0000122; P:GO:0001889; C:GO:0005634; C:GO:0005737; P:GO:0008593; C:GO:0016021; F:GO:0019887; F:GO:0030165; P:GO:0030509; P:GO:0031573; P:GO:0032922; P:GO:0045859; P:GO:0046532; F:GO:0046983; P:GO:1902866; P:GO:2000495	P:negative regulation of transcription by RNA polymerase II; P:liver development; C:nucleus; C:cytoplasm; P:regulation of Notch signaling pathway; C:integral component of membrane; F:protein kinase regulator activity; F:PDZ domain binding; P:BMP signaling pathway; P:intra-S DNA damage checkpoint; P:circadian regulation of gene expression; P:regulation of protein kinase activity; P:regulation of p…
ZFLNCT14948	Danio rerio genome assembly, chromosome: 17	557	9	0	95.53	27	F:GO:0000146; F:GO:0005524; C:GO:0005576; C:GO:0005634; C:GO:0005794; C:GO:0005829; C:GO:0005902; C:GO:0005905; P:GO:0006897; P:GO:0007015; P:GO:0007601; P:GO:0007605; F:GO:0008201; P:GO:0015031; C:GO:0016021; C:GO:0016459; P:GO:0030050; C:GO:0030136; C:GO:0030139; C:GO:0030175; C:GO:0032587; C:GO:0033165; P:GO:0042472; P:GO:0042491; C:GO:0048471; P:GO:0050974; F:GO:0051015	F:microfilament motor activity; F:ATP binding; C:extracellular region; C:nucleus; C:Golgi apparatus; C:cytosol; C:microvillus; C:clathrin-coated pit; P:endocytosis; P:actin filament organization; P:visual perception; P:sensory perception of sound; F:heparin binding; P:protein transport; C:integral component of membrane; C:myosin complex; P:vesicle transport along actin filament; C:clathrin-coated…	EC:3.6.1; EC:3.6; EC:3; EC:5.6.1.8	Acting on acid anhydrides; Acting on acid anhydrides; Hydrolases; n/a
ZFLNCT14950	Danio rerio genome assembly, chromosome: 17	961	20	0	91.84	18	C:GO:0000118; F:GO:0003714; C:GO:0005667; C:GO:0005737; P:GO:0006357; P:GO:0006693; P:GO:0007507; F:GO:0008270; P:GO:0008630; P:GO:0010043; P:GO:0016575; F:GO:0036132; F:GO:0042277; P:GO:0045892; F:GO:0047522; P:GO:0060047; P:GO:0071236; P:GO:0071493	C:histone deacetylase complex; F:transcription corepressor activity; C:transcription factor complex; C:cytoplasm; P:regulation of transcription by RNA polymerase II; P:prostaglandin metabolic process; P:heart development; F:zinc ion binding; P:intrinsic apoptotic signaling pathway in response to DNA damage; P:response to zinc ion; P:histone deacetylation; F:13-prostaglandin reductase activity; F:…	EC:1.1; EC:1.3; EC:1; EC:1.1.1; EC:1.3.1.48; EC:1.3.1	Acting on the CH-OH group of donors; Acting on the CH-CH group of donors; Oxidoreductases; Acting on the CH-OH group of donors; 15-oxoprostaglandin 13-reductase; Acting on the CH-CH group of donors
ZFLNCT15010	Danio rerio charged multivesicular body protein 3 (chmp3), mRNA	785	20	0	90.09	30	F:GO:0000287; C:GO:0000815; F:GO:0003735; F:GO:0005524; C:GO:0005634; C:GO:0005739; C:GO:0005771; C:GO:0005789; C:GO:0005814; C:GO:0005829; C:GO:0005840; C:GO:0005881; P:GO:0006412; P:GO:0006468; P:GO:0007099; F:GO:0008017; P:GO:0015031; C:GO:0016021; C:GO:0031902; P:GO:0032509; P:GO:0032957; P:GO:0045324; F:GO:0047325; F:GO:0052725; F:GO:0052726; P:GO:0052746; C:GO:0071782; P:GO:0071786	F:magnesium ion binding; C:ESCRT III complex; F:structural constituent of ribosome; F:ATP binding; C:nucleus; C:mitochondrion; C:multivesicular body; C:endoplasmic reticulum membrane; C:centriole; C:cytosol; C:ribosome; C:cytoplasmic microtubule; P:translation; P:protein phosphorylation; P:centriole replication; F:microtubule binding; P:protein transport; C:integral component of membrane; C:late …	EC:2.7.1; EC:2.7.11.1; EC:2.7; EC:2; EC:2.7.1.134; EC:2.7.1.159	Transferring phosphorus-containing groups; Non-specific serine/threonine protein kinase; Transferring phosphorus-containing groups; Transferases; Inositol-tetrakisphosphate 1-kinase; Inositol-1,3,4-trisphosphate 5/6-kinase
ZFLNCT15028	Danio rerio genome assembly, chromosome: 17	2965	20	0	92.16	22	P:GO:0000710; P:GO:0000712; C:GO:0000795; F:GO:0001671; F:GO:0004556; F:GO:0005524; C:GO:0005829; P:GO:0005975; P:GO:0006457; P:GO:0007018; F:GO:0008094; P:GO:0015031; F:GO:0019894; C:GO:0030176; F:GO:0030983; P:GO:0032781; F:GO:0046872; P:GO:0050790; F:GO:0051087; F:GO:0051879; P:GO:0071391; F:GO:0103025	P:meiotic mismatch repair; P:resolution of meiotic recombination intermediates; C:synaptonemal complex; F:ATPase activator activity; F:alpha-amylase activity; F:ATP binding; C:cytosol; P:carbohydrate metabolic process; P:protein folding; P:microtubule-based movement; F:DNA-dependent ATPase activity; P:protein transport; F:kinesin binding; C:integral component of endoplasmic reticulum membrane; F:…	EC:3.2; EC:3; EC:3.2.1.1; EC:3.2.1	Glycosylases; Hydrolases; Alpha-amylase; Glycosylases
ZFLNCT15048	Danio rerio genome assembly, chromosome: 17	1787	20	0	99.3	42	C:GO:0000139; P:GO:0001666; P:GO:0001934; P:GO:0001938; P:GO:0002040; F:GO:0003924; F:GO:0005159; F:GO:0005172; F:GO:0005525; C:GO:0005615; C:GO:0005634; C:GO:0005789; C:GO:0005834; P:GO:0006506; P:GO:0006612; P:GO:0006888; P:GO:0007191; P:GO:0007606; F:GO:0008081; F:GO:0008083; C:GO:0016021; F:GO:0016849; P:GO:0018230; F:GO:0019706; P:GO:0030890; F:GO:0031683; F:GO:0031698; F:GO:0031748; F:GO:00…	C:Golgi membrane; P:response to hypoxia; P:positive regulation of protein phosphorylation; P:positive regulation of endothelial cell proliferation; P:sprouting angiogenesis; F:GTPase activity; F:insulin-like growth factor receptor binding; F:vascular endothelial growth factor receptor binding; F:GTP binding; C:extracellular space; C:nucleus; C:endoplasmic reticulum membrane; C:heterotrimeric G-pr…	EC:4.6; EC:3.2.2.6; EC:3.2.2; EC:3.1.4; EC:2.3; EC:3.2; EC:3.6.1; EC:3.1; EC:2; EC:3.6; EC:3; EC:4; EC:2.3.1.225; EC:2.3.1	Phosphorus-oxygen lyases; ADP-ribosyl cyclase/cyclic ADP-ribose hydrolase; Glycosylases; Acting on ester bonds; Acyltransferases; Glycosylases; Acting on acid anhydrides; Acting on ester bonds; Transferases; Acting on acid anhydrides; Hydrolases; Lyases; Protein S-acyltransferase; Acyltransferases
ZFLNCT15049	Danio rerio genome assembly, chromosome: 17	382	20	4.06017e-151	90.86	14	F:GO:0004382; F:GO:0005524; C:GO:0005794; C:GO:0005929; P:GO:0006744; P:GO:0009134; F:GO:0016709; F:GO:0016712; P:GO:0030282; C:GO:0031314; P:GO:0044782; F:GO:0045134; P:GO:0055062; F:GO:0071949	F:guanosine-diphosphatase activity; F:ATP binding; C:Golgi apparatus; C:cilium; P:ubiquinone biosynthetic process; P:nucleoside diphosphate catabolic process; F:oxidoreductase activity, acting on paired donors, with incorporation or reduction of molecular oxygen, NAD(P)H as one donor, and incorporation of one atom of oxygen; F:oxidoreductase activity, acting on paired donors, with incorporation o…	EC:3.6.1; EC:1; EC:1.14.14; EC:1.14; EC:3.6; EC:3.6.1.42; EC:1.14.13; EC:3; EC:3.6.1.6	Acting on acid anhydrides; Oxidoreductases; Acting on paired donors, with incorporation or reduction of molecular oxygen. The oxygen incorporated need not be derived from O(2); Acting on paired donors, with incorporation or reduction of molecular oxygen. The oxygen incorporated need not be derived from O(2); Acting on acid anhydrides; Guanosine-diphosphatase; Acting on paired donors, with incorpo…
ZFLNCT15106	Danio rerio genome assembly, chromosome: 17	914	20	0	88.95	5	F:GO:0000978; F:GO:0000981; C:GO:0005634; P:GO:0006357; C:GO:0016021	F:RNA polymerase II proximal promoter sequence-specific DNA binding; F:RNA polymerase II transcription factor activity, sequence-specific DNA binding; C:nucleus; P:regulation of transcription by RNA polymerase II; C:integral component of membrane
ZFLNCT15129	Danio rerio genome assembly, chromosome: 17	773	9	0	95.79	15	C:GO:0000221; C:GO:0005730; P:GO:0006955; P:GO:0007186; P:GO:0007204; C:GO:0009897; C:GO:0016021; F:GO:0016491; F:GO:0016493; P:GO:0019722; F:GO:0019957; F:GO:0046961; P:GO:0060326; P:GO:0070098; P:GO:1902600	C:vacuolar proton-transporting V-type ATPase, V1 domain; C:nucleolus; P:immune response; P:G-protein coupled receptor signaling pathway; P:positive regulation of cytosolic calcium ion concentration; C:external side of plasma membrane; C:integral component of membrane; F:oxidoreductase activity; F:C-C chemokine receptor activity; P:calcium-mediated signaling; F:C-C chemokine binding; F:proton-tran…	EC:7.1.3.1; EC:1; EC:7	n/a; Oxidoreductases; n/a
ZFLNCT15152	Danio rerio genome assembly, chromosome: 17	1464	20	0	92.81	20	P:GO:0000188; P:GO:0001945; F:GO:0003857; F:GO:0004300; C:GO:0005777; P:GO:0006635; P:GO:0010801; C:GO:0014069; P:GO:0016525; F:GO:0019901; F:GO:0030160; P:GO:0030947; F:GO:0035255; C:GO:0043197; P:GO:0043517; F:GO:0044594; C:GO:0045211; P:GO:0048568; P:GO:0048666; P:GO:0090311	P:inactivation of MAPK activity; P:lymph vessel development; F:3-hydroxyacyl-CoA dehydrogenase activity; F:enoyl-CoA hydratase activity; C:peroxisome; P:fatty acid beta-oxidation; P:negative regulation of peptidyl-threonine phosphorylation; C:postsynaptic density; P:negative regulation of angiogenesis; F:protein kinase binding; F:GKAP/Homer scaffold activity; P:regulation of vascular endothelial …	EC:1.1; EC:4.2.1; EC:1; EC:4.2; EC:1.1.1.35; EC:1.1.1; EC:4; EC:1.1.1.62; EC:4.2.1.17	Acting on the CH-OH group of donors; Carbon-oxygen lyases; Oxidoreductases; Carbon-oxygen lyases; 3-hydroxyacyl-CoA dehydrogenase; Acting on the CH-OH group of donors; Lyases; 17-beta-estradiol 17-dehydrogenase; Enoyl-CoA hydratase
ZFLNCT15181	Danio rerio glycine amidinotransferase (L-arginine:glycine amidinotransferase), mRNA (cDNA clone IMAGE:6971546)	856	20	0	87.77	3	C:GO:0005743; P:GO:0006601; F:GO:0015068	C:mitochondrial inner membrane; P:creatine biosynthetic process; F:glycine amidinotransferase activity	EC:2.1; EC:2.1.4.1; EC:2; EC:2.1.4	Transferring one-carbon groups; Glycine amidinotransferase; Transferases; Transferring one-carbon groups
ZFLNCT15193	Danio rerio genome assembly, chromosome: 18	469	7	4.36783e-111	96.35
ZFLNCT15277	Danio rerio genome assembly, chromosome: 18	8643	20	0	92.76	51	F:GO:0000146; P:GO:0001755; P:GO:0001947; P:GO:0003232; F:GO:0005524; C:GO:0005576; C:GO:0005579; C:GO:0005776; C:GO:0005902; P:GO:0006897; P:GO:0006958; P:GO:0007015; P:GO:0007229; P:GO:0007601; P:GO:0007605; F:GO:0008081; P:GO:0016255; C:GO:0016459; F:GO:0016702; P:GO:0018105; P:GO:0019835; P:GO:0030050; C:GO:0031982; P:GO:0032147; P:GO:0032956; P:GO:0035315; P:GO:0042572; C:GO:0042765; F:GO:00…	F:microfilament motor activity; P:neural crest cell migration; P:heart looping; P:bulbus arteriosus development; F:ATP binding; C:extracellular region; C:membrane attack complex; C:autophagosome; C:microvillus; P:endocytosis; P:complement activation, classical pathway; P:actin filament organization; P:integrin-mediated signaling pathway; P:visual perception; P:sensory perception of sound; F:phosp…	EC:2.7.1; EC:1.13.11; EC:2.7.11.1; EC:3.1.4; EC:1.13; EC:3.6.1; EC:3.1; EC:5.2; EC:1; EC:2.7; EC:2; EC:3.6; EC:3; EC:5; EC:3.1.1.64; EC:3.1.1.1; EC:5.6.1.8	Transferring phosphorus-containing groups; Acting on single donors with incorporation of molecular oxygen (oxygenases). The oxygen incorporated need not be derived from O(2); Non-specific serine/threonine protein kinase; Acting on ester bonds; Acting on single donors with incorporation of molecular oxygen (oxygenases). The oxygen incorporated need not be derived from O(2); Acting on acid anhydrid…
ZFLNCT15286	Danio rerio genome assembly, chromosome: 18	4822	20	0	88.53	15	F:GO:0003779; F:GO:0004725; F:GO:0005085; C:GO:0005829; P:GO:0015031; C:GO:0016021; C:GO:0031901; P:GO:0032012; P:GO:0034314; P:GO:0042147; F:GO:0043014; C:GO:0043235; C:GO:0055038; C:GO:0071203; P:GO:1990264	F:actin binding; F:protein tyrosine phosphatase activity; F:guanyl-nucleotide exchange factor activity; C:cytosol; P:protein transport; C:integral component of membrane; C:early endosome membrane; P:regulation of ARF protein signal transduction; P:Arp2/3 complex-mediated actin nucleation; P:retrograde transport, endosome to Golgi; F:alpha-tubulin binding; C:receptor complex; C:recycling endosome …	EC:3.1; EC:3.1.3.48; EC:3; EC:3.1.3	Acting on ester bonds; Protein-tyrosine-phosphatase; Hydrolases; Acting on ester bonds
ZFLNCT15287	Danio rerio genome assembly, chromosome: 18	1216	20	0	100	17	F:GO:0005179; F:GO:0005506; F:GO:0005509; F:GO:0005544; C:GO:0005576; C:GO:0005789; C:GO:0005886; P:GO:0007165; P:GO:0010828; C:GO:0016021; P:GO:0019310; P:GO:0031340; F:GO:0050113; P:GO:0051604; P:GO:0065002; P:GO:0072659; P:GO:0090314	F:hormone activity; F:iron ion binding; F:calcium ion binding; F:calcium-dependent phospholipid binding; C:extracellular region; C:endoplasmic reticulum membrane; C:plasma membrane; P:signal transduction; P:positive regulation of glucose transmembrane transport; C:integral component of membrane; P:inositol catabolic process; P:positive regulation of vesicle fusion; F:inositol oxygenase activity; …	EC:1.13; EC:1; EC:1.13.99.1	Acting on single donors with incorporation of molecular oxygen (oxygenases). The oxygen incorporated need not be derived from O(2); Oxidoreductases; Inositol oxygenase
ZFLNCT15303	Danio rerio genome assembly, chromosome: 18	3501	20	0	90.24	43	P:GO:0000281; P:GO:0000915; F:GO:0001786; F:GO:0003924; F:GO:0004104; F:GO:0004722; F:GO:0004725; F:GO:0004741; F:GO:0005509; F:GO:0005524; F:GO:0005525; F:GO:0005544; C:GO:0005637; C:GO:0005739; C:GO:0005826; P:GO:0006886; P:GO:0007129; P:GO:0007156; F:GO:0008138; F:GO:0008270; P:GO:0014059; C:GO:0016021; C:GO:0016342; P:GO:0017158; F:GO:0019905; F:GO:0030276; C:GO:0030424; C:GO:0030672; C:GO:00…	P:mitotic cytokinesis; P:actomyosin contractile ring assembly; F:phosphatidylserine binding; F:GTPase activity; F:cholinesterase activity; F:protein serine/threonine phosphatase activity; F:protein tyrosine phosphatase activity; F:[pyruvate dehydrogenase (lipoamide)] phosphatase activity; F:calcium ion binding; F:ATP binding; F:GTP binding; F:calcium-dependent phospholipid binding; C:nuclear inne…	EC:3.6.1; EC:3.1.3.16; EC:3.1; EC:3.1.3.48; EC:3.6; EC:3; EC:3.1.3.43; EC:3.1.1.8; EC:3.1.1.1; EC:3.1.3	Acting on acid anhydrides; Protein-serine/threonine phosphatase; Acting on ester bonds; Protein-tyrosine-phosphatase; Acting on acid anhydrides; Hydrolases; [Pyruvate dehydrogenase (acetyl-transferring)]-phosphatase; Cholinesterase; Carboxylesterase; Acting on ester bonds
ZFLNCT15349	Danio rerio genome assembly, chromosome: 18	3821	20	0	94.43	13	F:GO:0003779; C:GO:0005634; C:GO:0005737; C:GO:0005856; C:GO:0005887; P:GO:0006887; F:GO:0016709; P:GO:0030042; F:GO:0031267; F:GO:0046872; P:GO:0051604; F:GO:0071949; P:GO:0072659	F:actin binding; C:nucleus; C:cytoplasm; C:cytoskeleton; C:integral component of plasma membrane; P:exocytosis; F:oxidoreductase activity, acting on paired donors, with incorporation or reduction of molecular oxygen, NAD(P)H as one donor, and incorporation of one atom of oxygen; P:actin filament depolymerization; F:small GTPase binding; F:metal ion binding; P:protein maturation; F:FAD binding; P:…	EC:1; EC:1.14; EC:1.14.13	Oxidoreductases; Acting on paired donors, with incorporation or reduction of molecular oxygen. The oxygen incorporated need not be derived from O(2); Acting on paired donors, with incorporation or reduction of molecular oxygen. The oxygen incorporated need not be derived from O(2)
ZFLNCT15364	Danio rerio genome assembly, chromosome: 18	462	20	3.01159e-123	93.07	20	F:GO:0003677; F:GO:0003713; F:GO:0003714; F:GO:0004674; F:GO:0004713; F:GO:0005524; C:GO:0005737; P:GO:0007224; C:GO:0016021; C:GO:0016605; P:GO:0018105; P:GO:0018107; P:GO:0018108; P:GO:0042771; P:GO:0045634; P:GO:0045892; P:GO:0045944; F:GO:0046332; P:GO:0060026; F:GO:0061629	F:DNA binding; F:transcription coactivator activity; F:transcription corepressor activity; F:protein serine/threonine kinase activity; F:protein tyrosine kinase activity; F:ATP binding; C:cytoplasm; P:smoothened signaling pathway; C:integral component of membrane; C:PML body; P:peptidyl-serine phosphorylation; P:peptidyl-threonine phosphorylation; P:peptidyl-tyrosine phosphorylation; P:intrinsic …	EC:2.7.1; EC:2.7.10; EC:2.7; EC:2	Transferring phosphorus-containing groups; Transferring phosphorus-containing groups; Transferring phosphorus-containing groups; Transferases
ZFLNCT15497	Danio rerio genome assembly, chromosome: 18	856	20	0	98.22	16	F:GO:0000978; F:GO:0000981; P:GO:0001756; F:GO:0003713; P:GO:0007507; P:GO:0010628; C:GO:0016513; C:GO:0030018; P:GO:0030097; F:GO:0042826; P:GO:0045214; P:GO:0045944; F:GO:0046982; P:GO:0048769; P:GO:0060047; P:GO:0097535	F:RNA polymerase II proximal promoter sequence-specific DNA binding; F:RNA polymerase II transcription factor activity, sequence-specific DNA binding; P:somitogenesis; F:transcription coactivator activity; P:heart development; P:positive regulation of gene expression; C:core-binding factor complex; C:Z disc; P:hemopoiesis; F:histone deacetylase binding; P:sarcomere organization; P:positive regula…
ZFLNCT15664	Danio rerio genome assembly, chromosome: 18	435	13	0	97.96	36	C:GO:0000785; P:GO:0001570; P:GO:0001889; P:GO:0003139; P:GO:0003173; P:GO:0003406; F:GO:0003713; F:GO:0003714; F:GO:0005515; C:GO:0005634; C:GO:0005737; C:GO:0005813; P:GO:0007052; P:GO:0007420; P:GO:0007492; P:GO:0009950; P:GO:0010629; C:GO:0030496; P:GO:0030509; P:GO:0031016; P:GO:0031101; P:GO:0031122; P:GO:0035162; P:GO:0035329; P:GO:0039022; P:GO:0042593; P:GO:0043066; P:GO:0045892; P:GO:00…	C:chromatin; P:vasculogenesis; P:liver development; P:secondary heart field specification; P:ventriculo bulbo valve development; P:retinal pigment epithelium development; F:transcription coactivator activity; F:transcription corepressor activity; F:protein binding; C:nucleus; C:cytoplasm; C:centrosome; P:mitotic spindle organization; P:brain development; P:endoderm development; P:dorsal/ventral a…
ZFLNCT15681	Danio rerio genome assembly, chromosome: 18	777	20	0	92.64	28	P:GO:0000165; P:GO:0001756; F:GO:0004252; F:GO:0004707; F:GO:0005096; F:GO:0005524; C:GO:0005615; C:GO:0005634; C:GO:0005741; C:GO:0005834; P:GO:0006468; P:GO:0006508; P:GO:0007186; P:GO:0007212; P:GO:0007369; P:GO:0008630; C:GO:0016021; P:GO:0019722; F:GO:0031682; F:GO:0042803; P:GO:0043547; F:GO:0046982; P:GO:0051279; P:GO:0090504; P:GO:0097192; P:GO:2001243	P:MAPK cascade; P:somitogenesis; F:serine-type endopeptidase activity; F:MAP kinase activity; F:GTPase activator activity; F:ATP binding; C:extracellular space; C:nucleus; C:mitochondrial outer membrane; C:heterotrimeric G-protein complex; P:protein phosphorylation; P:proteolysis; P:G-protein coupled receptor signaling pathway; P:dopamine receptor signaling pathway; P:gastrulation; P:intrinsic ap…	EC:2.7.1; EC:3.4.21; EC:2.7.11.24; EC:2.7.11.1; EC:3.4; EC:2.7; EC:2; EC:3	Transferring phosphorus-containing groups; Acting on peptide bonds (peptidases); Mitogen-activated protein kinase; Non-specific serine/threonine protein kinase; Acting on peptide bonds (peptidases); Transferring phosphorus-containing groups; Transferases; Hydrolases
ZFLNCT15697	Danio rerio genome assembly, chromosome: 18	1161	20	0	97.42	22	P:GO:0000079; F:GO:0005332; F:GO:0005524; C:GO:0005634; C:GO:0005737; C:GO:0005887; P:GO:0015812; F:GO:0016538; P:GO:0018105; P:GO:0035556; P:GO:0035725; P:GO:0042593; P:GO:0042754; C:GO:0043005; P:GO:0043066; P:GO:0044772; P:GO:0045892; P:GO:0046326; P:GO:0060348; C:GO:0097124	P:regulation of cyclin-dependent protein serine/threonine kinase activity; F:gamma-aminobutyric acid:sodium symporter activity; F:ATP binding; C:nucleus; C:cytoplasm; C:integral component of plasma membrane; P:gamma-aminobutyric acid transport; F:cyclin-dependent protein serine/threonine kinase regulator activity; P:peptidyl-serine phosphorylation; P:intracellular signal transduction; P:sodium io…	EC:2.7.1; EC:2.7.11.1; EC:2.7; EC:2; EC:7	Transferring phosphorus-containing groups; Non-specific serine/threonine protein kinase; Transferring phosphorus-containing groups; Transferases; n/a
ZFLNCT15736	Danio rerio genome assembly, chromosome: 18	1198	12	0	94.53	27	C:GO:0000932; F:GO:0003713; F:GO:0003724; F:GO:0003729; F:GO:0004555; F:GO:0005524; C:GO:0005634; C:GO:0005769; P:GO:0005991; P:GO:0006955; P:GO:0007186; P:GO:0007204; F:GO:0008013; P:GO:0009408; C:GO:0009897; C:GO:0010494; C:GO:0016021; F:GO:0016493; P:GO:0019722; F:GO:0019957; P:GO:0033962; P:GO:0034063; P:GO:0045893; P:GO:0050767; P:GO:0060070; P:GO:0060326; P:GO:0070098	C:P-body; F:transcription coactivator activity; F:RNA helicase activity; F:mRNA binding; F:alpha,alpha-trehalase activity; F:ATP binding; C:nucleus; C:early endosome; P:trehalose metabolic process; P:immune response; P:G-protein coupled receptor signaling pathway; P:positive regulation of cytosolic calcium ion concentration; F:beta-catenin binding; P:response to heat; C:external side of plasma me…	EC:3.2; EC:3.6.4.13; EC:3; EC:3.2.1.28; EC:3.2.1	Glycosylases; RNA helicase; Hydrolases; Alpha,alpha-trehalase; Glycosylases
ZFLNCT15745	Danio rerio genome assembly, chromosome: 18	2442	20	0	96.35	36	C:GO:0000139; F:GO:0004565; F:GO:0005483; F:GO:0005509; F:GO:0005524; F:GO:0005525; C:GO:0005769; C:GO:0005774; C:GO:0005829; C:GO:0005886; P:GO:0006486; P:GO:0006886; P:GO:0006897; F:GO:0008376; F:GO:0008532; C:GO:0008541; P:GO:0010807; C:GO:0016021; C:GO:0016514; F:GO:0019905; P:GO:0030036; C:GO:0030139; P:GO:0030311; F:GO:0030976; P:GO:0032456; P:GO:0035249; P:GO:0035494; P:GO:0043161; C:GO:00…	C:Golgi membrane; F:beta-galactosidase activity; F:soluble NSF attachment protein activity; F:calcium ion binding; F:ATP binding; F:GTP binding; C:early endosome; C:vacuolar membrane; C:cytosol; C:plasma membrane; P:protein glycosylation; P:intracellular protein transport; P:endocytosis; F:acetylgalactosaminyltransferase activity; F:N-acetyllactosaminide beta-1,3-N-acetylglucosaminyltransferase a…	EC:3.2; EC:2.4; EC:2; EC:3; EC:2.4.1.149; EC:3.2.1.23; EC:2.4.1; EC:3.2.1	Glycosylases; Glycosyltransferases; Transferases; Hydrolases; N-acetyllactosaminide beta-1,3-N-acetylglucosaminyltransferase; Beta-galactosidase; Glycosyltransferases; Glycosylases
ZFLNCT15746	Danio rerio genome assembly, chromosome: 18	2791	20	0	91.99	36	C:GO:0000139; F:GO:0004565; F:GO:0005483; F:GO:0005509; F:GO:0005524; F:GO:0005525; C:GO:0005769; C:GO:0005774; C:GO:0005829; C:GO:0005886; P:GO:0006486; P:GO:0006886; P:GO:0006897; F:GO:0008376; F:GO:0008532; C:GO:0008541; P:GO:0010807; C:GO:0016021; C:GO:0016514; F:GO:0019905; P:GO:0030036; C:GO:0030139; P:GO:0030311; F:GO:0030976; P:GO:0032456; P:GO:0035249; P:GO:0035494; P:GO:0043161; C:GO:00…	C:Golgi membrane; F:beta-galactosidase activity; F:soluble NSF attachment protein activity; F:calcium ion binding; F:ATP binding; F:GTP binding; C:early endosome; C:vacuolar membrane; C:cytosol; C:plasma membrane; P:protein glycosylation; P:intracellular protein transport; P:endocytosis; F:acetylgalactosaminyltransferase activity; F:N-acetyllactosaminide beta-1,3-N-acetylglucosaminyltransferase a…	EC:3.2; EC:2.4; EC:2; EC:3; EC:2.4.1.149; EC:3.2.1.23; EC:2.4.1; EC:3.2.1	Glycosylases; Glycosyltransferases; Transferases; Hydrolases; N-acetyllactosaminide beta-1,3-N-acetylglucosaminyltransferase; Beta-galactosidase; Glycosyltransferases; Glycosylases
ZFLNCT15757	Danio rerio genome assembly, chromosome: 18	699	20	0	95.77	14	P:GO:0002181; F:GO:0003729; F:GO:0003735; F:GO:0005509; C:GO:0005576; C:GO:0005634; P:GO:0006397; C:GO:0016021; C:GO:0022625; P:GO:0030218; P:GO:0031123; P:GO:0035556; P:GO:0042273; P:GO:0043009	P:cytoplasmic translation; F:mRNA binding; F:structural constituent of ribosome; F:calcium ion binding; C:extracellular region; C:nucleus; P:mRNA processing; C:integral component of membrane; C:cytosolic large ribosomal subunit; P:erythrocyte differentiation; P:RNA 3'-end processing; P:intracellular signal transduction; P:ribosomal large subunit biogenesis; P:chordate embryonic development
ZFLNCT15785	Danio rerio genome assembly, chromosome: 18	1950	20	0	95.02	24	F:GO:0000978; F:GO:0000981; F:GO:0003714; F:GO:0003824; C:GO:0005634; C:GO:0005739; C:GO:0005886; C:GO:0005929; P:GO:0006357; P:GO:0007368; P:GO:0007420; C:GO:0016021; F:GO:0019904; P:GO:0021999; P:GO:0030154; P:GO:0033504; P:GO:0035461; P:GO:0045892; P:GO:0048319; P:GO:0048785; F:GO:0051018; P:GO:0060285; P:GO:0070286; F:GO:0090482	F:RNA polymerase II proximal promoter sequence-specific DNA binding; F:RNA polymerase II transcription factor activity, sequence-specific DNA binding; F:transcription corepressor activity; F:catalytic activity; C:nucleus; C:mitochondrion; C:plasma membrane; C:cilium; P:regulation of transcription by RNA polymerase II; P:determination of left/right symmetry; P:brain development; C:integral compone…	EC:7	n/a
ZFLNCT15786	Danio rerio genome assembly, chromosome: 18	1259	20	0	97.15	8	F:GO:0004974; C:GO:0005887; P:GO:0007218; F:GO:0008528; P:GO:0035025; P:GO:0051482; P:GO:0061737; F:GO:0070915	F:leukotriene receptor activity; C:integral component of plasma membrane; P:neuropeptide signaling pathway; F:G-protein coupled peptide receptor activity; P:positive regulation of Rho protein signal transduction; P:positive regulation of cytosolic calcium ion concentration involved in phospholipase C-activating G-protein coupled signaling pathway; P:leukotriene signaling pathway; F:lysophosphatid…
ZFLNCT15833	Danio rerio genome assembly, chromosome: 18	1598	20	0	90.74	23	F:GO:0000978; F:GO:0000981; F:GO:0005044; F:GO:0005509; C:GO:0005634; C:GO:0005789; C:GO:0005794; C:GO:0005829; C:GO:0005886; P:GO:0006357; P:GO:0006888; P:GO:0006897; F:GO:0008324; P:GO:0010960; P:GO:0015031; C:GO:0016021; F:GO:0016301; P:GO:0016310; P:GO:0043009; P:GO:0045165; P:GO:0048793; F:GO:0050431; P:GO:0098655	F:RNA polymerase II proximal promoter sequence-specific DNA binding; F:RNA polymerase II transcription factor activity, sequence-specific DNA binding; F:scavenger receptor activity; F:calcium ion binding; C:nucleus; C:endoplasmic reticulum membrane; C:Golgi apparatus; C:cytosol; C:plasma membrane; P:regulation of transcription by RNA polymerase II; P:ER to Golgi vesicle-mediated transport; P:endo…	EC:2.7; EC:2; EC:7	Transferring phosphorus-containing groups; Transferases; n/a
ZFLNCT15948	Danio rerio genome assembly, chromosome: 19	1100	20	0	92.07	14	P:GO:0000245; F:GO:0000978; F:GO:0001228; F:GO:0005096; C:GO:0005686; P:GO:0007264; F:GO:0008017; F:GO:0008270; P:GO:0018095; P:GO:0045944; P:GO:0050790; C:GO:0071004; C:GO:0071013; P:GO:1903706	P:spliceosomal complex assembly; F:RNA polymerase II proximal promoter sequence-specific DNA binding; F:transcriptional activator activity, RNA polymerase II transcription regulatory region sequence-specific DNA binding; F:GTPase activator activity; C:U2 snRNP; P:small GTPase mediated signal transduction; F:microtubule binding; F:zinc ion binding; P:protein polyglutamylation; P:positive regulatio…
ZFLNCT15993	Danio rerio genome assembly, chromosome: 19	3705	20	0	91.22	13	F:GO:0000978; F:GO:0000981; P:GO:0001525; P:GO:0001935; F:GO:0005178; C:GO:0005925; P:GO:0006357; P:GO:0007160; P:GO:0007229; C:GO:0008305; P:GO:0016477; P:GO:0033627; F:GO:0038023	F:RNA polymerase II proximal promoter sequence-specific DNA binding; F:RNA polymerase II transcription factor activity, sequence-specific DNA binding; P:angiogenesis; P:endothelial cell proliferation; F:integrin binding; C:focal adhesion; P:regulation of transcription by RNA polymerase II; P:cell-matrix adhesion; P:integrin-mediated signaling pathway; C:integrin complex; P:cell migration; P:cell …
ZFLNCT16027	Danio rerio genome assembly, chromosome: 19	564	9	1.83484e-158	97.27	5	C:GO:0005802; C:GO:0005887; F:GO:0022841; P:GO:0030322; P:GO:0071805	C:trans-Golgi network; C:integral component of plasma membrane; F:potassium ion leak channel activity; P:stabilization of membrane potential; P:potassium ion transmembrane transport	EC:7	n/a
ZFLNCT16033	Danio rerio genome assembly, chromosome: 19	552	20	1.42596e-177	95	20	C:GO:0000015; F:GO:0000287; F:GO:0003678; F:GO:0004634; F:GO:0005524; C:GO:0005765; P:GO:0006096; C:GO:0016021; C:GO:0016324; F:GO:0016787; P:GO:0031101; C:GO:0031300; C:GO:0031902; P:GO:0032402; P:GO:0032508; P:GO:0032889; C:GO:0033162; F:GO:0035091; F:GO:0070615; P:GO:0090382	C:phosphopyruvate hydratase complex; F:magnesium ion binding; F:DNA helicase activity; F:phosphopyruvate hydratase activity; F:ATP binding; C:lysosomal membrane; P:glycolytic process; C:integral component of membrane; C:apical plasma membrane; F:hydrolase activity; P:fin regeneration; C:intrinsic component of organelle membrane; C:late endosome membrane; P:melanosome transport; P:DNA duplex unwin…	EC:4.2.1; EC:4.2.1.11; EC:3.6.4.12; EC:4.2; EC:3; EC:4	Carbon-oxygen lyases; Phosphopyruvate hydratase; DNA helicase; Carbon-oxygen lyases; Hydrolases; Lyases
ZFLNCT16062	Danio rerio genome assembly, chromosome: 19	1248	20	0	97.39	30	C:GO:0000775; F:GO:0000978; F:GO:0000981; P:GO:0002090; F:GO:0003714; F:GO:0005524; C:GO:0005730; C:GO:0005768; C:GO:0005815; C:GO:0005871; C:GO:0005874; P:GO:0006334; P:GO:0006357; P:GO:0007018; F:GO:0008017; C:GO:0016021; C:GO:0016600; C:GO:0016605; P:GO:0019885; F:GO:0042393; P:GO:0042981; P:GO:0045807; P:GO:0045892; P:GO:0070528; P:GO:0072659; C:GO:0072686; P:GO:0090307; P:GO:1901890; F:GO:19…	C:chromosome, centromeric region; F:RNA polymerase II proximal promoter sequence-specific DNA binding; F:RNA polymerase II transcription factor activity, sequence-specific DNA binding; P:regulation of receptor internalization; F:transcription corepressor activity; F:ATP binding; C:nucleolus; C:endosome; C:microtubule organizing center; C:kinesin complex; C:microtubule; P:nucleosome assembly; P:re…	EC:3.6.1; EC:3.6; EC:3	Acting on acid anhydrides; Acting on acid anhydrides; Hydrolases
ZFLNCT16094	Danio rerio genome assembly, chromosome: 19	4291	20	0	90.34	24	P:GO:0000028; F:GO:0003723; F:GO:0003735; F:GO:0005509; C:GO:0005615; C:GO:0005634; C:GO:0005769; C:GO:0005892; P:GO:0006412; P:GO:0006886; P:GO:0007271; F:GO:0008270; F:GO:0015464; C:GO:0022627; F:GO:0022848; P:GO:0030218; F:GO:0032266; P:GO:0032456; P:GO:0034220; F:GO:0042166; C:GO:0043005; C:GO:0045211; F:GO:0048306; P:GO:0060079	P:ribosomal small subunit assembly; F:RNA binding; F:structural constituent of ribosome; F:calcium ion binding; C:extracellular space; C:nucleus; C:early endosome; C:acetylcholine-gated channel complex; P:translation; P:intracellular protein transport; P:synaptic transmission, cholinergic; F:zinc ion binding; F:acetylcholine receptor activity; C:cytosolic small ribosomal subunit; F:acetylcholine-…	EC:7	n/a
ZFLNCT16166	Danio rerio genome assembly, chromosome: 19	2211	20	0	92.1	13	C:GO:0000139; P:GO:0000398; F:GO:0003723; F:GO:0004559; C:GO:0005681; P:GO:0007019; F:GO:0008270; F:GO:0015631; C:GO:0016021; P:GO:0031110; P:GO:0031175; C:GO:0043005; P:GO:0060218	C:Golgi membrane; P:mRNA splicing, via spliceosome; F:RNA binding; F:alpha-mannosidase activity; C:spliceosomal complex; P:microtubule depolymerization; F:zinc ion binding; F:tubulin binding; C:integral component of membrane; P:regulation of microtubule polymerization or depolymerization; P:neuron projection development; C:neuron projection; P:hematopoietic stem cell differentiation	EC:3.2; EC:3; EC:3.2.1.24; EC:3.2.1	Glycosylases; Hydrolases; Alpha-mannosidase; Glycosylases
ZFLNCT16222	Danio rerio genome assembly, chromosome: 19	4054	20	0	94.62	14	F:GO:0003735; C:GO:0005762; P:GO:0006412; P:GO:0007399; C:GO:0016021; C:GO:0016514; F:GO:0042393; P:GO:0043044; C:GO:0045202; P:GO:0045893; P:GO:0048858; C:GO:0071564; C:GO:0071565; P:GO:0099550	F:structural constituent of ribosome; C:mitochondrial large ribosomal subunit; P:translation; P:nervous system development; C:integral component of membrane; C:SWI/SNF complex; F:histone binding; P:ATP-dependent chromatin remodeling; C:synapse; P:positive regulation of transcription, DNA-templated; P:cell projection morphogenesis; C:npBAF complex; C:nBAF complex; P:trans-synaptic signaling, modul…
ZFLNCT16496	Danio rerio genome assembly, chromosome: 19	818	20	0	94.07	40	F:GO:0000287; F:GO:0003697; F:GO:0004518; F:GO:0005509; C:GO:0005737; C:GO:0005856; P:GO:0006302; P:GO:0007605; P:GO:0008156; C:GO:0016021; F:GO:0016290; C:GO:0016324; C:GO:0016605; F:GO:0030145; C:GO:0030175; P:GO:0030512; P:GO:0035024; P:GO:0035469; P:GO:0042984; P:GO:0045663; P:GO:0045786; P:GO:0048741; P:GO:0051491; P:GO:0060027; C:GO:0060171; P:GO:0060271; P:GO:0061371; P:GO:0070121; F:GO:00…	F:magnesium ion binding; F:single-stranded DNA binding; F:nuclease activity; F:calcium ion binding; C:cytoplasm; C:cytoskeleton; P:double-strand break repair; P:sensory perception of sound; P:negative regulation of DNA replication; C:integral component of membrane; F:palmitoyl-CoA hydrolase activity; C:apical plasma membrane; C:PML body; F:manganese ion binding; C:filopodium; P:negative regulatio…	EC:3.1.4; EC:3.1; EC:3; EC:3.1.2.20; EC:3.1.2; EC:3.1.2.2	Acting on ester bonds; Acting on ester bonds; Hydrolases; Acyl-CoA hydrolase; Acting on ester bonds; Palmitoyl-CoA hydrolase
ZFLNCT16499	Danio rerio genome assembly, chromosome: 19	9544	20	0	91.37	27	C:GO:0000120; P:GO:0000188; F:GO:0000978; F:GO:0003700; F:GO:0004725; C:GO:0005789; C:GO:0005886; P:GO:0006357; P:GO:0006360; P:GO:0006888; F:GO:0008330; P:GO:0009306; C:GO:0016021; F:GO:0017017; P:GO:0030183; P:GO:0035335; P:GO:0035459; P:GO:0035970; P:GO:0043508; C:GO:0045121; F:GO:0046872; P:GO:0050868; F:GO:0051019; P:GO:0060047; C:GO:0070971	C:RNA polymerase I transcription factor complex; P:inactivation of MAPK activity; F:RNA polymerase II proximal promoter sequence-specific DNA binding; F:DNA-binding transcription factor activity; F:protein tyrosine phosphatase activity; C:endoplasmic reticulum membrane; C:plasma membrane; P:regulation of transcription by RNA polymerase II; P:transcription by RNA polymerase I; P:ER to Golgi vesicl…	EC:3.1.3.16; EC:3.1; EC:3.1.3.48; EC:3; EC:3.1.3	Protein-serine/threonine phosphatase; Acting on ester bonds; Protein-tyrosine-phosphatase; Hydrolases; Acting on ester bonds
ZFLNCT16502	Danio rerio genome assembly, chromosome: 19	1919	20	0	90.41	12	F:GO:0000978; F:GO:0003700; C:GO:0005634; C:GO:0005737; C:GO:0005886; P:GO:0006357; C:GO:0016021; P:GO:0030183; P:GO:0035556; C:GO:0045121; F:GO:0046872; P:GO:0050868	F:RNA polymerase II proximal promoter sequence-specific DNA binding; F:DNA-binding transcription factor activity; C:nucleus; C:cytoplasm; C:plasma membrane; P:regulation of transcription by RNA polymerase II; C:integral component of membrane; P:B cell differentiation; P:intracellular signal transduction; C:membrane raft; F:metal ion binding; P:negative regulation of T cell activation
ZFLNCT16511	Danio rerio genome assembly, chromosome: 19	1415	20	0	91.44	20	F:GO:0000166; F:GO:0000287; F:GO:0005201; F:GO:0005509; F:GO:0005540; C:GO:0005576; C:GO:0005739; C:GO:0005829; P:GO:0007601; F:GO:0008201; F:GO:0008253; P:GO:0009117; C:GO:0016021; P:GO:0016311; C:GO:0033165; C:GO:0042995; P:GO:0046085; P:GO:1901565	F:nucleotide binding; F:magnesium ion binding; F:extracellular matrix structural constituent; F:calcium ion binding; F:hyaluronic acid binding; C:extracellular region; C:mitochondrion; C:cytosol; P:visual perception; F:heparin binding; F:5'-nucleotidase activity; P:nucleotide metabolic process; C:integral component of membrane; P:dephosphorylation; C:interphotoreceptor matrix; C:cell projection; …	EC:3.5.99.10; EC:3.1; EC:3.5; EC:3; EC:3.1.3.5; EC:3.1.3	2-iminobutanoate/2-iminopropanoate deaminase; Acting on ester bonds; Acting on carbon-nitrogen bonds, other than peptide bonds; Hydrolases; 5'-nucleotidase; Acting on ester bonds
ZFLNCT16615	Danio rerio si:ch211-173p18.3 (si:ch211-173p18.3), transcript variant X8, mRNA	845	20	0	92.23
ZFLNCT16673	Danio rerio genome assembly, chromosome: 19	4872	20	0	89.99	31	F:GO:0003951; F:GO:0004143; F:GO:0005509; F:GO:0005524; C:GO:0005576; C:GO:0005634; C:GO:0005794; C:GO:0005887; P:GO:0006914; P:GO:0007156; P:GO:0007205; P:GO:0007213; P:GO:0007420; P:GO:0007626; F:GO:0008083; F:GO:0008201; P:GO:0009950; P:GO:0014029; P:GO:0015012; F:GO:0016907; P:GO:0030210; C:GO:0031410; P:GO:0035556; C:GO:0045211; P:GO:0045666; P:GO:0046339; P:GO:0046834; F:GO:0047464; P:GO:00…	F:NAD+ kinase activity; F:diacylglycerol kinase activity; F:calcium ion binding; F:ATP binding; C:extracellular region; C:nucleus; C:Golgi apparatus; C:integral component of plasma membrane; P:autophagy; P:homophilic cell adhesion via plasma membrane adhesion molecules; P:protein kinase C-activating G-protein coupled receptor signaling pathway; P:G-protein coupled acetylcholine receptor signaling…	EC:2.7.1; EC:5.1; EC:2.7; EC:2; EC:5; EC:5.1.3.17; EC:2.7.1.23; EC:5.1.3; EC:2.7.1.107	Transferring phosphorus-containing groups; Racemases and epimerases; Transferring phosphorus-containing groups; Transferases; Isomerases; Heparosan-N-sulfate-glucuronate 5-epimerase; NAD(+) kinase; Racemases and epimerases; Diacylglycerol kinase (ATP)
ZFLNCT16687	Danio rerio genome assembly, chromosome: 19	668	16	0	95.48	28	C:GO:0000151; P:GO:0000209; C:GO:0000795; P:GO:0001525; F:GO:0003682; F:GO:0003690; C:GO:0005750; C:GO:0005886; P:GO:0006122; P:GO:0006325; P:GO:0007064; P:GO:0007130; F:GO:0008270; P:GO:0008284; P:GO:0030178; F:GO:0031624; C:GO:0031674; P:GO:0032436; C:GO:0034990; C:GO:0034991; P:GO:0043066; F:GO:0043565; P:GO:0045596; P:GO:0045892; F:GO:0061630; P:GO:0061668; P:GO:0070121; P:GO:1990414	C:ubiquitin ligase complex; P:protein polyubiquitination; C:synaptonemal complex; P:angiogenesis; F:chromatin binding; F:double-stranded DNA binding; C:mitochondrial respiratory chain complex III; C:plasma membrane; P:mitochondrial electron transport, ubiquinol to cytochrome c; P:chromatin organization; P:mitotic sister chromatid cohesion; P:synaptonemal complex assembly; F:zinc ion binding; P:po…	EC:2	Transferases
ZFLNCT16690	Danio rerio TANK-binding kinase 1 (tbk1), transcript variant X1, mRNA	722	20	0	90.64	5	F:GO:0004674; F:GO:0005515; F:GO:0005524; C:GO:0005737; P:GO:0018105	F:protein serine/threonine kinase activity; F:protein binding; F:ATP binding; C:cytoplasm; P:peptidyl-serine phosphorylation	EC:2.7.1; EC:2.7; EC:2	Transferring phosphorus-containing groups; Transferring phosphorus-containing groups; Transferases
ZFLNCT16701	Danio rerio genome assembly, chromosome: 19	954	8	0	96.37	8	P:GO:0000902; F:GO:0003779; C:GO:0005737; C:GO:0005886; P:GO:0007010; F:GO:0008179; P:GO:0019933; P:GO:0045761	P:cell morphogenesis; F:actin binding; C:cytoplasm; C:plasma membrane; P:cytoskeleton organization; F:adenylate cyclase binding; P:cAMP-mediated signaling; P:regulation of adenylate cyclase activity
ZFLNCT16727	Danio rerio genome assembly, chromosome: 1	6099	20	0	95.68	19	F:GO:0005125; F:GO:0005524; C:GO:0005576; C:GO:0005634; C:GO:0005737; P:GO:0006606; P:GO:0006955; P:GO:0007165; F:GO:0008139; F:GO:0019788; P:GO:0030223; P:GO:0030225; P:GO:0030593; F:GO:0031267; P:GO:0045116; P:GO:0060218; P:GO:0061515; F:GO:0061608; P:GO:0071425	F:cytokine activity; F:ATP binding; C:extracellular region; C:nucleus; C:cytoplasm; P:protein import into nucleus; P:immune response; P:signal transduction; F:nuclear localization sequence binding; F:NEDD8 transferase activity; P:neutrophil differentiation; P:macrophage differentiation; P:neutrophil chemotaxis; F:small GTPase binding; P:protein neddylation; P:hematopoietic stem cell differentiati…	EC:2	Transferases
ZFLNCT01086	Danio rerio genome assembly, chromosome: 2	4905	20	0	92.92
ZFLNCT01087	Danio rerio genome assembly, chromosome: 2	1284	13	0	89.4	13	F:GO:0004017; F:GO:0004550; F:GO:0005524; C:GO:0005829; C:GO:0005886; P:GO:0006165; P:GO:0006172; P:GO:0009142; F:GO:0030695; P:GO:0046033; P:GO:0046034; P:GO:0046940; P:GO:0050790	F:adenylate kinase activity; F:nucleoside diphosphate kinase activity; F:ATP binding; C:cytosol; C:plasma membrane; P:nucleoside diphosphate phosphorylation; P:ADP biosynthetic process; P:nucleoside triphosphate biosynthetic process; F:GTPase regulator activity; P:AMP metabolic process; P:ATP metabolic process; P:nucleoside monophosphate phosphorylation; P:regulation of catalytic activity	EC:2.7.4.4; EC:2.7.4.3; EC:2.7; EC:2.7.4.6; EC:2; EC:2.7.4	Nucleoside-phosphate kinase; Adenylate kinase; Transferring phosphorus-containing groups; Nucleoside-diphosphate kinase; Transferases; Transferring phosphorus-containing groups
ZFLNCT01088	Danio rerio strain Nadia (NA) genome assembly, chromosome: 2	456	20	3.25125e-75	91.18
ZFLNCT01090	Danio rerio genome assembly, chromosome: 2	4242	20	0	89.87	18	P:GO:0000122; F:GO:0000978; F:GO:0001227; F:GO:0004016; C:GO:0005615; C:GO:0005654; C:GO:0005887; P:GO:0005975; P:GO:0006171; P:GO:0007189; P:GO:0007605; P:GO:0016199; F:GO:0016773; P:GO:0031290; F:GO:0031994; F:GO:0031995; P:GO:0035556; P:GO:0043567	P:negative regulation of transcription by RNA polymerase II; F:RNA polymerase II proximal promoter sequence-specific DNA binding; F:transcriptional repressor activity, RNA polymerase II transcription regulatory region sequence-specific DNA binding; F:adenylate cyclase activity; C:extracellular space; C:nucleoplasm; C:integral component of plasma membrane; P:carbohydrate metabolic process; P:cAMP …	EC:2.7.1; EC:2.7; EC:2; EC:4; EC:4.6; EC:4.6.1.1	Transferring phosphorus-containing groups; Transferring phosphorus-containing groups; Transferases; Lyases; Phosphorus-oxygen lyases; Adenylate cyclase
ZFLNCT01118	Danio rerio genome assembly, chromosome: 25	485	20	3.03626e-57	93.74
ZFLNCT01151	Danio rerio genome assembly, chromosome: 2	2539	20	0	93.69	11	P:GO:0000188; F:GO:0004252; F:GO:0004725; F:GO:0005509; C:GO:0005615; P:GO:0006508; P:GO:0007596; F:GO:0017017; P:GO:0035335	P:inactivation of MAPK activity; F:serine-type endopeptidase activity; F:protein tyrosine phosphatase activity; F:calcium ion binding; C:extracellular space; P:proteolysis; P:blood coagulation; F:MAP kinase tyrosine/serine/threonine phosphatase activity; P:peptidyl-tyrosine dephosphorylation	EC:3.4.21; EC:3.1.3.16; EC:3.1; EC:3.4; EC:3.1.3.48; EC:3; EC:3.1.3	Acting on peptide bonds (peptidases); Protein-serine/threonine phosphatase; Acting on ester bonds; Acting on peptide bonds (peptidases); Protein-tyrosine-phosphatase; Hydrolases; Acting on ester bonds
ZFLNCT01159	Danio rerio genome assembly, chromosome: 2	5241	20	0	97.6	12	P:GO:0000398; F:GO:0005179; C:GO:0005615; C:GO:0005684; C:GO:0005737; F:GO:0008083; P:GO:0008543; P:GO:0014065; F:GO:0017080; P:GO:0030334; P:GO:0048812; P:GO:1905150	P:mRNA splicing, via spliceosome; F:hormone activity; C:extracellular space; C:U2-type spliceosomal complex; C:cytoplasm; F:growth factor activity; P:fibroblast growth factor receptor signaling pathway; P:phosphatidylinositol 3-kinase signaling; F:sodium channel regulator activity; P:regulation of cell migration; P:neuron projection morphogenesis; P:regulation of voltage-gated sodium channel acti…
ZFLNCT01170	Danio rerio cell division cycle 14Aa (cdc14aa), transcript variant X1, mRNA	2171	20	0	91.14	15	P:GO:0000226; C:GO:0000922; F:GO:0004725; C:GO:0005730; C:GO:0005737; C:GO:0005813; P:GO:0007096; F:GO:0008138; P:GO:0032467; P:GO:0035335; P:GO:0060271; C:GO:0072686; C:GO:1902636	P:microtubule cytoskeleton organization; C:spindle pole; F:protein tyrosine phosphatase activity; C:nucleolus; C:cytoplasm; C:centrosome; P:regulation of exit from mitosis; F:protein tyrosine/serine/threonine phosphatase activity; P:positive regulation of cytokinesis; P:peptidyl-tyrosine dephosphorylation; P:cilium assembly; C:mitotic spindle; C:kinociliary basal body	EC:3.1.3.16; EC:3.1; EC:3.1.3.48; EC:3; EC:3.1.3	Protein-serine/threonine phosphatase; Acting on ester bonds; Protein-tyrosine-phosphatase; Hydrolases; Acting on ester bonds
ZFLNCT01203	Danio rerio genome assembly, chromosome: 2	688	7	0	96.09	7	P:GO:0001574; F:GO:0001665; C:GO:0005794; P:GO:0006486; P:GO:0009311; C:GO:0016021; P:GO:0097503	P:ganglioside biosynthetic process; F:alpha-N-acetylgalactosaminide alpha-2,6-sialyltransferase activity; C:Golgi apparatus; P:protein glycosylation; P:oligosaccharide metabolic process; C:integral component of membrane; P:sialylation	EC:2.4.99.3; EC:2.4; EC:2	Alpha-N-acetylgalactosaminide alpha-2,6-sialyltransferase; Glycosyltransferases; Transferases
ZFLNCT01221	Danio rerio genome assembly, chromosome: 2	556	14	0	93.63	15	F:GO:0004105; F:GO:0005509; F:GO:0005544; C:GO:0005783; C:GO:0005856; C:GO:0005905; P:GO:0006657; P:GO:0006886; P:GO:0006897; F:GO:0017124; C:GO:0030027; C:GO:0030054; C:GO:0030131; C:GO:0030175; F:GO:0031210	F:choline-phosphate cytidylyltransferase activity; F:calcium ion binding; F:calcium-dependent phospholipid binding; C:endoplasmic reticulum; C:cytoskeleton; C:clathrin-coated pit; P:CDP-choline pathway; P:intracellular protein transport; P:endocytosis; F:SH3 domain binding; C:lamellipodium; C:cell junction; C:clathrin adaptor complex; C:filopodium; F:phosphatidylcholine binding	EC:2.7; EC:2; EC:2.7.7.15; EC:2.7.7	Transferring phosphorus-containing groups; Transferases; Choline-phosphate cytidylyltransferase; Transferring phosphorus-containing groups
ZFLNCT01292	Danio rerio genome assembly, chromosome: 2	1401	20	0	90.84	8	C:GO:0000139; F:GO:0005085; C:GO:0005741; P:GO:0006915; C:GO:0016021; P:GO:0035556; F:GO:0046872; P:GO:0050790	C:Golgi membrane; F:guanyl-nucleotide exchange factor activity; C:mitochondrial outer membrane; P:apoptotic process; C:integral component of membrane; P:intracellular signal transduction; F:metal ion binding; P:regulation of catalytic activity
ZFLNCT01297	Danio rerio genome assembly, chromosome: 2	770	20	0	90.89	20	P:GO:0000077; P:GO:0000723; P:GO:0003140; F:GO:0005085; F:GO:0005524; F:GO:0005546; C:GO:0005634; C:GO:0005886; P:GO:0006281; P:GO:0006468; F:GO:0008013; P:GO:0008630; C:GO:0016021; P:GO:0035469; P:GO:0050790; P:GO:0060271; P:GO:0060828; P:GO:1901207	P:DNA damage checkpoint; P:telomere maintenance; P:determination of left/right asymmetry in lateral mesoderm; F:guanyl-nucleotide exchange factor activity; F:ATP binding; F:phosphatidylinositol-4,5-bisphosphate binding; C:nucleus; C:plasma membrane; P:DNA repair; P:protein phosphorylation; F:beta-catenin binding; P:intrinsic apoptotic signaling pathway in response to DNA damage; C:integral compon…	EC:2.7.1; EC:2.7.11.1; EC:2.7; EC:2	Transferring phosphorus-containing groups; Non-specific serine/threonine protein kinase; Transferring phosphorus-containing groups; Transferases
ZFLNCT01307	Danio rerio genome assembly, chromosome: 2	1131	20	0	91.26	5	F:GO:0005247; C:GO:0005887; P:GO:0006821; C:GO:0030054; P:GO:0034220	F:voltage-gated chloride channel activity; C:integral component of plasma membrane; P:chloride transport; C:cell junction; P:ion transmembrane transport	EC:7	n/a
ZFLNCT01316	Danio rerio polypyrimidine tract binding protein 2b (ptbp2b), transcript variant X1, mRNA	518	20	0	94.71
ZFLNCT01329	Danio rerio genome assembly, chromosome: 2	1027	16	0	93.64	504	P:GO:0000045; F:GO:0000104; P:GO:0000122; C:GO:0000145; F:GO:0000146; F:GO:0000175; P:GO:0000184; P:GO:0000188; F:GO:0000287; C:GO:0000421; P:GO:0000422; C:GO:0000775; C:GO:0000786; C:GO:0000795; C:GO:0000808; C:GO:0000922; C:GO:0000932; P:GO:0001510; C:GO:0001518; P:GO:0001525; P:GO:0001558; F:GO:0001607; P:GO:0001952; P:GO:0001971; P:GO:0002138; F:GO:0002151; F:GO:0003678; F:GO:0003707; F:GO:00…	P:autophagosome assembly; F:succinate dehydrogenase activity; P:negative regulation of transcription by RNA polymerase II; C:exocyst; F:microfilament motor activity; F:3'-5'-exoribonuclease activity; P:nuclear-transcribed mRNA catabolic process, nonsense-mediated decay; P:inactivation of MAPK activity; F:magnesium ion binding; C:autophagosome membrane; P:autophagy of mitochondrion; C:chromosome, …	EC:4.2.1; EC:3.1.3.16; EC:2.4.2.1; EC:3.1.13; EC:2.1.1.77; EC:4.4.1.17; EC:3.1.15; EC:5.4.2; EC:2.3.1.85; EC:2.1; EC:2.3; EC:6.1; EC:3.6.4.12; EC:3.6.4.13; EC:2.4; EC:6.3; EC:2.7; EC:6.2; EC:2.6; EC:1.1.1.122; EC:1.11.1; EC:6.2.1; EC:1.14.11.65; EC:2.7.4.22; EC:1.14.11.66; EC:2.2.1; EC:1.1.1.71; EC:2.4.1.25; EC:2.6.1; EC:2.7.10.1; EC:2.7.10.2; EC:6.5; EC:1.1.1; EC:2.8; EC:2.7.11.30; EC:6.5.1.1; E…	Carbon-oxygen lyases; Protein-serine/threonine phosphatase; Purine-nucleoside phosphorylase; Acting on ester bonds; Protein-L-isoaspartate(D-aspartate) O-methyltransferase; Holocytochrome-c synthase; Acting on ester bonds; Intramolecular transferases; Fatty-acid synthase; Transferring one-carbon groups; Acyltransferases; Forming carbon-oxygen bonds; DNA helicase; RNA helicase; Glycosyltransferase…
ZFLNCT01347	Danio rerio retinoid x receptor, gamma a (rxrga), mRNA	1835	20	0	90.87	11	F:GO:0003707; F:GO:0004879; F:GO:0008270; P:GO:0030154; P:GO:0032526; P:GO:0043401; F:GO:0044323; P:GO:0045944; P:GO:0048384; P:GO:0048856; C:GO:0090575	F:steroid hormone receptor activity; F:nuclear receptor activity; F:zinc ion binding; P:cell differentiation; P:response to retinoic acid; P:steroid hormone mediated signaling pathway; F:retinoic acid-responsive element binding; P:positive regulation of transcription by RNA polymerase II; P:retinoic acid receptor signaling pathway; P:anatomical structure development; C:RNA polymerase II transcrip…
ZFLNCT01426	Danio rerio genome assembly, chromosome: 2	2410	20	0	95.18	25	P:GO:0000226; F:GO:0003729; F:GO:0003735; F:GO:0003774; F:GO:0005249; F:GO:0005524; C:GO:0005634; C:GO:0005762; C:GO:0005789; C:GO:0005829; C:GO:0005874; C:GO:0005887; P:GO:0006376; P:GO:0006412; F:GO:0008017; C:GO:0016459; P:GO:0019915; P:GO:0031175; P:GO:0034765; P:GO:0035050; P:GO:0042391; C:GO:0043005; F:GO:0051015; P:GO:0055005; P:GO:0071805	P:microtubule cytoskeleton organization; F:mRNA binding; F:structural constituent of ribosome; F:motor activity; F:voltage-gated potassium channel activity; F:ATP binding; C:nucleus; C:mitochondrial large ribosomal subunit; C:endoplasmic reticulum membrane; C:cytosol; C:microtubule; C:integral component of plasma membrane; P:mRNA splice site selection; P:translation; F:microtubule binding; C:myos…	EC:3.6.1; EC:3.6; EC:3; EC:7	Acting on acid anhydrides; Acting on acid anhydrides; Hydrolases; n/a
ZFLNCT01513	Danio rerio genome assembly, chromosome: 2	905	18	0	94.53	22	F:GO:0000175; P:GO:0001654; F:GO:0004674; F:GO:0005524; C:GO:0005789; P:GO:0006468; P:GO:0007420; F:GO:0008146; C:GO:0009986; C:GO:0015030; C:GO:0016021; F:GO:0016972; F:GO:0017069; P:GO:0018171; P:GO:0030036; P:GO:0030204; P:GO:0030205; P:GO:0034472; F:GO:0046872; F:GO:0047757; P:GO:0070050; P:GO:0090503	F:3'-5'-exoribonuclease activity; P:eye development; F:protein serine/threonine kinase activity; F:ATP binding; C:endoplasmic reticulum membrane; P:protein phosphorylation; P:brain development; F:sulfotransferase activity; C:cell surface; C:Cajal body; C:integral component of membrane; F:thiol oxidase activity; F:snRNA binding; P:peptidyl-cysteine oxidation; P:actin cytoskeleton organization; P:c…	EC:2.7.1; EC:3.1.13; EC:2.8.2; EC:3.1.15; EC:2.8; EC:5.1.3; EC:5.1.3.19; EC:3.1; EC:1; EC:5.1; EC:2.7; EC:2; EC:1.8; EC:1.8.3; EC:3; EC:5; EC:1.8.3.2	Transferring phosphorus-containing groups; Acting on ester bonds; Transferring sulfur-containing groups; Acting on ester bonds; Transferring sulfur-containing groups; Racemases and epimerases; Chondroitin-glucuronate 5-epimerase; Acting on ester bonds; Oxidoreductases; Racemases and epimerases; Transferring phosphorus-containing groups; Transferases; Acting on a sulfur group of donors; Acting on …
ZFLNCT01617	Danio rerio genome assembly, chromosome: 2	879	20	0	96.75	15	P:GO:0000381; F:GO:0003723; F:GO:0004674; F:GO:0005198; F:GO:0005524; C:GO:0005634; C:GO:0005737; C:GO:0005882; P:GO:0006376; P:GO:0006468; P:GO:0006888; C:GO:0012505; P:GO:0035556; P:GO:0044528; P:GO:0045104	P:regulation of alternative mRNA splicing, via spliceosome; F:RNA binding; F:protein serine/threonine kinase activity; F:structural molecule activity; F:ATP binding; C:nucleus; C:cytoplasm; C:intermediate filament; P:mRNA splice site selection; P:protein phosphorylation; P:ER to Golgi vesicle-mediated transport; C:endomembrane system; P:intracellular signal transduction; P:regulation of mitochond…	EC:2.7.1; EC:2.7; EC:2	Transferring phosphorus-containing groups; Transferring phosphorus-containing groups; Transferases
ZFLNCT01661	Danio rerio genome assembly, chromosome: 2	915	20	0	94.19	23	C:GO:0000922; F:GO:0003735; F:GO:0005178; F:GO:0005524; C:GO:0005615; C:GO:0005634; C:GO:0005763; C:GO:0005813; P:GO:0006412; P:GO:0006468; P:GO:0006974; P:GO:0007160; P:GO:0007507; F:GO:0015631; F:GO:0031625; P:GO:0032465; F:GO:0044548; P:GO:0044819; C:GO:0062023; P:GO:0090166; P:GO:1990138	C:spindle pole; F:structural constituent of ribosome; F:integrin binding; F:ATP binding; C:extracellular space; C:nucleus; C:mitochondrial small ribosomal subunit; C:centrosome; P:translation; P:protein phosphorylation; P:cellular response to DNA damage stimulus; P:cell-matrix adhesion; P:heart development; F:tubulin binding; F:ubiquitin protein ligase binding; P:regulation of cytokinesis; F:S100…	EC:2.7.1; EC:2.7.11.1; EC:2.7; EC:2	Transferring phosphorus-containing groups; Non-specific serine/threonine protein kinase; Transferring phosphorus-containing groups; Transferases
ZFLNCT01778	Danio rerio genome assembly, chromosome: 2	925	20	0	89.11	24	P:GO:0001837; F:GO:0005385; F:GO:0005506; C:GO:0005604; C:GO:0005789; C:GO:0005887; C:GO:0005901; P:GO:0006699; P:GO:0006882; P:GO:0007517; P:GO:0008203; F:GO:0008270; F:GO:0008395; P:GO:0009887; P:GO:0016567; F:GO:0016705; F:GO:0020037; C:GO:0030017; P:GO:0034446; P:GO:0035023; P:GO:0042074; P:GO:0042632; F:GO:0061630; P:GO:0071578	P:epithelial to mesenchymal transition; F:zinc ion transmembrane transporter activity; F:iron ion binding; C:basement membrane; C:endoplasmic reticulum membrane; C:integral component of plasma membrane; C:caveola; P:bile acid biosynthetic process; P:cellular zinc ion homeostasis; P:muscle organ development; P:cholesterol metabolic process; F:zinc ion binding; F:steroid hydroxylase activity; P:ani…	EC:1; EC:2; EC:1.14; EC:7	Oxidoreductases; Transferases; Acting on paired donors, with incorporation or reduction of molecular oxygen. The oxygen incorporated need not be derived from O(2); n/a
ZFLNCT01798	Danio rerio genome assembly, chromosome: 2	2072	20	0	95.58	16	P:GO:0001568; P:GO:0007160; P:GO:0007229; P:GO:0007368; C:GO:0008305; C:GO:0030027; C:GO:0030054; C:GO:0032587; F:GO:0038023; P:GO:0042074; C:GO:0042470; P:GO:0043114; P:GO:0045214; F:GO:0046982; P:GO:0055013; P:GO:0070121	P:blood vessel development; P:cell-matrix adhesion; P:integrin-mediated signaling pathway; P:determination of left/right symmetry; C:integrin complex; C:lamellipodium; C:cell junction; C:ruffle membrane; F:signaling receptor activity; P:cell migration involved in gastrulation; C:melanosome; P:regulation of vascular permeability; P:sarcomere organization; F:protein heterodimerization activity; P:c…
ZFLNCT01820	Danio rerio genome assembly, chromosome: 2	486	20	0	95.81	33	F:GO:0000981; F:GO:0003910; F:GO:0004033; F:GO:0004656; F:GO:0005249; F:GO:0005506; F:GO:0005524; C:GO:0005634; C:GO:0005739; C:GO:0005765; C:GO:0005788; P:GO:0006266; P:GO:0006281; P:GO:0006310; P:GO:0006357; C:GO:0008076; F:GO:0015459; F:GO:0016702; P:GO:0018401; P:GO:0030154; C:GO:0031234; F:GO:0031418; C:GO:0031902; F:GO:0034597; F:GO:0043565; C:GO:0044224; F:GO:0044325; P:GO:0046856; F:GO:00…	F:RNA polymerase II transcription factor activity, sequence-specific DNA binding; F:DNA ligase (ATP) activity; F:aldo-keto reductase (NADP) activity; F:procollagen-proline 4-dioxygenase activity; F:voltage-gated potassium channel activity; F:iron ion binding; F:ATP binding; C:nucleus; C:mitochondrion; C:lysosomal membrane; C:endoplasmic reticulum lumen; P:DNA ligation; P:DNA repair; P:DNA recombi…	EC:1.13.11; EC:1.14.11; EC:6.5; EC:1.1.1; EC:1.14.11.2; EC:3.1.3; EC:6.5.1.1; EC:1.1; EC:1.13; EC:3.1; EC:1; EC:1.14; EC:3; EC:1.1.1.122; EC:3.1.3.66; EC:6; EC:7	Acting on single donors with incorporation of molecular oxygen (oxygenases). The oxygen incorporated need not be derived from O(2); Acting on paired donors, with incorporation or reduction of molecular oxygen. The oxygen incorporated need not be derived from O(2); Forming phosphoric ester bonds; Acting on the CH-OH group of donors; Procollagen-proline 4-dioxygenase; Acting on ester bonds; DNA lig…
ZFLNCT01832	Danio rerio genome assembly, chromosome: 2	3382	20	0	92.03	19	F:GO:0000340; P:GO:0001525; F:GO:0003743; F:GO:0004198; F:GO:0005515; C:GO:0005892; P:GO:0006413; P:GO:0006508; P:GO:0007271; F:GO:0015464; C:GO:0016281; P:GO:0017121; F:GO:0017128; F:GO:0022848; P:GO:0032869; P:GO:0034220; C:GO:0043005; C:GO:0045211; P:GO:0060079	F:RNA 7-methylguanosine cap binding; P:angiogenesis; F:translation initiation factor activity; F:calcium-dependent cysteine-type endopeptidase activity; F:protein binding; C:acetylcholine-gated channel complex; P:translational initiation; P:proteolysis; P:synaptic transmission, cholinergic; F:acetylcholine receptor activity; C:eukaryotic translation initiation factor 4F complex; P:phospholipid sc…	EC:3.4.22; EC:3.4; EC:3; EC:7	Acting on peptide bonds (peptidases); Acting on peptide bonds (peptidases); Hydrolases; n/a
ZFLNCT01889	Danio rerio phosphofructokinase, platelet b (pfkpb), transcript variant X1, mRNA	828	20	0	93.29	6	F:GO:0003872; F:GO:0005524; C:GO:0005737; P:GO:0006002; F:GO:0046872; P:GO:0061615	F:6-phosphofructokinase activity; F:ATP binding; C:cytoplasm; P:fructose 6-phosphate metabolic process; F:metal ion binding; P:glycolytic process through fructose-6-phosphate	EC:2.7.1; EC:2.7; EC:2; EC:2.7.1.11	Transferring phosphorus-containing groups; Transferring phosphorus-containing groups; Transferases; 6-phosphofructokinase
ZFLNCT01906	Danio rerio genome assembly, chromosome: 2	1124	20	0	94.4	17	F:GO:0000978; P:GO:0003407; F:GO:0004879; C:GO:0005681; P:GO:0006357; P:GO:0007399; F:GO:0008270; F:GO:0008289; P:GO:0008595; C:GO:0016021; F:GO:0030215; P:GO:0030522; C:GO:0031901; F:GO:0035591; P:GO:0040019; P:GO:0045292; P:GO:0045824	F:RNA polymerase II proximal promoter sequence-specific DNA binding; P:neural retina development; F:nuclear receptor activity; C:spliceosomal complex; P:regulation of transcription by RNA polymerase II; P:nervous system development; F:zinc ion binding; F:lipid binding; P:anterior/posterior axis specification, embryo; C:integral component of membrane; F:semaphorin receptor binding; P:intracellular…
ZFLNCT01917	Danio rerio genome assembly, chromosome: 2	248	10	7.2762e-104	97.26
ZFLNCT01935	Danio rerio genome assembly, chromosome: 8	8722	20	0	97.48	23	F:GO:0000977; F:GO:0000981; F:GO:0004888; F:GO:0005096; F:GO:0005452; F:GO:0005524; C:GO:0005634; C:GO:0005737; P:GO:0006357; P:GO:0006897; F:GO:0008510; P:GO:0015698; P:GO:0015701; C:GO:0016021; C:GO:0016323; P:GO:0018105; P:GO:0035725; P:GO:0043087; P:GO:0051453; P:GO:0090263; P:GO:0098656	F:RNA polymerase II regulatory region sequence-specific DNA binding; F:RNA polymerase II transcription factor activity, sequence-specific DNA binding; F:transmembrane signaling receptor activity; F:GTPase activator activity; F:inorganic anion exchanger activity; F:ATP binding; C:nucleus; C:cytoplasm; P:regulation of transcription by RNA polymerase II; P:endocytosis; F:sodium:bicarbonate symporter…	EC:2.7.1; EC:2.7.11.1; EC:2.7; EC:2; EC:7	Transferring phosphorus-containing groups; Non-specific serine/threonine protein kinase; Transferring phosphorus-containing groups; Transferases; n/a
ZFLNCT01937	Danio rerio genome assembly, chromosome: 2	794	20	0	94.82	6	F:GO:0004888; F:GO:0005515; C:GO:0005615; C:GO:0005886; C:GO:0016021; C:GO:0031012	F:transmembrane signaling receptor activity; F:protein binding; C:extracellular space; C:plasma membrane; C:integral component of membrane; C:extracellular matrix
ZFLNCT01963	Danio rerio genome assembly, chromosome: 2	305	14	5.8222e-153	94.93
ZFLNCT01966	Danio rerio genome assembly, chromosome: 2	1428	20	0	95.26	2	C:GO:0005576; C:GO:0016021	C:extracellular region; C:integral component of membrane
ZFLNCT02015	Danio rerio genome assembly, chromosome: 2	4193	20	0	88.7	24	C:GO:0000139; P:GO:0000184; F:GO:0000978; F:GO:0000981; F:GO:0003723; F:GO:0003724; F:GO:0005524; C:GO:0005634; C:GO:0005667; C:GO:0005829; P:GO:0006357; P:GO:0006508; F:GO:0008270; P:GO:0015014; F:GO:0015016; C:GO:0016021; F:GO:0016920; F:GO:0019213; P:GO:0030210; C:GO:0031462; P:GO:0042127; P:GO:0043009; P:GO:0051726; P:GO:1902667	C:Golgi membrane; P:nuclear-transcribed mRNA catabolic process, nonsense-mediated decay; F:RNA polymerase II proximal promoter sequence-specific DNA binding; F:RNA polymerase II transcription factor activity, sequence-specific DNA binding; F:RNA binding; F:RNA helicase activity; F:ATP binding; C:nucleus; C:transcription factor complex; C:cytosol; P:regulation of transcription by RNA polymerase II…	EC:3.4; EC:2.8.2.8; EC:3.6.4.13; EC:2; EC:2.8.2; EC:3; EC:3.4.19; EC:2.8	Acting on peptide bonds (peptidases); [Heparan sulfate]-glucosamine N-sulfotransferase; RNA helicase; Transferases; Transferring sulfur-containing groups; Hydrolases; Acting on peptide bonds (peptidases); Transferring sulfur-containing groups
ZFLNCT02093	Danio rerio genome assembly, chromosome: 2	907	20	0	94.65	8	C:GO:0000785; F:GO:0004842; C:GO:0005654; C:GO:0005737; F:GO:0008270; P:GO:0016567; P:GO:0045893; P:GO:0051607	C:chromatin; F:ubiquitin-protein transferase activity; C:nucleoplasm; C:cytoplasm; F:zinc ion binding; P:protein ubiquitination; P:positive regulation of transcription, DNA-templated; P:defense response to virus	EC:2	Transferases
ZFLNCT16779	Danio rerio genome assembly, chromosome: 20	598	20	0	92.71	47	P:GO:0000082; P:GO:0000086; P:GO:0000209; P:GO:0001702; P:GO:0003139; F:GO:0003854; F:GO:0004602; F:GO:0004674; F:GO:0004719; F:GO:0004890; F:GO:0005230; F:GO:0005254; F:GO:0005524; C:GO:0005634; C:GO:0005887; P:GO:0006479; P:GO:0006694; P:GO:0006979; P:GO:0007268; F:GO:0008013; P:GO:0018105; C:GO:0019005; P:GO:0030282; P:GO:0030433; P:GO:0030513; F:GO:0030594; C:GO:0030877; P:GO:0031099; P:GO:00…	P:G1/S transition of mitotic cell cycle; P:G2/M transition of mitotic cell cycle; P:protein polyubiquitination; P:gastrulation with mouth forming second; P:secondary heart field specification; F:3-beta-hydroxy-delta5-steroid dehydrogenase activity; F:glutathione peroxidase activity; F:protein serine/threonine kinase activity; F:protein-L-isoaspartate (D-aspartate) O-methyltransferase activity; F:…	EC:2.7.1; EC:2.1.1.77; EC:1.1.1; EC:2.3.2.23; EC:2.1; EC:1.1; EC:1.11; EC:1; EC:2.7; EC:2; EC:1.1.1.145; EC:1.11.1; EC:7; EC:1.11.1.9; EC:2.1.1	Transferring phosphorus-containing groups; Protein-L-isoaspartate(D-aspartate) O-methyltransferase; Acting on the CH-OH group of donors; E2 ubiquitin-conjugating enzyme; Transferring one-carbon groups; Acting on the CH-OH group of donors; Acting on a peroxide as acceptor; Oxidoreductases; Transferring phosphorus-containing groups; Transferases; 3-beta-hydroxy-Delta(5)-steroid dehydrogenase; Actin…
ZFLNCT16814	Danio rerio genome assembly, chromosome: 20	711	8	0	96.32
ZFLNCT16841	Danio rerio genome assembly, chromosome: 20	5175	20	0	88.71	28	F:GO:0000166; F:GO:0000287; F:GO:0000978; F:GO:0000981; F:GO:0003713; F:GO:0004843; C:GO:0005634; C:GO:0005829; C:GO:0005887; P:GO:0006338; F:GO:0008237; F:GO:0008253; F:GO:0008441; P:GO:0009117; F:GO:0015271; F:GO:0022841; P:GO:0030322; P:GO:0032204; P:GO:0033334; P:GO:0035522; F:GO:0042393; P:GO:0045944; P:GO:0046085; P:GO:0046854; P:GO:0046855; F:GO:0070122; P:GO:0071805; P:GO:1904888	F:nucleotide binding; F:magnesium ion binding; F:RNA polymerase II proximal promoter sequence-specific DNA binding; F:RNA polymerase II transcription factor activity, sequence-specific DNA binding; F:transcription coactivator activity; F:thiol-dependent ubiquitin-specific protease activity; C:nucleus; C:cytosol; C:integral component of plasma membrane; P:chromatin remodeling; F:metallopeptidase a…	EC:3.1; EC:3.4; EC:3.1.3.7; EC:3; EC:3.4.19; EC:3.1.3.5; EC:7; EC:3.4.19.12; EC:3.1.3	Acting on ester bonds; Acting on peptide bonds (peptidases); 3'(2'),5'-bisphosphate nucleotidase; Hydrolases; Acting on peptide bonds (peptidases); 5'-nucleotidase; n/a; Ubiquitinyl hydrolase 1; Acting on ester bonds
ZFLNCT16888	Danio rerio genome assembly, chromosome: 20	24107	20	0	94.94	22	P:GO:0000723; F:GO:0003678; F:GO:0003779; F:GO:0004519; F:GO:0004843; F:GO:0005096; F:GO:0005524; C:GO:0005737; C:GO:0005856; C:GO:0005886; P:GO:0006281; P:GO:0006310; P:GO:0006508; P:GO:0032508; P:GO:0035556; P:GO:0035850; P:GO:0042074; C:GO:0042995; P:GO:0050790; P:GO:0090305; P:GO:0090504; P:GO:1902017	P:telomere maintenance; F:DNA helicase activity; F:actin binding; F:endonuclease activity; F:thiol-dependent ubiquitin-specific protease activity; F:GTPase activator activity; F:ATP binding; C:cytoplasm; C:cytoskeleton; C:plasma membrane; P:DNA repair; P:DNA recombination; P:proteolysis; P:DNA duplex unwinding; P:intracellular signal transduction; P:epithelial cell differentiation involved in kid…	EC:3.1; EC:3.4; EC:3.6.4.12; EC:3; EC:3.4.19; EC:3.4.19.12	Acting on ester bonds; Acting on peptide bonds (peptidases); DNA helicase; Hydrolases; Acting on peptide bonds (peptidases); Ubiquitinyl hydrolase 1
ZFLNCT16901	Danio rerio genome assembly, chromosome: 20	1845	20	0	96.78	27	F:GO:0000978; F:GO:0000981; P:GO:0001501; F:GO:0004674; F:GO:0005179; F:GO:0005201; F:GO:0005524; C:GO:0005581; C:GO:0005604; C:GO:0005615; C:GO:0005737; P:GO:0006357; P:GO:0006508; P:GO:0006955; P:GO:0007346; C:GO:0016021; F:GO:0016805; P:GO:0019882; P:GO:0030199; P:GO:0030334; P:GO:0030903; P:GO:0035556; C:GO:0042613; P:GO:0043066; P:GO:0046777; P:GO:0046850; F:GO:0070004	F:RNA polymerase II proximal promoter sequence-specific DNA binding; F:RNA polymerase II transcription factor activity, sequence-specific DNA binding; P:skeletal system development; F:protein serine/threonine kinase activity; F:hormone activity; F:extracellular matrix structural constituent; F:ATP binding; C:collagen trimer; C:basement membrane; C:extracellular space; C:cytoplasm; P:regulation of…	EC:2.7.1; EC:3.4.13; EC:3.4; EC:2.7; EC:2; EC:3	Transferring phosphorus-containing groups; Acting on peptide bonds (peptidases); Acting on peptide bonds (peptidases); Transferring phosphorus-containing groups; Transferases; Hydrolases
ZFLNCT16911	Danio rerio genome assembly, chromosome: 20	3043	20	0	91.29	15	F:GO:0004499; F:GO:0004601; C:GO:0005739; C:GO:0005789; C:GO:0005829; C:GO:0016021; P:GO:0030154; F:GO:0042392; P:GO:0045454; P:GO:0046839; F:GO:0050660; F:GO:0050661; F:GO:0051920; P:GO:0098869	F:N,N-dimethylaniline monooxygenase activity; F:peroxidase activity; C:mitochondrion; C:endoplasmic reticulum membrane; C:cytosol; C:integral component of membrane; P:cell differentiation; F:sphingosine-1-phosphate phosphatase activity; P:cell redox homeostasis; P:phospholipid dephosphorylation; F:flavin adenine dinucleotide binding; F:NADP binding; F:peroxiredoxin activity; P:cellular oxidant de…	EC:1.14.13.8; EC:1.14.13; EC:1.11.1.24; EC:3.1.3; EC:1.6.3; EC:1.6.3.1; EC:1.11; EC:3.1; EC:1.6; EC:1; EC:1.14; EC:3; EC:1.11.1	Flavin-containing monooxygenase; Acting on paired donors, with incorporation or reduction of molecular oxygen. The oxygen incorporated need not be derived from O(2); n/a; Acting on ester bonds; Acting on NADH or NADPH; NAD(P)H oxidase (H(2)O(2)-forming); Acting on a peroxide as acceptor; Acting on ester bonds; Acting on NADH or NADPH; Oxidoreductases; Acting on paired donors, with incorporation o…
ZFLNCT16912	Danio rerio genome assembly, chromosome: 20	883	20	0	86.05	15	F:GO:0004499; F:GO:0004601; C:GO:0005739; C:GO:0005789; C:GO:0005829; C:GO:0016021; P:GO:0030154; F:GO:0042392; P:GO:0045454; P:GO:0046839; F:GO:0050660; F:GO:0050661; F:GO:0051920; P:GO:0098869	F:N,N-dimethylaniline monooxygenase activity; F:peroxidase activity; C:mitochondrion; C:endoplasmic reticulum membrane; C:cytosol; C:integral component of membrane; P:cell differentiation; F:sphingosine-1-phosphate phosphatase activity; P:cell redox homeostasis; P:phospholipid dephosphorylation; F:flavin adenine dinucleotide binding; F:NADP binding; F:peroxiredoxin activity; P:cellular oxidant de…	EC:1.14.13.8; EC:1.14.13; EC:1.11.1.24; EC:3.1.3; EC:1.6.3; EC:1.6.3.1; EC:1.11; EC:3.1; EC:1.6; EC:1; EC:1.14; EC:3; EC:1.11.1	Flavin-containing monooxygenase; Acting on paired donors, with incorporation or reduction of molecular oxygen. The oxygen incorporated need not be derived from O(2); n/a; Acting on ester bonds; Acting on NADH or NADPH; NAD(P)H oxidase (H(2)O(2)-forming); Acting on a peroxide as acceptor; Acting on ester bonds; Acting on NADH or NADPH; Oxidoreductases; Acting on paired donors, with incorporation o…
ZFLNCT16918	Danio rerio genome assembly, chromosome: 20	5214	20	0	88.8	25	C:GO:0000139; P:GO:0001525; P:GO:0002244; F:GO:0004896; F:GO:0005085; F:GO:0005102; F:GO:0005524; C:GO:0005615; P:GO:0007169; C:GO:0009897; C:GO:0016021; F:GO:0016301; P:GO:0016310; F:GO:0016773; P:GO:0019221; F:GO:0019955; P:GO:0030166; P:GO:0032485; C:GO:0043235; P:GO:0045747; F:GO:0046872; P:GO:0048701; P:GO:0050790; P:GO:0060216; C:GO:0062023	C:Golgi membrane; P:angiogenesis; P:hematopoietic progenitor cell differentiation; F:cytokine receptor activity; F:guanyl-nucleotide exchange factor activity; F:signaling receptor binding; F:ATP binding; C:extracellular space; P:transmembrane receptor protein tyrosine kinase signaling pathway; C:external side of plasma membrane; C:integral component of membrane; F:kinase activity; P:phosphorylati…	EC:2.7.1; EC:2.7; EC:2	Transferring phosphorus-containing groups; Transferring phosphorus-containing groups; Transferases
ZFLNCT16929	Danio rerio genome assembly, chromosome: 20	699	20	0	93.92	10	F:GO:0000987; F:GO:0003700; F:GO:0005249; C:GO:0005672; P:GO:0006355; P:GO:0006367; C:GO:0008076; F:GO:0044325; P:GO:0071805; F:GO:0099104	F:proximal promoter sequence-specific DNA binding; F:DNA-binding transcription factor activity; F:voltage-gated potassium channel activity; C:transcription factor TFIIA complex; P:regulation of transcription, DNA-templated; P:transcription initiation from RNA polymerase II promoter; C:voltage-gated potassium channel complex; F:ion channel binding; P:potassium ion transmembrane transport; F:potass…	EC:7	n/a
ZFLNCT16953	Danio rerio genome assembly, chromosome: 20	4883	20	0	96.97	5	C:GO:0005886; C:GO:0016021; P:GO:0043652; P:GO:0070782; P:GO:1902742	C:plasma membrane; C:integral component of membrane; P:engulfment of apoptotic cell; P:phosphatidylserine exposure on apoptotic cell surface; P:apoptotic process involved in development
ZFLNCT16981	Danio rerio genome assembly, chromosome: 20	707	20	0	96.18	9	F:GO:0002039; F:GO:0004111; F:GO:0005524; C:GO:0005615; C:GO:0005634; P:GO:0006915; P:GO:0016310; P:GO:0045786; P:GO:0046314	F:p53 binding; F:creatine kinase activity; F:ATP binding; C:extracellular space; C:nucleus; P:apoptotic process; P:phosphorylation; P:negative regulation of cell cycle; P:phosphocreatine biosynthetic process	EC:2.7.3.2; EC:2.7; EC:2.7.3; EC:2	Creatine kinase; Transferring phosphorus-containing groups; Transferring phosphorus-containing groups; Transferases
ZFLNCT16982	Danio rerio genome assembly, chromosome: 20	947	20	0	94.82	9	F:GO:0002039; F:GO:0004111; F:GO:0005524; C:GO:0005615; C:GO:0005634; P:GO:0006915; P:GO:0016310; P:GO:0045786; P:GO:0046314	F:p53 binding; F:creatine kinase activity; F:ATP binding; C:extracellular space; C:nucleus; P:apoptotic process; P:phosphorylation; P:negative regulation of cell cycle; P:phosphocreatine biosynthetic process	EC:2.7.3.2; EC:2.7; EC:2.7.3; EC:2	Creatine kinase; Transferring phosphorus-containing groups; Transferring phosphorus-containing groups; Transferases
ZFLNCT17002	Danio rerio genome assembly, chromosome: 20	593	20	0	93.45	474	F:GO:0000062; P:GO:0000122; C:GO:0000145; P:GO:0000187; F:GO:0000287; F:GO:0000339; P:GO:0000413; C:GO:0000439; F:GO:0000700; P:GO:0000723; C:GO:0000781; C:GO:0000795; C:GO:0000813; F:GO:0000827; F:GO:0000829; F:GO:0000832; C:GO:0000932; F:GO:0001228; P:GO:0001522; P:GO:0001558; P:GO:0001578; P:GO:0001649; F:GO:0001664; C:GO:0001669; F:GO:0001784; P:GO:0001952; P:GO:0001963; P:GO:0002062; P:GO:00…	F:fatty-acyl-CoA binding; P:negative regulation of transcription by RNA polymerase II; C:exocyst; P:activation of MAPK activity; F:magnesium ion binding; F:RNA cap binding; P:protein peptidyl-prolyl isomerization; C:core TFIIH complex; F:mismatch base pair DNA N-glycosylase activity; P:telomere maintenance; C:chromosome, telomeric region; C:synaptonemal complex; C:ESCRT I complex; F:inositol-1,3,…	EC:4.2.1; EC:3.5.1.23; EC:6.3.2.6; EC:5.4.2; EC:2.1; EC:2.3; EC:6.1; EC:2.4; EC:6.3; EC:2.7; EC:2.7.4.24; EC:1.1.1.122; EC:2.7.4.21; EC:1.11.1; EC:2.7.10.1; EC:5.3.4.1; EC:2.7.3.2; EC:2.7.10.2; EC:1.1.1; EC:2.8; EC:1.5.1; EC:1.3.1.72; EC:3.2.1.113; EC:4.2.1.134; EC:2.7.4.10; EC:2.7.7.6; EC:2.7.1.23; EC:2.4.1.198; EC:3.4.21; EC:3.1.31; EC:3.4.24; EC:3.4.23; EC:6.3.1.2; EC:3.1.1; EC:3.1.2; EC:3.1.3…	Carbon-oxygen lyases; Ceramidase; Phosphoribosylaminoimidazolesuccinocarboxamide synthase; Intramolecular transferases; Transferring one-carbon groups; Acyltransferases; Forming carbon-oxygen bonds; Glycosyltransferases; Forming carbon-nitrogen bonds; Transferring phosphorus-containing groups; Diphosphoinositol-pentakisphosphate kinase; D-threo-aldose 1-dehydrogenase; Inositol-hexakisphosphate ki…
ZFLNCT17006	Danio rerio genome assembly, chromosome: 20	1324	10	0	96.02	5	C:GO:0005886; P:GO:0006886; P:GO:0006904; F:GO:0019905; C:GO:0030141	C:plasma membrane; P:intracellular protein transport; P:vesicle docking involved in exocytosis; F:syntaxin binding; C:secretory granule
ZFLNCT17052	Danio rerio genome assembly, chromosome: 20	1287	20	0	93.1	53	C:GO:0000118; C:GO:0000145; C:GO:0000439; F:GO:0003714; F:GO:0003723; F:GO:0004198; F:GO:0004674; F:GO:0005509; F:GO:0005524; F:GO:0005546; C:GO:0005640; C:GO:0005669; C:GO:0005675; C:GO:0005739; C:GO:0005814; C:GO:0005886; P:GO:0006294; P:GO:0006367; P:GO:0006887; P:GO:0006888; P:GO:0006893; P:GO:0006935; P:GO:0007099; F:GO:0008017; F:GO:0008270; P:GO:0008284; P:GO:0008654; P:GO:0010457; C:GO:00…	C:histone deacetylase complex; C:exocyst; C:core TFIIH complex; F:transcription corepressor activity; F:RNA binding; F:calcium-dependent cysteine-type endopeptidase activity; F:protein serine/threonine kinase activity; F:calcium ion binding; F:ATP binding; F:phosphatidylinositol-4,5-bisphosphate binding; C:nuclear outer membrane; C:transcription factor TFIID complex; C:holo TFIIH complex; C:mitoc…	EC:2.7.1; EC:3.4.22; EC:3.4; EC:2.7; EC:2; EC:3; EC:7	Transferring phosphorus-containing groups; Acting on peptide bonds (peptidases); Acting on peptide bonds (peptidases); Transferring phosphorus-containing groups; Transferases; Hydrolases; n/a
ZFLNCT17071	Danio rerio genome assembly, chromosome: 20	3244	20	0	92.44	7	C:GO:0000408; C:GO:0005737; F:GO:0008270; C:GO:0016021; P:GO:0016567; P:GO:0061138; F:GO:0061630	C:EKC/KEOPS complex; C:cytoplasm; F:zinc ion binding; C:integral component of membrane; P:protein ubiquitination; P:morphogenesis of a branching epithelium; F:ubiquitin protein ligase activity	EC:2	Transferases
ZFLNCT17094	Danio rerio genome assembly, chromosome: 20	3204	20	0	96.79	35	P:GO:0000398; F:GO:0000976; P:GO:0003231; F:GO:0003700; F:GO:0003729; F:GO:0004660; F:GO:0004930; F:GO:0005509; C:GO:0005615; C:GO:0005886; C:GO:0005965; P:GO:0006631; P:GO:0006637; P:GO:0006954; P:GO:0007155; P:GO:0007186; F:GO:0008201; F:GO:0008270; F:GO:0008508; P:GO:0015721; C:GO:0016021; P:GO:0016525; C:GO:0016607; P:GO:0018343; P:GO:0030097; P:GO:0045944; F:GO:0046982; F:GO:0047617; P:GO:00…	P:mRNA splicing, via spliceosome; F:transcription regulatory region sequence-specific DNA binding; P:cardiac ventricle development; F:DNA-binding transcription factor activity; F:mRNA binding; F:protein farnesyltransferase activity; F:G-protein coupled receptor activity; F:calcium ion binding; C:extracellular space; C:plasma membrane; C:protein farnesyltransferase complex; P:fatty acid metabolic …	EC:2.5.1; EC:3.1; EC:2.5.1.58; EC:2; EC:3; EC:3.1.2.20; EC:7; EC:3.1.2	Transferring alkyl or aryl groups, other than methyl groups; Acting on ester bonds; Protein farnesyltransferase; Transferases; Hydrolases; Acyl-CoA hydrolase; n/a; Acting on ester bonds
ZFLNCT17198	Danio rerio genome assembly, chromosome: 20	3061	20	0	97.72	18	F:GO:0003779; F:GO:0005522; C:GO:0005637; C:GO:0005789; C:GO:0005856; P:GO:0006695; P:GO:0007411; P:GO:0008154; C:GO:0016021; P:GO:0016192; F:GO:0017124; C:GO:0030425; P:GO:0042074; C:GO:0045202; P:GO:0046907; F:GO:0050613; P:GO:0070358; P:GO:2000311	F:actin binding; F:profilin binding; C:nuclear inner membrane; C:endoplasmic reticulum membrane; C:cytoskeleton; P:cholesterol biosynthetic process; P:axon guidance; P:actin polymerization or depolymerization; C:integral component of membrane; P:vesicle-mediated transport; F:SH3 domain binding; C:dendrite; P:cell migration involved in gastrulation; C:synapse; P:intracellular transport; F:delta14-…	EC:1.3; EC:1; EC:1.3.1.70; EC:1.3.1	Acting on the CH-CH group of donors; Oxidoreductases; Delta(14)-sterol reductase; Acting on the CH-CH group of donors
ZFLNCT17267	Danio rerio genome assembly, chromosome: 20	1721	20	0	91.56	9	F:GO:0003676; C:GO:0005634; C:GO:0005737; F:GO:0008113; F:GO:0008597; P:GO:0019722; P:GO:0034599; F:GO:0036456; P:GO:0043666	F:nucleic acid binding; C:nucleus; C:cytoplasm; F:peptide-methionine (S)-S-oxide reductase activity; F:calcium-dependent protein serine/threonine phosphatase regulator activity; P:calcium-mediated signaling; P:cellular response to oxidative stress; F:L-methionine-(S)-S-oxide reductase activity; P:regulation of phosphoprotein phosphatase activity	EC:1; EC:1.8; EC:1.8.4; EC:1.8.4.13; EC:1.8.4.11	Oxidoreductases; Acting on a sulfur group of donors; Acting on a sulfur group of donors; L-methionine (S)-S-oxide reductase; Peptide-methionine (S)-S-oxide reductase
ZFLNCT17271	Danio rerio genome assembly, chromosome: 20	493	20	2.00784e-139	96.08	29	P:GO:0000003; F:GO:0001609; P:GO:0001973; F:GO:0003677; F:GO:0003950; F:GO:0004016; F:GO:0004674; F:GO:0005524; C:GO:0005654; C:GO:0005694; C:GO:0005730; C:GO:0005737; C:GO:0005887; P:GO:0006171; P:GO:0006302; P:GO:0006357; P:GO:0007189; P:GO:0007346; F:GO:0008270; F:GO:0016874; C:GO:0017053; P:GO:0035556; P:GO:0043066; P:GO:0046777; P:GO:0046854; F:GO:0051287; P:GO:0070212; P:GO:0072659; F:GO:19…	P:reproduction; F:G-protein coupled adenosine receptor activity; P:adenosine receptor signaling pathway; F:DNA binding; F:NAD+ ADP-ribosyltransferase activity; F:adenylate cyclase activity; F:protein serine/threonine kinase activity; F:ATP binding; C:nucleoplasm; C:chromosome; C:nucleolus; C:cytoplasm; C:integral component of plasma membrane; P:cAMP biosynthetic process; P:double-strand break rep…	EC:2.7.1; EC:2.4.2; EC:2.4; EC:2.7; EC:2; EC:4; EC:2.4.2.30; EC:4.6; EC:6; EC:4.6.1.1	Transferring phosphorus-containing groups; Glycosyltransferases; Glycosyltransferases; Transferring phosphorus-containing groups; Transferases; Lyases; NAD(+) ADP-ribosyltransferase; Phosphorus-oxygen lyases; Ligases; Adenylate cyclase
ZFLNCT17377	Danio rerio genome assembly, chromosome: 20	1701	20	0	91.78	23	P:GO:0000045; P:GO:0000413; F:GO:0003682; F:GO:0003755; F:GO:0005524; C:GO:0005634; C:GO:0005829; C:GO:0005887; P:GO:0006869; P:GO:0007030; P:GO:0008643; F:GO:0015293; F:GO:0019900; P:GO:0031468; P:GO:0031936; F:GO:0042393; F:GO:0043130; P:GO:0043161; P:GO:0045944; F:GO:0046624; P:GO:0055085; P:GO:0061025; P:GO:0061077	P:autophagosome assembly; P:protein peptidyl-prolyl isomerization; F:chromatin binding; F:peptidyl-prolyl cis-trans isomerase activity; F:ATP binding; C:nucleus; C:cytosol; C:integral component of plasma membrane; P:lipid transport; P:Golgi organization; P:carbohydrate transport; F:symporter activity; F:kinase binding; P:nuclear envelope reassembly; P:negative regulation of chromatin silencing; F…	EC:5.2.1.8; EC:5.2; EC:5; EC:7	Peptidylprolyl isomerase; Cis-trans-isomerases; Isomerases; n/a
ZFLNCT17490	Danio rerio genome assembly, chromosome: 20	1768	20	0	96.46
ZFLNCT17551	Danio rerio genome assembly, chromosome: 20	334	5	5.1161e-172	96.55
ZFLNCT17552	Danio rerio genome assembly, chromosome: 20	689	20	0	93.88	40	C:GO:0000139; P:GO:0000398; C:GO:0000776; P:GO:0001525; P:GO:0001570; F:GO:0003735; F:GO:0003779; F:GO:0004672; C:GO:0005795; C:GO:0005856; P:GO:0006412; P:GO:0006468; P:GO:0006487; P:GO:0006642; P:GO:0007094; F:GO:0008270; F:GO:0008455; P:GO:0009312; C:GO:0016021; C:GO:0022627; C:GO:0030027; P:GO:0030301; C:GO:0031209; F:GO:0034237; C:GO:0034359; C:GO:0034361; C:GO:0034362; P:GO:0042632; P:GO:00…	C:Golgi membrane; P:mRNA splicing, via spliceosome; C:kinetochore; P:angiogenesis; P:vasculogenesis; F:structural constituent of ribosome; F:actin binding; F:protein kinase activity; C:Golgi stack; C:cytoskeleton; P:translation; P:protein phosphorylation; P:protein N-linked glycosylation; P:triglyceride mobilization; P:mitotic spindle assembly checkpoint; F:zinc ion binding; F:alpha-1,6-mannosylg…	EC:2.7.1; EC:2.4; EC:2.7; EC:2; EC:7; EC:2.4.1; EC:2.4.1.143	Transferring phosphorus-containing groups; Glycosyltransferases; Transferring phosphorus-containing groups; Transferases; n/a; Glycosyltransferases; Alpha-1,6-mannosyl-glycoprotein 2-beta-N-acetylglucosaminyltransferase
ZFLNCT17561	Danio rerio genome assembly, chromosome: 20	692	20	0	92.74	5	C:GO:0005743; P:GO:0006865; F:GO:0015227; C:GO:0016021; P:GO:1902616	C:mitochondrial inner membrane; P:amino acid transport; F:acyl carnitine transmembrane transporter activity; C:integral component of membrane; P:acyl carnitine transmembrane transport	EC:7	n/a
ZFLNCT17564	Danio rerio genome assembly, chromosome: 20	5444	20	0	95.29	4	F:GO:0004800; C:GO:0016021; F:GO:0033798; P:GO:0042446	F:thyroxine 5'-deiodinase activity; C:integral component of membrane; F:thyroxine 5-deiodinase activity; P:hormone biosynthetic process	EC:1; EC:1.21.99.4; EC:1.21.99.3	Oxidoreductases; Thyroxine 5'-deiodinase; Thyroxine 5-deiodinase
ZFLNCT17577	Danio rerio genome assembly, chromosome: 20	8831	20	0	87.95	21	F:GO:0001784; F:GO:0004045; F:GO:0004445; F:GO:0005085; F:GO:0005201; F:GO:0005524; C:GO:0005635; C:GO:0005788; P:GO:0007264; P:GO:0007288; F:GO:0008017; C:GO:0016021; P:GO:0032402; P:GO:0033138; P:GO:0035850; C:GO:0036064; P:GO:0046856; P:GO:0050790; P:GO:0051085; P:GO:0060041; P:GO:1902017	F:phosphotyrosine residue binding; F:aminoacyl-tRNA hydrolase activity; F:inositol-polyphosphate 5-phosphatase activity; F:guanyl-nucleotide exchange factor activity; F:extracellular matrix structural constituent; F:ATP binding; C:nuclear envelope; C:endoplasmic reticulum lumen; P:small GTPase mediated signal transduction; P:sperm axoneme assembly; F:microtubule binding; C:integral component of m…	EC:3.1; EC:3.1.3.56; EC:3; EC:3.1.1.29; EC:3.1.1.1; EC:3.1.3	Acting on ester bonds; Inositol-polyphosphate 5-phosphatase; Hydrolases; Aminoacyl-tRNA hydrolase; Carboxylesterase; Acting on ester bonds
ZFLNCT17586	Danio rerio PRP39 pre-mRNA processing factor 39 homolog (yeast) (prpf39), transcript variant X1, misc_RNA	1699	20	0	90.25	4	C:GO:0000243; P:GO:0000395; C:GO:0005685; C:GO:0071004	C:commitment complex; P:mRNA 5'-splice site recognition; C:U1 snRNP; C:U2-type prespliceosome
ZFLNCT17587	Danio rerio genome assembly, chromosome: 20	204	20	2.45335e-77	98.09	426	C:GO:0000015; P:GO:0000027; P:GO:0000028; F:GO:0000049; C:GO:0000127; C:GO:0000164; P:GO:0000165; F:GO:0000179; P:GO:0000184; P:GO:0000245; F:GO:0000287; P:GO:0000290; C:GO:0000408; P:GO:0000413; P:GO:0000463; P:GO:0000466; P:GO:0000724; C:GO:0000786; F:GO:0000827; F:GO:0000829; F:GO:0000832; P:GO:0000902; C:GO:0000922; C:GO:0000940; C:GO:0000974; P:GO:0001522; F:GO:0001671; P:GO:0001732; P:GO:00…	C:phosphopyruvate hydratase complex; P:ribosomal large subunit assembly; P:ribosomal small subunit assembly; F:tRNA binding; C:transcription factor TFIIIC complex; C:protein phosphatase type 1 complex; P:MAPK cascade; F:rRNA (adenine-N6,N6-)-dimethyltransferase activity; P:nuclear-transcribed mRNA catabolic process, nonsense-mediated decay; P:spliceosomal complex assembly; F:magnesium ion binding…	EC:2.1.1.77; EC:4.4.1.17; EC:1.3.3.4; EC:2.4.2.8; EC:5.4.2; EC:6.1; EC:3.6.4.12; EC:3.6.4.13; EC:6.3; EC:6.2; EC:2.7.4.24; EC:5.6.2.2; EC:1.1.1.122; EC:2.7.4.21; EC:6.2.1; EC:6.4; EC:2.6.1.16; EC:2.3.1.97; EC:2.1.1.61; EC:3.1.2.4; EC:3.1.2.6; EC:3.5.1.19; EC:2.7.4.14; EC:2.8.1.1; EC:3.1.31; EC:3.1.1; EC:3.1.2; EC:3.1.3; EC:5.2; EC:5.4; EC:5.3; EC:1.8.1.7; EC:6.3.2; EC:7.1.1.9; EC:6.3.5; EC:7.1.1.…	Protein-L-isoaspartate(D-aspartate) O-methyltransferase; Holocytochrome-c synthase; Protoporphyrinogen oxidase; Hypoxanthine phosphoribosyltransferase; Intramolecular transferases; Forming carbon-oxygen bonds; DNA helicase; RNA helicase; Forming carbon-nitrogen bonds; Forming carbon-sulfur bonds; Diphosphoinositol-pentakisphosphate kinase; n/a; D-threo-aldose 1-dehydrogenase; Inositol-hexakisphos…
ZFLNCT17588	Danio rerio genome assembly, chromosome: 20	5389	20	0	88.7	43	F:GO:0000149; C:GO:0000786; F:GO:0003690; F:GO:0003712; F:GO:0004382; F:GO:0005085; F:GO:0005524; C:GO:0005615; C:GO:0005769; C:GO:0005770; C:GO:0005829; C:GO:0005886; P:GO:0006334; P:GO:0006352; P:GO:0006357; P:GO:0009134; F:GO:0015175; F:GO:0015179; P:GO:0015807; C:GO:0016021; P:GO:0016584; C:GO:0030133; P:GO:0030261; F:GO:0031492; P:GO:0031936; P:GO:0032456; P:GO:0036297; P:GO:0042754; P:GO:00…	F:SNARE binding; C:nucleosome; F:double-stranded DNA binding; F:transcription coregulator activity; F:guanosine-diphosphatase activity; F:guanyl-nucleotide exchange factor activity; F:ATP binding; C:extracellular space; C:early endosome; C:late endosome; C:cytosol; C:plasma membrane; P:nucleosome assembly; P:DNA-templated transcription, initiation; P:regulation of transcription by RNA polymerase …	EC:3.6.1; EC:3.6; EC:3; EC:3.6.1.42; EC:7; EC:3.6.1.6	Acting on acid anhydrides; Acting on acid anhydrides; Hydrolases; Guanosine-diphosphatase; n/a; Nucleoside diphosphate phosphatase
ZFLNCT17592	Danio rerio genome assembly, chromosome: 20	4760	20	0	96.49	32	P:GO:0000398; P:GO:0000413; P:GO:0003401; F:GO:0003755; F:GO:0004122; F:GO:0004999; C:GO:0005681; C:GO:0005789; C:GO:0005887; C:GO:0005912; P:GO:0006457; P:GO:0006535; P:GO:0006888; P:GO:0007156; P:GO:0007157; P:GO:0007188; F:GO:0008528; C:GO:0009897; F:GO:0016018; F:GO:0017046; P:GO:0019343; P:GO:0019346; C:GO:0019815; F:GO:0020037; F:GO:0030170; P:GO:0030183; F:GO:0030628; F:GO:0046872; P:GO:00…	P:mRNA splicing, via spliceosome; P:protein peptidyl-prolyl isomerization; P:axis elongation; F:peptidyl-prolyl cis-trans isomerase activity; F:cystathionine beta-synthase activity; F:vasoactive intestinal polypeptide receptor activity; C:spliceosomal complex; C:endoplasmic reticulum membrane; C:integral component of plasma membrane; C:adherens junction; P:protein folding; P:cysteine biosynthetic…	EC:4.2.1; EC:5.2.1.8; EC:5.2; EC:4.2.1.22; EC:4.2; EC:4; EC:5	Carbon-oxygen lyases; Peptidylprolyl isomerase; Cis-trans-isomerases; Cystathionine beta-synthase; Carbon-oxygen lyases; Lyases; Isomerases
ZFLNCT17606	Danio rerio genome assembly, chromosome: 21	1263	10	0	98.24
ZFLNCT17609	Danio rerio genome assembly, chromosome: 21	577	16	0	91.34	27	F:GO:0001664; F:GO:0004714; F:GO:0004715; F:GO:0005179; F:GO:0005524; C:GO:0005576; C:GO:0005783; C:GO:0005829; C:GO:0005856; C:GO:0005887; P:GO:0008033; P:GO:0010756; P:GO:0010879; F:GO:0015485; F:GO:0016432; P:GO:0018108; P:GO:0030218; P:GO:0032367; P:GO:0035556; P:GO:0045944; P:GO:0046427; P:GO:0048514; P:GO:0060215; P:GO:0061053; P:GO:0070508; P:GO:0120009; F:GO:0120020	F:G-protein coupled receptor binding; F:transmembrane receptor protein tyrosine kinase activity; F:non-membrane spanning protein tyrosine kinase activity; F:hormone activity; F:ATP binding; C:extracellular region; C:endoplasmic reticulum; C:cytosol; C:cytoskeleton; C:integral component of plasma membrane; P:tRNA processing; P:positive regulation of plasminogen activation; P:cholesterol transport …	EC:2.7.1; EC:2.7.10; EC:2.7.10.1; EC:2.5.1; EC:2.7.10.2; EC:2.7; EC:2; EC:2.5.1.25; EC:7	Transferring phosphorus-containing groups; Transferring phosphorus-containing groups; Receptor protein-tyrosine kinase; Transferring alkyl or aryl groups, other than methyl groups; Non-specific protein-tyrosine kinase; Transferring phosphorus-containing groups; Transferases; tRNA-uridine aminocarboxypropyltransferase; n/a
ZFLNCT17705	Danio rerio genome assembly, chromosome: 21	3570	13	0	93.52	12	F:GO:0004252; F:GO:0004674; F:GO:0005225; F:GO:0005524; C:GO:0005737; C:GO:0005886; P:GO:0006508; P:GO:0007346; P:GO:0015698; C:GO:0016021; P:GO:0043066; P:GO:0046777	F:serine-type endopeptidase activity; F:protein serine/threonine kinase activity; F:volume-sensitive anion channel activity; F:ATP binding; C:cytoplasm; C:plasma membrane; P:proteolysis; P:regulation of mitotic cell cycle; P:inorganic anion transport; C:integral component of membrane; P:negative regulation of apoptotic process; P:protein autophosphorylation	EC:2.7.1; EC:3.4.21; EC:3.4; EC:2.7; EC:2; EC:3; EC:7	Transferring phosphorus-containing groups; Acting on peptide bonds (peptidases); Acting on peptide bonds (peptidases); Transferring phosphorus-containing groups; Transferases; Hydrolases; n/a
ZFLNCT17722	Danio rerio genome assembly, chromosome: 21	5130	20	0	94.93	23	P:GO:0000737; P:GO:0000738; F:GO:0003676; F:GO:0004137; F:GO:0004657; F:GO:0005452; F:GO:0005524; C:GO:0005634; C:GO:0005739; P:GO:0006364; F:GO:0008408; F:GO:0008510; P:GO:0009157; P:GO:0010133; P:GO:0015698; P:GO:0015701; C:GO:0016021; P:GO:0016192; C:GO:0016323; P:GO:0035725; P:GO:0051453; F:GO:0071949; P:GO:0098656	P:DNA catabolic process, endonucleolytic; P:DNA catabolic process, exonucleolytic; F:nucleic acid binding; F:deoxycytidine kinase activity; F:proline dehydrogenase activity; F:inorganic anion exchanger activity; F:ATP binding; C:nucleus; C:mitochondrion; P:rRNA processing; F:3'-5' exonuclease activity; F:sodium:bicarbonate symporter activity; P:deoxyribonucleoside monophosphate biosynthetic proce…	EC:3.1; EC:1.5; EC:1; EC:1.5.99.8; EC:2.7; EC:2; EC:2.7.1.145; EC:3; EC:2.7.1.74; EC:7	Acting on ester bonds; Acting on the CH-NH group of donors; Oxidoreductases; Acting on the CH-NH group of donors; Transferring phosphorus-containing groups; Transferases; Deoxynucleoside kinase; Hydrolases; Deoxycytidine kinase; n/a
ZFLNCT17745	Danio rerio genome assembly, chromosome: 21	2686	20	0	91.77	6	F:GO:0005201; C:GO:0005588; C:GO:0005615; P:GO:0007155; F:GO:0008201; P:GO:0030199	F:extracellular matrix structural constituent; C:collagen type V trimer; C:extracellular space; P:cell adhesion; F:heparin binding; P:collagen fibril organization
ZFLNCT17750	Danio rerio genome assembly, chromosome: 21	18757	20	0	91.15	7	F:GO:0000254; F:GO:0005506; C:GO:0005789; P:GO:0008203; F:GO:0008395; C:GO:0016021; P:GO:0016126	F:C-4 methylsterol oxidase activity; F:iron ion binding; C:endoplasmic reticulum membrane; P:cholesterol metabolic process; F:steroid hydroxylase activity; C:integral component of membrane; P:sterol biosynthetic process	EC:1; EC:1.14; EC:1.14.13; EC:1.14.18.9	Oxidoreductases; Acting on paired donors, with incorporation or reduction of molecular oxygen. The oxygen incorporated need not be derived from O(2); Acting on paired donors, with incorporation or reduction of molecular oxygen. The oxygen incorporated need not be derived from O(2); Methylsterol monooxygenase
ZFLNCT17766	Danio rerio genome assembly, chromosome: 21	949	20	0	98.22	16	P:GO:0001889; F:GO:0004705; F:GO:0005096; F:GO:0005524; C:GO:0005634; C:GO:0005737; C:GO:0005925; P:GO:0007258; P:GO:0035021; P:GO:0035313; P:GO:0048484; P:GO:0048511; P:GO:0090630; P:GO:1900028	P:liver development; F:JUN kinase activity; F:GTPase activator activity; F:ATP binding; C:nucleus; C:cytoplasm; C:focal adhesion; P:JUN phosphorylation; P:negative regulation of Rac protein signal transduction; P:wound healing, spreading of epidermal cells; P:enteric nervous system development; P:rhythmic process; P:activation of GTPase activity; P:negative regulation of ruffle assembly	EC:2.7.1; EC:2.7.11.24; EC:2.7.11.1; EC:2.7; EC:2	Transferring phosphorus-containing groups; Mitogen-activated protein kinase; Non-specific serine/threonine protein kinase; Transferring phosphorus-containing groups; Transferases
ZFLNCT17769	Danio rerio genome assembly, chromosome: 21	1112	20	0	94.94	26	P:GO:0000086; P:GO:0001889; F:GO:0004602; F:GO:0004705; F:GO:0005096; F:GO:0005524; C:GO:0005634; C:GO:0005737; C:GO:0005925; P:GO:0006979; P:GO:0007258; P:GO:0009953; P:GO:0016567; C:GO:0019005; P:GO:0030282; P:GO:0030513; P:GO:0031146; P:GO:0035021; P:GO:0035313; P:GO:0048484; P:GO:0048511; P:GO:0090630; P:GO:0098869; P:GO:1900028	P:G2/M transition of mitotic cell cycle; P:liver development; F:glutathione peroxidase activity; F:JUN kinase activity; F:GTPase activator activity; F:ATP binding; C:nucleus; C:cytoplasm; C:focal adhesion; P:response to oxidative stress; P:JUN phosphorylation; P:dorsal/ventral pattern formation; P:protein ubiquitination; C:SCF ubiquitin ligase complex; P:bone mineralization; P:positive regulation…	EC:2.7.1; EC:1.11; EC:2.7.11.24; EC:2.7.11.1; EC:1; EC:2.7; EC:2; EC:1.11.1; EC:1.11.1.9	Transferring phosphorus-containing groups; Acting on a peroxide as acceptor; Mitogen-activated protein kinase; Non-specific serine/threonine protein kinase; Oxidoreductases; Transferring phosphorus-containing groups; Transferases; Acting on a peroxide as acceptor; Glutathione peroxidase
ZFLNCT17777	Danio rerio genome assembly, chromosome: 21	639	9	0	97.32
ZFLNCT17778	Danio rerio genome assembly, chromosome: 21	6864	20	0	88.53	36	F:GO:0003676; F:GO:0004104; F:GO:0004382; F:GO:0004771; F:GO:0004806; F:GO:0004972; F:GO:0005524; C:GO:0005737; P:GO:0006629; P:GO:0007158; F:GO:0008270; P:GO:0009134; C:GO:0009986; F:GO:0010859; F:GO:0015026; F:GO:0016491; C:GO:0017146; P:GO:0034220; P:GO:0035235; F:GO:0042043; F:GO:0042288; P:GO:0042391; C:GO:0043005; F:GO:0045134; C:GO:0045211; P:GO:0045471; P:GO:0046688; P:GO:0048488; P:GO:00…	F:nucleic acid binding; F:cholinesterase activity; F:guanosine-diphosphatase activity; F:sterol esterase activity; F:triglyceride lipase activity; F:NMDA glutamate receptor activity; F:ATP binding; C:cytoplasm; P:lipid metabolic process; P:neuron cell-cell adhesion; F:zinc ion binding; P:nucleoside diphosphate catabolic process; C:cell surface; F:calcium-dependent cysteine-type endopeptidase inhi…	EC:3.1.1.13; EC:3.1.1; EC:3.6.1.6; EC:3.6.1; EC:3.1; EC:1; EC:3.6; EC:3; EC:3.6.1.42; EC:3.1.1.8; EC:7; EC:3.1.1.1; EC:3.1.1.3	Sterol esterase; Acting on ester bonds; Nucleoside diphosphate phosphatase; Acting on acid anhydrides; Acting on ester bonds; Oxidoreductases; Acting on acid anhydrides; Hydrolases; Guanosine-diphosphatase; Cholinesterase; n/a; Carboxylesterase; Triacylglycerol lipase
ZFLNCT17838	Danio rerio genome assembly, chromosome: 21	2828	20	0	93.54	38	C:GO:0000243; P:GO:0000387; C:GO:0000785; F:GO:0003682; F:GO:0003723; F:GO:0003779; F:GO:0005509; F:GO:0005516; C:GO:0005682; C:GO:0005685; C:GO:0005686; C:GO:0005687; C:GO:0005689; C:GO:0005815; C:GO:0005819; C:GO:0005868; C:GO:0005921; C:GO:0005938; P:GO:0006334; P:GO:0007049; C:GO:0031941; C:GO:0033268; C:GO:0033270; C:GO:0034715; C:GO:0034719; P:GO:0042073; F:GO:0042393; P:GO:0045162; F:GO:00…	C:commitment complex; P:spliceosomal snRNP assembly; C:chromatin; F:chromatin binding; F:RNA binding; F:actin binding; F:calcium ion binding; F:calmodulin binding; C:U5 snRNP; C:U1 snRNP; C:U2 snRNP; C:U4 snRNP; C:U12-type spliceosomal complex; C:microtubule organizing center; C:spindle; C:cytoplasmic dynein complex; C:gap junction; C:cell cortex; P:nucleosome assembly; P:cell cycle; C:filamentou…
ZFLNCT18005	Danio rerio genome assembly, chromosome: 21	3999	20	0	93.31	10	F:GO:0004888; C:GO:0005887; P:GO:0007210; P:GO:0007268; F:GO:0022850; P:GO:0034220; P:GO:0042391; C:GO:0043005; C:GO:0045211; P:GO:0050877	F:transmembrane signaling receptor activity; C:integral component of plasma membrane; P:serotonin receptor signaling pathway; P:chemical synaptic transmission; F:serotonin-gated cation-selective channel activity; P:ion transmembrane transport; P:regulation of membrane potential; C:neuron projection; C:postsynaptic membrane; P:nervous system process	EC:7	n/a
ZFLNCT18014	Danio rerio genome assembly, chromosome: 21	7166	20	0	88.47	2	C:GO:0016021; C:GO:0043005	C:integral component of membrane; C:neuron projection
ZFLNCT18031	Danio rerio genome assembly, chromosome: 21	2039	20	0	95.22	45	F:GO:0000978; F:GO:0000981; P:GO:0001568; F:GO:0003735; F:GO:0004689; F:GO:0005506; F:GO:0005509; F:GO:0005516; F:GO:0005524; C:GO:0005615; C:GO:0005634; C:GO:0005788; C:GO:0005886; C:GO:0005923; C:GO:0005964; P:GO:0005978; P:GO:0006412; P:GO:0006468; P:GO:0007155; P:GO:0007612; P:GO:0007614; P:GO:0007616; P:GO:0009913; C:GO:0015935; C:GO:0016021; F:GO:0016702; P:GO:0019369; P:GO:0019372; P:GO:00…	F:RNA polymerase II proximal promoter sequence-specific DNA binding; F:RNA polymerase II transcription factor activity, sequence-specific DNA binding; P:blood vessel development; F:structural constituent of ribosome; F:phosphorylase kinase activity; F:iron ion binding; F:calcium ion binding; F:calmodulin binding; F:ATP binding; C:extracellular space; C:nucleus; C:endoplasmic reticulum lumen; C:pl…	EC:2.7.1; EC:1.13.11; EC:1.13; EC:2.7.11.19; EC:1; EC:2.7; EC:2; EC:2.7.11.17	Transferring phosphorus-containing groups; Acting on single donors with incorporation of molecular oxygen (oxygenases). The oxygen incorporated need not be derived from O(2); Acting on single donors with incorporation of molecular oxygen (oxygenases). The oxygen incorporated need not be derived from O(2); Phosphorylase kinase; Oxidoreductases; Transferring phosphorus-containing groups; Transferas…
ZFLNCT18044	Danio rerio genome assembly, chromosome: 21	3124	20	0	97.38	17	F:GO:0003723; F:GO:0004137; F:GO:0005509; F:GO:0005524; C:GO:0005634; C:GO:0005739; F:GO:0008190; P:GO:0009157; C:GO:0009897; C:GO:0016021; P:GO:0016310; P:GO:0016477; P:GO:0045087; P:GO:0045947; F:GO:0050840; P:GO:0060047; F:GO:1990430	F:RNA binding; F:deoxycytidine kinase activity; F:calcium ion binding; F:ATP binding; C:nucleus; C:mitochondrion; F:eukaryotic initiation factor 4E binding; P:deoxyribonucleoside monophosphate biosynthetic process; C:external side of plasma membrane; C:integral component of membrane; P:phosphorylation; P:cell migration; P:innate immune response; P:negative regulation of translational initiation; …	EC:2.7; EC:2; EC:2.7.1.145; EC:2.7.1.74	Transferring phosphorus-containing groups; Transferases; Deoxynucleoside kinase; Deoxycytidine kinase
ZFLNCT18056	Danio rerio genome assembly, chromosome: 21	668	20	0	97.22	15	P:GO:0000413; F:GO:0003755; F:GO:0004736; F:GO:0004865; F:GO:0005524; C:GO:0005737; P:GO:0006090; P:GO:0006094; F:GO:0009374; P:GO:0032515; P:GO:0042325; P:GO:0045087; F:GO:0046872; P:GO:0046959; P:GO:0061077	P:protein peptidyl-prolyl isomerization; F:peptidyl-prolyl cis-trans isomerase activity; F:pyruvate carboxylase activity; F:protein serine/threonine phosphatase inhibitor activity; F:ATP binding; C:cytoplasm; P:pyruvate metabolic process; P:gluconeogenesis; F:biotin binding; P:negative regulation of phosphoprotein phosphatase activity; P:regulation of phosphorylation; P:innate immune response; F:…	EC:5.2.1.8; EC:5.2; EC:6.4; EC:5; EC:6; EC:6.4.1.1	Peptidylprolyl isomerase; Cis-trans-isomerases; Forming carbon-carbon bonds; Isomerases; Ligases; Pyruvate carboxylase
ZFLNCT18212	Danio rerio genome assembly, chromosome: 21	2632	20	0	96	19	F:GO:0005102; C:GO:0005576; C:GO:0005758; C:GO:0005829; C:GO:0005886; P:GO:0007218; F:GO:0009055; P:GO:0012501; F:GO:0015248; F:GO:0015485; P:GO:0015918; F:GO:0020037; P:GO:0022900; P:GO:0033685; P:GO:0045938; F:GO:0046872; P:GO:0070265; C:GO:0070469; C:GO:0097038	F:signaling receptor binding; C:extracellular region; C:mitochondrial intermembrane space; C:cytosol; C:plasma membrane; P:neuropeptide signaling pathway; F:electron transfer activity; P:programmed cell death; F:sterol transporter activity; F:cholesterol binding; P:sterol transport; F:heme binding; P:electron transport chain; P:negative regulation of luteinizing hormone secretion; P:positive regu…	EC:1; EC:7	Oxidoreductases; n/a
ZFLNCT18224	Danio rerio genome assembly, chromosome: 21	1485	20	0	91.69	11	F:GO:0002161; F:GO:0004823; F:GO:0005201; F:GO:0005524; C:GO:0005576; P:GO:0006429; C:GO:0042734; C:GO:0045211; P:GO:0051260; C:GO:0062023; P:GO:0106074	F:aminoacyl-tRNA editing activity; F:leucine-tRNA ligase activity; F:extracellular matrix structural constituent; F:ATP binding; C:extracellular region; P:leucyl-tRNA aminoacylation; C:presynaptic membrane; C:postsynaptic membrane; P:protein homooligomerization; C:collagen-containing extracellular matrix; P:aminoacyl-tRNA metabolism involved in translational fidelity	EC:3.1; EC:6.1; EC:6.1.1.4; EC:3; EC:6.1.1; EC:6; EC:3.1.1.1	Acting on ester bonds; Forming carbon-oxygen bonds; Leucine--tRNA ligase; Hydrolases; Forming carbon-oxygen bonds; Ligases; Carboxylesterase
ZFLNCT18272	Danio rerio genome assembly, chromosome: 21	381	20	0	95.4	6	F:GO:0003676; F:GO:0005524; C:GO:0005829; F:GO:0008270; P:GO:0010468; C:GO:0032783	F:nucleic acid binding; F:ATP binding; C:cytosol; F:zinc ion binding; P:regulation of gene expression; C:ELL-EAF complex
ZFLNCT18275	Danio rerio genome assembly, chromosome: 21	3586	20	0	93.13	36	P:GO:0000079; C:GO:0000307; P:GO:0000479; F:GO:0000993; P:GO:0001756; F:GO:0003729; F:GO:0003743; F:GO:0004521; F:GO:0004672; F:GO:0005509; F:GO:0005524; F:GO:0005525; F:GO:0005544; C:GO:0005730; C:GO:0005829; C:GO:0005874; C:GO:0005912; P:GO:0006355; P:GO:0006413; P:GO:0007015; P:GO:0007498; P:GO:0007507; P:GO:0014032; C:GO:0016021; C:GO:0016281; C:GO:0016324; F:GO:0016538; C:GO:0016593; C:GO:00…	P:regulation of cyclin-dependent protein serine/threonine kinase activity; C:cyclin-dependent protein kinase holoenzyme complex; P:endonucleolytic cleavage of tricistronic rRNA transcript (SSU-rRNA, 5.8S rRNA, LSU-rRNA); F:RNA polymerase II core binding; P:somitogenesis; F:mRNA binding; F:translation initiation factor activity; F:endoribonuclease activity; F:protein kinase activity; F:calcium ion…	EC:2.7.1; EC:3.1; EC:2.7; EC:2; EC:3; EC:3.1.1; EC:3.1.1.1; EC:3.1.1.4	Transferring phosphorus-containing groups; Acting on ester bonds; Transferring phosphorus-containing groups; Transferases; Hydrolases; Acting on ester bonds; Carboxylesterase; Phospholipase A(2)
ZFLNCT18277	Danio rerio genome assembly, chromosome: 21	1878	20	0	89.26	21	F:GO:0003779; F:GO:0004197; F:GO:0004930; F:GO:0005158; C:GO:0005829; C:GO:0005856; C:GO:0005886; P:GO:0006508; P:GO:0006914; P:GO:0007189; P:GO:0008286; P:GO:0015031; C:GO:0016021; P:GO:0019222; C:GO:0030027; P:GO:0030154; C:GO:0031209; F:GO:0034237; F:GO:0043548; F:GO:0071933; P:GO:2000601	F:actin binding; F:cysteine-type endopeptidase activity; F:G-protein coupled receptor activity; F:insulin receptor binding; C:cytosol; C:cytoskeleton; C:plasma membrane; P:proteolysis; P:autophagy; P:adenylate cyclase-activating G-protein coupled receptor signaling pathway; P:insulin receptor signaling pathway; P:protein transport; C:integral component of membrane; P:regulation of metabolic proce…	EC:3.4.22; EC:3.4; EC:3	Acting on peptide bonds (peptidases); Acting on peptide bonds (peptidases); Hydrolases
ZFLNCT18301	Danio rerio genome assembly, chromosome: 21	581	15	0	96.06	9	C:GO:0005741; C:GO:0005886; P:GO:0006915; F:GO:0008308; F:GO:0015288; P:GO:0015698; C:GO:0045121; C:GO:0046930; P:GO:0098656	C:mitochondrial outer membrane; C:plasma membrane; P:apoptotic process; F:voltage-gated anion channel activity; F:porin activity; P:inorganic anion transport; C:membrane raft; C:pore complex; P:anion transmembrane transport	EC:7	n/a
ZFLNCT18302	Danio rerio genome assembly, chromosome: 21	1386	20	0	97.49	37	C:GO:0000123; P:GO:0000209; F:GO:0000978; F:GO:0000981; F:GO:0005524; C:GO:0005741; C:GO:0005886; P:GO:0006281; P:GO:0006357; P:GO:0006470; P:GO:0006915; F:GO:0008013; F:GO:0008308; F:GO:0015288; P:GO:0015698; F:GO:0016301; P:GO:0016310; P:GO:0016574; C:GO:0019005; P:GO:0021513; P:GO:0031146; P:GO:0033153; P:GO:0033339; C:GO:0033503; P:GO:0043966; P:GO:0043981; P:GO:0043982; C:GO:0045121; F:GO:00…	C:histone acetyltransferase complex; P:protein polyubiquitination; F:RNA polymerase II proximal promoter sequence-specific DNA binding; F:RNA polymerase II transcription factor activity, sequence-specific DNA binding; F:ATP binding; C:mitochondrial outer membrane; C:plasma membrane; P:DNA repair; P:regulation of transcription by RNA polymerase II; P:protein dephosphorylation; P:apoptotic process;…	EC:3.1.3.16; EC:3.1; EC:2.7; EC:2; EC:3; EC:7; EC:2.3.2.23; EC:3.1.3	Protein-serine/threonine phosphatase; Acting on ester bonds; Transferring phosphorus-containing groups; Transferases; Hydrolases; n/a; E2 ubiquitin-conjugating enzyme; Acting on ester bonds
ZFLNCT18307	Danio rerio genome assembly, chromosome: 21	1323	7	0	96.71
ZFLNCT18335	Danio rerio genome assembly, chromosome: 22	4469	20	0	88.42	11	F:GO:0003924; F:GO:0005525; C:GO:0005765; C:GO:0005886; P:GO:0007193; F:GO:0008528; P:GO:0015031; C:GO:0016021; C:GO:0031902; C:GO:0043235; P:GO:0043410	F:GTPase activity; F:GTP binding; C:lysosomal membrane; C:plasma membrane; P:adenylate cyclase-inhibiting G-protein coupled receptor signaling pathway; F:G-protein coupled peptide receptor activity; P:protein transport; C:integral component of membrane; C:late endosome membrane; C:receptor complex; P:positive regulation of MAPK cascade	EC:3.6.1; EC:3.6; EC:3	Acting on acid anhydrides; Acting on acid anhydrides; Hydrolases
ZFLNCT18338	Danio rerio genome assembly, chromosome: 22	1928	20	0	93.65	12	F:GO:0003677; F:GO:0005085; C:GO:0005654; C:GO:0005829; F:GO:0009881; C:GO:0016021; P:GO:0018298; P:GO:0032922; P:GO:0043153; P:GO:0045892; P:GO:0050790; F:GO:0071949	F:DNA binding; F:guanyl-nucleotide exchange factor activity; C:nucleoplasm; C:cytosol; F:photoreceptor activity; C:integral component of membrane; P:protein-chromophore linkage; P:circadian regulation of gene expression; P:entrainment of circadian clock by photoperiod; P:negative regulation of transcription, DNA-templated; P:regulation of catalytic activity; F:FAD binding
ZFLNCT18346	Danio rerio genome assembly, chromosome: 22	841	20	0	92.92	13	F:GO:0004683; F:GO:0005201; F:GO:0005516; F:GO:0005524; C:GO:0005604; C:GO:0005789; P:GO:0007411; P:GO:0009887; P:GO:0009888; C:GO:0016021; P:GO:0018105; P:GO:0043010; P:GO:0048514	F:calmodulin-dependent protein kinase activity; F:extracellular matrix structural constituent; F:calmodulin binding; F:ATP binding; C:basement membrane; C:endoplasmic reticulum membrane; P:axon guidance; P:animal organ morphogenesis; P:tissue development; C:integral component of membrane; P:peptidyl-serine phosphorylation; P:camera-type eye development; P:blood vessel morphogenesis	EC:2.7.1; EC:2.7; EC:2; EC:2.7.11.17	Transferring phosphorus-containing groups; Transferring phosphorus-containing groups; Transferases; Calcium/calmodulin-dependent protein kinase
ZFLNCT18357	Danio rerio genome assembly, chromosome: 22	2686	20	0	86.75	6	P:GO:0000122; F:GO:0000978; F:GO:0001227; F:GO:0001228; C:GO:0005654; P:GO:0045944	P:negative regulation of transcription by RNA polymerase II; F:RNA polymerase II proximal promoter sequence-specific DNA binding; F:transcriptional repressor activity, RNA polymerase II transcription regulatory region sequence-specific DNA binding; F:transcriptional activator activity, RNA polymerase II transcription regulatory region sequence-specific DNA binding; C:nucleoplasm; P:positive regul…
ZFLNCT18395	Danio rerio genome assembly, chromosome: 22	713	20	0	89.03	10	P:GO:0000122; F:GO:0000978; F:GO:0001227; C:GO:0005654; C:GO:0005737; F:GO:0015267; C:GO:0016021; F:GO:0046872; P:GO:0055085; P:GO:0071391	P:negative regulation of transcription by RNA polymerase II; F:RNA polymerase II proximal promoter sequence-specific DNA binding; F:transcriptional repressor activity, RNA polymerase II transcription regulatory region sequence-specific DNA binding; C:nucleoplasm; C:cytoplasm; F:channel activity; C:integral component of membrane; F:metal ion binding; P:transmembrane transport; P:cellular response …	EC:7	n/a
ZFLNCT18409	Danio rerio genome assembly, chromosome: 22	2002	20	0	97.79	35	P:GO:0000122; F:GO:0000978; F:GO:0001227; F:GO:0001228; F:GO:0001530; F:GO:0003723; F:GO:0004123; F:GO:0004957; F:GO:0005525; C:GO:0005654; C:GO:0005694; C:GO:0005737; C:GO:0005886; P:GO:0006629; P:GO:0006954; P:GO:0007189; P:GO:0007200; P:GO:0007204; F:GO:0008081; P:GO:0014827; C:GO:0016021; P:GO:0019343; P:GO:0019346; F:GO:0030170; F:GO:0030882; P:GO:0035556; P:GO:0042742; F:GO:0043022; F:GO:00…	P:negative regulation of transcription by RNA polymerase II; F:RNA polymerase II proximal promoter sequence-specific DNA binding; F:transcriptional repressor activity, RNA polymerase II transcription regulatory region sequence-specific DNA binding; F:transcriptional activator activity, RNA polymerase II transcription regulatory region sequence-specific DNA binding; F:lipopolysaccharide binding; F…	EC:3.1.4; EC:3.1; EC:3; EC:4.4; EC:4; EC:4.4.1.1	Acting on ester bonds; Acting on ester bonds; Hydrolases; Carbon-sulfur lyases; Lyases; Cystathionine gamma-lyase
ZFLNCT18467	Danio rerio genome assembly, chromosome: 22	1703	20	0	95.82	17	F:GO:0000146; P:GO:0003376; F:GO:0003779; F:GO:0005096; F:GO:0005524; C:GO:0005737; C:GO:0005886; P:GO:0007189; P:GO:0007266; C:GO:0016021; C:GO:0016459; P:GO:0019222; P:GO:0030048; P:GO:0030593; F:GO:0038036; F:GO:0046872; P:GO:0050790	F:microfilament motor activity; P:sphingosine-1-phosphate signaling pathway; F:actin binding; F:GTPase activator activity; F:ATP binding; C:cytoplasm; C:plasma membrane; P:adenylate cyclase-activating G-protein coupled receptor signaling pathway; P:Rho protein signal transduction; C:integral component of membrane; C:myosin complex; P:regulation of metabolic process; P:actin filament-based movemen…	EC:3.6.1; EC:3.6; EC:3; EC:5.6.1.8	Acting on acid anhydrides; Acting on acid anhydrides; Hydrolases; n/a
ZFLNCT18575	Danio rerio genome assembly, chromosome: 22	574	20	0	86.04	7	F:GO:0000978; F:GO:0001228; C:GO:0005634; C:GO:0016021; P:GO:0035556; P:GO:0045944; P:GO:0060026	F:RNA polymerase II proximal promoter sequence-specific DNA binding; F:transcriptional activator activity, RNA polymerase II transcription regulatory region sequence-specific DNA binding; C:nucleus; C:integral component of membrane; P:intracellular signal transduction; P:positive regulation of transcription by RNA polymerase II; P:convergent extension
ZFLNCT18580	Danio rerio genome assembly, chromosome: 22	1561	10	0	93.84	29	P:GO:0001754; F:GO:0004359; F:GO:0004526; F:GO:0004842; F:GO:0005096; C:GO:0005758; C:GO:0005789; P:GO:0006537; P:GO:0006543; P:GO:0006888; P:GO:0008033; C:GO:0016021; P:GO:0016197; F:GO:0016491; C:GO:0031083; P:GO:0035238; P:GO:0043123; P:GO:0043129; F:GO:0043130; P:GO:0043161; F:GO:0046872; P:GO:0048701; P:GO:0048753; P:GO:0048794; P:GO:0050790; P:GO:0060041; C:GO:0071797; P:GO:0090502; P:GO:00…	P:eye photoreceptor cell differentiation; F:glutaminase activity; F:ribonuclease P activity; F:ubiquitin-protein transferase activity; F:GTPase activator activity; C:mitochondrial intermembrane space; C:endoplasmic reticulum membrane; P:glutamate biosynthetic process; P:glutamine catabolic process; P:ER to Golgi vesicle-mediated transport; P:tRNA processing; C:integral component of membrane; P:en…	EC:3.5.1.2; EC:3.1.30; EC:3.5.1; EC:3.1; EC:1; EC:2; EC:3; EC:3.5; EC:3.1.26; EC:3.1.26.5	Glutaminase; Acting on ester bonds; Acting on carbon-nitrogen bonds, other than peptide bonds; Acting on ester bonds; Oxidoreductases; Transferases; Hydrolases; Acting on carbon-nitrogen bonds, other than peptide bonds; Acting on ester bonds; Ribonuclease P
ZFLNCT18604	Danio rerio genome assembly, chromosome: 22	1220	15	0	89.46	11	C:GO:0000421; C:GO:0005789; C:GO:0009897; C:GO:0016021; P:GO:0021915; P:GO:0030177; C:GO:0032591; P:GO:0035622; F:GO:0038023; P:GO:0060042; P:GO:1902254	C:autophagosome membrane; C:endoplasmic reticulum membrane; C:external side of plasma membrane; C:integral component of membrane; P:neural tube development; P:positive regulation of Wnt signaling pathway; C:dendritic spine membrane; P:intrahepatic bile duct development; F:signaling receptor activity; P:retina morphogenesis in camera-type eye; P:negative regulation of intrinsic apoptotic signaling…
ZFLNCT18614	Danio rerio genome assembly, chromosome: 22	2197	9	0	95.4	13	P:GO:0003323; F:GO:0003924; F:GO:0004306; F:GO:0005179; C:GO:0005576; C:GO:0005834; P:GO:0006646; P:GO:0007188; P:GO:0007266; F:GO:0019001; F:GO:0031683; F:GO:0031769; P:GO:0042594	P:type B pancreatic cell development; F:GTPase activity; F:ethanolamine-phosphate cytidylyltransferase activity; F:hormone activity; C:extracellular region; C:heterotrimeric G-protein complex; P:phosphatidylethanolamine biosynthetic process; P:adenylate cyclase-modulating G-protein coupled receptor signaling pathway; P:Rho protein signal transduction; F:guanyl nucleotide binding; F:G-protein beta…	EC:3.6.1; EC:2.7; EC:2; EC:3.6; EC:3; EC:2.7.7.14; EC:2.7.7	Acting on acid anhydrides; Transferring phosphorus-containing groups; Transferases; Acting on acid anhydrides; Hydrolases; Ethanolamine-phosphate cytidylyltransferase; Transferring phosphorus-containing groups
ZFLNCT18624	Danio rerio genome assembly, chromosome: 22	697	20	0	92.32	25	C:GO:0000145; F:GO:0000149; F:GO:0003723; F:GO:0003925; F:GO:0004725; F:GO:0004991; F:GO:0005198; F:GO:0005525; C:GO:0005882; P:GO:0006887; P:GO:0007166; P:GO:0007188; P:GO:0007265; F:GO:0008092; F:GO:0008528; C:GO:0009898; C:GO:0016021; F:GO:0016709; F:GO:0017046; F:GO:0019003; F:GO:0031267; P:GO:0035335; F:GO:0046983; P:GO:0051601; F:GO:0071949	C:exocyst; F:SNARE binding; F:RNA binding; F:obsolete small monomeric GTPase activity; F:protein tyrosine phosphatase activity; F:parathyroid hormone receptor activity; F:structural molecule activity; F:GTP binding; C:intermediate filament; P:exocytosis; P:cell surface receptor signaling pathway; P:adenylate cyclase-modulating G-protein coupled receptor signaling pathway; P:Ras protein signal tra…	EC:3.6.1; EC:3.1; EC:1; EC:3.1.3.48; EC:1.14; EC:3.6; EC:1.14.13; EC:3; EC:3.6.5.1; EC:3.6.5.2; EC:3.1.3	Acting on acid anhydrides; Acting on ester bonds; Oxidoreductases; Protein-tyrosine-phosphatase; Acting on paired donors, with incorporation or reduction of molecular oxygen. The oxygen incorporated need not be derived from O(2); Acting on acid anhydrides; Acting on paired donors, with incorporation or reduction of molecular oxygen. The oxygen incorporated need not be derived from O(2); Hydrolase…
ZFLNCT18659	Danio rerio genome assembly, chromosome: 4	10466	20	0	99.66	6	F:GO:0000978; F:GO:0000981; C:GO:0005634; P:GO:0006313; P:GO:0006357; P:GO:0015074	F:RNA polymerase II proximal promoter sequence-specific DNA binding; F:RNA polymerase II transcription factor activity, sequence-specific DNA binding; C:nucleus; P:transposition, DNA-mediated; P:regulation of transcription by RNA polymerase II; P:DNA integration
ZFLNCT18684	Danio rerio genome assembly, chromosome: 22	451	17	1.65459e-176	94.52	31	F:GO:0004197; F:GO:0004722; F:GO:0005102; C:GO:0005604; C:GO:0005615; C:GO:0005759; C:GO:0005764; C:GO:0005829; P:GO:0006470; P:GO:0006955; P:GO:0007165; P:GO:0008045; P:GO:0009081; F:GO:0015248; F:GO:0015485; P:GO:0015918; C:GO:0016021; P:GO:0016358; F:GO:0016407; P:GO:0030155; P:GO:0030334; P:GO:0030488; F:GO:0031405; C:GO:0031430; P:GO:0045214; P:GO:0045995; F:GO:0046872; P:GO:0051603; P:GO:00…	F:cysteine-type endopeptidase activity; F:protein serine/threonine phosphatase activity; F:signaling receptor binding; C:basement membrane; C:extracellular space; C:mitochondrial matrix; C:lysosome; C:cytosol; P:protein dephosphorylation; P:immune response; P:signal transduction; P:motor neuron axon guidance; P:branched-chain amino acid metabolic process; F:sterol transporter activity; F:choleste…	EC:3.4.22; EC:3.1.3.16; EC:3.1.3; EC:2.1; EC:2.3; EC:3.1; EC:3.4; EC:2; EC:3; EC:7; EC:2.1.1; EC:2.3.1	Acting on peptide bonds (peptidases); Protein-serine/threonine phosphatase; Acting on ester bonds; Transferring one-carbon groups; Acyltransferases; Acting on ester bonds; Acting on peptide bonds (peptidases); Transferases; Hydrolases; n/a; Transferring one-carbon groups; Acyltransferases
ZFLNCT18823	Danio rerio genome assembly, chromosome: 22	1606	20	0	93.1	2	C:GO:0016021; F:GO:0030246	C:integral component of membrane; F:carbohydrate binding
ZFLNCT18927	Danio rerio genome assembly, chromosome: 22	962	20	0	97.97	9	F:GO:0000978; F:GO:0000981; P:GO:0001817; F:GO:0005102; C:GO:0005634; P:GO:0006357; C:GO:0009897; C:GO:0016021; P:GO:0050852	F:RNA polymerase II proximal promoter sequence-specific DNA binding; F:RNA polymerase II transcription factor activity, sequence-specific DNA binding; P:regulation of cytokine production; F:signaling receptor binding; C:nucleus; P:regulation of transcription by RNA polymerase II; C:external side of plasma membrane; C:integral component of membrane; P:T cell receptor signaling pathway
ZFLNCT19000	Danio rerio nucleolin (ncl), transcript variant X2, mRNA	710	20	0	88.89	8	P:GO:0001947; F:GO:0003677; F:GO:0003729; C:GO:0005730; C:GO:0005737; P:GO:0006364; P:GO:0009303; C:GO:1990904	P:heart looping; F:DNA binding; F:mRNA binding; C:nucleolus; C:cytoplasm; P:rRNA processing; P:rRNA transcription; C:ribonucleoprotein complex
ZFLNCT19116	Danio rerio genome assembly, chromosome: 23	405	12	0	99.29	36	F:GO:0000287; F:GO:0000978; F:GO:0000981; F:GO:0003729; F:GO:0003924; F:GO:0004985; F:GO:0005201; F:GO:0005525; C:GO:0005615; C:GO:0005634; C:GO:0005694; C:GO:0005739; C:GO:0005887; P:GO:0006260; P:GO:0006281; P:GO:0006465; P:GO:0007155; P:GO:0010628; F:GO:0022841; P:GO:0030198; P:GO:0030322; C:GO:0031012; P:GO:0031103; P:GO:0033619; P:GO:0038003; P:GO:0042254; F:GO:0042500; P:GO:0043523; C:GO:00…	F:magnesium ion binding; F:RNA polymerase II proximal promoter sequence-specific DNA binding; F:RNA polymerase II transcription factor activity, sequence-specific DNA binding; F:mRNA binding; F:GTPase activity; F:opioid receptor activity; F:extracellular matrix structural constituent; F:GTP binding; C:extracellular space; C:nucleus; C:chromosome; C:mitochondrion; C:integral component of plasma me…	EC:3.6.1; EC:3.4.23; EC:3.4; EC:3.6; EC:3; EC:7	Acting on acid anhydrides; Acting on peptide bonds (peptidases); Acting on peptide bonds (peptidases); Acting on acid anhydrides; Hydrolases; n/a
ZFLNCT19117	Danio rerio genome assembly, chromosome: 23	1317	20	0	95.55	46	P:GO:0000045; P:GO:0000350; P:GO:0000381; P:GO:0000389; C:GO:0000974; P:GO:0003100; F:GO:0003727; F:GO:0003729; F:GO:0003924; F:GO:0005179; F:GO:0005524; F:GO:0005525; C:GO:0005615; C:GO:0005739; C:GO:0005829; C:GO:0005856; C:GO:0005886; C:GO:0005912; C:GO:0005923; P:GO:0006457; P:GO:0006468; P:GO:0006874; P:GO:0006886; P:GO:0007049; F:GO:0008270; C:GO:0012505; P:GO:0014826; C:GO:0016021; C:GO:00…	P:autophagosome assembly; P:generation of catalytic spliceosome for second transesterification step; P:regulation of alternative mRNA splicing, via spliceosome; P:mRNA 3'-splice site recognition; C:Prp19 complex; P:regulation of systemic arterial blood pressure by endothelin; F:single-stranded RNA binding; F:mRNA binding; F:GTPase activity; F:hormone activity; F:ATP binding; F:GTP binding; C:extr…	EC:2.7.1; EC:3.6.1; EC:2.7.11.1; EC:2.7; EC:2; EC:3.6; EC:3	Transferring phosphorus-containing groups; Acting on acid anhydrides; Non-specific serine/threonine protein kinase; Transferring phosphorus-containing groups; Transferases; Acting on acid anhydrides; Hydrolases
ZFLNCT19156	Danio rerio genome assembly, chromosome: 23	882	20	0	94.53	24	F:GO:0000298; F:GO:0005543; C:GO:0005634; C:GO:0005768; C:GO:0005829; P:GO:0007015; P:GO:0007160; F:GO:0008486; C:GO:0016021; P:GO:0030100; C:GO:0030659; C:GO:0032587; F:GO:0034431; F:GO:0034432; C:GO:0043005; C:GO:0045202; P:GO:0048812; F:GO:0050072; P:GO:0071543; P:GO:0097320; P:GO:1900006; P:GO:1901907; P:GO:1901909; P:GO:1901911	F:endopolyphosphatase activity; F:phospholipid binding; C:nucleus; C:endosome; C:cytosol; P:actin filament organization; P:cell-matrix adhesion; F:diphosphoinositol-polyphosphate diphosphatase activity; C:integral component of membrane; P:regulation of endocytosis; C:cytoplasmic vesicle membrane; C:ruffle membrane; F:bis(5'-adenosyl)-hexaphosphatase activity; F:bis(5'-adenosyl)-pentaphosphatase a…	EC:3.6.1; EC:3.6.1.30; EC:3.6.1.52; EC:3.6.1.10; EC:3.6; EC:3; EC:3.6.1.9	Acting on acid anhydrides; Acting on acid anhydrides; Diphosphoinositol-polyphosphate diphosphatase; Endopolyphosphatase; Acting on acid anhydrides; Hydrolases; Nucleotide diphosphatase
ZFLNCT19214	Danio rerio genome assembly, chromosome: 23	6213	20	0	95.96	23	C:GO:0000502; P:GO:0001738; F:GO:0005178; F:GO:0005201; C:GO:0005610; C:GO:0005615; C:GO:0005634; C:GO:0005829; P:GO:0007229; P:GO:0007411; P:GO:0008104; P:GO:0009887; P:GO:0010506; F:GO:0015248; F:GO:0015485; P:GO:0015918; C:GO:0016020; P:GO:0030155; P:GO:0030334; P:GO:0035138; P:GO:0035141; P:GO:0045995; P:GO:0098609	C:proteasome complex; P:morphogenesis of a polarized epithelium; F:integrin binding; F:extracellular matrix structural constituent; C:laminin-5 complex; C:extracellular space; C:nucleus; C:cytosol; P:integrin-mediated signaling pathway; P:axon guidance; P:protein localization; P:animal organ morphogenesis; P:regulation of autophagy; F:sterol transporter activity; F:cholesterol binding; P:sterol t…	EC:7	n/a
ZFLNCT19216	Danio rerio genome assembly, chromosome: 23	4879	20	0	94.44	42	P:GO:0000245; P:GO:0001738; C:GO:0002116; F:GO:0004674; F:GO:0005178; F:GO:0005201; F:GO:0005524; C:GO:0005610; C:GO:0005634; C:GO:0005815; C:GO:0005881; C:GO:0005887; P:GO:0006355; P:GO:0006468; P:GO:0007162; P:GO:0007229; F:GO:0008028; P:GO:0008360; P:GO:0009887; F:GO:0015293; P:GO:0015718; F:GO:0017154; P:GO:0030334; P:GO:0031110; P:GO:0035138; P:GO:0035141; C:GO:0035371; P:GO:0035556; P:GO:00…	P:spliceosomal complex assembly; P:morphogenesis of a polarized epithelium; C:semaphorin receptor complex; F:protein serine/threonine kinase activity; F:integrin binding; F:extracellular matrix structural constituent; F:ATP binding; C:laminin-5 complex; C:nucleus; C:microtubule organizing center; C:cytoplasmic microtubule; C:integral component of plasma membrane; P:regulation of transcription, DN…	EC:2.7.1; EC:2.7; EC:2; EC:7	Transferring phosphorus-containing groups; Transferring phosphorus-containing groups; Transferases; n/a
ZFLNCT19317	Danio rerio genome assembly, chromosome: 23	489	14	2.28897e-168	94.68	28	P:GO:0000724; F:GO:0003690; F:GO:0003697; F:GO:0004046; F:GO:0004181; F:GO:0004568; C:GO:0005615; C:GO:0005634; C:GO:0005737; P:GO:0005975; P:GO:0006032; P:GO:0006508; P:GO:0006520; P:GO:0006631; P:GO:0007165; F:GO:0008061; C:GO:0016021; F:GO:0016829; F:GO:0022857; P:GO:0022904; P:GO:0036297; P:GO:0043604; P:GO:0043605; F:GO:0046872; F:GO:0048018; P:GO:0097009; P:GO:1990845; P:GO:2000275	P:double-strand break repair via homologous recombination; F:double-stranded DNA binding; F:single-stranded DNA binding; F:aminoacylase activity; F:metallocarboxypeptidase activity; F:chitinase activity; C:extracellular space; C:nucleus; C:cytoplasm; P:carbohydrate metabolic process; P:chitin catabolic process; P:proteolysis; P:cellular amino acid metabolic process; P:fatty acid metabolic process…	EC:3.5.1; EC:3.2; EC:3.4; EC:3.4.17; EC:3.5; EC:3; EC:4; EC:3.5.1.14; EC:3.2.1.14; EC:7; EC:3.2.1	Acting on carbon-nitrogen bonds, other than peptide bonds; Glycosylases; Acting on peptide bonds (peptidases); Acting on peptide bonds (peptidases); Acting on carbon-nitrogen bonds, other than peptide bonds; Hydrolases; Lyases; N-acyl-aliphatic-L-amino acid amidohydrolase; Chitinase; n/a; Glycosylases
ZFLNCT19339	Danio rerio genome assembly, chromosome: 23	12138	20	0	94.04	59	P:GO:0000122; F:GO:0000978; F:GO:0000981; P:GO:0001676; P:GO:0001755; P:GO:0001894; P:GO:0001966; P:GO:0002042; F:GO:0003774; F:GO:0003779; F:GO:0004129; F:GO:0004467; F:GO:0004683; F:GO:0005080; F:GO:0005085; F:GO:0005516; F:GO:0005524; C:GO:0005741; C:GO:0005751; C:GO:0005783; C:GO:0005794; C:GO:0005811; C:GO:0005923; C:GO:0005938; P:GO:0006123; P:GO:0006897; P:GO:0007098; P:GO:0007163; P:GO:00…	P:negative regulation of transcription by RNA polymerase II; F:RNA polymerase II proximal promoter sequence-specific DNA binding; F:RNA polymerase II transcription factor activity, sequence-specific DNA binding; P:long-chain fatty acid metabolic process; P:neural crest cell migration; P:tissue homeostasis; P:thigmotaxis; P:cell migration involved in sprouting angiogenesis; F:motor activity; F:act…	EC:2.7.1; EC:2.7.11.1; EC:1.9; EC:3.6.1; EC:1; EC:2.7; EC:2; EC:3.6; EC:6.2; EC:2.7.11.17; EC:3; EC:6.2.1.3; EC:6; EC:7.1.1.9; EC:6.2.1; EC:7	Transferring phosphorus-containing groups; Non-specific serine/threonine protein kinase; Acting on a heme group of donors; Acting on acid anhydrides; Oxidoreductases; Transferring phosphorus-containing groups; Transferases; Acting on acid anhydrides; Forming carbon-sulfur bonds; Calcium/calmodulin-dependent protein kinase; Hydrolases; Long-chain-fatty-acid--CoA ligase; Ligases; n/a; Forming carbo…
ZFLNCT19383	Danio rerio genome assembly, chromosome: 23	797	20	0	94.11	19	F:GO:0003677; F:GO:0004169; F:GO:0004582; F:GO:0004683; F:GO:0005516; F:GO:0005524; C:GO:0005581; C:GO:0005615; C:GO:0005634; C:GO:0005789; P:GO:0006506; P:GO:0010468; C:GO:0016021; P:GO:0018105; P:GO:0019348; P:GO:0035269; P:GO:0043249; P:GO:0061061; C:GO:0062023	F:DNA binding; F:dolichyl-phosphate-mannose-protein mannosyltransferase activity; F:dolichyl-phosphate beta-D-mannosyltransferase activity; F:calmodulin-dependent protein kinase activity; F:calmodulin binding; F:ATP binding; C:collagen trimer; C:extracellular space; C:nucleus; C:endoplasmic reticulum membrane; P:GPI anchor biosynthetic process; P:regulation of gene expression; C:integral componen…	EC:2.7.1; EC:2.4; EC:2.4.1.109; EC:2.7; EC:2; EC:2.7.11.17; EC:2.4.1.83; EC:2.4.1	Transferring phosphorus-containing groups; Glycosyltransferases; Dolichyl-phosphate-mannose--protein mannosyltransferase; Transferring phosphorus-containing groups; Transferases; Calcium/calmodulin-dependent protein kinase; Dolichyl-phosphate beta-D-mannosyltransferase; Glycosyltransferases
ZFLNCT19403	Danio rerio genome assembly, chromosome: 23	3723	20	0	91.75	15	F:GO:0000339; P:GO:0001885; P:GO:0002040; F:GO:0003677; F:GO:0003729; F:GO:0003743; F:GO:0005355; C:GO:0005634; P:GO:0006413; F:GO:0008270; C:GO:0016021; C:GO:0016281; P:GO:0043066; P:GO:0046323; P:GO:0061300	F:RNA cap binding; P:endothelial cell development; P:sprouting angiogenesis; F:DNA binding; F:mRNA binding; F:translation initiation factor activity; F:glucose transmembrane transporter activity; C:nucleus; P:translational initiation; F:zinc ion binding; C:integral component of membrane; C:eukaryotic translation initiation factor 4F complex; P:negative regulation of apoptotic process; P:glucose i…	EC:7	n/a
ZFLNCT19411	Danio rerio genome assembly, chromosome: 23	848	20	0	96.44	21	C:GO:0000015; F:GO:0000287; F:GO:0004089; F:GO:0004634; F:GO:0004930; C:GO:0005615; P:GO:0006096; P:GO:0006730; P:GO:0007166; P:GO:0007186; F:GO:0008270; C:GO:0009986; C:GO:0016021; P:GO:0016567; C:GO:0019005; F:GO:0022857; F:GO:0030552; P:GO:0032889; P:GO:0036269; P:GO:0043161; P:GO:0055085	C:phosphopyruvate hydratase complex; F:magnesium ion binding; F:carbonate dehydratase activity; F:phosphopyruvate hydratase activity; F:G-protein coupled receptor activity; C:extracellular space; P:glycolytic process; P:one-carbon metabolic process; P:cell surface receptor signaling pathway; P:G-protein coupled receptor signaling pathway; F:zinc ion binding; C:cell surface; C:integral component o…	EC:4.2.1; EC:4.2.1.1; EC:4.2.1.11; EC:4.2; EC:4; EC:7	Carbon-oxygen lyases; Carbonic anhydrase; Phosphopyruvate hydratase; Carbon-oxygen lyases; Lyases; n/a
ZFLNCT19467	Danio rerio genome assembly, chromosome: 23	761	16	0	97.66	13	P:GO:0001525; P:GO:0001935; F:GO:0005509; C:GO:0005576; C:GO:0005604; C:GO:0005887; C:GO:0005911; P:GO:0007519; P:GO:0008654; F:GO:0016780; P:GO:0043534; F:GO:0050839; P:GO:0098609	P:angiogenesis; P:endothelial cell proliferation; F:calcium ion binding; C:extracellular region; C:basement membrane; C:integral component of plasma membrane; C:cell-cell junction; P:skeletal muscle tissue development; P:phospholipid biosynthetic process; F:phosphotransferase activity, for other substituted phosphate groups; P:blood vessel endothelial cell migration; F:cell adhesion molecule bind…	EC:2.7; EC:2; EC:2.7.8	Transferring phosphorus-containing groups; Transferases; Transferring phosphorus-containing groups
ZFLNCT19491	Danio rerio genome assembly, chromosome: 23	376	20	0	94.11	25	P:GO:0001525; P:GO:0001707; F:GO:0005025; F:GO:0005085; F:GO:0005524; P:GO:0006468; P:GO:0007179; P:GO:0007399; P:GO:0007493; P:GO:0007507; F:GO:0016361; P:GO:0030509; P:GO:0031101; P:GO:0032924; P:GO:0034405; P:GO:0035023; P:GO:0043534; F:GO:0046332; C:GO:0048179; F:GO:0048185; P:GO:0048264; P:GO:0048844; P:GO:0050790; C:GO:0070724; P:GO:0097746	P:angiogenesis; P:mesoderm formation; F:transforming growth factor beta receptor activity, type I; F:guanyl-nucleotide exchange factor activity; F:ATP binding; P:protein phosphorylation; P:transforming growth factor beta receptor signaling pathway; P:nervous system development; P:endodermal cell fate determination; P:heart development; F:activin receptor activity, type I; P:BMP signaling pathway;…	EC:2.7.1; EC:2.7; EC:2; EC:2.7.11.30	Transferring phosphorus-containing groups; Transferring phosphorus-containing groups; Transferases; Receptor protein serine/threonine kinase
ZFLNCT19517	Danio rerio genome assembly, chromosome: 23	411	20	0	97.11
ZFLNCT19525	Danio rerio genome assembly, chromosome: 23	2428	20	0	88.74	39	C:GO:0000139; C:GO:0000151; P:GO:0000209; F:GO:0000309; F:GO:0004515; F:GO:0005509; F:GO:0005524; C:GO:0005634; C:GO:0005871; C:GO:0005874; P:GO:0007156; F:GO:0008017; P:GO:0008045; F:GO:0008289; P:GO:0008298; F:GO:0008574; P:GO:0009435; C:GO:0009986; C:GO:0016021; P:GO:0016192; P:GO:0030225; C:GO:0030424; C:GO:0030425; P:GO:0030433; P:GO:0030951; C:GO:0031410; F:GO:0034450; C:GO:0045211; P:GO:00…	C:Golgi membrane; C:ubiquitin ligase complex; P:protein polyubiquitination; F:nicotinamide-nucleotide adenylyltransferase activity; F:nicotinate-nucleotide adenylyltransferase activity; F:calcium ion binding; F:ATP binding; C:nucleus; C:kinesin complex; C:microtubule; P:homophilic cell adhesion via plasma membrane adhesion molecules; F:microtubule binding; P:motor neuron axon guidance; F:lipid bi…	EC:2.7.7.1; EC:3.6.1; EC:2.7; EC:2; EC:3.6; EC:3; EC:5.6.1.3; EC:2.7.7; EC:2.7.7.18	Nicotinamide-nucleotide adenylyltransferase; Acting on acid anhydrides; Transferring phosphorus-containing groups; Transferases; Acting on acid anhydrides; Hydrolases; n/a; Transferring phosphorus-containing groups; Nicotinate-nucleotide adenylyltransferase
ZFLNCT19536	Danio rerio genome assembly, chromosome: 23	2485	20	0	96.3	24	F:GO:0000978; F:GO:0000981; F:GO:0003682; F:GO:0004719; F:GO:0004985; C:GO:0005739; C:GO:0005887; P:GO:0006479; P:GO:0007218; F:GO:0008188; F:GO:0008270; P:GO:0009887; C:GO:0035517; P:GO:0038003; P:GO:0042407; F:GO:0042923; F:GO:0042975; C:GO:0043005; P:GO:0043652; P:GO:0045944; P:GO:0051726; P:GO:0070782; P:GO:1902742; P:GO:1904888	F:RNA polymerase II proximal promoter sequence-specific DNA binding; F:RNA polymerase II transcription factor activity, sequence-specific DNA binding; F:chromatin binding; F:protein-L-isoaspartate (D-aspartate) O-methyltransferase activity; F:opioid receptor activity; C:mitochondrion; C:integral component of plasma membrane; P:protein methylation; P:neuropeptide signaling pathway; F:neuropeptide …	EC:2.1; EC:2; EC:2.1.1.77; EC:2.1.1	Transferring one-carbon groups; Transferases; Protein-L-isoaspartate(D-aspartate) O-methyltransferase; Transferring one-carbon groups
ZFLNCT19554	Danio rerio genome assembly, chromosome: 23	1099	16	0	97.41	40	P:GO:0000266; P:GO:0000289; C:GO:0000932; F:GO:0000978; F:GO:0001228; F:GO:0004535; F:GO:0004687; F:GO:0005003; F:GO:0005125; F:GO:0005524; C:GO:0005615; C:GO:0005637; C:GO:0005741; C:GO:0005801; C:GO:0005802; C:GO:0005880; P:GO:0006397; P:GO:0006888; P:GO:0006955; P:GO:0007399; F:GO:0008017; P:GO:0009060; P:GO:0010606; C:GO:0016021; C:GO:0030008; F:GO:0030295; C:GO:0031251; P:GO:0032147; C:GO:00…	P:mitochondrial fission; P:nuclear-transcribed mRNA poly(A) tail shortening; C:P-body; F:RNA polymerase II proximal promoter sequence-specific DNA binding; F:transcriptional activator activity, RNA polymerase II transcription regulatory region sequence-specific DNA binding; F:poly(A)-specific ribonuclease activity; F:myosin light chain kinase activity; F:ephrin receptor activity; F:cytokine activ…	EC:2.7.1; EC:2.7.10; EC:2.7.10.1; EC:3.1; EC:2.7.11.18; EC:2.7; EC:3.1.13; EC:2; EC:3; EC:3.1.15; EC:3.1.13.4	Transferring phosphorus-containing groups; Transferring phosphorus-containing groups; Receptor protein-tyrosine kinase; Acting on ester bonds; [Myosin light-chain] kinase; Transferring phosphorus-containing groups; Acting on ester bonds; Transferases; Hydrolases; Acting on ester bonds; Poly(A)-specific ribonuclease
ZFLNCT19625	Danio rerio genome assembly, chromosome: 23	6160	20	0	99.15	46	C:GO:0000138; F:GO:0000978; F:GO:0000981; P:GO:0002176; F:GO:0003995; F:GO:0004483; F:GO:0004867; F:GO:0005484; F:GO:0005544; C:GO:0005615; C:GO:0005634; C:GO:0005829; C:GO:0005834; P:GO:0005986; P:GO:0006000; P:GO:0006002; P:GO:0006094; P:GO:0006357; P:GO:0006370; P:GO:0006888; P:GO:0007186; P:GO:0007281; P:GO:0007283; P:GO:0007417; P:GO:0007507; P:GO:0007596; P:GO:0008584; P:GO:0010951; P:GO:00…	C:Golgi trans cisterna; F:RNA polymerase II proximal promoter sequence-specific DNA binding; F:RNA polymerase II transcription factor activity, sequence-specific DNA binding; P:male germ cell proliferation; F:acyl-CoA dehydrogenase activity; F:mRNA (nucleoside-2'-O-)-methyltransferase activity; F:serine-type endopeptidase inhibitor activity; F:SNAP receptor activity; F:calcium-dependent phospholi…	EC:2.1.1.57; EC:3.1.3.23; EC:3.1.3; EC:2.1; EC:1.3; EC:3.1; EC:1; EC:2; EC:3; EC:3.1.3.11; EC:1.3.99.3; EC:2.1.1	Methyltransferase cap1; Sugar-phosphatase; Acting on ester bonds; Transferring one-carbon groups; Acting on the CH-CH group of donors; Acting on ester bonds; Oxidoreductases; Transferases; Hydrolases; Fructose-bisphosphatase; Acting on the CH-CH group of donors; Transferring one-carbon groups
ZFLNCT19633	Danio rerio genome assembly, chromosome: 23	1528	20	0	95.62	29	P:GO:0000122; P:GO:0000226; P:GO:0000278; F:GO:0000978; F:GO:0003924; F:GO:0004879; F:GO:0005200; F:GO:0005525; C:GO:0005789; C:GO:0005874; C:GO:0005887; P:GO:0006749; C:GO:0008024; F:GO:0008270; P:GO:0009755; F:GO:0015098; P:GO:0015689; C:GO:0016529; P:GO:0021634; P:GO:0030154; C:GO:0030314; P:GO:0030522; P:GO:0032438; P:GO:0032786; C:GO:0042470; P:GO:0043066; P:GO:0045737; P:GO:0045944; F:GO:00…	P:negative regulation of transcription by RNA polymerase II; P:microtubule cytoskeleton organization; P:mitotic cell cycle; F:RNA polymerase II proximal promoter sequence-specific DNA binding; F:GTPase activity; F:nuclear receptor activity; F:structural constituent of cytoskeleton; F:GTP binding; C:endoplasmic reticulum membrane; C:microtubule; C:integral component of plasma membrane; P:glutathio…	EC:2.7.1; EC:3.6.1; EC:3.6; EC:3; EC:7	Transferring phosphorus-containing groups; Acting on acid anhydrides; Acting on acid anhydrides; Hydrolases; n/a
ZFLNCT19747	Danio rerio genome assembly, chromosome: 23	2390	20	0	83.62	12	P:GO:0000226; F:GO:0004447; F:GO:0004865; C:GO:0005887; P:GO:0006570; C:GO:0015630; C:GO:0030659; P:GO:0032515; P:GO:0042325; C:GO:0061617; P:GO:0098869	P:microtubule cytoskeleton organization; F:iodide peroxidase activity; F:protein serine/threonine phosphatase inhibitor activity; C:integral component of plasma membrane; P:tyrosine metabolic process; C:microtubule cytoskeleton; C:cytoplasmic vesicle membrane; P:negative regulation of phosphoprotein phosphatase activity; P:regulation of phosphorylation; C:MICOS complex; P:cellular oxidant detoxif…	EC:1.21; EC:1.11; EC:1; EC:1.11.1; EC:1.11.1.8; EC:1.21.1.1	Catalyzing the reaction X-H + Y-H = 'X-Y'; Acting on a peroxide as acceptor; Oxidoreductases; Acting on a peroxide as acceptor; Iodide peroxidase; Iodotyrosine deiodinase
ZFLNCT19750	Danio rerio genome assembly, chromosome: 23	1699	20	0	89.73
ZFLNCT19799	Danio rerio genome assembly, chromosome: 23	1671	10	0	94.29	10	F:GO:0005506; C:GO:0005737; P:GO:0006082; P:GO:0006805; F:GO:0008395; C:GO:0016021; F:GO:0016712; F:GO:0020037; P:GO:0042738; C:GO:0043231	F:iron ion binding; C:cytoplasm; P:organic acid metabolic process; P:xenobiotic metabolic process; F:steroid hydroxylase activity; C:integral component of membrane; F:oxidoreductase activity, acting on paired donors, with incorporation or reduction of molecular oxygen, reduced flavin or flavoprotein as one donor, and incorporation of one atom of oxygen; F:heme binding; P:exogenous drug catabolic …	EC:1; EC:1.14; EC:1.14.14	Oxidoreductases; Acting on paired donors, with incorporation or reduction of molecular oxygen. The oxygen incorporated need not be derived from O(2); Acting on paired donors, with incorporation or reduction of molecular oxygen. The oxygen incorporated need not be derived from O(2)
ZFLNCT19827	Danio rerio genome assembly, chromosome: 23	2279	20	5.36525e-159	93.96	24	P:GO:0001510; C:GO:0005737; C:GO:0005943; C:GO:0005944; P:GO:0007268; F:GO:0008171; F:GO:0008173; P:GO:0014065; F:GO:0016303; P:GO:0016310; P:GO:0016477; F:GO:0017069; C:GO:0031594; F:GO:0035005; P:GO:0036092; P:GO:0040031; C:GO:0043005; F:GO:0046934; F:GO:0046982; F:GO:0052812; P:GO:0097113; P:GO:0098609; C:GO:0098839; P:GO:0098970	P:RNA methylation; C:cytoplasm; C:phosphatidylinositol 3-kinase complex, class IA; C:phosphatidylinositol 3-kinase complex, class IB; P:chemical synaptic transmission; F:O-methyltransferase activity; F:RNA methyltransferase activity; P:phosphatidylinositol 3-kinase signaling; F:1-phosphatidylinositol-3-kinase activity; P:phosphorylation; P:cell migration; F:snRNA binding; C:neuromuscular junction…	EC:2.7.1; EC:2.1; EC:2.7.1.153; EC:2.7.1.154; EC:2.7; EC:2; EC:2.7.1.137; EC:2.1.1	Transferring phosphorus-containing groups; Transferring one-carbon groups; Phosphatidylinositol-4,5-bisphosphate 3-kinase; Phosphatidylinositol-4-phosphate 3-kinase; Transferring phosphorus-containing groups; Transferases; Phosphatidylinositol 3-kinase; Transferring one-carbon groups
ZFLNCT19923	Danio rerio genome assembly, chromosome: 24	913	20	0	98.54	29	P:GO:0001955; F:GO:0004867; C:GO:0005581; C:GO:0005615; P:GO:0005975; P:GO:0006955; P:GO:0007186; P:GO:0007204; F:GO:0008191; C:GO:0009897; F:GO:0016493; P:GO:0019722; F:GO:0019957; P:GO:0030198; C:GO:0030659; C:GO:0031225; C:GO:0031301; P:GO:0045765; P:GO:0051726; P:GO:0060326; C:GO:0062023; P:GO:0070098; P:GO:0090049; P:GO:0090210; P:GO:0090263; P:GO:1904684; F:GO:1904928; P:GO:1990791; C:GO:19…	P:blood vessel maturation; F:serine-type endopeptidase inhibitor activity; C:collagen trimer; C:extracellular space; P:carbohydrate metabolic process; P:immune response; P:G-protein coupled receptor signaling pathway; P:positive regulation of cytosolic calcium ion concentration; F:metalloendopeptidase inhibitor activity; C:external side of plasma membrane; F:C-C chemokine receptor activity; P:cal…
ZFLNCT20016	Danio rerio genome assembly, chromosome: 24	537	20	0	89.55	4	F:GO:0005096; F:GO:0005543; P:GO:0007165; P:GO:0050790	F:GTPase activator activity; F:phospholipid binding; P:signal transduction; P:regulation of catalytic activity
ZFLNCT20024	Danio rerio genome assembly, chromosome: 24	1563	20	0	95.76	31	F:GO:0003988; F:GO:0004601; F:GO:0004849; F:GO:0005524; C:GO:0005739; C:GO:0005777; C:GO:0005829; P:GO:0006081; F:GO:0008270; F:GO:0008289; F:GO:0015293; C:GO:0016021; P:GO:0016310; C:GO:0017101; F:GO:0019145; P:GO:0019430; P:GO:0032385; F:GO:0033814; P:GO:0043517; F:GO:0043878; P:GO:0044206; P:GO:0044211; P:GO:0045321; P:GO:0045329; P:GO:0045454; F:GO:0047105; F:GO:0050632; F:GO:0050633; P:GO:00…	F:acetyl-CoA C-acyltransferase activity; F:peroxidase activity; F:uridine kinase activity; F:ATP binding; C:mitochondrion; C:peroxisome; C:cytosol; P:cellular aldehyde metabolic process; F:zinc ion binding; F:lipid binding; F:symporter activity; C:integral component of membrane; P:phosphorylation; C:aminoacyl-tRNA synthetase multienzyme complex; F:aminobutyraldehyde dehydrogenase activity; P:remo…	EC:2.7.1.48; EC:2.3.1.16; EC:1.11.1.24; EC:1.2.1; EC:1.2; EC:2.3; EC:1.2.1.47; EC:1.11; EC:1; EC:2.7; EC:2; EC:2.3.1.176; EC:2.3.1.155; EC:1.11.1; EC:7; EC:1.2.1.5; EC:1.2.1.19; EC:1.2.1.3; EC:2.3.1	Uridine kinase; Acetyl-CoA C-acyltransferase; n/a; Acting on the aldehyde or oxo group of donors; Acting on the aldehyde or oxo group of donors; Acyltransferases; 4-trimethylammoniobutyraldehyde dehydrogenase; Acting on a peroxide as acceptor; Oxidoreductases; Transferring phosphorus-containing groups; Transferases; Propanoyl-CoA C-acyltransferase; Acetyl-CoA C-myristoyltransferase; Acting on a p…
ZFLNCT20038	Danio rerio genome assembly, chromosome: 24	3774	20	0	96.93	26	C:GO:0000776; F:GO:0003692; F:GO:0003725; F:GO:0004694; F:GO:0005524; C:GO:0005764; C:GO:0005769; C:GO:0005770; C:GO:0005794; C:GO:0005829; P:GO:0006623; P:GO:0008090; P:GO:0009267; C:GO:0010008; P:GO:0010998; C:GO:0014069; C:GO:0016021; P:GO:0016236; C:GO:0030136; C:GO:0030897; P:GO:0034058; F:GO:0046872; P:GO:0051607; P:GO:0097106; P:GO:0097484; C:GO:1904115	C:kinetochore; F:left-handed Z-DNA binding; F:double-stranded RNA binding; F:eukaryotic translation initiation factor 2alpha kinase activity; F:ATP binding; C:lysosome; C:early endosome; C:late endosome; C:Golgi apparatus; C:cytosol; P:protein targeting to vacuole; P:retrograde axonal transport; P:cellular response to starvation; C:endosome membrane; P:regulation of translational initiation by eI…	EC:2.7.1; EC:2.7; EC:2	Transferring phosphorus-containing groups; Transferring phosphorus-containing groups; Transferases
ZFLNCT20176	Danio rerio genome assembly, chromosome: 24	448	10	0	97.55	19	P:GO:0001525; P:GO:0002084; F:GO:0004060; F:GO:0004145; F:GO:0004553; P:GO:0006637; F:GO:0008474; P:GO:0009447; P:GO:0010507; F:GO:0019809; C:GO:0031514; P:GO:0032918; P:GO:0034198; P:GO:0042407; F:GO:0047617; P:GO:0048240; C:GO:0061617; F:GO:0070513; P:GO:0097190	P:angiogenesis; P:protein depalmitoylation; F:arylamine N-acetyltransferase activity; F:diamine N-acetyltransferase activity; F:hydrolase activity, hydrolyzing O-glycosyl compounds; P:acyl-CoA metabolic process; F:palmitoyl-(protein) hydrolase activity; P:putrescine catabolic process; P:negative regulation of autophagy; F:spermidine binding; C:motile cilium; P:spermidine acetylation; P:cellular r…	EC:3.1.2.22; EC:3.2.1; EC:3.1.2; EC:2.3.1.57; EC:2.3; EC:3.2; EC:3.1; EC:2; EC:2.3.1.5; EC:3; EC:3.1.2.20; EC:2.3.1	Palmitoyl-protein hydrolase; Glycosylases; Acting on ester bonds; Diamine N-acetyltransferase; Acyltransferases; Glycosylases; Acting on ester bonds; Transferases; Arylamine N-acetyltransferase; Hydrolases; Acyl-CoA hydrolase; Acyltransferases
ZFLNCT02128	Danio rerio genome assembly, chromosome: 3	4457	14	0	91.22	12	F:GO:0003723; C:GO:0005747; P:GO:0006979; P:GO:0007015; C:GO:0015629; C:GO:0031305; P:GO:0036444; F:GO:0046983; F:GO:0051015; P:GO:0051560; P:GO:1900026; C:GO:1990246	F:RNA binding; C:mitochondrial respiratory chain complex I; P:response to oxidative stress; P:actin filament organization; C:actin cytoskeleton; C:integral component of mitochondrial inner membrane; P:calcium import into the mitochondrion; F:protein dimerization activity; F:actin filament binding; P:mitochondrial calcium ion homeostasis; P:positive regulation of substrate adhesion-dependent cell …
ZFLNCT02207	Danio rerio genome assembly, chromosome: 3	623	20	0	91.86	44	P:GO:0002092; F:GO:0003677; F:GO:0003779; F:GO:0003899; F:GO:0003950; F:GO:0004383; F:GO:0004620; F:GO:0004672; F:GO:0004842; F:GO:0005080; F:GO:0005524; F:GO:0005525; F:GO:0005543; C:GO:0005576; C:GO:0005665; C:GO:0005666; C:GO:0005736; C:GO:0005856; C:GO:0005886; P:GO:0006182; P:GO:0006351; P:GO:0006468; P:GO:0006886; P:GO:0007168; C:GO:0008021; F:GO:0008270; P:GO:0009395; C:GO:0014069; C:GO:00…	P:positive regulation of receptor internalization; F:DNA binding; F:actin binding; F:DNA-directed 5'-3' RNA polymerase activity; F:NAD+ ADP-ribosyltransferase activity; F:guanylate cyclase activity; F:phospholipase activity; F:protein kinase activity; F:ubiquitin-protein transferase activity; F:protein kinase C binding; F:ATP binding; F:GTP binding; F:phospholipid binding; C:extracellular region;…	EC:2.7.1; EC:2.4.2; EC:4.6; EC:2.7.7; EC:4.6.1.2; EC:3.1.1; EC:3.1; EC:2.4; EC:2.7; EC:2; EC:3; EC:4; EC:2.4.2.30; EC:2.7.7.6; EC:2.4.2.31	Transferring phosphorus-containing groups; Glycosyltransferases; Phosphorus-oxygen lyases; Transferring phosphorus-containing groups; Guanylate cyclase; Acting on ester bonds; Acting on ester bonds; Glycosyltransferases; Transferring phosphorus-containing groups; Transferases; Hydrolases; Lyases; NAD(+) ADP-ribosyltransferase; DNA-directed RNA polymerase; NAD(+)--protein-arginine ADP-ribosyltrans…
ZFLNCT02247	Danio rerio genome assembly, chromosome: 3	1327	20	0	93.2	2	F:GO:0005525; C:GO:0016021	F:GTP binding; C:integral component of membrane
ZFLNCT02291	Danio rerio genome assembly, chromosome: 3	1282	20	0	96.15	26	C:GO:0000139; F:GO:0004908; C:GO:0005576; C:GO:0005813; P:GO:0006357; P:GO:0006487; P:GO:0006829; F:GO:0008017; C:GO:0008024; F:GO:0008270; F:GO:0008324; F:GO:0008408; F:GO:0008409; P:GO:0019221; F:GO:0030144; C:GO:0030285; P:GO:0030705; P:GO:0031122; C:GO:0031901; P:GO:0032786; P:GO:0045737; F:GO:0051959; F:GO:0061575; P:GO:0070658; P:GO:0090503; P:GO:0098655	C:Golgi membrane; F:interleukin-1 receptor activity; C:extracellular region; C:centrosome; P:regulation of transcription by RNA polymerase II; P:protein N-linked glycosylation; P:zinc ion transport; F:microtubule binding; C:cyclin/CDK positive transcription elongation factor complex; F:zinc ion binding; F:cation transmembrane transporter activity; F:3'-5' exonuclease activity; F:5'-3' exonuclease…	EC:2.7.1; EC:3.1; EC:2.4; EC:2; EC:3; EC:7; EC:2.4.1.155; EC:2.4.1	Transferring phosphorus-containing groups; Acting on ester bonds; Glycosyltransferases; Transferases; Hydrolases; n/a; Alpha-1,6-mannosyl-glycoprotein 6-beta-N-acetylglucosaminyltransferase; Glycosyltransferases
ZFLNCT02325	Danio rerio genome assembly, chromosome: 3	812	19	0	89.76
ZFLNCT02388	Danio rerio genome assembly, chromosome: 3	378	11	0	98.56	39	P:GO:0001878; F:GO:0003735; F:GO:0004550; F:GO:0005524; F:GO:0005525; C:GO:0005763; C:GO:0005774; C:GO:0005802; C:GO:0005856; C:GO:0005891; C:GO:0005925; C:GO:0005938; P:GO:0006165; P:GO:0006183; P:GO:0006228; P:GO:0006241; P:GO:0006886; P:GO:0006936; P:GO:0007268; P:GO:0007528; F:GO:0008331; P:GO:0016192; P:GO:0016567; C:GO:0019005; P:GO:0032543; C:GO:0033179; C:GO:0042383; P:GO:0043161; C:GO:00…	P:response to yeast; F:structural constituent of ribosome; F:nucleoside diphosphate kinase activity; F:ATP binding; F:GTP binding; C:mitochondrial small ribosomal subunit; C:vacuolar membrane; C:trans-Golgi network; C:cytoskeleton; C:voltage-gated calcium channel complex; C:focal adhesion; C:cell cortex; P:nucleoside diphosphate phosphorylation; P:GTP biosynthetic process; P:UTP biosynthetic proc…	EC:7.1.3.1; EC:2.7; EC:2.7.4.6; EC:2; EC:2.7.4; EC:7	n/a; Transferring phosphorus-containing groups; Nucleoside-diphosphate kinase; Transferases; Transferring phosphorus-containing groups; n/a
ZFLNCT02438	Danio rerio genome assembly, chromosome: 3	1790	18	0	94.29	22	F:GO:0003924; F:GO:0005525; C:GO:0005856; C:GO:0005886; C:GO:0005938; P:GO:0007015; P:GO:0007163; P:GO:0007219; P:GO:0007264; F:GO:0008270; P:GO:0008360; C:GO:0016021; P:GO:0016477; F:GO:0016491; P:GO:0016567; F:GO:0019901; P:GO:0030433; P:GO:0030865; C:GO:0031410; P:GO:0032956; C:GO:0042995; F:GO:0061630	F:GTPase activity; F:GTP binding; C:cytoskeleton; C:plasma membrane; C:cell cortex; P:actin filament organization; P:establishment or maintenance of cell polarity; P:Notch signaling pathway; P:small GTPase mediated signal transduction; F:zinc ion binding; P:regulation of cell shape; C:integral component of membrane; P:cell migration; F:oxidoreductase activity; P:protein ubiquitination; F:protein …	EC:3.6.1; EC:1; EC:2; EC:3.6; EC:3	Acting on acid anhydrides; Oxidoreductases; Transferases; Acting on acid anhydrides; Hydrolases
ZFLNCT02473	Danio rerio genome assembly, chromosome: 3	116888	20	0	97.91	77	C:GO:0000118; F:GO:0000978; F:GO:0000981; F:GO:0001591; P:GO:0001756; P:GO:0001963; F:GO:0004042; F:GO:0004714; F:GO:0004930; F:GO:0005030; F:GO:0005085; F:GO:0005201; F:GO:0005524; C:GO:0005615; C:GO:0005759; C:GO:0005834; P:GO:0006047; P:GO:0006357; P:GO:0006526; P:GO:0007015; P:GO:0007169; P:GO:0007194; P:GO:0007195; P:GO:0007264; P:GO:0007281; P:GO:0007368; P:GO:0007417; P:GO:0007548; F:GO:00…	C:histone deacetylase complex; F:RNA polymerase II proximal promoter sequence-specific DNA binding; F:RNA polymerase II transcription factor activity, sequence-specific DNA binding; F:dopamine neurotransmitter receptor activity, coupled via Gi/Go; P:somitogenesis; P:synaptic transmission, dopaminergic; F:acetyl-CoA:L-glutamate N-acetyltransferase activity; F:transmembrane receptor protein tyrosin…	EC:2.7.1; EC:2.7.10.1; EC:3.5.1.98; EC:2.7.10; EC:3.5.1; EC:2.3; EC:2.3.1.1; EC:2.4; EC:2.7; EC:2; EC:3; EC:3.5; EC:2.4.1; EC:2.3.1	Transferring phosphorus-containing groups; Receptor protein-tyrosine kinase; Histone deacetylase; Transferring phosphorus-containing groups; Acting on carbon-nitrogen bonds, other than peptide bonds; Acyltransferases; Amino-acid N-acetyltransferase; Glycosyltransferases; Transferring phosphorus-containing groups; Transferases; Hydrolases; Acting on carbon-nitrogen bonds, other than peptide bonds;…
ZFLNCT02488	Danio rerio genome assembly, chromosome: 3	6606	20	0	94.44	34	P:GO:0000070; P:GO:0000122; C:GO:0000776; C:GO:0000785; F:GO:0000978; F:GO:0001227; P:GO:0003407; F:GO:0003730; F:GO:0004879; C:GO:0005615; C:GO:0005829; P:GO:0006417; P:GO:0006914; P:GO:0007399; F:GO:0008270; P:GO:0009755; C:GO:0009897; C:GO:0016021; C:GO:0016604; C:GO:0030027; P:GO:0030154; C:GO:0030175; C:GO:0030425; C:GO:0030426; P:GO:0030522; P:GO:0032922; P:GO:0043984; P:GO:0045944; C:GO:00…	P:mitotic sister chromatid segregation; P:negative regulation of transcription by RNA polymerase II; C:kinetochore; C:chromatin; F:RNA polymerase II proximal promoter sequence-specific DNA binding; F:transcriptional repressor activity, RNA polymerase II transcription regulatory region sequence-specific DNA binding; P:neural retina development; F:mRNA 3'-UTR binding; F:nuclear receptor activity; C…
ZFLNCT02554	Danio rerio genome assembly, chromosome: 3	752	20	0	97.18	66	P:GO:0000165; F:GO:0000978; F:GO:0000981; P:GO:0001947; P:GO:0003146; P:GO:0003171; F:GO:0004622; F:GO:0004707; F:GO:0005096; F:GO:0005388; F:GO:0005509; F:GO:0005524; F:GO:0005525; C:GO:0005730; C:GO:0005769; C:GO:0005793; C:GO:0005815; C:GO:0005829; C:GO:0005886; P:GO:0006357; P:GO:0006468; P:GO:0006874; P:GO:0006897; P:GO:0006915; P:GO:0007166; P:GO:0007420; F:GO:0008081; F:GO:0008083; F:GO:00…	P:MAPK cascade; F:RNA polymerase II proximal promoter sequence-specific DNA binding; F:RNA polymerase II transcription factor activity, sequence-specific DNA binding; P:heart looping; P:heart jogging; P:atrioventricular valve development; F:lysophospholipase activity; F:MAP kinase activity; F:GTPase activator activity; F:calcium-transporting ATPase activity; F:calcium ion binding; F:ATP binding; …	EC:2.7.1; EC:2.7.11.1; EC:7.2.2.10; EC:3.1.1; EC:7.1.3.1; EC:3.1.4; EC:3.6.1; EC:3.1; EC:7.1.2.1; EC:2.7.11.24; EC:3.6.1.13; EC:2.7; EC:2; EC:3.6; EC:3; EC:3.1.1.5; EC:7; EC:3.1.1.1	Transferring phosphorus-containing groups; Non-specific serine/threonine protein kinase; n/a; Acting on ester bonds; n/a; Acting on ester bonds; Acting on acid anhydrides; Acting on ester bonds; n/a; Mitogen-activated protein kinase; ADP-ribose diphosphatase; Transferring phosphorus-containing groups; Transferases; Acting on acid anhydrides; Hydrolases; Lysophospholipase; n/a; Carboxylesterase
ZFLNCT02562	Danio rerio genome assembly, chromosome: 3	2410	20	0	91.4	19	P:GO:0000278; P:GO:0000727; F:GO:0003688; F:GO:0003697; F:GO:0005524; C:GO:0005634; C:GO:0005739; P:GO:0006267; P:GO:0006270; P:GO:0006567; F:GO:0008890; F:GO:0016787; F:GO:0017116; F:GO:0030170; P:GO:0032508; C:GO:0042555; P:GO:0043009; P:GO:0043066; F:GO:0043138	P:mitotic cell cycle; P:double-strand break repair via break-induced replication; F:DNA replication origin binding; F:single-stranded DNA binding; F:ATP binding; C:nucleus; C:mitochondrion; P:pre-replicative complex assembly involved in nuclear cell cycle DNA replication; P:DNA replication initiation; P:threonine catabolic process; F:glycine C-acetyltransferase activity; F:hydrolase activity; F:s…	EC:2.3; EC:3.6.4.12; EC:2; EC:3; EC:2.3.1.29; EC:2.3.1	Acyltransferases; DNA helicase; Transferases; Hydrolases; Glycine C-acetyltransferase; Acyltransferases
ZFLNCT02615	Danio rerio genome assembly, chromosome: 3	5530	20	0	91.87	12	C:GO:0001518; F:GO:0005248; C:GO:0005891; F:GO:0008332; P:GO:0019228; P:GO:0030317; P:GO:0035725; C:GO:0043005; P:GO:0045956; P:GO:0070509; P:GO:0070588; P:GO:0086010	C:voltage-gated sodium channel complex; F:voltage-gated sodium channel activity; C:voltage-gated calcium channel complex; F:low voltage-gated calcium channel activity; P:neuronal action potential; P:flagellated sperm motility; P:sodium ion transmembrane transport; C:neuron projection; P:positive regulation of calcium ion-dependent exocytosis; P:calcium ion import; P:calcium ion transmembrane tran…	EC:7	n/a
ZFLNCT02702	Danio rerio genome assembly, chromosome: 3	872	20	0	96.55	53	P:GO:0000281; C:GO:0000922; F:GO:0000978; F:GO:0000981; P:GO:0001881; F:GO:0003712; F:GO:0003723; F:GO:0003854; F:GO:0003924; F:GO:0004252; F:GO:0005096; F:GO:0005509; F:GO:0005525; C:GO:0005615; C:GO:0005682; C:GO:0005769; C:GO:0005802; C:GO:0005813; C:GO:0005829; C:GO:0005887; P:GO:0006508; P:GO:0006694; P:GO:0006886; P:GO:0007032; P:GO:0007601; F:GO:0008289; C:GO:0010008; P:GO:0016567; P:GO:00…	P:mitotic cytokinesis; C:spindle pole; F:RNA polymerase II proximal promoter sequence-specific DNA binding; F:RNA polymerase II transcription factor activity, sequence-specific DNA binding; P:receptor recycling; F:transcription coregulator activity; F:RNA binding; F:3-beta-hydroxy-delta5-steroid dehydrogenase activity; F:GTPase activity; F:serine-type endopeptidase activity; F:GTPase activator ac…	EC:3.4.21; EC:1.1.1; EC:2.3.1.48; EC:2.1.1.354; EC:2.1; EC:1.1; EC:2.3; EC:3.6.1; EC:3.4; EC:1; EC:2; EC:3.6; EC:3; EC:1.1.1.145; EC:2.1.1; EC:2.3.1	Acting on peptide bonds (peptidases); Acting on the CH-OH group of donors; Histone acetyltransferase; n/a; Transferring one-carbon groups; Acting on the CH-OH group of donors; Acyltransferases; Acting on acid anhydrides; Acting on peptide bonds (peptidases); Oxidoreductases; Transferases; Acting on acid anhydrides; Hydrolases; 3-beta-hydroxy-Delta(5)-steroid dehydrogenase; Transferring one-carbon…
ZFLNCT02791	Danio rerio genome assembly, chromosome: 3	3078	16	0	91.91	17	F:GO:0005109; F:GO:0005125; F:GO:0005525; C:GO:0005615; C:GO:0005737; C:GO:0005886; P:GO:0006886; C:GO:0014069; C:GO:0015629; P:GO:0016192; F:GO:0030234; P:GO:0030334; P:GO:0034446; P:GO:0045165; P:GO:0050790; P:GO:0060070; P:GO:0061001	F:frizzled binding; F:cytokine activity; F:GTP binding; C:extracellular space; C:cytoplasm; C:plasma membrane; P:intracellular protein transport; C:postsynaptic density; C:actin cytoskeleton; P:vesicle-mediated transport; F:enzyme regulator activity; P:regulation of cell migration; P:substrate adhesion-dependent cell spreading; P:cell fate commitment; P:regulation of catalytic activity; P:canonic…
ZFLNCT02795	Danio rerio genome assembly, chromosome: 3	421	20	1.9241e-146	98.52	25	P:GO:0000725; P:GO:0001836; F:GO:0003735; F:GO:0004672; F:GO:0005524; C:GO:0005634; C:GO:0005741; P:GO:0006412; P:GO:0006468; P:GO:0008053; P:GO:0008630; F:GO:0015267; C:GO:0016021; F:GO:0019843; C:GO:0022627; F:GO:0042803; P:GO:0043065; P:GO:0043123; P:GO:0043280; P:GO:0046686; F:GO:0046872; F:GO:0046982; P:GO:0051597; P:GO:0055085; P:GO:0097192	P:recombinational repair; P:release of cytochrome c from mitochondria; F:structural constituent of ribosome; F:protein kinase activity; F:ATP binding; C:nucleus; C:mitochondrial outer membrane; P:translation; P:protein phosphorylation; P:mitochondrial fusion; P:intrinsic apoptotic signaling pathway in response to DNA damage; F:channel activity; C:integral component of membrane; F:rRNA binding; C:…	EC:2.7.1; EC:2.7; EC:2; EC:7	Transferring phosphorus-containing groups; Transferring phosphorus-containing groups; Transferases; n/a
ZFLNCT02839	Danio rerio genome assembly, chromosome: 3	7792	20	0	93.41	10	F:GO:0005229; C:GO:0005829; C:GO:0005886; P:GO:0006821; P:GO:0015031; F:GO:0016757; C:GO:0034707; F:GO:0035091; P:GO:0042147; F:GO:0072320	F:intracellular calcium activated chloride channel activity; C:cytosol; C:plasma membrane; P:chloride transport; P:protein transport; F:transferase activity, transferring glycosyl groups; C:chloride channel complex; F:phosphatidylinositol binding; P:retrograde transport, endosome to Golgi; F:volume-sensitive chloride channel activity	EC:2.4; EC:2; EC:7	Glycosyltransferases; Transferases; n/a
ZFLNCT02976	Danio rerio genome assembly, chromosome: 3	34454	20	0	97.3	31	C:GO:0000139; C:GO:0000159; C:GO:0000815; C:GO:0001726; F:GO:0003676; F:GO:0005229; C:GO:0005654; C:GO:0005771; C:GO:0005829; C:GO:0005856; C:GO:0005886; P:GO:0006821; P:GO:0006900; P:GO:0007009; P:GO:0007165; F:GO:0008093; F:GO:0008270; P:GO:0015031; C:GO:0030175; P:GO:0030838; P:GO:0031952; P:GO:0032511; C:GO:0034707; P:GO:0043666; P:GO:0045892; P:GO:0045893; P:GO:0051017; P:GO:0051764; F:GO:00…	C:Golgi membrane; C:protein phosphatase type 2A complex; C:ESCRT III complex; C:ruffle; F:nucleic acid binding; F:intracellular calcium activated chloride channel activity; C:nucleoplasm; C:multivesicular body; C:cytosol; C:cytoskeleton; C:plasma membrane; P:chloride transport; P:vesicle budding from membrane; P:plasma membrane organization; P:signal transduction; F:cytoskeletal adaptor activity;…	EC:7	n/a
ZFLNCT02977	Danio rerio genome assembly, chromosome: 3	3440	20	0	90.46	16	C:GO:0001726; F:GO:0004713; F:GO:0005524; C:GO:0005654; C:GO:0005829; C:GO:0005856; P:GO:0007009; P:GO:0007420; F:GO:0008093; C:GO:0016020; C:GO:0030175; P:GO:0030838; P:GO:0038083; P:GO:0051017; P:GO:0051764; P:GO:2000251	C:ruffle; F:protein tyrosine kinase activity; F:ATP binding; C:nucleoplasm; C:cytosol; C:cytoskeleton; P:plasma membrane organization; P:brain development; F:cytoskeletal adaptor activity; C:membrane; C:filopodium; P:positive regulation of actin filament polymerization; P:peptidyl-tyrosine autophosphorylation; P:actin filament bundle assembly; P:actin crosslink formation; P:positive regulation of…	EC:2.7.1; EC:2.7.10; EC:2.7; EC:2	Transferring phosphorus-containing groups; Transferring phosphorus-containing groups; Transferring phosphorus-containing groups; Transferases
ZFLNCT02985	Danio rerio genome assembly, chromosome: 3	367	9	0	94.72	14	F:GO:0000978; F:GO:0001228; F:GO:0005096; C:GO:0005634; C:GO:0005737; C:GO:0005886; P:GO:0005975; P:GO:0009051; F:GO:0017057; P:GO:0034260; P:GO:0035556; P:GO:0045944; F:GO:0050211; P:GO:0090630	F:RNA polymerase II proximal promoter sequence-specific DNA binding; F:transcriptional activator activity, RNA polymerase II transcription regulatory region sequence-specific DNA binding; F:GTPase activator activity; C:nucleus; C:cytoplasm; C:plasma membrane; P:carbohydrate metabolic process; P:pentose-phosphate shunt, oxidative branch; F:6-phosphogluconolactonase activity; P:negative regulation …	EC:3.1; EC:2.4; EC:2; EC:3; EC:2.4.1.50; EC:3.1.1.31; EC:3.1.1.1; EC:2.4.1	Acting on ester bonds; Glycosyltransferases; Transferases; Hydrolases; Procollagen galactosyltransferase; 6-phosphogluconolactonase; Carboxylesterase; Glycosyltransferases
ZFLNCT02991	Danio rerio genome assembly, chromosome: 3	1627	20	0	91.96	29	F:GO:0000978; F:GO:0000981; P:GO:0001525; P:GO:0001755; P:GO:0001764; P:GO:0003007; P:GO:0003232; P:GO:0003342; F:GO:0005515; C:GO:0005634; C:GO:0005667; C:GO:0005768; C:GO:0005886; P:GO:0007189; P:GO:0007411; C:GO:0009986; C:GO:0016021; P:GO:0030901; P:GO:0030902; P:GO:0031016; P:GO:0031061; P:GO:0035066; P:GO:0045647; P:GO:0045944; P:GO:0048701; P:GO:0048741; P:GO:0055007; P:GO:0060059; F:GO:00…	F:RNA polymerase II proximal promoter sequence-specific DNA binding; F:RNA polymerase II transcription factor activity, sequence-specific DNA binding; P:angiogenesis; P:neural crest cell migration; P:neuron migration; P:heart morphogenesis; P:bulbus arteriosus development; P:proepicardium development; F:protein binding; C:nucleus; C:transcription factor complex; C:endosome; C:plasma membrane; P:a…
ZFLNCT03007	Danio rerio genome assembly, chromosome: 3	1057	20	0	93.15	15	F:GO:0004059; C:GO:0005634; C:GO:0005769; C:GO:0005886; P:GO:0008333; P:GO:0009648; C:GO:0016021; P:GO:0016567; P:GO:0030593; P:GO:0043951; P:GO:0045744; P:GO:0045938; F:GO:0046872; F:GO:0061630; P:GO:0098609	F:aralkylamine N-acetyltransferase activity; C:nucleus; C:early endosome; C:plasma membrane; P:endosome to lysosome transport; P:photoperiodism; C:integral component of membrane; P:protein ubiquitination; P:neutrophil chemotaxis; P:negative regulation of cAMP-mediated signaling; P:negative regulation of G-protein coupled receptor protein signaling pathway; P:positive regulation of circadian sleep…	EC:2.3; EC:2.3.1.87; EC:2; EC:2.3.1	Acyltransferases; Aralkylamine N-acetyltransferase; Transferases; Acyltransferases
ZFLNCT03036	Danio rerio genome assembly, chromosome: 3	712	20	0	93.1	26	P:GO:0000398; P:GO:0000470; F:GO:0000978; F:GO:0000981; F:GO:0003723; F:GO:0004888; C:GO:0005730; C:GO:0005739; C:GO:0005887; P:GO:0006357; P:GO:0007169; P:GO:0007210; P:GO:0007268; F:GO:0022850; P:GO:0030490; C:GO:0031428; C:GO:0032040; P:GO:0034220; P:GO:0035556; P:GO:0042391; C:GO:0043005; C:GO:0045202; C:GO:0046540; F:GO:0046872; P:GO:0050877; C:GO:0071011	P:mRNA splicing, via spliceosome; P:maturation of LSU-rRNA; F:RNA polymerase II proximal promoter sequence-specific DNA binding; F:RNA polymerase II transcription factor activity, sequence-specific DNA binding; F:RNA binding; F:transmembrane signaling receptor activity; C:nucleolus; C:mitochondrion; C:integral component of plasma membrane; P:regulation of transcription by RNA polymerase II; P:tra…	EC:7	n/a
ZFLNCT03046	Danio rerio genome assembly, chromosome: 3	2601	20	0	92.65
ZFLNCT03057	Danio rerio genome assembly, chromosome: 3	3955	20	0	85.39	43	F:GO:0000978; F:GO:0001228; F:GO:0003854; F:GO:0004149; F:GO:0004687; F:GO:0005179; F:GO:0005524; C:GO:0005576; C:GO:0005634; C:GO:0005759; C:GO:0005829; C:GO:0005887; P:GO:0006099; P:GO:0006261; P:GO:0006282; P:GO:0006457; P:GO:0006468; P:GO:0006694; P:GO:0006754; P:GO:0007165; F:GO:0008047; P:GO:0008643; P:GO:0009408; F:GO:0015293; F:GO:0017116; F:GO:0019888; F:GO:0019903; P:GO:0030097; F:GO:00…	F:RNA polymerase II proximal promoter sequence-specific DNA binding; F:transcriptional activator activity, RNA polymerase II transcription regulatory region sequence-specific DNA binding; F:3-beta-hydroxy-delta5-steroid dehydrogenase activity; F:dihydrolipoyllysine-residue succinyltransferase activity; F:myosin light chain kinase activity; F:hormone activity; F:ATP binding; C:extracellular region…	EC:2.7.1; EC:1.1.1; EC:1.1; EC:2.3; EC:3.6.4.12; EC:2.7.11.18; EC:1; EC:2.7; EC:2; EC:2.3.1.61; EC:1.1.1.145; EC:7; EC:2.3.1	Transferring phosphorus-containing groups; Acting on the CH-OH group of donors; Acting on the CH-OH group of donors; Acyltransferases; DNA helicase; [Myosin light-chain] kinase; Oxidoreductases; Transferring phosphorus-containing groups; Transferases; Dihydrolipoyllysine-residue succinyltransferase; 3-beta-hydroxy-Delta(5)-steroid dehydrogenase; n/a; Acyltransferases
ZFLNCT03083	Danio rerio genome assembly, chromosome: 3	1204	8	0	92.83	5	P:GO:0001755; C:GO:0005874; P:GO:0007165; P:GO:0034446; F:GO:0051020	P:neural crest cell migration; C:microtubule; P:signal transduction; P:substrate adhesion-dependent cell spreading; F:GTPase binding
ZFLNCT03089	Danio rerio genome assembly, chromosome: 3	3668	20	0	93.08	7	F:GO:0003723; F:GO:0005094; C:GO:0005829; P:GO:0007266; P:GO:0010923; C:GO:0016020; F:GO:0019902	F:RNA binding; F:Rho GDP-dissociation inhibitor activity; C:cytosol; P:Rho protein signal transduction; P:negative regulation of phosphatase activity; C:membrane; F:phosphatase binding
ZFLNCT03103	Danio rerio genome assembly, chromosome: 3	1022	20	0	94.93
ZFLNCT03115	Danio rerio genome assembly, chromosome: 3	971	20	0	91.87	2	F:GO:0005548; P:GO:0015914	F:phospholipid transporter activity; P:phospholipid transport	EC:7	n/a
ZFLNCT03193	Danio rerio genome assembly, chromosome: 4	350	8	4.07145e-114	98.94
ZFLNCT03266	Danio rerio genome assembly, chromosome: 4	247	20	1.94006e-126	92.15	77	P:GO:0000122; P:GO:0000165; F:GO:0000978; F:GO:0000981; F:GO:0001217; P:GO:0001666; P:GO:0001934; P:GO:0001938; P:GO:0001946; P:GO:0001947; P:GO:0002040; P:GO:0002943; P:GO:0003140; F:GO:0004252; F:GO:0004707; F:GO:0004725; F:GO:0004930; F:GO:0005044; F:GO:0005524; C:GO:0005615; C:GO:0005747; C:GO:0005789; C:GO:0005887; P:GO:0006886; P:GO:0006888; P:GO:0006891; P:GO:0006897; P:GO:0007186; P:GO:00…	P:negative regulation of transcription by RNA polymerase II; P:MAPK cascade; F:RNA polymerase II proximal promoter sequence-specific DNA binding; F:RNA polymerase II transcription factor activity, sequence-specific DNA binding; F:bacterial-type RNA polymerase transcriptional repressor activity, sequence-specific DNA binding; P:response to hypoxia; P:positive regulation of protein phosphorylation;…	EC:2.7.1; EC:3.4.21; EC:2.7.11.1; EC:3.1.3.48; EC:2.7.7; EC:3.1.3; EC:1.3; EC:3.1; EC:7.1.1.2; EC:2.7.11.24; EC:1.6; EC:3.4; EC:1; EC:2.7; EC:2; EC:1.6.5.11; EC:1.6.5; EC:3; EC:7; EC:1.6.5.2	Transferring phosphorus-containing groups; Acting on peptide bonds (peptidases); Non-specific serine/threonine protein kinase; Protein-tyrosine-phosphatase; Transferring phosphorus-containing groups; Acting on ester bonds; Acting on the CH-CH group of donors; Acting on ester bonds; n/a; Mitogen-activated protein kinase; Acting on NADH or NADPH; Acting on peptide bonds (peptidases); Oxidoreductase…
ZFLNCT03333	Danio rerio genome assembly, chromosome: 4	4744	20	0	94.78	21	F:GO:0005163; F:GO:0005229; C:GO:0005615; C:GO:0005886; P:GO:0007169; P:GO:0007422; P:GO:0007613; C:GO:0008021; F:GO:0008083; C:GO:0016021; P:GO:0021675; C:GO:0030424; C:GO:0030425; P:GO:0033138; P:GO:0038180; P:GO:0043524; P:GO:0045664; F:GO:0046983; P:GO:0048812; P:GO:0050804; P:GO:1902476	F:nerve growth factor receptor binding; F:intracellular calcium activated chloride channel activity; C:extracellular space; C:plasma membrane; P:transmembrane receptor protein tyrosine kinase signaling pathway; P:peripheral nervous system development; P:memory; C:synaptic vesicle; F:growth factor activity; C:integral component of membrane; P:nerve development; C:axon; C:dendrite; P:positive regul…	EC:7	n/a
ZFLNCT03368	Danio rerio genome assembly, chromosome: 4	458	20	3.33603e-108	95.36	62	C:GO:0000139; F:GO:0000149; C:GO:0000408; P:GO:0000724; P:GO:0001947; P:GO:0002949; F:GO:0003690; F:GO:0003697; F:GO:0003723; F:GO:0003906; F:GO:0004000; F:GO:0004519; F:GO:0004528; F:GO:0004653; F:GO:0005525; F:GO:0005545; F:GO:0005546; C:GO:0005615; C:GO:0005730; C:GO:0005739; C:GO:0005783; C:GO:0005905; P:GO:0006154; P:GO:0006284; P:GO:0006486; C:GO:0008021; F:GO:0008311; F:GO:0008900; C:GO:00…	C:Golgi membrane; F:SNARE binding; C:EKC/KEOPS complex; P:double-strand break repair via homologous recombination; P:heart looping; P:tRNA threonylcarbamoyladenosine modification; F:double-stranded DNA binding; F:single-stranded DNA binding; F:RNA binding; F:DNA-(apurinic or apyrimidinic site) endonuclease activity; F:adenosine deaminase activity; F:endonuclease activity; F:phosphodiesterase I ac…	EC:3.1.11; EC:3.1.15; EC:7.2.2.6; EC:7.1.3.1; EC:3.1.4; EC:2.3; EC:3.1; EC:7.1.2.1; EC:3.5.4; EC:2.4; EC:2; EC:3; EC:3.5; EC:7; EC:2.3.1.234; EC:7.2.2.19; EC:2.4.1; EC:2.4.1.41; EC:3.1.4.1; EC:2.3.1; EC:3.5.4.4	Acting on ester bonds; Acting on ester bonds; n/a; n/a; Acting on ester bonds; Acyltransferases; Acting on ester bonds; n/a; Acting on carbon-nitrogen bonds, other than peptide bonds; Glycosyltransferases; Transferases; Hydrolases; Acting on carbon-nitrogen bonds, other than peptide bonds; n/a; N(6)-L-threonylcarbamoyladenine synthase; n/a; Glycosyltransferases; Polypeptide N-acetylgalactosaminyl…
ZFLNCT03472	Danio rerio genome assembly, chromosome: 4	607	20	0	93.25	23	F:GO:0000981; F:GO:0004177; F:GO:0004301; F:GO:0004463; F:GO:0005523; C:GO:0005634; C:GO:0005829; C:GO:0005861; P:GO:0006357; P:GO:0006508; P:GO:0006937; P:GO:0006954; F:GO:0008237; F:GO:0008270; P:GO:0009617; P:GO:0019370; F:GO:0030172; P:GO:0030593; F:GO:0031013; P:GO:0043171; F:GO:0043565; P:GO:0045214; P:GO:0055113	F:RNA polymerase II transcription factor activity, sequence-specific DNA binding; F:aminopeptidase activity; F:epoxide hydrolase activity; F:leukotriene-A4 hydrolase activity; F:tropomyosin binding; C:nucleus; C:cytosol; C:troponin complex; P:regulation of transcription by RNA polymerase II; P:proteolysis; P:regulation of muscle contraction; P:inflammatory response; F:metallopeptidase activity; F…	EC:3.3.2; EC:3.4.11; EC:3.3.2.6; EC:3.3.2.10; EC:3.4; EC:3.3; EC:3	Acting on ether bonds; Acting on peptide bonds (peptidases); Leukotriene-A(4) hydrolase; Soluble epoxide hydrolase; Acting on peptide bonds (peptidases); Acting on ether bonds; Hydrolases
ZFLNCT03478	Danio rerio genome assembly, chromosome: 4	1808	20	0	91.73	33	P:GO:0001525; P:GO:0001946; P:GO:0001958; P:GO:0002062; P:GO:0002574; F:GO:0005109; F:GO:0005125; C:GO:0005615; C:GO:0005886; P:GO:0008591; P:GO:0009826; P:GO:0010172; C:GO:0016021; P:GO:0021555; P:GO:0030182; P:GO:0031018; P:GO:0031101; P:GO:0033211; P:GO:0036342; F:GO:0038023; P:GO:0042692; P:GO:0045165; P:GO:0048703; P:GO:0048840; P:GO:0048884; P:GO:0051209; P:GO:0060028; P:GO:0060030; P:GO:00…	P:angiogenesis; P:lymphangiogenesis; P:endochondral ossification; P:chondrocyte differentiation; P:thrombocyte differentiation; F:frizzled binding; F:cytokine activity; C:extracellular space; C:plasma membrane; P:regulation of Wnt signaling pathway, calcium modulating pathway; P:unidimensional cell growth; P:embryonic body morphogenesis; C:integral component of membrane; P:midbrain-hindbrain boun…
ZFLNCT03492	Danio rerio genome assembly, chromosome: 4	712	20	0	89.08	8	F:GO:0005509; C:GO:0005615; C:GO:0005886; P:GO:0007224; C:GO:0009986; F:GO:0016787; P:GO:0030509; P:GO:0060215	F:calcium ion binding; C:extracellular space; C:plasma membrane; P:smoothened signaling pathway; C:cell surface; F:hydrolase activity; P:BMP signaling pathway; P:primitive hemopoiesis	EC:3	Hydrolases
ZFLNCT03673	Danio rerio genome assembly, chromosome: 4	852	11	0	94.83	6	C:GO:0005952; C:GO:0016020; P:GO:0016042; P:GO:0019369; F:GO:0034237; F:GO:0047499	C:cAMP-dependent protein kinase complex; C:membrane; P:lipid catabolic process; P:arachidonic acid metabolic process; F:protein kinase A regulatory subunit binding; F:calcium-independent phospholipase A2 activity	EC:3.1; EC:3; EC:3.1.1; EC:3.1.1.1; EC:3.1.1.4	Acting on ester bonds; Hydrolases; Acting on ester bonds; Carboxylesterase; Phospholipase A(2)
ZFLNCT03677	Danio rerio genome assembly, chromosome: 4	634	20	0	95.99	21	P:GO:0000398; P:GO:0001755; F:GO:0003677; F:GO:0003713; F:GO:0003714; F:GO:0003723; C:GO:0005654; C:GO:0005689; F:GO:0008270; C:GO:0016021; P:GO:0016266; P:GO:0021754; P:GO:0021934; P:GO:0030900; P:GO:0043066; P:GO:0045814; P:GO:0045892; P:GO:0045893; P:GO:0097355; P:GO:0097475	P:mRNA splicing, via spliceosome; P:neural crest cell migration; F:DNA binding; F:transcription coactivator activity; F:transcription corepressor activity; F:RNA binding; C:nucleoplasm; C:U12-type spliceosomal complex; F:zinc ion binding; C:integral component of membrane; P:O-glycan processing; P:facial nucleus development; P:hindbrain tangential cell migration; P:forebrain development; P:negativ…	EC:2.4.2; EC:2.4; EC:2; EC:2.4.2.42	Glycosyltransferases; Glycosyltransferases; Transferases; UDP-D-xylose:beta-D-glucoside alpha-1,3-D-xylosyltransferase
ZFLNCT03693	Danio rerio genome assembly, chromosome: 4	5520	20	0	93.06	35	C:GO:0000785; P:GO:0001522; F:GO:0003712; F:GO:0003723; F:GO:0003785; F:GO:0005080; F:GO:0005509; C:GO:0005576; C:GO:0005639; C:GO:0005884; P:GO:0006355; P:GO:0006979; P:GO:0006998; F:GO:0008201; F:GO:0009982; P:GO:0010591; P:GO:0010976; P:GO:0016358; P:GO:0016567; C:GO:0030016; P:GO:0030091; F:GO:0030159; P:GO:0030514; C:GO:0030891; F:GO:0031490; F:GO:0033743; F:GO:0033745; F:GO:0035259; P:GO:00…	C:chromatin; P:pseudouridine synthesis; F:transcription coregulator activity; F:RNA binding; F:actin monomer binding; F:protein kinase C binding; F:calcium ion binding; C:extracellular region; C:integral component of nuclear inner membrane; C:actin filament; P:regulation of transcription, DNA-templated; P:response to oxidative stress; P:nuclear envelope organization; F:heparin binding; F:pseudour…	EC:1; EC:5.4; EC:1.8; EC:1.8.4; EC:5; EC:1.8.4.14; EC:1.8.4.12	Oxidoreductases; Intramolecular transferases; Acting on a sulfur group of donors; Acting on a sulfur group of donors; Isomerases; L-methionine (R)-S-oxide reductase; Peptide-methionine (R)-S-oxide reductase
ZFLNCT03729	Danio rerio coiled-coil-helix-coiled-coil-helix domain containing 3a (chchd3a), transcript variant X3, mRNA	603	20	0	94.92	10	C:GO:0000145; P:GO:0006612; P:GO:0006893; P:GO:0006904; P:GO:0007007; P:GO:0007268; C:GO:0032584; C:GO:0045202; C:GO:0061617; P:GO:0090522	C:exocyst; P:protein targeting to membrane; P:Golgi to plasma membrane transport; P:vesicle docking involved in exocytosis; P:inner mitochondrial membrane organization; P:chemical synaptic transmission; C:growth cone membrane; C:synapse; C:MICOS complex; P:vesicle tethering involved in exocytosis
ZFLNCT03787	Danio rerio genome assembly, chromosome: 4	3326	20	0	94.14	4	C:GO:0005634; C:GO:0005737; P:GO:0008285; P:GO:0045930	C:nucleus; C:cytoplasm; P:negative regulation of cell proliferation; P:negative regulation of mitotic cell cycle
ZFLNCT03814	Danio rerio myosin binding protein C, slow type (mybpc1), transcript variant X9, mRNA	569	20	0	97.63	1	P:GO:0048741	P:skeletal muscle fiber development
ZFLNCT03842	Danio rerio genome assembly, chromosome: 4	4674	20	0	98.61	43	F:GO:0000062; P:GO:0000710; P:GO:0000735; F:GO:0000978; F:GO:0000981; F:GO:0004379; F:GO:0004435; F:GO:0004521; F:GO:0005509; F:GO:0005524; F:GO:0005546; C:GO:0005769; C:GO:0005813; P:GO:0006312; P:GO:0006357; P:GO:0007131; F:GO:0008094; C:GO:0015629; P:GO:0016042; C:GO:0016442; P:GO:0016447; P:GO:0016567; P:GO:0018008; C:GO:0030496; P:GO:0031016; P:GO:0031047; F:GO:0032135; C:GO:0032302; P:GO:00…	F:fatty-acyl-CoA binding; P:meiotic mismatch repair; P:removal of nonhomologous ends; F:RNA polymerase II proximal promoter sequence-specific DNA binding; F:RNA polymerase II transcription factor activity, sequence-specific DNA binding; F:glycylpeptide N-tetradecanoyltransferase activity; F:phosphatidylinositol phospholipase C activity; F:endoribonuclease activity; F:calcium ion binding; F:ATP bi…	EC:3.1.4; EC:2.3; EC:3.1; EC:2.3.1.97; EC:2; EC:3; EC:3.1.4.11; EC:3.1.4.3; EC:3.1.1; EC:2.3.1	Acting on ester bonds; Acyltransferases; Acting on ester bonds; Glycylpeptide N-tetradecanoyltransferase; Transferases; Hydrolases; Phosphoinositide phospholipase C; Phospholipase C; Acting on ester bonds; Acyltransferases
ZFLNCT03881	Danio rerio genome assembly, chromosome: 4	434	20	0	91.32	10	C:GO:0005737; C:GO:0005886; P:GO:0006508; P:GO:0007165; P:GO:0008217; F:GO:0008270; C:GO:0016021; F:GO:0042277; P:GO:0043171; F:GO:0070006	C:cytoplasm; C:plasma membrane; P:proteolysis; P:signal transduction; P:regulation of blood pressure; F:zinc ion binding; C:integral component of membrane; F:peptide binding; P:peptide catabolic process; F:metalloaminopeptidase activity	EC:3.4.11; EC:3.4; EC:3	Acting on peptide bonds (peptidases); Acting on peptide bonds (peptidases); Hydrolases
ZFLNCT03902	Danio rerio genome assembly, chromosome: 4	625	20	0	91.74	13	P:GO:0000380; F:GO:0003723; F:GO:0003873; F:GO:0004331; F:GO:0005524; C:GO:0005654; C:GO:0005681; C:GO:0005829; P:GO:0006000; P:GO:0006003; P:GO:0016311; P:GO:0043484; P:GO:0046835	P:alternative mRNA splicing, via spliceosome; F:RNA binding; F:6-phosphofructo-2-kinase activity; F:fructose-2,6-bisphosphate 2-phosphatase activity; F:ATP binding; C:nucleoplasm; C:spliceosomal complex; C:cytosol; P:fructose metabolic process; P:fructose 2,6-bisphosphate metabolic process; P:dephosphorylation; P:regulation of RNA splicing; P:carbohydrate phosphorylation	EC:2.7.1; EC:3.1; EC:2.7; EC:2; EC:3.1.3.23; EC:3.1.3.46; EC:3; EC:2.7.1.105; EC:3.1.3	Transferring phosphorus-containing groups; Acting on ester bonds; Transferring phosphorus-containing groups; Transferases; Sugar-phosphatase; Fructose-2,6-bisphosphate 2-phosphatase; Hydrolases; 6-phosphofructo-2-kinase; Acting on ester bonds
ZFLNCT03930	Danio rerio genome assembly, chromosome: 4	3761	20	0	93.36	5	F:GO:0000977; F:GO:0000981; C:GO:0005634; P:GO:0006357; P:GO:0035556	F:RNA polymerase II regulatory region sequence-specific DNA binding; F:RNA polymerase II transcription factor activity, sequence-specific DNA binding; C:nucleus; P:regulation of transcription by RNA polymerase II; P:intracellular signal transduction
ZFLNCT03991	Danio rerio genome assembly, chromosome: 4	2539	20	0	94.97	8	F:GO:0000978; F:GO:0000981; C:GO:0005634; C:GO:0005737; P:GO:0006357; F:GO:0016787; P:GO:0035556; F:GO:0046872	F:RNA polymerase II proximal promoter sequence-specific DNA binding; F:RNA polymerase II transcription factor activity, sequence-specific DNA binding; C:nucleus; C:cytoplasm; P:regulation of transcription by RNA polymerase II; F:hydrolase activity; P:intracellular signal transduction; F:metal ion binding	EC:3	Hydrolases
ZFLNCT04135	Danio rerio genome assembly, chromosome: 4	1734	20	0	91.08	6	F:GO:0000978; F:GO:0000981; C:GO:0005634; P:GO:0006357; C:GO:0016021; P:GO:0035556	F:RNA polymerase II proximal promoter sequence-specific DNA binding; F:RNA polymerase II transcription factor activity, sequence-specific DNA binding; C:nucleus; P:regulation of transcription by RNA polymerase II; C:integral component of membrane; P:intracellular signal transduction
ZFLNCT04143	Danio rerio genome assembly, chromosome: 4	2009	20	0	93.37	8	F:GO:0000978; F:GO:0000981; F:GO:0005525; C:GO:0005634; P:GO:0006357; C:GO:0016021; P:GO:0035556; F:GO:0046872	F:RNA polymerase II proximal promoter sequence-specific DNA binding; F:RNA polymerase II transcription factor activity, sequence-specific DNA binding; F:GTP binding; C:nucleus; P:regulation of transcription by RNA polymerase II; C:integral component of membrane; P:intracellular signal transduction; F:metal ion binding
ZFLNCT04189	Danio rerio genome assembly, chromosome: 2	3276	20	0	96.86	20	F:GO:0000978; F:GO:0000981; F:GO:0004888; F:GO:0005247; C:GO:0005634; C:GO:0005747; C:GO:0005765; C:GO:0005794; C:GO:0005887; P:GO:0006120; P:GO:0006357; P:GO:0006629; P:GO:0006821; C:GO:0008021; F:GO:0008081; F:GO:0008137; F:GO:0015299; C:GO:0031901; C:GO:0031902; P:GO:1902600	F:RNA polymerase II proximal promoter sequence-specific DNA binding; F:RNA polymerase II transcription factor activity, sequence-specific DNA binding; F:transmembrane signaling receptor activity; F:voltage-gated chloride channel activity; C:nucleus; C:mitochondrial respiratory chain complex I; C:lysosomal membrane; C:Golgi apparatus; C:integral component of plasma membrane; P:mitochondrial electr…	EC:3.1.4; EC:3.1; EC:7.1.1.2; EC:1.6; EC:1; EC:1.6.5.11; EC:1.6.5; EC:3; EC:7; EC:1.6.5.2	Acting on ester bonds; Acting on ester bonds; n/a; Acting on NADH or NADPH; Oxidoreductases; NADH dehydrogenase (quinone); Acting on NADH or NADPH; Hydrolases; n/a; NAD(P)H dehydrogenase (quinone)
ZFLNCT04264	Danio rerio genome assembly, chromosome: 4	1668	20	0	94.49	5	F:GO:0000978; F:GO:0001228; C:GO:0005634; P:GO:0035556; P:GO:0045944	F:RNA polymerase II proximal promoter sequence-specific DNA binding; F:transcriptional activator activity, RNA polymerase II transcription regulatory region sequence-specific DNA binding; C:nucleus; P:intracellular signal transduction; P:positive regulation of transcription by RNA polymerase II
ZFLNCT04304	Danio rerio genome assembly, chromosome: 4	4761	20	0	95.26	6	F:GO:0000978; F:GO:0000981; C:GO:0005634; P:GO:0006357; C:GO:0016021; P:GO:0035556	F:RNA polymerase II proximal promoter sequence-specific DNA binding; F:RNA polymerase II transcription factor activity, sequence-specific DNA binding; C:nucleus; P:regulation of transcription by RNA polymerase II; C:integral component of membrane; P:intracellular signal transduction
ZFLNCT04312	Danio rerio genome assembly, chromosome: 4	2604	20	0	96.17	22	P:GO:0000723; F:GO:0000978; F:GO:0000981; F:GO:0003678; F:GO:0004519; F:GO:0004843; F:GO:0005524; C:GO:0005654; C:GO:0005829; P:GO:0006281; P:GO:0006310; P:GO:0006357; P:GO:0006508; P:GO:0007346; C:GO:0016021; P:GO:0032508; P:GO:0035556; P:GO:0043066; P:GO:0046777; P:GO:0090305	P:telomere maintenance; F:RNA polymerase II proximal promoter sequence-specific DNA binding; F:RNA polymerase II transcription factor activity, sequence-specific DNA binding; F:DNA helicase activity; F:endonuclease activity; F:thiol-dependent ubiquitin-specific protease activity; F:ATP binding; C:nucleoplasm; C:cytosol; P:DNA repair; P:DNA recombination; P:regulation of transcription by RNA polym…	EC:2.7.1; EC:3.1; EC:2.7.11.1; EC:3.4; EC:3.6.4.12; EC:2.7; EC:2; EC:3; EC:3.4.19; EC:3.4.19.12	Transferring phosphorus-containing groups; Acting on ester bonds; Non-specific serine/threonine protein kinase; Acting on peptide bonds (peptidases); DNA helicase; Transferring phosphorus-containing groups; Transferases; Hydrolases; Acting on peptide bonds (peptidases); Ubiquitinyl hydrolase 1
ZFLNCT04318	Danio rerio genome assembly, chromosome: 5	2524	20	0	96.81	22	C:GO:0000159; P:GO:0000226; F:GO:0003950; F:GO:0005524; C:GO:0005789; C:GO:0005929; P:GO:0006487; F:GO:0015631; C:GO:0016021; P:GO:0018095; F:GO:0019888; P:GO:0035556; P:GO:0043666; F:GO:0050998; F:GO:0052918; F:GO:0052926; F:GO:0061657; F:GO:0070042; P:GO:0070475; F:GO:0070740; P:GO:0097502; P:GO:1990592	C:protein phosphatase type 2A complex; P:microtubule cytoskeleton organization; F:NAD+ ADP-ribosyltransferase activity; F:ATP binding; C:endoplasmic reticulum membrane; C:cilium; P:protein N-linked glycosylation; F:tubulin binding; C:integral component of membrane; P:protein polyglutamylation; F:protein phosphatase regulator activity; P:intracellular signal transduction; P:regulation of phosphopr…	EC:2.4.1.261; EC:2.4.2; EC:2.1; EC:2.4; EC:6.3; EC:2; EC:6.3.2; EC:2.4.2.30; EC:2.4.1.259; EC:6; EC:2.1.1; EC:2.4.1	Dolichyl-P-Man:Man(8)GlcNAc(2)-PP-dolichol alpha-1,2-mannosyltransferase; Glycosyltransferases; Transferring one-carbon groups; Glycosyltransferases; Forming carbon-nitrogen bonds; Transferases; Forming carbon-nitrogen bonds; NAD(+) ADP-ribosyltransferase; Dolichyl-P-Man:Man(6)GlcNAc(2)-PP-dolichol alpha-1,2-mannosyltransferase; Ligases; Transferring one-carbon groups; Glycosyltransferases
ZFLNCT04521	Danio rerio genome assembly, chromosome: 4	517	3	0	96.63
ZFLNCT04615	Danio rerio genome assembly, chromosome: 5	1684	20	0	97.86	41	C:GO:0000137; P:GO:0000266; P:GO:0001966; P:GO:0003374; F:GO:0003723; F:GO:0003924; F:GO:0004118; F:GO:0005525; C:GO:0005801; C:GO:0005829; C:GO:0005874; C:GO:0005912; P:GO:0007030; P:GO:0007098; P:GO:0007156; P:GO:0007157; P:GO:0007420; P:GO:0007519; P:GO:0010754; C:GO:0014069; F:GO:0015248; F:GO:0015485; P:GO:0015918; C:GO:0016021; P:GO:0016185; C:GO:0030424; C:GO:0031410; C:GO:0031966; C:GO:00…	C:Golgi cis cisterna; P:mitochondrial fission; P:thigmotaxis; P:dynamin family protein polymerization involved in mitochondrial fission; F:RNA binding; F:GTPase activity; F:cGMP-stimulated cyclic-nucleotide phosphodiesterase activity; F:GTP binding; C:cis-Golgi network; C:cytosol; C:microtubule; C:adherens junction; P:Golgi organization; P:centrosome cycle; P:homophilic cell adhesion via plasma m…	EC:3.1.4; EC:3.1.4.17; EC:3.6.1; EC:3.1; EC:3.6; EC:3; EC:7	Acting on ester bonds; 3',5'-cyclic-nucleotide phosphodiesterase; Acting on acid anhydrides; Acting on ester bonds; Acting on acid anhydrides; Hydrolases; n/a
ZFLNCT04619	Danio rerio genome assembly, chromosome: 5	2878	20	0	96.04	27	C:GO:0000137; P:GO:0000266; P:GO:0001966; P:GO:0003374; F:GO:0003924; F:GO:0005525; C:GO:0005801; C:GO:0005874; P:GO:0007030; P:GO:0007098; P:GO:0007420; P:GO:0007519; C:GO:0014069; P:GO:0016185; C:GO:0030424; C:GO:0031410; C:GO:0031966; C:GO:0032580; C:GO:0044327; P:GO:0050803; F:GO:0051011; P:GO:0051225; P:GO:0061025; C:GO:0070652; C:GO:0098793; C:GO:0098844; P:GO:0098884	C:Golgi cis cisterna; P:mitochondrial fission; P:thigmotaxis; P:dynamin family protein polymerization involved in mitochondrial fission; F:GTPase activity; F:GTP binding; C:cis-Golgi network; C:microtubule; P:Golgi organization; P:centrosome cycle; P:brain development; P:skeletal muscle tissue development; C:postsynaptic density; P:synaptic vesicle budding from presynaptic endocytic zone membrane…	EC:3.6.1; EC:3.6; EC:3	Acting on acid anhydrides; Acting on acid anhydrides; Hydrolases
ZFLNCT04664	Danio rerio genome assembly, chromosome: 5	617	20	0	91.85	15	P:GO:0000463; P:GO:0000492; P:GO:0002250; F:GO:0003729; C:GO:0005759; C:GO:0005886; P:GO:0006606; F:GO:0008494; C:GO:0016605; P:GO:0021549; F:GO:0046872; P:GO:0048254; P:GO:0070131; C:GO:0070761; F:GO:0097177	P:maturation of LSU-rRNA from tricistronic rRNA transcript (SSU-rRNA, 5.8S rRNA, LSU-rRNA); P:box C/D snoRNP assembly; P:adaptive immune response; F:mRNA binding; C:mitochondrial matrix; C:plasma membrane; P:protein import into nucleus; F:translation activator activity; C:PML body; P:cerebellum development; F:metal ion binding; P:snoRNA localization; P:positive regulation of mitochondrial transla…
ZFLNCT04674	Danio rerio genome assembly, chromosome: 5	508	20	4.85538e-144	88.82	11	F:GO:0000977; F:GO:0000981; C:GO:0005634; P:GO:0006357; P:GO:0021592; P:GO:0030917; P:GO:0035775; F:GO:0046872; P:GO:0060041; P:GO:0061386; P:GO:1905962	F:RNA polymerase II regulatory region sequence-specific DNA binding; F:RNA polymerase II transcription factor activity, sequence-specific DNA binding; C:nucleus; P:regulation of transcription by RNA polymerase II; P:fourth ventricle development; P:midbrain-hindbrain boundary development; P:pronephric glomerulus morphogenesis; F:metal ion binding; P:retina development in camera-type eye; P:closure…
ZFLNCT04699	Danio rerio genome assembly, chromosome: 5	1135	20	0	95.84
ZFLNCT04700	Danio rerio genome assembly, chromosome: 5	1107	7	1.76446e-138	96.78
ZFLNCT04743	Danio rerio genome assembly, chromosome: 5	5504	20	0	92.94	20	P:GO:0001881; F:GO:0005518; F:GO:0005524; C:GO:0005769; C:GO:0005802; C:GO:0005829; C:GO:0005887; P:GO:0007032; P:GO:0008285; P:GO:0010977; P:GO:0018108; P:GO:0030308; P:GO:0031397; P:GO:0032007; P:GO:0033674; F:GO:0038062; P:GO:0038063; P:GO:0042147; C:GO:0043235; C:GO:0055037	P:receptor recycling; F:collagen binding; F:ATP binding; C:early endosome; C:trans-Golgi network; C:cytosol; C:integral component of plasma membrane; P:endosome organization; P:negative regulation of cell proliferation; P:negative regulation of neuron projection development; P:peptidyl-tyrosine phosphorylation; P:negative regulation of cell growth; P:negative regulation of protein ubiquitination;…	EC:2.7.1; EC:2.7.10; EC:2.7.10.1; EC:2.7; EC:2	Transferring phosphorus-containing groups; Transferring phosphorus-containing groups; Receptor protein-tyrosine kinase; Transferring phosphorus-containing groups; Transferases
ZFLNCT04883	Danio rerio genome assembly, chromosome: 5	416	20	0	94.52	12	F:GO:0005524; C:GO:0005634; C:GO:0005829; C:GO:0005887; P:GO:0006468; F:GO:0015293; P:GO:0030036; P:GO:0030488; P:GO:0035725; F:GO:0046872	F:ATP binding; C:nucleus; C:cytosol; C:integral component of plasma membrane; P:protein phosphorylation; F:symporter activity; P:actin cytoskeleton organization; P:tRNA methylation; P:sodium ion transmembrane transport; F:metal ion binding	EC:2.7.1; EC:2.7.11.1; EC:2.7; EC:2; EC:7	Transferring phosphorus-containing groups; Non-specific serine/threonine protein kinase; Transferring phosphorus-containing groups; Transferases; n/a
ZFLNCT04900	Danio rerio genome assembly, chromosome: 5	627	20	0	95.38	37	C:GO:0000151; P:GO:0000187; P:GO:0000460; P:GO:0000470; F:GO:0003729; F:GO:0003779; F:GO:0004438; F:GO:0004521; F:GO:0004708; F:GO:0004725; F:GO:0005546; C:GO:0005635; C:GO:0005856; P:GO:0007492; P:GO:0007528; F:GO:0008013; P:GO:0010507; P:GO:0014065; C:GO:0016021; P:GO:0016567; P:GO:0021522; C:GO:0030687; P:GO:0035335; C:GO:0036464; C:GO:0045211; P:GO:0045666; P:GO:0046856; F:GO:0046872; P:GO:00…	C:ubiquitin ligase complex; P:activation of MAPK activity; P:maturation of 5.8S rRNA; P:maturation of LSU-rRNA; F:mRNA binding; F:actin binding; F:phosphatidylinositol-3-phosphatase activity; F:endoribonuclease activity; F:MAP kinase kinase activity; F:protein tyrosine phosphatase activity; F:phosphatidylinositol-4,5-bisphosphate binding; C:nuclear envelope; C:cytoskeleton; P:endoderm development…	EC:2.7.1; EC:2.7.12.1; EC:3.1; EC:2.7.12.2; EC:3.1.3.48; EC:2.7; EC:2; EC:3; EC:3.1.3.64; EC:3.1.3.95; EC:3.1.3	Transferring phosphorus-containing groups; Dual-specificity kinase; Acting on ester bonds; Mitogen-activated protein kinase kinase; Protein-tyrosine-phosphatase; Transferring phosphorus-containing groups; Transferases; Hydrolases; Phosphatidylinositol-3-phosphatase; Phosphatidylinositol-3,5-bisphosphate 3-phosphatase; Acting on ester bonds
ZFLNCT04917	Danio rerio genome assembly, chromosome: 5	548	19	0	95.15	57	F:GO:0000287; C:GO:0000781; C:GO:0000785; F:GO:0000978; F:GO:0000981; P:GO:0001708; P:GO:0001947; P:GO:0001953; C:GO:0002189; P:GO:0003146; P:GO:0003218; F:GO:0003678; F:GO:0004749; F:GO:0005222; F:GO:0005223; F:GO:0005524; F:GO:0005525; C:GO:0005634; C:GO:0005783; C:GO:0005829; C:GO:0005856; P:GO:0006015; P:GO:0006164; P:GO:0006281; P:GO:0006325; P:GO:0006357; P:GO:0006612; P:GO:0007010; F:GO:00…	F:magnesium ion binding; C:chromosome, telomeric region; C:chromatin; F:RNA polymerase II proximal promoter sequence-specific DNA binding; F:RNA polymerase II transcription factor activity, sequence-specific DNA binding; P:cell fate specification; P:heart looping; P:negative regulation of cell-matrix adhesion; C:ribose phosphate diphosphokinase complex; P:heart jogging; P:cardiac left ventricle f…	EC:2.7.6.1; EC:2.3; EC:3.6.4.12; EC:2.7.6; EC:2.7; EC:2; EC:3; EC:7; EC:2.3.1.225; EC:2.3.1	Ribose-phosphate diphosphokinase; Acyltransferases; DNA helicase; Transferring phosphorus-containing groups; Transferring phosphorus-containing groups; Transferases; Hydrolases; n/a; Protein S-acyltransferase; Acyltransferases
ZFLNCT04930	Danio rerio genome assembly, chromosome: 5	2543	20	0	92.94	26	C:GO:0000776; F:GO:0003677; F:GO:0003678; F:GO:0004622; F:GO:0005096; F:GO:0005524; F:GO:0005547; C:GO:0005739; C:GO:0005789; C:GO:0005794; C:GO:0005840; P:GO:0005975; P:GO:0007049; P:GO:0007165; F:GO:0015616; C:GO:0016021; P:GO:0016042; P:GO:0016539; F:GO:0016758; P:GO:0030259; C:GO:0031982; P:GO:0032508; P:GO:0043547; P:GO:0051301; F:GO:0070615; F:GO:0102545	C:kinetochore; F:DNA binding; F:DNA helicase activity; F:lysophospholipase activity; F:GTPase activator activity; F:ATP binding; F:phosphatidylinositol-3,4,5-trisphosphate binding; C:mitochondrion; C:endoplasmic reticulum membrane; C:Golgi apparatus; C:ribosome; P:carbohydrate metabolic process; P:cell cycle; P:signal transduction; F:DNA translocase activity; C:integral component of membrane; P:l…	EC:3.1; EC:3.6.4.12; EC:2.4; EC:2; EC:3; EC:3.1.1.5; EC:3.1.1; EC:3.1.1.1; EC:2.4.1	Acting on ester bonds; DNA helicase; Glycosyltransferases; Transferases; Hydrolases; Lysophospholipase; Acting on ester bonds; Carboxylesterase; Glycosyltransferases
ZFLNCT04967	Danio rerio genome assembly, chromosome: 5	5017	20	0	98.6	33	P:GO:0000278; P:GO:0001578; C:GO:0001725; F:GO:0003712; F:GO:0003723; F:GO:0003925; F:GO:0004252; F:GO:0005525; C:GO:0005634; C:GO:0005884; P:GO:0006355; P:GO:0006508; P:GO:0006886; P:GO:0006897; P:GO:0007165; F:GO:0008017; F:GO:0008093; C:GO:0016021; P:GO:0021954; C:GO:0030131; F:GO:0030276; P:GO:0031110; P:GO:0035315; C:GO:0035371; F:GO:0046872; P:GO:0048839; P:GO:0048884; P:GO:0050974; F:GO:00…	P:mitotic cell cycle; P:microtubule bundle formation; C:stress fiber; F:transcription coregulator activity; F:RNA binding; F:obsolete small monomeric GTPase activity; F:serine-type endopeptidase activity; F:GTP binding; C:nucleus; C:actin filament; P:regulation of transcription, DNA-templated; P:proteolysis; P:intracellular protein transport; P:endocytosis; P:signal transduction; F:microtubule bi…	EC:3.4.21; EC:3.6.1; EC:3.4; EC:3.6; EC:3; EC:3.6.5.1; EC:3.6.5.2	Acting on peptide bonds (peptidases); Acting on acid anhydrides; Acting on peptide bonds (peptidases); Acting on acid anhydrides; Hydrolases; Heterotrimeric G-protein GTPase; Small monomeric GTPase
ZFLNCT04970	Danio rerio genome assembly, chromosome: 5	475	20	0	97.21	4	F:GO:0005524; C:GO:0016021; F:GO:0042626; P:GO:0055085	F:ATP binding; C:integral component of membrane; F:ATPase activity, coupled to transmembrane movement of substances; P:transmembrane transport	EC:7	n/a
ZFLNCT04971	Danio rerio genome assembly, chromosome: 5	1171	20	0	97.14
ZFLNCT04988	Danio rerio genome assembly, chromosome: 5	796	20	0	95.18	53	P:GO:0000077; C:GO:0000439; P:GO:0001947; P:GO:0003232; F:GO:0003682; F:GO:0003689; F:GO:0003834; F:GO:0004017; F:GO:0004146; F:GO:0004180; F:GO:0004252; F:GO:0005524; C:GO:0005615; C:GO:0005675; C:GO:0005739; C:GO:0005789; C:GO:0005886; C:GO:0005912; C:GO:0005923; P:GO:0006289; P:GO:0006357; P:GO:0006545; P:GO:0007043; P:GO:0007605; P:GO:0008217; F:GO:0008270; F:GO:0010437; C:GO:0015030; C:GO:00…	P:DNA damage checkpoint; C:core TFIIH complex; P:heart looping; P:bulbus arteriosus development; F:chromatin binding; F:DNA clamp loader activity; F:beta-carotene 15,15'-monooxygenase activity; F:adenylate kinase activity; F:dihydrofolate reductase activity; F:carboxypeptidase activity; F:serine-type endopeptidase activity; F:ATP binding; C:extracellular space; C:holo TFIIH complex; C:mitochondri…	EC:3.4.11; EC:2.7.4.4; EC:1.13.11; EC:2.7.4.3; EC:3.4.21; EC:2.7.4; EC:1.14.99.36; EC:1.5.1; EC:1.5.1.3; EC:1.13; EC:3.4; EC:1.5; EC:1; EC:2.7; EC:2; EC:3	Acting on peptide bonds (peptidases); Nucleoside-phosphate kinase; Acting on single donors with incorporation of molecular oxygen (oxygenases). The oxygen incorporated need not be derived from O(2); Adenylate kinase; Acting on peptide bonds (peptidases); Transferring phosphorus-containing groups; Acting on paired donors, with incorporation or reduction of molecular oxygen. The oxygen incorporated…
ZFLNCT04992	Danio rerio genome assembly, chromosome: 5	2159	20	0	91.04	63	P:GO:0000077; C:GO:0000439; P:GO:0001947; P:GO:0003232; F:GO:0003682; F:GO:0003689; F:GO:0003834; F:GO:0004017; F:GO:0004146; F:GO:0004180; F:GO:0004252; F:GO:0005085; F:GO:0005524; C:GO:0005615; C:GO:0005675; C:GO:0005739; C:GO:0005789; C:GO:0005813; C:GO:0005868; C:GO:0005874; C:GO:0005886; C:GO:0005912; C:GO:0005923; P:GO:0006289; P:GO:0006357; P:GO:0006545; P:GO:0007018; P:GO:0007043; P:GO:00…	P:DNA damage checkpoint; C:core TFIIH complex; P:heart looping; P:bulbus arteriosus development; F:chromatin binding; F:DNA clamp loader activity; F:beta-carotene 15,15'-monooxygenase activity; F:adenylate kinase activity; F:dihydrofolate reductase activity; F:carboxypeptidase activity; F:serine-type endopeptidase activity; F:guanyl-nucleotide exchange factor activity; F:ATP binding; C:extracellu…	EC:3.4.11; EC:2.7.4.4; EC:1.13.11; EC:2.7.4.3; EC:3.4.21; EC:2.7.4; EC:1.14.99.36; EC:1.5.1; EC:1.5.1.3; EC:1.13; EC:3.4; EC:1.5; EC:1; EC:2.7; EC:2; EC:3	Acting on peptide bonds (peptidases); Nucleoside-phosphate kinase; Acting on single donors with incorporation of molecular oxygen (oxygenases). The oxygen incorporated need not be derived from O(2); Adenylate kinase; Acting on peptide bonds (peptidases); Transferring phosphorus-containing groups; Acting on paired donors, with incorporation or reduction of molecular oxygen. The oxygen incorporated…
ZFLNCT05045	Danio rerio F11 receptor, tandem duplicate 1 (f11r.1), mRNA	849	20	0	88.73	10	C:GO:0005886; C:GO:0005923; P:GO:0007155; C:GO:0016021; F:GO:0046982; P:GO:0048916; P:GO:0050892; P:GO:0090557; P:GO:0090559; P:GO:1902036	C:plasma membrane; C:bicellular tight junction; P:cell adhesion; C:integral component of membrane; F:protein heterodimerization activity; P:posterior lateral line development; P:intestinal absorption; P:establishment of endothelial intestinal barrier; P:regulation of membrane permeability; P:regulation of hematopoietic stem cell differentiation
ZFLNCT05048	Danio rerio genome assembly, chromosome: 5	1285	13	0	95.94
ZFLNCT05111	Danio rerio genome assembly, chromosome: 5	538	20	0	96.5	31	P:GO:0000226; P:GO:0000278; F:GO:0003735; F:GO:0003924; F:GO:0005178; F:GO:0005200; F:GO:0005520; F:GO:0005525; C:GO:0005615; C:GO:0005874; P:GO:0006272; P:GO:0006412; P:GO:0006974; P:GO:0007155; P:GO:0007165; F:GO:0008201; C:GO:0008622; C:GO:0008623; C:GO:0022625; P:GO:0030900; C:GO:0031012; P:GO:0031076; F:GO:0031490; P:GO:0031507; P:GO:0042766; F:GO:0046872; F:GO:0046982; P:GO:0048666; P:GO:00…	P:microtubule cytoskeleton organization; P:mitotic cell cycle; F:structural constituent of ribosome; F:GTPase activity; F:integrin binding; F:structural constituent of cytoskeleton; F:insulin-like growth factor binding; F:GTP binding; C:extracellular space; C:microtubule; P:leading strand elongation; P:translation; P:cellular response to DNA damage stimulus; P:cell adhesion; P:signal transduction…	EC:3.6.1; EC:3.6; EC:3	Acting on acid anhydrides; Acting on acid anhydrides; Hydrolases
ZFLNCT05151	Danio rerio serine/arginine-rich splicing factor 7a (srsf7a), transcript variant X4, mRNA	875	20	0	94.49	4	P:GO:0000398; F:GO:0003723; F:GO:0008270; C:GO:0016607	P:mRNA splicing, via spliceosome; F:RNA binding; F:zinc ion binding; C:nuclear speck
ZFLNCT05159	Danio rerio genome assembly, chromosome: 5	5200	20	0	90.59	27	P:GO:0000413; P:GO:0001510; F:GO:0003729; F:GO:0003755; F:GO:0004896; C:GO:0005739; C:GO:0005794; C:GO:0005887; P:GO:0006396; P:GO:0006406; P:GO:0007283; F:GO:0008173; C:GO:0009897; C:GO:0016607; F:GO:0017147; P:GO:0019221; F:GO:0019955; P:GO:0031047; P:GO:0034587; C:GO:0036038; F:GO:0042813; C:GO:0043235; P:GO:0051321; P:GO:0060030; P:GO:0060070; P:GO:0060271; P:GO:0072659	P:protein peptidyl-prolyl isomerization; P:RNA methylation; F:mRNA binding; F:peptidyl-prolyl cis-trans isomerase activity; F:cytokine receptor activity; C:mitochondrion; C:Golgi apparatus; C:integral component of plasma membrane; P:RNA processing; P:mRNA export from nucleus; P:spermatogenesis; F:RNA methyltransferase activity; C:external side of plasma membrane; C:nuclear speck; F:Wnt-protein bi…	EC:2.1; EC:5.2.1.8; EC:5.2; EC:2; EC:5; EC:2.1.1	Transferring one-carbon groups; Peptidylprolyl isomerase; Cis-trans-isomerases; Transferases; Isomerases; Transferring one-carbon groups
ZFLNCT05165	Danio rerio D4, zinc and double PHD fingers family 2 (dpf2), transcript variant X3, mRNA	509	20	8.92826e-146	93.83	7	F:GO:0003712; P:GO:0007399; F:GO:0042393; P:GO:0045892; P:GO:0045944; F:GO:0046872; C:GO:0071565	F:transcription coregulator activity; P:nervous system development; F:histone binding; P:negative regulation of transcription, DNA-templated; P:positive regulation of transcription by RNA polymerase II; F:metal ion binding; C:nBAF complex
ZFLNCT05203	Danio rerio genome assembly, chromosome: 5	401	20	0	94.14	17	P:GO:0001649; F:GO:0004692; F:GO:0005085; F:GO:0005125; F:GO:0005524; C:GO:0005615; C:GO:0005634; C:GO:0005737; P:GO:0007264; F:GO:0008083; P:GO:0010862; F:GO:0030553; P:GO:0048701; P:GO:0050790; P:GO:0060395	P:osteoblast differentiation; F:cGMP-dependent protein kinase activity; F:guanyl-nucleotide exchange factor activity; F:cytokine activity; F:ATP binding; C:extracellular space; C:nucleus; C:cytoplasm; P:small GTPase mediated signal transduction; F:growth factor activity; P:positive regulation of pathway-restricted SMAD protein phosphorylation; F:cGMP binding; P:embryonic cranial skeleton morphoge…	EC:2.7.1; EC:2.7.11.12; EC:2.7.11.1; EC:2.7; EC:2	Transferring phosphorus-containing groups; cGMP-dependent protein kinase; Non-specific serine/threonine protein kinase; Transferring phosphorus-containing groups; Transferases
ZFLNCT05220	Danio rerio zinc finger RNA binding protein (zfr), mRNA	448	20	0	93.17	7	F:GO:0003677; F:GO:0003725; F:GO:0003727; C:GO:0005634; C:GO:0005737; P:GO:0007275; F:GO:0008270	F:DNA binding; F:double-stranded RNA binding; F:single-stranded RNA binding; C:nucleus; C:cytoplasm; P:multicellular organism development; F:zinc ion binding
ZFLNCT05226	Danio rerio genome assembly, chromosome: 5	890	20	0	95.8	44	F:GO:0003677; F:GO:0003713; F:GO:0003746; F:GO:0003924; F:GO:0004032; F:GO:0005524; F:GO:0005525; C:GO:0005667; C:GO:0005829; P:GO:0006302; P:GO:0006414; P:GO:0007626; F:GO:0008270; F:GO:0008289; P:GO:0010506; C:GO:0016021; C:GO:0016324; P:GO:0016567; P:GO:0016925; P:GO:0019985; P:GO:0030433; P:GO:0030970; F:GO:0031593; P:GO:0032434; P:GO:0032510; C:GO:0034098; C:GO:0035861; P:GO:0036297; P:GO:00…	F:DNA binding; F:transcription coactivator activity; F:translation elongation factor activity; F:GTPase activity; F:alditol:NADP+ 1-oxidoreductase activity; F:ATP binding; F:GTP binding; C:transcription factor complex; C:cytosol; P:double-strand break repair; P:translational elongation; P:locomotory behavior; F:zinc ion binding; F:lipid binding; P:regulation of autophagy; C:integral component of …	EC:1.1.1.21; EC:1.1; EC:3.6.1; EC:1; EC:2; EC:3.6; EC:3; EC:1.1.1; EC:1.1.1.122; EC:1.1.1.2	Aldehyde reductase; Acting on the CH-OH group of donors; Acting on acid anhydrides; Oxidoreductases; Transferases; Acting on acid anhydrides; Hydrolases; Acting on the CH-OH group of donors; D-threo-aldose 1-dehydrogenase; Alcohol dehydrogenase (NADP(+))
ZFLNCT05232	Danio rerio genome assembly, chromosome: 5	598	20	0	95.69	50	F:GO:0003677; F:GO:0003712; F:GO:0003746; F:GO:0003924; F:GO:0004032; F:GO:0005524; F:GO:0005525; C:GO:0005829; P:GO:0006302; P:GO:0006357; P:GO:0006414; P:GO:0006468; P:GO:0007626; F:GO:0008270; F:GO:0008289; C:GO:0010494; P:GO:0010506; P:GO:0010603; C:GO:0016324; P:GO:0016567; P:GO:0016925; P:GO:0019985; P:GO:0030433; P:GO:0030490; C:GO:0030688; P:GO:0030970; F:GO:0031593; P:GO:0032434; P:GO:00…	F:DNA binding; F:transcription coregulator activity; F:translation elongation factor activity; F:GTPase activity; F:alditol:NADP+ 1-oxidoreductase activity; F:ATP binding; F:GTP binding; C:cytosol; P:double-strand break repair; P:regulation of transcription by RNA polymerase II; P:translational elongation; P:protein phosphorylation; P:locomotory behavior; F:zinc ion binding; F:lipid binding; C:cy…	EC:2.7.1; EC:1.1.1.21; EC:2.7.11.1; EC:1.1.1; EC:1.1.1.2; EC:1.1; EC:3.6.1; EC:1; EC:2.7; EC:2; EC:3.6; EC:3; EC:1.1.1.122	Transferring phosphorus-containing groups; Aldehyde reductase; Non-specific serine/threonine protein kinase; Acting on the CH-OH group of donors; Alcohol dehydrogenase (NADP(+)); Acting on the CH-OH group of donors; Acting on acid anhydrides; Oxidoreductases; Transferring phosphorus-containing groups; Transferases; Acting on acid anhydrides; Hydrolases; D-threo-aldose 1-dehydrogenase
ZFLNCT05244	Danio rerio genome assembly, chromosome: 5	810	19	0	88.65	15	P:GO:0000028; F:GO:0003677; F:GO:0003700; F:GO:0004674; F:GO:0005524; F:GO:0005525; C:GO:0005634; C:GO:0005743; C:GO:0005759; P:GO:0006355; P:GO:0007346; F:GO:0019843; F:GO:0043024; P:GO:0043066; P:GO:0046777	P:ribosomal small subunit assembly; F:DNA binding; F:DNA-binding transcription factor activity; F:protein serine/threonine kinase activity; F:ATP binding; F:GTP binding; C:nucleus; C:mitochondrial inner membrane; C:mitochondrial matrix; P:regulation of transcription, DNA-templated; P:regulation of mitotic cell cycle; F:rRNA binding; F:ribosomal small subunit binding; P:negative regulation of apop…	EC:2.7.1; EC:2.7; EC:2	Transferring phosphorus-containing groups; Transferring phosphorus-containing groups; Transferases
ZFLNCT05245	Danio rerio genome assembly, chromosome: 5	1660	20	0	95.88	16	P:GO:0000028; F:GO:0003677; F:GO:0003700; F:GO:0004674; F:GO:0005524; F:GO:0005525; C:GO:0005634; C:GO:0005743; C:GO:0005759; P:GO:0006355; P:GO:0007346; C:GO:0016021; F:GO:0019843; F:GO:0043024; P:GO:0043066; P:GO:0046777	P:ribosomal small subunit assembly; F:DNA binding; F:DNA-binding transcription factor activity; F:protein serine/threonine kinase activity; F:ATP binding; F:GTP binding; C:nucleus; C:mitochondrial inner membrane; C:mitochondrial matrix; P:regulation of transcription, DNA-templated; P:regulation of mitotic cell cycle; C:integral component of membrane; F:rRNA binding; F:ribosomal small subunit bind…	EC:2.7.1; EC:2.7; EC:2	Transferring phosphorus-containing groups; Transferring phosphorus-containing groups; Transferases
ZFLNCT05260	Danio rerio genome assembly, chromosome: 5	1154	20	0	97.69	35	P:GO:0000028; F:GO:0003677; F:GO:0003700; F:GO:0004674; F:GO:0005524; F:GO:0005525; C:GO:0005615; C:GO:0005654; C:GO:0005743; C:GO:0005759; C:GO:0005768; P:GO:0006355; P:GO:0006954; P:GO:0007346; F:GO:0008009; C:GO:0016600; F:GO:0019843; C:GO:0030139; P:GO:0030593; F:GO:0042056; F:GO:0043024; P:GO:0043066; P:GO:0043484; F:GO:0045236; P:GO:0045661; P:GO:0046777; P:GO:0050770; P:GO:0050918; P:GO:00…	P:ribosomal small subunit assembly; F:DNA binding; F:DNA-binding transcription factor activity; F:protein serine/threonine kinase activity; F:ATP binding; F:GTP binding; C:extracellular space; C:nucleoplasm; C:mitochondrial inner membrane; C:mitochondrial matrix; C:endosome; P:regulation of transcription, DNA-templated; P:inflammatory response; P:regulation of mitotic cell cycle; F:chemokine acti…	EC:2.7.1; EC:2.7; EC:2	Transferring phosphorus-containing groups; Transferring phosphorus-containing groups; Transferases
ZFLNCT05271	Danio rerio genome assembly, chromosome: 5	575	20	0	98.26	8	F:GO:0004842; C:GO:0005737; C:GO:0005886; P:GO:0006898; C:GO:0016021; P:GO:0016567; P:GO:0045807; P:GO:0090090	F:ubiquitin-protein transferase activity; C:cytoplasm; C:plasma membrane; P:receptor-mediated endocytosis; C:integral component of membrane; P:protein ubiquitination; P:positive regulation of endocytosis; P:negative regulation of canonical Wnt signaling pathway	EC:2	Transferases
ZFLNCT05328	Danio rerio genome assembly, chromosome: 5	5339	20	0	92.91	9	F:GO:0000978; F:GO:0000981; P:GO:0003143; C:GO:0005634; F:GO:0042826; P:GO:0045944; F:GO:0046983; P:GO:0055013; P:GO:0060914	F:RNA polymerase II proximal promoter sequence-specific DNA binding; F:RNA polymerase II transcription factor activity, sequence-specific DNA binding; P:embryonic heart tube morphogenesis; C:nucleus; F:histone deacetylase binding; P:positive regulation of transcription by RNA polymerase II; F:protein dimerization activity; P:cardiac muscle cell development; P:heart formation
ZFLNCT05331	Danio rerio arrestin domain containing 3a (arrdc3a), mRNA	672	20	0	92.16	2	C:GO:0005737; P:GO:0015031	C:cytoplasm; P:protein transport
ZFLNCT05370	Danio rerio genome assembly, chromosome: 5	7219	20	0	96.41	7	P:GO:0002224; F:GO:0004888; C:GO:0005615; C:GO:0005887; P:GO:0006954; C:GO:0031012; P:GO:0051607	P:toll-like receptor signaling pathway; F:transmembrane signaling receptor activity; C:extracellular space; C:integral component of plasma membrane; P:inflammatory response; C:extracellular matrix; P:defense response to virus
ZFLNCT05397	Danio rerio genome assembly, chromosome: 5	662	20	0	96.66	12	F:GO:0000977; F:GO:0000981; F:GO:0003989; F:GO:0005524; C:GO:0005730; P:GO:0006357; P:GO:0006633; C:GO:0016021; P:GO:0030182; F:GO:0046872; P:GO:0061959; P:GO:2001295	F:RNA polymerase II regulatory region sequence-specific DNA binding; F:RNA polymerase II transcription factor activity, sequence-specific DNA binding; F:acetyl-CoA carboxylase activity; F:ATP binding; C:nucleolus; P:regulation of transcription by RNA polymerase II; P:fatty acid biosynthetic process; C:integral component of membrane; P:neuron differentiation; F:metal ion binding; P:response to (R)…	EC:6.4; EC:6; EC:6.4.1.2	Forming carbon-carbon bonds; Ligases; Acetyl-CoA carboxylase
ZFLNCT05424	Danio rerio genome assembly, chromosome: 25	1451	20	0	97.69	25	F:GO:0003700; F:GO:0003707; F:GO:0005516; C:GO:0005615; C:GO:0005634; C:GO:0005750; C:GO:0005813; C:GO:0005865; P:GO:0006355; F:GO:0008121; F:GO:0008270; P:GO:0010506; C:GO:0016021; F:GO:0022857; P:GO:0022900; P:GO:0030866; P:GO:0043401; F:GO:0043565; P:GO:0045214; F:GO:0051015; P:GO:0051492; F:GO:0051537; P:GO:0051639; P:GO:0055003; P:GO:0055085	F:DNA-binding transcription factor activity; F:steroid hormone receptor activity; F:calmodulin binding; C:extracellular space; C:nucleus; C:mitochondrial respiratory chain complex III; C:centrosome; C:striated muscle thin filament; P:regulation of transcription, DNA-templated; F:ubiquinol-cytochrome-c reductase activity; F:zinc ion binding; P:regulation of autophagy; C:integral component of membr…	EC:1.10; EC:1; EC:7; EC:7.1.1.8	Acting on diphenols and related substances as donors; Oxidoreductases; n/a; n/a
ZFLNCT05428	Danio rerio genome assembly, chromosome: 5	1446	20	0	91.79	4	F:GO:0005085; C:GO:0005737; C:GO:0016021; P:GO:0050790	F:guanyl-nucleotide exchange factor activity; C:cytoplasm; C:integral component of membrane; P:regulation of catalytic activity
ZFLNCT05489	Danio rerio genome assembly, chromosome: 5	542	12	0	97.79	16	F:GO:0003735; F:GO:0005506; F:GO:0005509; C:GO:0005634; C:GO:0005762; C:GO:0005794; C:GO:0005829; P:GO:0006412; P:GO:0006470; C:GO:0016021; F:GO:0030145; P:GO:0043409; P:GO:0050906; F:GO:0051879	F:structural constituent of ribosome; F:iron ion binding; F:calcium ion binding; C:nucleus; C:mitochondrial large ribosomal subunit; C:Golgi apparatus; C:cytosol; P:translation; P:protein dephosphorylation; C:integral component of membrane; F:manganese ion binding; P:negative regulation of MAPK cascade; P:detection of stimulus involved in sensory perception; F:Hsp90 protein binding	EC:3.1.3.16; EC:3.1; EC:3; EC:3.1.3	Protein-serine/threonine phosphatase; Acting on ester bonds; Hydrolases; Acting on ester bonds
ZFLNCT05510	Danio rerio genome assembly, chromosome: 5	660	20	0	92.65	22	F:GO:0003677; F:GO:0005509; F:GO:0005524; F:GO:0005525; C:GO:0005634; C:GO:0005739; C:GO:0005769; C:GO:0005886; P:GO:0006357; P:GO:0006897; C:GO:0016021; P:GO:0030036; P:GO:0030098; C:GO:0030139; P:GO:0032456; F:GO:0046983; C:GO:0048471; P:GO:0048821; F:GO:0051018; C:GO:0055038; P:GO:0060271; P:GO:0072659	F:DNA binding; F:calcium ion binding; F:ATP binding; F:GTP binding; C:nucleus; C:mitochondrion; C:early endosome; C:plasma membrane; P:regulation of transcription by RNA polymerase II; P:endocytosis; C:integral component of membrane; P:actin cytoskeleton organization; P:lymphocyte differentiation; C:endocytic vesicle; P:endocytic recycling; F:protein dimerization activity; C:perinuclear region of…
ZFLNCT05537	Danio rerio RAB14, member RAS oncogene family, mRNA (cDNA clone MGC:174100 IMAGE:5601415), complete cds	844	20	0	94.02	13	C:GO:0000139; F:GO:0003924; F:GO:0005525; C:GO:0005802; C:GO:0005829; P:GO:0006886; P:GO:0006895; C:GO:0031901; P:GO:0032456; P:GO:0042742; C:GO:0045335; C:GO:0055037; P:GO:0090387	C:Golgi membrane; F:GTPase activity; F:GTP binding; C:trans-Golgi network; C:cytosol; P:intracellular protein transport; P:Golgi to endosome transport; C:early endosome membrane; P:endocytic recycling; P:defense response to bacterium; C:phagocytic vesicle; C:recycling endosome; P:phagolysosome assembly involved in apoptotic cell clearance	EC:3.6.1; EC:3.6; EC:3	Acting on acid anhydrides; Acting on acid anhydrides; Hydrolases
ZFLNCT05565	Danio rerio genome assembly, chromosome: 5	789	20	0	89.54	26	P:GO:0001570; F:GO:0004601; F:GO:0004666; F:GO:0005179; C:GO:0005576; C:GO:0005769; C:GO:0005778; C:GO:0005886; P:GO:0006935; P:GO:0006954; P:GO:0006979; F:GO:0008017; P:GO:0008217; C:GO:0016021; P:GO:0019371; F:GO:0020037; P:GO:0023041; C:GO:0030867; P:GO:0031017; C:GO:0031965; F:GO:0046872; P:GO:0048793; F:GO:0051015; P:GO:0071407; P:GO:0098869; P:GO:1990402	P:vasculogenesis; F:peroxidase activity; F:prostaglandin-endoperoxide synthase activity; F:hormone activity; C:extracellular region; C:early endosome; C:peroxisomal membrane; C:plasma membrane; P:chemotaxis; P:inflammatory response; P:response to oxidative stress; F:microtubule binding; P:regulation of blood pressure; C:integral component of membrane; P:cyclooxygenase pathway; F:heme binding; P:n…	EC:1.11; EC:1; EC:1.14; EC:1.14.99.1; EC:1.11.1	Acting on a peroxide as acceptor; Oxidoreductases; Acting on paired donors, with incorporation or reduction of molecular oxygen. The oxygen incorporated need not be derived from O(2); Prostaglandin-endoperoxide synthase; Acting on a peroxide as acceptor
ZFLNCT05577	Danio rerio genome assembly, chromosome: 5	4615	20	0	93.04	34	C:GO:0000139; F:GO:0000287; P:GO:0003146; F:GO:0004683; F:GO:0005516; F:GO:0005524; C:GO:0005654; C:GO:0005694; C:GO:0005887; P:GO:0006302; P:GO:0006355; P:GO:0007064; P:GO:0007080; P:GO:0007601; P:GO:0015014; F:GO:0015016; P:GO:0016572; P:GO:0018105; F:GO:0019213; P:GO:0030210; P:GO:0031116; P:GO:0031122; P:GO:0031536; C:GO:0035371; P:GO:0035556; C:GO:0043005; P:GO:0046777; F:GO:0051010; P:GO:00…	C:Golgi membrane; F:magnesium ion binding; P:heart jogging; F:calmodulin-dependent protein kinase activity; F:calmodulin binding; F:ATP binding; C:nucleoplasm; C:chromosome; C:integral component of plasma membrane; P:double-strand break repair; P:regulation of transcription, DNA-templated; P:mitotic sister chromatid cohesion; P:mitotic metaphase plate congression; P:visual perception; P:heparan s…	EC:2.7.1; EC:2.7.11.1; EC:2.8.2.8; EC:2.7; EC:2; EC:2.8.2; EC:2.7.11.17; EC:3; EC:2.8	Transferring phosphorus-containing groups; Non-specific serine/threonine protein kinase; [Heparan sulfate]-glucosamine N-sulfotransferase; Transferring phosphorus-containing groups; Transferases; Transferring sulfur-containing groups; Calcium/calmodulin-dependent protein kinase; Hydrolases; Transferring sulfur-containing groups
ZFLNCT05600	Danio rerio genome assembly, chromosome: 5	2512	20	0	90.14	40	F:GO:0000064; F:GO:0000978; F:GO:0000981; P:GO:0002084; F:GO:0003743; F:GO:0003924; F:GO:0004553; F:GO:0004833; F:GO:0005525; C:GO:0005634; C:GO:0005739; C:GO:0005856; C:GO:0005886; C:GO:0005938; P:GO:0006413; P:GO:0007015; P:GO:0007163; P:GO:0007264; P:GO:0007417; F:GO:0008270; P:GO:0008360; F:GO:0008474; F:GO:0015181; F:GO:0015189; C:GO:0016021; P:GO:0019441; F:GO:0019901; F:GO:0020037; P:GO:00…	F:L-ornithine transmembrane transporter activity; F:RNA polymerase II proximal promoter sequence-specific DNA binding; F:RNA polymerase II transcription factor activity, sequence-specific DNA binding; P:protein depalmitoylation; F:translation initiation factor activity; F:GTPase activity; F:hydrolase activity, hydrolyzing O-glycosyl compounds; F:tryptophan 2,3-dioxygenase activity; F:GTP binding;…	EC:1.13.11; EC:1.13.11.52; EC:1.13.11.11; EC:3.1.2.22; EC:3.2.1; EC:3.1.2; EC:1.13; EC:3.2; EC:3.6.1; EC:3.1; EC:1; EC:3.6; EC:3; EC:7	Acting on single donors with incorporation of molecular oxygen (oxygenases). The oxygen incorporated need not be derived from O(2); Indoleamine 2,3-dioxygenase; Tryptophan 2,3-dioxygenase; Palmitoyl-protein hydrolase; Glycosylases; Acting on ester bonds; Acting on single donors with incorporation of molecular oxygen (oxygenases). The oxygen incorporated need not be derived from O(2); Glycosylases…
ZFLNCT05608	Danio rerio genome assembly, chromosome: 5	478	20	0	95.82	33	P:GO:0000122; P:GO:0000245; F:GO:0000978; F:GO:0000981; P:GO:0001510; P:GO:0001757; P:GO:0002115; F:GO:0004843; F:GO:0005246; F:GO:0005509; C:GO:0005667; C:GO:0005681; C:GO:0005764; C:GO:0005789; C:GO:0005886; P:GO:0006665; P:GO:0006874; P:GO:0007219; F:GO:0008171; F:GO:0008270; C:GO:0016021; P:GO:0016579; F:GO:0017069; P:GO:0032237; P:GO:0040031; P:GO:0043484; F:GO:0046982; P:GO:0048855; P:GO:00…	P:negative regulation of transcription by RNA polymerase II; P:spliceosomal complex assembly; F:RNA polymerase II proximal promoter sequence-specific DNA binding; F:RNA polymerase II transcription factor activity, sequence-specific DNA binding; P:RNA methylation; P:somite specification; P:store-operated calcium entry; F:thiol-dependent ubiquitin-specific protease activity; F:calcium channel regul…	EC:2.1; EC:3.4; EC:2; EC:3; EC:3.4.19; EC:2.1.1; EC:3.4.19.12	Transferring one-carbon groups; Acting on peptide bonds (peptidases); Transferases; Hydrolases; Acting on peptide bonds (peptidases); Transferring one-carbon groups; Ubiquitinyl hydrolase 1
ZFLNCT05627	Danio rerio genome assembly, chromosome: 5	1354	16	0	92.62	12	F:GO:0004478; F:GO:0005524; C:GO:0005829; P:GO:0005975; P:GO:0006491; P:GO:0006556; P:GO:0006730; C:GO:0017177; F:GO:0030246; F:GO:0033919; F:GO:0046872; C:GO:0048269	F:methionine adenosyltransferase activity; F:ATP binding; C:cytosol; P:carbohydrate metabolic process; P:N-glycan processing; P:S-adenosylmethionine biosynthetic process; P:one-carbon metabolic process; C:glucosidase II complex; F:carbohydrate binding; F:glucan 1,3-alpha-glucosidase activity; F:metal ion binding; C:methionine adenosyltransferase complex	EC:2.5.1; EC:3.2; EC:3.2.1.20; EC:3.2.1.84; EC:2; EC:2.5.1.6; EC:3; EC:3.2.1	Transferring alkyl or aryl groups, other than methyl groups; Glycosylases; Alpha-glucosidase; Glucan 1,3-alpha-glucosidase; Transferases; Methionine adenosyltransferase; Hydrolases; Glycosylases
ZFLNCT05656	Danio rerio genome assembly, chromosome: 5	660	20	0	94.45	8	P:GO:0000381; P:GO:0001570; F:GO:0003729; C:GO:0005654; F:GO:0015020; C:GO:0016021; P:GO:0060049; F:GO:1990247	P:regulation of alternative mRNA splicing, via spliceosome; P:vasculogenesis; F:mRNA binding; C:nucleoplasm; F:glucuronosyltransferase activity; C:integral component of membrane; P:regulation of protein glycosylation; F:N6-methyladenosine-containing RNA binding	EC:2.4; EC:2; EC:2.4.1.17; EC:2.4.1	Glycosyltransferases; Transferases; Glucuronosyltransferase; Glycosyltransferases
ZFLNCT05701	Danio rerio genome assembly, chromosome: 6	480	10	1.08482e-170	97.58	2	P:GO:0007165; F:GO:0019901	P:signal transduction; F:protein kinase binding
ZFLNCT05718	Danio rerio genome assembly, chromosome: 6	4152	20	0	91.38	9	C:GO:0002116; C:GO:0005887; P:GO:0007162; P:GO:0008360; F:GO:0017154; P:GO:0030334; P:GO:0043087; P:GO:0050772; P:GO:1902287	C:semaphorin receptor complex; C:integral component of plasma membrane; P:negative regulation of cell adhesion; P:regulation of cell shape; F:semaphorin receptor activity; P:regulation of cell migration; P:regulation of GTPase activity; P:positive regulation of axonogenesis; P:semaphorin-plexin signaling pathway involved in axon guidance
ZFLNCT05773	Danio rerio genome assembly, chromosome: 6	11919	20	0	96.93	3	F:GO:0005509; C:GO:0005887; P:GO:0007156	F:calcium ion binding; C:integral component of plasma membrane; P:homophilic cell adhesion via plasma membrane adhesion molecules
ZFLNCT05887	Danio rerio genome assembly, chromosome: 6	496	20	0	94.71	40	F:GO:0003774; F:GO:0003779; F:GO:0004309; F:GO:0004720; F:GO:0005507; F:GO:0005524; C:GO:0005615; C:GO:0005634; P:GO:0006606; P:GO:0006744; P:GO:0006798; P:GO:0006915; P:GO:0008045; P:GO:0008340; F:GO:0008682; P:GO:0010468; C:GO:0016021; P:GO:0016079; P:GO:0016310; C:GO:0016459; F:GO:0016709; P:GO:0018057; F:GO:0019905; P:GO:0030199; P:GO:0030500; C:GO:0031201; C:GO:0031314; F:GO:0042626; P:GO:00…	F:motor activity; F:actin binding; F:exopolyphosphatase activity; F:protein-lysine 6-oxidase activity; F:copper ion binding; F:ATP binding; C:extracellular space; C:nucleus; P:protein import into nucleus; P:ubiquinone biosynthetic process; P:polyphosphate catabolic process; P:apoptotic process; P:motor neuron axon guidance; P:determination of adult lifespan; F:2-octoprenyl-3-methyl-6-methoxy-1,4-…	EC:2.7.1; EC:1.14.99.60; EC:1.4.3.13; EC:1.14.13; EC:3.6.1.11; EC:1.4; EC:3.6.1; EC:1.4.3; EC:3.1; EC:1; EC:2.7; EC:2; EC:1.14; EC:3.6; EC:3; EC:7; EC:2.7.1.22; EC:3.1.1.1	Transferring phosphorus-containing groups; 3-demethoxyubiquinol 3-hydroxylase; Protein-lysine 6-oxidase; Acting on paired donors, with incorporation or reduction of molecular oxygen. The oxygen incorporated need not be derived from O(2); Exopolyphosphatase; Acting on the CH-NH(2) group of donors; Acting on acid anhydrides; Acting on the CH-NH(2) group of donors; Acting on ester bonds; Oxidoreduct…
ZFLNCT05888	Danio rerio genome assembly, chromosome: 6	804	20	0	94.14	26	F:GO:0003774; F:GO:0003779; F:GO:0005524; C:GO:0005576; C:GO:0005634; P:GO:0006606; P:GO:0006744; P:GO:0008045; P:GO:0008340; F:GO:0008682; P:GO:0010468; C:GO:0016021; C:GO:0016459; F:GO:0016709; P:GO:0030500; C:GO:0031314; F:GO:0042626; P:GO:0043009; C:GO:0044295; F:GO:0046872; P:GO:0048675; P:GO:0055085; P:GO:0090090; P:GO:1990697; F:GO:1990699; P:GO:2000377	F:motor activity; F:actin binding; F:ATP binding; C:extracellular region; C:nucleus; P:protein import into nucleus; P:ubiquinone biosynthetic process; P:motor neuron axon guidance; P:determination of adult lifespan; F:2-octoprenyl-3-methyl-6-methoxy-1,4-benzoquinone hydroxylase activity; P:regulation of gene expression; C:integral component of membrane; C:myosin complex; F:oxidoreductase activity…	EC:1.14.99.60; EC:3.6.1; EC:3.1; EC:1; EC:1.14; EC:3.6; EC:3; EC:1.14.13; EC:7; EC:3.1.1.1	3-demethoxyubiquinol 3-hydroxylase; Acting on acid anhydrides; Acting on ester bonds; Oxidoreductases; Acting on paired donors, with incorporation or reduction of molecular oxygen. The oxygen incorporated need not be derived from O(2); Acting on acid anhydrides; Hydrolases; Acting on paired donors, with incorporation or reduction of molecular oxygen. The oxygen incorporated need not be derived fr…
ZFLNCT06046	Danio rerio genome assembly, chromosome: 6	615	12	0	97.77	62	C:GO:0000139; P:GO:0000380; P:GO:0000462; C:GO:0000922; F:GO:0000978; P:GO:0001755; F:GO:0003712; F:GO:0003723; F:GO:0003724; F:GO:0003735; F:GO:0003951; F:GO:0004029; F:GO:0004062; F:GO:0004879; F:GO:0004890; F:GO:0005230; F:GO:0005254; F:GO:0005524; C:GO:0005730; C:GO:0005739; C:GO:0005840; C:GO:0005887; P:GO:0006406; P:GO:0006486; P:GO:0006730; P:GO:0006741; P:GO:0006886; P:GO:0006995; P:GO:00…	C:Golgi membrane; P:alternative mRNA splicing, via spliceosome; P:maturation of SSU-rRNA from tricistronic rRNA transcript (SSU-rRNA, 5.8S rRNA, LSU-rRNA); C:spindle pole; F:RNA polymerase II proximal promoter sequence-specific DNA binding; P:neural crest cell migration; F:transcription coregulator activity; F:RNA binding; F:RNA helicase activity; F:structural constituent of ribosome; F:NAD+ kina…	EC:2.7.1; EC:2.8.2; EC:2.8; EC:1.5.1; EC:1.5.1.6; EC:1.2.1; EC:2.1; EC:1.2; EC:1.5; EC:2.4; EC:1; EC:3.6.4.13; EC:2.7; EC:2; EC:3; EC:7; EC:2.1.2; EC:1.2.1.5; EC:2.7.1.23; EC:2.8.2.1; EC:2.4.1; EC:1.2.1.3	Transferring phosphorus-containing groups; Transferring sulfur-containing groups; Transferring sulfur-containing groups; Acting on the CH-NH group of donors; Formyltetrahydrofolate dehydrogenase; Acting on the aldehyde or oxo group of donors; Transferring one-carbon groups; Acting on the aldehyde or oxo group of donors; Acting on the CH-NH group of donors; Glycosyltransferases; Oxidoreductases; R…
ZFLNCT06050	Danio rerio genome assembly, chromosome: 6	671	20	1.07179e-171	95.14	21	P:GO:0000380; C:GO:0000922; F:GO:0003723; F:GO:0003724; F:GO:0005524; C:GO:0005634; C:GO:0005739; C:GO:0005794; P:GO:0006406; P:GO:0006886; P:GO:0006995; P:GO:0010508; P:GO:0016192; F:GO:0016787; C:GO:0031901; P:GO:0032007; P:GO:0034198; F:GO:0046872; C:GO:1990130; C:GO:1990904; P:GO:2000785	P:alternative mRNA splicing, via spliceosome; C:spindle pole; F:RNA binding; F:RNA helicase activity; F:ATP binding; C:nucleus; C:mitochondrion; C:Golgi apparatus; P:mRNA export from nucleus; P:intracellular protein transport; P:cellular response to nitrogen starvation; P:positive regulation of autophagy; P:vesicle-mediated transport; F:hydrolase activity; C:early endosome membrane; P:negative re…	EC:3.6.4.13; EC:3	RNA helicase; Hydrolases
ZFLNCT06135	Danio rerio genome assembly, chromosome: 6	2150	20	0	95.11	21	P:GO:0000712; P:GO:0000819; F:GO:0003677; F:GO:0003918; F:GO:0005524; C:GO:0005654; P:GO:0006265; P:GO:0007268; C:GO:0016021; C:GO:0016323; P:GO:0016567; P:GO:0031100; C:GO:0031594; P:GO:0035556; C:GO:0043005; P:GO:0043113; P:GO:0045197; F:GO:0046872; P:GO:0098609; C:GO:0098839; P:GO:0099645	P:resolution of meiotic recombination intermediates; P:sister chromatid segregation; F:DNA binding; F:DNA topoisomerase type II (ATP-hydrolyzing) activity; F:ATP binding; C:nucleoplasm; P:DNA topological change; P:chemical synaptic transmission; C:integral component of membrane; C:basolateral plasma membrane; P:protein ubiquitination; P:animal organ regeneration; C:neuromuscular junction; P:intra…	EC:5; EC:5.6.2; EC:5.6.2.2	Isomerases; n/a; n/a
ZFLNCT06162	Danio rerio genome assembly, chromosome: 6	799	20	0	92.94	35	F:GO:0000287; F:GO:0000978; F:GO:0000981; P:GO:0001755; F:GO:0004614; F:GO:0004672; F:GO:0005509; F:GO:0005524; C:GO:0005654; C:GO:0005789; C:GO:0005829; C:GO:0005887; P:GO:0006006; P:GO:0006357; P:GO:0006488; P:GO:0007422; P:GO:0010629; P:GO:0010976; P:GO:0014068; F:GO:0017147; P:GO:0018108; P:GO:0030318; P:GO:0033674; P:GO:0034080; F:GO:0042281; P:GO:0043123; C:GO:0043235; P:GO:0043410; P:GO:00…	F:magnesium ion binding; F:RNA polymerase II proximal promoter sequence-specific DNA binding; F:RNA polymerase II transcription factor activity, sequence-specific DNA binding; P:neural crest cell migration; F:phosphoglucomutase activity; F:protein kinase activity; F:calcium ion binding; F:ATP binding; C:nucleoplasm; C:endoplasmic reticulum membrane; C:cytosol; C:integral component of plasma membr…	EC:2.7.1; EC:5.4.2.2; EC:2.4; EC:2.7; EC:5.4; EC:2; EC:5; EC:2.4.1.267; EC:2.4.1; EC:5.4.2	Transferring phosphorus-containing groups; Phosphoglucomutase (alpha-D-glucose-1,6-bisphosphate-dependent); Glycosyltransferases; Transferring phosphorus-containing groups; Intramolecular transferases; Transferases; Isomerases; Dolichyl-P-Glc:Man(9)GlcNAc(2)-PP-dolichol alpha-1,3-glucosyltransferase; Glycosyltransferases; Intramolecular transferases
ZFLNCT06173	Danio rerio genome assembly, chromosome: 6	576	15	0	96.55	9	F:GO:0004197; F:GO:0004843; C:GO:0005634; C:GO:0005829; C:GO:0005856; P:GO:0006282; P:GO:0006511; P:GO:0016579; P:GO:0030837	F:cysteine-type endopeptidase activity; F:thiol-dependent ubiquitin-specific protease activity; C:nucleus; C:cytosol; C:cytoskeleton; P:regulation of DNA repair; P:ubiquitin-dependent protein catabolic process; P:protein deubiquitination; P:negative regulation of actin filament polymerization	EC:3.4.22; EC:3.4; EC:3; EC:3.4.19; EC:3.4.19.12	Acting on peptide bonds (peptidases); Acting on peptide bonds (peptidases); Hydrolases; Acting on peptide bonds (peptidases); Ubiquitinyl hydrolase 1
ZFLNCT06179	Danio rerio genome assembly, chromosome: 6	684	20	0	93.13	22	F:GO:0004843; F:GO:0004999; C:GO:0005634; C:GO:0005815; C:GO:0005819; C:GO:0005829; C:GO:0005886; P:GO:0006511; P:GO:0007188; P:GO:0007200; F:GO:0008528; P:GO:0016055; P:GO:0016266; F:GO:0017046; C:GO:0030173; C:GO:0043005; P:GO:0045087; F:GO:0046872; F:GO:0047223; C:GO:0048471; F:GO:0061578; P:GO:0070536	F:thiol-dependent ubiquitin-specific protease activity; F:vasoactive intestinal polypeptide receptor activity; C:nucleus; C:microtubule organizing center; C:spindle; C:cytosol; C:plasma membrane; P:ubiquitin-dependent protein catabolic process; P:adenylate cyclase-modulating G-protein coupled receptor signaling pathway; P:phospholipase C-activating G-protein coupled receptor signaling pathway; F:…	EC:3.4; EC:2.4; EC:2; EC:3; EC:3.4.19; EC:2.4.1.146; EC:2.4.1; EC:3.4.19.12	Acting on peptide bonds (peptidases); Glycosyltransferases; Transferases; Hydrolases; Acting on peptide bonds (peptidases); Beta-1,3-galactosyl-O-glycosyl-glycoprotein beta-1,3-N-; Glycosyltransferases; Ubiquitinyl hydrolase 1
ZFLNCT06183	Danio rerio phosphoinositide-3-kinase, regulatory subunit 3b (gamma) (pik3r3b), transcript variant X2, mRNA	863	20	0	96.65	6	C:GO:0005942; P:GO:0008286; F:GO:0016301; P:GO:0043551; P:GO:0046854; F:GO:0046935	C:phosphatidylinositol 3-kinase complex; P:insulin receptor signaling pathway; F:kinase activity; P:regulation of phosphatidylinositol 3-kinase activity; P:phosphatidylinositol phosphorylation; F:1-phosphatidylinositol-3-kinase regulator activity	EC:2.7; EC:2	Transferring phosphorus-containing groups; Transferases
ZFLNCT06194	Danio rerio genome assembly, chromosome: 6	856	20	0	93.36	44	F:GO:0000287; P:GO:0000398; P:GO:0001878; P:GO:0002574; F:GO:0003682; F:GO:0003688; F:GO:0003723; F:GO:0004714; F:GO:0005524; C:GO:0005654; C:GO:0005664; C:GO:0005829; C:GO:0005887; P:GO:0006270; P:GO:0006335; P:GO:0006886; P:GO:0007010; P:GO:0007169; P:GO:0007420; F:GO:0008106; C:GO:0015630; P:GO:0016192; C:GO:0016324; P:GO:0018105; P:GO:0018108; C:GO:0030131; C:GO:0030136; P:GO:0032655; P:GO:00…	F:magnesium ion binding; P:mRNA splicing, via spliceosome; P:response to yeast; P:thrombocyte differentiation; F:chromatin binding; F:DNA replication origin binding; F:RNA binding; F:transmembrane receptor protein tyrosine kinase activity; F:ATP binding; C:nucleoplasm; C:nuclear origin of replication recognition complex; C:cytosol; C:integral component of plasma membrane; P:DNA replication initia…	EC:2.7.1; EC:2.7.10; EC:2.7.10.1; EC:1.1; EC:2.7.11.1; EC:1; EC:2.7; EC:2; EC:1.1.1; EC:1.1.1.122; EC:1.1.1.2	Transferring phosphorus-containing groups; Transferring phosphorus-containing groups; Receptor protein-tyrosine kinase; Acting on the CH-OH group of donors; Non-specific serine/threonine protein kinase; Oxidoreductases; Transferring phosphorus-containing groups; Transferases; Acting on the CH-OH group of donors; D-threo-aldose 1-dehydrogenase; Alcohol dehydrogenase (NADP(+))
ZFLNCT06195	Danio rerio genome assembly, chromosome: 6	797	20	0	94.7	14	F:GO:0004714; F:GO:0005524; C:GO:0005887; P:GO:0006886; P:GO:0007169; P:GO:0007420; P:GO:0016192; P:GO:0018108; C:GO:0030131; C:GO:0030136; P:GO:0033674; F:GO:0035615; C:GO:0043235; P:GO:0045766	F:transmembrane receptor protein tyrosine kinase activity; F:ATP binding; C:integral component of plasma membrane; P:intracellular protein transport; P:transmembrane receptor protein tyrosine kinase signaling pathway; P:brain development; P:vesicle-mediated transport; P:peptidyl-tyrosine phosphorylation; C:clathrin adaptor complex; C:clathrin-coated vesicle; P:positive regulation of kinase activi…	EC:2.7.1; EC:2.7.10; EC:2.7.10.1; EC:2.7; EC:2	Transferring phosphorus-containing groups; Transferring phosphorus-containing groups; Receptor protein-tyrosine kinase; Transferring phosphorus-containing groups; Transferases
ZFLNCT06210	Danio rerio genome assembly, chromosome: 6	776	20	0	95.02	27	P:GO:0000122; F:GO:0000253; F:GO:0003714; F:GO:0003730; F:GO:0004896; F:GO:0005461; F:GO:0005462; F:GO:0005463; F:GO:0005509; C:GO:0005654; C:GO:0005783; C:GO:0005794; P:GO:0006695; P:GO:0006897; C:GO:0009897; F:GO:0015297; P:GO:0015787; P:GO:0015789; C:GO:0016021; P:GO:0016575; C:GO:0017053; P:GO:0019221; F:GO:0019955; F:GO:0042826; C:GO:0043235; F:GO:0061629; P:GO:1990569	P:negative regulation of transcription by RNA polymerase II; F:3-keto sterol reductase activity; F:transcription corepressor activity; F:mRNA 3'-UTR binding; F:cytokine receptor activity; F:UDP-glucuronic acid transmembrane transporter activity; F:UDP-N-acetylglucosamine transmembrane transporter activity; F:UDP-N-acetylgalactosamine transmembrane transporter activity; F:calcium ion binding; C:nu…	EC:1.1; EC:1; EC:1.1.1; EC:7; EC:1.1.1.270	Acting on the CH-OH group of donors; Oxidoreductases; Acting on the CH-OH group of donors; n/a; 3-beta-hydroxysteroid 3-dehydrogenase
ZFLNCT06239	Danio rerio genome assembly, chromosome: 6	264	7	9.97777e-107	99.45	24	F:GO:0000978; F:GO:0000981; P:GO:0001757; F:GO:0003924; F:GO:0005525; C:GO:0005634; C:GO:0005743; C:GO:0005887; P:GO:0006357; P:GO:0006814; P:GO:0006915; P:GO:0007005; P:GO:0007219; P:GO:0007411; F:GO:0008201; F:GO:0008289; F:GO:0008519; P:GO:0021794; P:GO:0045665; F:GO:0046983; F:GO:0048495; P:GO:0050767; P:GO:0050919; P:GO:0072488	F:RNA polymerase II proximal promoter sequence-specific DNA binding; F:RNA polymerase II transcription factor activity, sequence-specific DNA binding; P:somite specification; F:GTPase activity; F:GTP binding; C:nucleus; C:mitochondrial inner membrane; C:integral component of plasma membrane; P:regulation of transcription by RNA polymerase II; P:sodium ion transport; P:apoptotic process; P:mitocho…	EC:3.6.1; EC:3.6; EC:3; EC:7	Acting on acid anhydrides; Acting on acid anhydrides; Hydrolases; n/a
ZFLNCT06264	Danio rerio genome assembly, chromosome: 6	2267	20	0	89.75	32	F:GO:0000978; F:GO:0000981; F:GO:0001530; F:GO:0003723; F:GO:0004123; F:GO:0004957; F:GO:0005525; C:GO:0005634; C:GO:0005737; C:GO:0005886; P:GO:0006357; P:GO:0006629; P:GO:0006954; P:GO:0007189; P:GO:0007200; P:GO:0007204; F:GO:0008081; P:GO:0014827; C:GO:0016021; P:GO:0019343; P:GO:0019346; F:GO:0030170; P:GO:0030182; F:GO:0030882; P:GO:0042742; F:GO:0043022; F:GO:0044540; F:GO:0046872; F:GO:00…	F:RNA polymerase II proximal promoter sequence-specific DNA binding; F:RNA polymerase II transcription factor activity, sequence-specific DNA binding; F:lipopolysaccharide binding; F:RNA binding; F:cystathionine gamma-lyase activity; F:prostaglandin E receptor activity; F:GTP binding; C:nucleus; C:cytoplasm; C:plasma membrane; P:regulation of transcription by RNA polymerase II; P:lipid metabolic …	EC:3.1.4; EC:3.1; EC:3; EC:4.4; EC:4; EC:4.4.1.1	Acting on ester bonds; Acting on ester bonds; Hydrolases; Carbon-sulfur lyases; Lyases; Cystathionine gamma-lyase
ZFLNCT06294	Danio rerio genome assembly, chromosome: 6	613	20	0	93.43	32	F:GO:0000981; F:GO:0003723; F:GO:0003872; F:GO:0004197; F:GO:0005178; F:GO:0005524; C:GO:0005634; C:GO:0005813; C:GO:0005925; C:GO:0005945; P:GO:0006002; P:GO:0006357; P:GO:0006457; P:GO:0006508; P:GO:0007160; P:GO:0007229; C:GO:0008305; F:GO:0016208; C:GO:0016272; P:GO:0016477; P:GO:0030388; P:GO:0033627; F:GO:0035497; F:GO:0038023; F:GO:0042802; F:GO:0046872; F:GO:0048029; F:GO:0051082; P:GO:00…	F:RNA polymerase II transcription factor activity, sequence-specific DNA binding; F:RNA binding; F:6-phosphofructokinase activity; F:cysteine-type endopeptidase activity; F:integrin binding; F:ATP binding; C:nucleus; C:centrosome; C:focal adhesion; C:6-phosphofructokinase complex; P:fructose 6-phosphate metabolic process; P:regulation of transcription by RNA polymerase II; P:protein folding; P:pr…	EC:2.7.1; EC:3.4.22; EC:3.4; EC:2.7; EC:2; EC:3; EC:2.7.1.11	Transferring phosphorus-containing groups; Acting on peptide bonds (peptidases); Acting on peptide bonds (peptidases); Transferring phosphorus-containing groups; Transferases; Hydrolases; 6-phosphofructokinase
ZFLNCT06417	Danio rerio genome assembly, chromosome: 6	1738	20	0	94.35	7	P:GO:0002040; C:GO:0005639; P:GO:0006998; C:GO:0034993; F:GO:0043495; F:GO:0055056; P:GO:1904659	P:sprouting angiogenesis; C:integral component of nuclear inner membrane; P:nuclear envelope organization; C:meiotic nuclear membrane microtubule tethering complex; F:protein membrane anchor; F:D-glucose transmembrane transporter activity; P:glucose transmembrane transport	EC:7	n/a
ZFLNCT06469	Danio rerio genome assembly, chromosome: 6	706	20	0	94.64	5	F:GO:0003678; F:GO:0005524; F:GO:0016787; P:GO:0032508; F:GO:0070615	F:DNA helicase activity; F:ATP binding; F:hydrolase activity; P:DNA duplex unwinding; F:nucleosome-dependent ATPase activity	EC:3.6.4.12; EC:3	DNA helicase; Hydrolases
ZFLNCT06506	Danio rerio genome assembly, chromosome: 6	3224	20	0	89.11	28	F:GO:0000400; P:GO:0000723; P:GO:0000724; F:GO:0003697; F:GO:0003910; F:GO:0005509; F:GO:0005524; F:GO:0005544; C:GO:0005657; C:GO:0005739; C:GO:0005813; P:GO:0006273; P:GO:0006288; P:GO:0006886; P:GO:0007131; P:GO:0007268; F:GO:0008094; F:GO:0008270; C:GO:0016021; P:GO:0017158; F:GO:0031267; C:GO:0033063; P:GO:0042148; P:GO:0043504; C:GO:0045202; C:GO:0070421; P:GO:0071897; P:GO:0097681	F:four-way junction DNA binding; P:telomere maintenance; P:double-strand break repair via homologous recombination; F:single-stranded DNA binding; F:DNA ligase (ATP) activity; F:calcium ion binding; F:ATP binding; F:calcium-dependent phospholipid binding; C:replication fork; C:mitochondrion; C:centrosome; P:lagging strand elongation; P:base-excision repair, DNA ligation; P:intracellular protein t…	EC:6.5; EC:6; EC:6.5.1.1	Forming phosphoric ester bonds; Ligases; DNA ligase (ATP)
ZFLNCT06524	Danio rerio genome assembly, chromosome: 6	807	20	0	90.23	28	F:GO:0003676; F:GO:0003779; F:GO:0004523; F:GO:0005085; F:GO:0005200; F:GO:0005509; C:GO:0005874; C:GO:0005882; C:GO:0005925; P:GO:0007519; P:GO:0007626; F:GO:0008017; F:GO:0008307; C:GO:0015629; C:GO:0030056; P:GO:0030239; F:GO:0030506; P:GO:0031122; P:GO:0031581; P:GO:0032012; P:GO:0032886; P:GO:0042060; C:GO:0042383; P:GO:0045104; C:GO:0048471; P:GO:0050790; P:GO:0051893; P:GO:0090502	F:nucleic acid binding; F:actin binding; F:RNA-DNA hybrid ribonuclease activity; F:guanyl-nucleotide exchange factor activity; F:structural constituent of cytoskeleton; F:calcium ion binding; C:microtubule; C:intermediate filament; C:focal adhesion; P:skeletal muscle tissue development; P:locomotory behavior; F:microtubule binding; F:structural constituent of muscle; C:actin cytoskeleton; C:hemid…	EC:3.1.30; EC:3.1; EC:3; EC:3.1.26; EC:3.1.26.4	Acting on ester bonds; Acting on ester bonds; Hydrolases; Acting on ester bonds; Ribonuclease H
ZFLNCT06559	Danio rerio genome assembly, chromosome: 6	2759	20	0	92.89
ZFLNCT06590	Danio rerio genome assembly, chromosome: 7	229	10	7.54763e-111	96.04	1	C:GO:0016021	C:integral component of membrane
ZFLNCT06603	Danio rerio genome assembly, chromosome: 7	677	9	1.35405e-141	92.28
ZFLNCT06654	Zebrafish DNA sequence from clone CH73-223F5 in linkage group 7, complete sequence	1858	9	0	96	7	F:GO:0004843; F:GO:0004888; F:GO:0005525; C:GO:0005887; P:GO:0006511; P:GO:0007166; P:GO:0016579	F:thiol-dependent ubiquitin-specific protease activity; F:transmembrane signaling receptor activity; F:GTP binding; C:integral component of plasma membrane; P:ubiquitin-dependent protein catabolic process; P:cell surface receptor signaling pathway; P:protein deubiquitination	EC:3.4; EC:3; EC:3.4.19; EC:3.4.19.12	Acting on peptide bonds (peptidases); Hydrolases; Acting on peptide bonds (peptidases); Ubiquitinyl hydrolase 1
ZFLNCT06666	Danio rerio genome assembly, chromosome: 7	852	20	0	86.28	15	F:GO:0001664; F:GO:0001965; P:GO:0003351; F:GO:0005085; F:GO:0005525; C:GO:0005576; C:GO:0005737; P:GO:0007186; P:GO:0007266; P:GO:0007368; C:GO:0016021; P:GO:0032956; P:GO:0043149; P:GO:0048840; P:GO:0050790	F:G-protein coupled receptor binding; F:G-protein alpha-subunit binding; P:epithelial cilium movement; F:guanyl-nucleotide exchange factor activity; F:GTP binding; C:extracellular region; C:cytoplasm; P:G-protein coupled receptor signaling pathway; P:Rho protein signal transduction; P:determination of left/right symmetry; C:integral component of membrane; P:regulation of actin cytoskeleton organi…
ZFLNCT06691	Danio rerio genome assembly, chromosome: 7	4558	20	0	84.92	13	F:GO:0000978; F:GO:0000981; P:GO:0001751; F:GO:0005096; C:GO:0005634; C:GO:0005667; C:GO:0005885; P:GO:0006357; P:GO:0034314; P:GO:0046549; P:GO:0048596; P:GO:0050790; F:GO:0051015	F:RNA polymerase II proximal promoter sequence-specific DNA binding; F:RNA polymerase II transcription factor activity, sequence-specific DNA binding; P:compound eye photoreceptor cell differentiation; F:GTPase activator activity; C:nucleus; C:transcription factor complex; C:Arp2/3 protein complex; P:regulation of transcription by RNA polymerase II; P:Arp2/3 complex-mediated actin nucleation; P:r…
ZFLNCT06700	Danio rerio genome assembly, chromosome: 15	3193	20	0	90.97	36	P:GO:0001525; P:GO:0001946; P:GO:0002250; P:GO:0002504; F:GO:0005085; F:GO:0005201; F:GO:0005524; F:GO:0005540; F:GO:0005543; C:GO:0005634; C:GO:0005737; P:GO:0006468; P:GO:0006695; C:GO:0009986; P:GO:0010873; F:GO:0015485; C:GO:0016021; P:GO:0030036; P:GO:0032012; P:GO:0033344; P:GO:0033700; C:GO:0034364; P:GO:0034372; P:GO:0034380; P:GO:0042149; P:GO:0042157; C:GO:0042613; C:GO:0042627; P:GO:00…	P:angiogenesis; P:lymphangiogenesis; P:adaptive immune response; P:antigen processing and presentation of peptide or polysaccharide antigen via MHC class II; F:guanyl-nucleotide exchange factor activity; F:extracellular matrix structural constituent; F:ATP binding; F:hyaluronic acid binding; F:phospholipid binding; C:nucleus; C:cytoplasm; P:protein phosphorylation; P:cholesterol biosynthetic proc…	EC:2.7.1; EC:2.7.11.1; EC:2.7; EC:2	Transferring phosphorus-containing groups; Non-specific serine/threonine protein kinase; Transferring phosphorus-containing groups; Transferases
ZFLNCT06772	Danio rerio genome assembly, chromosome: 7	1349	20	0	91.38	20	F:GO:0004714; F:GO:0004715; F:GO:0005102; F:GO:0005524; C:GO:0005737; C:GO:0005856; C:GO:0005887; P:GO:0006935; P:GO:0007018; P:GO:0007155; P:GO:0007169; F:GO:0008017; F:GO:0008519; P:GO:0018108; P:GO:0030154; C:GO:0031234; P:GO:0043304; P:GO:0045087; P:GO:0072488; F:GO:1990939	F:transmembrane receptor protein tyrosine kinase activity; F:non-membrane spanning protein tyrosine kinase activity; F:signaling receptor binding; F:ATP binding; C:cytoplasm; C:cytoskeleton; C:integral component of plasma membrane; P:chemotaxis; P:microtubule-based movement; P:cell adhesion; P:transmembrane receptor protein tyrosine kinase signaling pathway; F:microtubule binding; F:ammonium tran…	EC:2.7.1; EC:2.7.10; EC:2.7.10.1; EC:3.6.1; EC:2.7.10.2; EC:2.7; EC:2; EC:3.6; EC:3; EC:7	Transferring phosphorus-containing groups; Transferring phosphorus-containing groups; Receptor protein-tyrosine kinase; Acting on acid anhydrides; Non-specific protein-tyrosine kinase; Transferring phosphorus-containing groups; Transferases; Acting on acid anhydrides; Hydrolases; n/a
[truncated: 76 more rows]

## Sheet: 13_KEGG
Supplementary Table 13: KEGG analysis of pineal gland morning, evening, and night lncRNAs.
ZFLNCT03902	ENSDARG00000001953	6-phosphofructo-2-kinase/fructose-2,6-biphosphatase 3(pfkfb3)	Related Genes	Danio rerio
	GOTERM_BP_DIRECT	fructose metabolic process, fructose 2,6-bisphosphate metabolic process, metabolic process, phosphorylation,
	GOTERM_MF_DIRECT	catalytic activity, 6-phosphofructo-2-kinase activity, ATP binding, kinase activity, transferase activity,
	INTERPRO	Phosphoglycerate/bisphosphoglycerate mutase, active site, Fructose-2,6-bisphosphatase, Histidine phosphatase superfamily, clade-1, 6-phosphofructo-2-kinase, P-loop containing nucleoside triphosphate hydrolase,
	KEGG_PATHWAY	Fructose and mannose metabolism,
	SMART	SM00855,
[truncated: 1,942 more rows]
