# Supplementary material for: Identification of Rhythmically Expressed LncRNAs in the Zebrafish Pineal Gland and Testis
Source: Int J Mol Sci. 2021 Jul 22;22(15):7810. doi: 10.3390/ijms22157810 (PMC8346003; doi:10.3390/ijms22157810)
Supplement: Supplementary file 1 [file ijms-22-07810-s001.zip › SupplementaryTables&Figures/Supplementary_tables/SupplementaryTable_1.xlsx]

## Sheet: Sheet1
Supplementary Table 1: Zebrafish pineal gland lncRNA expression profiles.
		CT14	CT14b	CT18	CT18b	CT22	CT22b	CT2	CT2b	CT6	CT6b	CT10	CT10b
		pineal gland	pineal gland	pineal gland	pineal gland	pineal gland	pineal gland	pineal gland	pineal gland	pineal gland	pineal gland	pineal gland	pineal gland
SRA tracking_id	Transcript	SRR592698	SRR592704	SRR592699	SRR592705	SRR592700	SRR592706	SRR592701	SRR592707	SRR592702	SRR592708	SRR592703	SRR592709
ZFLNCG00001	ZFLNCT00001	0	0	0	0	0	0	0	0	0	0	0	1.56355
ZFLNCG00002	ZFLNCT00002	0	0	0	0	0	0	0	0	0.197551	0	0	0
ZFLNCG00003	ZFLNCT00004	0	2.44463	8.44814	7.60921	0	1.68779	6.83914	14.7949	7.73807	11.9236	2.88418	11.6136
ZFLNCG00004	ZFLNCT00005	2.73213	0	4.81765	0	0.00115035	0	0	0	0.603068	0	0	0
ZFLNCG00005	ZFLNCT00007	0	0	0	0	0	0	47.3616	62.3456	0	0	0	84.9493
ZFLNCG00006	ZFLNCT00008	0.658312	0	0	0	0	0	0	0	0	0	0	0
ZFLNCG00007	ZFLNCT00009	0	5.81753	6.18387	0	2.94425	2.57578	0	6.41841	1.37288	0	1.38846	0.309648
ZFLNCG00008	ZFLNCT00010	5.77489	5.12731	13.0056	10.5485	8.85515	9.3132	9.01077	12.2556	6.07887	9.99427	6.05485	6.75529
ZFLNCG00009	ZFLNCT00012	0	1.46681	0.485103	1.34437	0.805972	1.45869	0	0.613345	0.494359	1.30157	0	0
ZFLNCG00010	ZFLNCT00013	0	0	0.707888	0	0	1.26388	0	0	0	0	0	0
ZFLNCG00012	ZFLNCT00015	0	0	0	0	0	0	0	0	0	3.62855	0	0.657747
ZFLNCG00013	ZFLNCT00016	0.782387	0	0	0	0.931742	0	0	0	0.305448	0	0	0.5517
ZFLNCG00014	ZFLNCT00017	0	0	0	0	0	0	0	26.2527	0	0	0	0
ZFLNCG00015	ZFLNCT00018	0.202899	0	0.907095	0.142666	1.66811	2.67013	6.20555	1.73132	1.04314	1.60367	2.85097	0.891449
ZFLNCG00016	ZFLNCT00020	0.000371754	0.764712	2.35242	0	3.89563	0	13.4563	2.24223	0.951198	1.96651	1.35636	0.000258107
ZFLNCG00017	ZFLNCT00021	2.24806	1.62832	0.655076	0.788964	0.516549	1.52066	1.00933	0.602272	1.03897	0.41063	1.41146	1.02496
ZFLNCG00018	ZFLNCT00022	1.32552	2.64724	1.77182	0	5.99144	0	1.23468	3.54491	1.80734	1.71832	1.49021	1.44959
ZFLNCG00019	ZFLNCT00023	3.42913	1.3281	2.48853	0	2.55881	3.80494	2.99561	3.27038	2.03307	1.52049	0.791351	1.71284
ZFLNCG00020	ZFLNCT00024	1.60386	0	0	1.04461	0	0	7.24467	0	2.33204	0	0	3.7637
ZFLNCG00021	ZFLNCT00025	0	0.566347	3.48376	2.63544	0.0259076	4.14038	0	0	0	0	0	0
ZFLNCG00022	ZFLNCT00027	2.02185	0	0	0	0	0	0	0	0	0	0	0
ZFLNCG00023	ZFLNCT00028	10.1344	0	4.30479	7.66995	11.4804	6.48486	14.122	4.50099	5.91693	13.4072	6.4082	17.2374
ZFLNCG00024	ZFLNCT00030	300.194	172.458	280.656	359.296	405.977	274.698	1786.46	469.066	1883.89	500.658	928.438	2086.07
ZFLNCG00025	ZFLNCT00031	2.81831	1.6845	1.38634	1.7567	4.31935	2.47371	0.44857	0.931472	1.76628	1.33826	2.19256	1.61501
ZFLNCG00026	ZFLNCT00032	6.26909	18.0236	23.6962	23.6499	60.3948	0.229438	8.22975	30.2389	75.5026	33.2815	11.0344	17.1155
ZFLNCG00027	ZFLNCT00034	0	0	0	0.958331	0	0	0	0	0	0	0	0
ZFLNCG00028	ZFLNCT00035	0	0	0	0	0	0	0	0	0.139726	0	0	0
ZFLNCG00029	ZFLNCT00037	4.18758	5.33693	4.77128	6.12947	6.33402	5.4534	5.23134	7.34048	6.1729	6.54505	8.91419	8.56258
ZFLNCG00030	ZFLNCT00038	0	0	0.0997662	2.84864	1.61117	2.14995	2.56089	0.450046	0.678027	0.449078	1.06889	0.945696
ZFLNCG00031	ZFLNCT00039	0.639792	1.31341	0.983988	1.44948	1.94109	0.222895	0.555457	0	0.625412	39.4277	1.95591	0.705997
ZFLNCG00032	ZFLNCT00041	0	0	0	0	0	0	0	0	0	0	0.501023	0
ZFLNCG00034	ZFLNCT00045	97.0654	77.2756	57.7826	83.8328	59.5402	60.0139	60.6123	81.4787	88.4997	111.353	67.4328	84.1809
ZFLNCG00035	ZFLNCT00048	0	0	0	0	0	0.505186	0	0	0	0	0	0
ZFLNCG00036	ZFLNCT00049	5.78729	0	3.80082	0	0	2.06735	0	0	0	0	0	0
ZFLNCG00037	ZFLNCT00050	0	10.8629	0.497265	1.14454	10.859	0	20.8417	14.4484	0	9.85609	0	0
ZFLNCG00039	ZFLNCT00053	0	0	0.862499	0	1.08804	0	0.596255	0	0.169506	1.38227	0.350545	0
ZFLNCG00040	ZFLNCT00054	12.724	19.3856	11.9529	19.9307	22.2438	23.5796	12.4881	15.1245	13.0341	19.8398	33.8401	15.8036
ZFLNCG00042	ZFLNCT00056	12.2721	18.458	23.0347	20.2644	19.5869	27.9548	11.7286	22.4411	11.2949	15.8254	14.47	12.3781
ZFLNCG00043	ZFLNCT00061	5.4432e-05	0.19198	0	0.715434	0.859636	1.29351	0.713969	0.439308	0.328492	0.482974	0.814019	0.151702
ZFLNCG00044	ZFLNCT00066	0.544928	0	0.969735	0.168249	0	0	0.0508386	0	0.00143045	0	0.414312	0.00969971
ZFLNCG00045	ZFLNCT00067	0	0	0	6.94578	0	0	0	0	0	0	0	0
ZFLNCG00046	ZFLNCT00069	0	2.70597	0	13.2619	5.88891	0	12.0218	6.53051	9.4292	10.4124	4.65729	16.5135
ZFLNCG00047	ZFLNCT00070	0	1.30532	0	0	0	0	0	0	0	0	0.438283	0
ZFLNCG00048	ZFLNCT00071	59.5145	53.9243	40.9968	43.3004	32.5451	46.3073	33.2822	38.1939	36.9457	26.5441	29.6679	32.5982
ZFLNCG00049	ZFLNCT00074	0	0	0	0	0	0	0	0	0.77027	1.05011	0.801619	0
ZFLNCG00050	ZFLNCT00076	0	0	0	0.116597	0	0.150375	0	0.844381	0.160713	0	0	0.361798
ZFLNCG00051	ZFLNCT00078	0	0	0	0	0	0	0	0	0	0	0.967205	0
ZFLNCG00052	ZFLNCT00079	0	0	0.317423	0	0	0	0	0	0.527566	0	0	0
ZFLNCG00053	ZFLNCT00080	0.347307	0	0.215266	0	0	0	0	0.66532	0	0.109735	0	0
ZFLNCG00055	ZFLNCT00082	1.8122	0.681438	3.39188	0.488625	4.50894	2.18839	1.80387	0.901341	0.676552	1.43036	4.23117	0.657841
ZFLNCG00056	ZFLNCT00084	0	0	0	0	0	0	0	0	0.0923906	0	0	0.169502
ZFLNCG00057	ZFLNCT00088	0.0611783	0	0	0	0	0	0	0.0965245	0	0	0.0757924	0
ZFLNCG00058	ZFLNCT00089	0	0	0	0	0.0817628	0	0	0	0	0	0	0
ZFLNCG00059	ZFLNCT00090	0	0.353554	0.519308	0	0.373897	0.24159	0	0	0.118395	0.313477	0	0
ZFLNCG00060	ZFLNCT00092	0	0	0	0	0	0	0.0755515	0.228001	0	0	0	0
ZFLNCG00061	ZFLNCT00094	0	0.582363	0	0.406615	0.178542	0	0.199785	0.300187	0	0.297914	0.709552	0
ZFLNCG00062	ZFLNCT00095	0	0	0	0	2.93771	0	10.1975	5.11516	0.00358212	0	0.00153319	0.522724
ZFLNCG00063	ZFLNCT00096	0	0	0	0	0	0	0.964061	0	0	0	0	0
ZFLNCG00064	ZFLNCT00097	0	0.621313	0	0.662849	0.00218072	4.16829	5.4679	2.05547	0	2.37124	0	0.665539
ZFLNCG00065	ZFLNCT00098	0	0	0	1.15193	0	0	0	0	0	0	0	0
ZFLNCG00066	ZFLNCT00099	0	0	0	0.224598	0	0.334616	0	0	0	0	0	0
ZFLNCG00067	ZFLNCT00100	0.140043	0	0.766176	0	0.374371	0	0	0	0	0	0	0
ZFLNCG00068	ZFLNCT00101	11.4132	38.456	6.20853	2.57376	23.9088	8.4068	0	14.3702	44.4093	14.6778	8.51112	62.8933
ZFLNCG00069	ZFLNCT00102	3.58827	2.60181	2.60215	2.9086	3.66113	3.10503	2.89166	2.8571	1.75988	2.02707	2.11889	2.33846
ZFLNCG00070	ZFLNCT00104	0	0	24.3191	0	0	0	301.067	0	116.369	0	0	66.9133
ZFLNCG00071	ZFLNCT00106	0.0498031	0	0.0421758	0.0357524	0.00782176	0.0303175	0.0870837	0.0529244	0.0367354	0.0519828	0.0413206	0.02178
ZFLNCG00072	ZFLNCT00107	3.07299	7.26097	5.99507	11.3943	11.2884	6.55181	3.52292	7.87023	6.54089	8.66223	6.66212	7.3032
ZFLNCG00073	ZFLNCT00108	0.66487	0	0.798636	0	0	0	0	0	0	0	0.718781	0
ZFLNCG00074	ZFLNCT00109	0	18.7665	3.73728	0	0	4.87564	3.37107	0	0.173888	0.464938	0	0
ZFLNCG00075	ZFLNCT00111	1.78316	3.47369	0	0	1.2131	3.90824	0	0	1.2605	0.409359	0	0
ZFLNCG00076	ZFLNCT00113	0	0	0.352766	0	0	0.178924	0.228782	0.323347	0.132037	0.33565	0.268018	0.296719
ZFLNCG00077	ZFLNCT00114	0.47596	0	0.0929373	0.000538711	0	4.59457e-05	0	0	4.44715e-05	2.585e-05	1.34171	0.250563
ZFLNCG00079	ZFLNCT00117	0.637242	0.221112	1.36105	2.49439	1.81042	3.50462	1.81805	0.269486	0.836035	1.94667	2.95603	0.239566
ZFLNCG00080	ZFLNCT00118	1.1216	0.506078	2.95022	0.711642	3.27384	3.2392	1.11285	2.34948	1.86047	3.76441	3.87907	2.31773
ZFLNCG00081	ZFLNCT00119	3.75899	0.283985	1.66097	0	0.845689	0.680218	0.791013	0	1.24613	0.943185	2.24474	0.39735
ZFLNCG00082	ZFLNCT00120	0	0	0	0	0	0	0	0	0	0	0	0.0352725
ZFLNCG00083	ZFLNCT00121	0	0	0	0	0	0	0	0	0.234885	0	0	0
ZFLNCG00084	ZFLNCT00122	0	0	0.501631	0	1.00492	0	0	0	0	0	0	0
ZFLNCG00085	ZFLNCT00123	2.83401	6.14789	7.89195	4.35204	7.02394	1.22569	2.02017	4.75111	5.68609	3.00381	5.52351	3.4377
ZFLNCG00086	ZFLNCT00124	0	0	0.182784	0.350238	0	0	0	0	0	0	0	0
ZFLNCG00087	ZFLNCT00126	0.000108522	0	0	0	0	0	0	0	0	0	0	0
ZFLNCG00088	ZFLNCT00127	1.19489	1.87897	0.348747	0.570186	0	0	0	0	0.595175	1.16351	0	0
ZFLNCG00089	ZFLNCT00128	0.500854	0.445139	0.775767	1.35034	0.6466	0	1.38884	1.63169	0.915347	1.67286	1.28446	0.793173
ZFLNCG00090	ZFLNCT00129	0	0	0.00198667	0	2.1156	6.38313	4.16671	3.39761	1.82148	0	2.61438	8.28159
ZFLNCG00091	ZFLNCT00131	0	2.76104	0.586717	2.80282	0	0	0.478461	1.31937	0.978697	0.995399	0.968811	1.20736
ZFLNCG00092	ZFLNCT00133	12.1643	2.72791	5.63821	11.0171	7.08094	2.21105	7.13939	5.18777	5.15748	7.78845	5.6319	6.59709
ZFLNCG00095	ZFLNCT00136	0	0	0	0.118148	0	0	0	0.13088	0.0489276	0.129708	0	0.218023
ZFLNCG00096	ZFLNCT00137	15.4473	24.9131	19.4909	24.4236	37.0926	32.336	27.7598	24.132	24.164	45.1746	44.4577	40.0224
ZFLNCG00097	ZFLNCT00138	0	0	0	0	0	0	0	0	0	0	0	2.35794
ZFLNCG00098	ZFLNCT00139	2.55787	3.30379	2.42725	0.965845	1.63279	3.39702	1.70507	1.1756	1.51951	1.0163	1.93669	1.09919
ZFLNCG00099	ZFLNCT00150	0	0	0	0	0.0808607	0	0	0	0	0	0	0
ZFLNCG00100	ZFLNCT00151	1.13745	0	0.102114	0.600902	0.248509	0.867856	0.471912	2.83918	1.53738	3.14293	0.254315	1.18582
ZFLNCG00101	ZFLNCT00153	0	0	0	0	0	0	0.589915	0	0	0	0	0
ZFLNCG00102	ZFLNCT00154	0	0	0.260026	0	0	0	0	0	0	0.88484	0	0
ZFLNCG00103	ZFLNCT00155	0	0.000805242	0.0420007	0	0	0.00275382	0.343882	0	0	0	0	0
ZFLNCG00104	ZFLNCT00156	0	0.583798	0	0	0.443854	0	0	0	0	0	0	0
ZFLNCG00105	ZFLNCT00157	0	0	0	0	7.14074	0	0	28.5516	3.90751	0	0	0
ZFLNCG00106	ZFLNCT00159	0	0.0597048	0.0792658	5.8139e-05	0.445162	0	0.460426	0.0167994	0.0718677	0.0674744	0.329803	0.22822
ZFLNCG00107	ZFLNCT00160	0.567294	0	0.384567	0.420494	0.673645	0.748724	1.35437	2.04187	1.73628	1.74865	3.46904	1.03757
ZFLNCG00108	ZFLNCT00163	0.000274205	0.251136	1.18184	0	0	0	0	0	0	0.00043059	0	0
ZFLNCG00109	ZFLNCT00166	8.6092	2.46505	17.8728	45.1039	68.9475	9.64018	62.9534	33.9443	26.1872	14.6154	26.7776	33.9271
ZFLNCG00110	ZFLNCT00167	1.77344	0	2.56534	5.78467	3.7003	1.22045	4.69729	2.50536	4.28736	6.0584	3.84187	5.37728
ZFLNCG00111	ZFLNCT00168	0.234365	0.168239	0.641808	0.36557	0.4635	0.212141	0.273974	0.195742	0.237513	0.262511	0.236338	0.355536
ZFLNCG00112	ZFLNCT00171	1.96402	2.97251	2.16218	3.45811	3.0546	2.44617	1.72968	3.1575	2.38269	3.59917	2.5394	2.60195
ZFLNCG00113	ZFLNCT00173	6.12001	5.35985	8.64451	11.6646	14.719	11.6212	7.7674	13.1422	10.3718	11.4916	9.33045	11.7501
ZFLNCG00114	ZFLNCT00174	0	0	0	0	0	0	0	0	0.0451859	0	0	0
ZFLNCG00115	ZFLNCT00175	0.0208669	0.770131	2.25116	2.36271	2.90042	1.21416	2.13838	2.30676	2.37521	1.08242	1.65339	0.691495
ZFLNCG00116	ZFLNCT00176	1.60308	0	0	1.65535	2.2883	0	0	1.89518	1.46624	1.91295	1.53024	0
ZFLNCG00117	ZFLNCT00177	6.24174e-05	0.628982	0.412518	0.396781	0	0.030249	0	0	0	0.000155951	2.10231e-05	2.10604e-05
ZFLNCG00118	ZFLNCT00178	0	0	0	4.78351	0	0	4.73063	0	0	0	0	0
ZFLNCG00119	ZFLNCT00179	2.25425	6.9281	0	0	0	0	0	0	0	0	0	0
ZFLNCG00121	ZFLNCT00181	1.76256	0	2.50379	0	1.36926	0.61195	0	0	0.0398742	0	0	1.83436
ZFLNCG00122	ZFLNCT00182	4.06744	3.29643	7.49294	3.37293	11.1949	8.02411	7.28506	11.6068	6.41753	8.01547	3.7329	6.39243
ZFLNCG00123	ZFLNCT00183	0	1.6999	0.301416	3.19636	7.20748	0	0	6.95254	2.79722	7.09819	4.59272	0
ZFLNCG00124	ZFLNCT00184	0	0	0	0	0	0	0	0	0	0.310853	0	0
ZFLNCG00125	ZFLNCT00185	0	0.0785565	0	0.106559	0	0.21564	0.156768	0.35421	0.132282	0	0.0928387	0
ZFLNCG00127	ZFLNCT00187	11.8791	10.0423	6.81496	13.8276	6.86744	5.20279	7.82791	10.6014	5.89127	10.7912	9.27605	7.50385
ZFLNCG00129	ZFLNCT00189	0	0	0	0	0	0	0.370329	0	0	0	0.317203	0
ZFLNCG00130	ZFLNCT00192	0.64523	0.364153	2.00624	1.15764	2.31748	0	0.5895	1.65562	2.02963	1.42638	0.751118	0.102937
ZFLNCG00131	ZFLNCT00196	0	1.37496	0.452791	0.438528	0.521647	0	0.989972	0.814282	0.198312	0	1.59945	0.757806
ZFLNCG00132	ZFLNCT00197	31.3874	25.2767	27.1639	31.35	36.4152	37.7855	22.8819	29.1967	22.7801	26.1744	26.7442	28.2945
ZFLNCG00133	ZFLNCT00198	0	1.91792	4.99494	0	4.68407	1.28485	8.75062	3.44201	4.87942	0	20.3681	0
ZFLNCG00135	ZFLNCT00200	0	0	0	0	54.6705	5.22409	0	10.3176	0	0.00253758	10.0337	0
ZFLNCG00136	ZFLNCT00201	0	0	0.0167865	1.5683	0	2.28791	1.61938	3.66968	0.480863	0	0.528697	0
ZFLNCG00137	ZFLNCT00202	0	1.18942	0.105672	0	0	0.407374	0.155903	0	0.371193	0	0.352997	0
ZFLNCG00138	ZFLNCT00203	72.4852	40.1091	81.8844	60.4698	88.278	57.542	68.9913	64.2957	60.6591	67.5566	58.8954	54.7188
ZFLNCG00139	ZFLNCT00204	0.000811903	0	0.233116	0.946277	2.33969	0.00319672	0	0.327975	0.506767	2.39314	0.941329	0
ZFLNCG00140	ZFLNCT00206	3.03924	0.312985	3.89672	3.13748	4.61543	7.18104	6.51593	4.70484	6.50575	7.09214	3.57514	7.18013
ZFLNCG00141	ZFLNCT00207	0.248328	3.7739	0.574112	1.91695	0.643295	0.69383	2.86356	6.20853	1.00343	1.60839	1.70233	4.07617
ZFLNCG00144	ZFLNCT00211	1.18745	3.36839	1.06881	6.39078	3.41479	1.45466	2.92249	6.30704	2.19364	3.62222	7.44008	3.70597
ZFLNCG00145	ZFLNCT00212	0	3.47116	5.39067	0	0	3.52449	0	0	0.578331	0	3.60025	0
ZFLNCG00146	ZFLNCT00213	2.59587	18.5608	5.29441	0	0	16.4463	0	0	0	0	0	0
ZFLNCG00147	ZFLNCT00214	0.846456	1.22508	0.860368	1.66814	1.20022	0.734472	0.959877	1.63045	1.07983	1.69256	1.93123	1.05557
ZFLNCG00148	ZFLNCT00215	4.22807	4.87607	5.31012	6.02796	9.21575	3.31001	5.64183	8.77172	7.09391	5.85818	7.40634	5.6798
ZFLNCG00150	ZFLNCT00217	4.08226	0.957998	1.92492	0.194943	2.39755	4.06533	1.81794	4.55487	2.33698	1.82276	4.7493	6.05285
ZFLNCG00151	ZFLNCT00218	0	0	0.060412	0.113233	0	0	0.0514545	0.223225	0.12684	0	0	0.192715
ZFLNCG00153	ZFLNCT00220	17.002	21.8823	40.5795	74.7944	128.722	25.7191	120.283	135.98	121.864	124.837	70.2834	152.351
ZFLNCG00154	ZFLNCT00221	20.703	19.1807	29.2008	23.6603	23.7945	25.3811	25.3939	52.638	20.6386	21.2755	17.96	17.6987
ZFLNCG00155	ZFLNCT00223	0	0	0.15521	0	0	0	0	0	0	0	0	0
ZFLNCG00156	ZFLNCT00224	0	0	0.000874913	0	0	0	0	0	0	0	0.227505	0.944196
ZFLNCG00158	ZFLNCT00226	31.7782	43.5167	21.4752	30.5216	21.6929	20.0624	35.8449	47.1619	39.6742	37.1454	39.7417	37.0935
ZFLNCG00159	ZFLNCT00229	1.74774	6.26279	6.01126	0	0	0	2.56846	5.01395	0	0	0.00177357	0
ZFLNCG00160	ZFLNCT00230	0	0	0.0472647	0.166123	0	0	0.0608374	0.184305	0.05133	0.09077	0.144256	0.0761331
ZFLNCG00162	ZFLNCT00234	0.17079	0	0	0	0	0	0	0	0.093999	0	0	0
ZFLNCG00163	ZFLNCT00236	12.0906	8.89891	12.0878	11.3443	7.66945	7.1513	7.03988	10.5399	7.42312	6.12568	7.36825	6.02472
ZFLNCG00164	ZFLNCT00238	0	0.365874	0	0	0.75611	0	0	0.972157	0	0	1.3279	1.42588
ZFLNCG00165	ZFLNCT00246	0.040209	0	0	0	0	0	0.0407296	0	0	0	0	0.152953
ZFLNCG00167	ZFLNCT00248	0	0.0686649	0	0.174371	0	0.0944277	0.127734	0.0483621	0.0718481	0	0.0757172	0.119891
ZFLNCG00168	ZFLNCT00249	0	0.787111	0	0	0	0	0	0	0	0	0	0
ZFLNCG00169	ZFLNCT00251	0.0343187	0.0927335	0.087918	0.072162	0.03552	0.0357559	0.00988601	22.6477	0.0630179	0.0836018	0.0469094	0.0906571
ZFLNCG00170	ZFLNCT00252	5.37779	6.13699	11.984	6.50765	3.15688	4.96721	9.88902	5.19458	4.30169	11.3667	2.11404	3.98518
ZFLNCG00172	ZFLNCT00254	0	2.3688	0	4.17469	0	0	0.816409	0	1.3784	0	0	1.04738
ZFLNCG00173	ZFLNCT00255	0.721566	1.20597	0.878004	0.624555	0.617703	1.20216	0.691758	0.691341	0.518891	0.687601	0.81868	0.723084
ZFLNCG00174	ZFLNCT00257	18.2083	0	1.92121	0	0	0	0	0	11.462	0	0	0
ZFLNCG00175	ZFLNCT00258	0	0	0	1.72128	0	2.25734	0	0	0.0012029	0	0	0
ZFLNCG00176	ZFLNCT00259	0.776741	0	0	0	0.00602264	0.288102	0	0	0	0	0	0
ZFLNCG00177	ZFLNCT00260	0.225614	1.72835	0	0.694503	5.61555	0.333582	1.20201	0.595954	0.799889	0.737473	1.07727	0.702278
ZFLNCG00182	ZFLNCT00265	0	0	0	0	0	0	0	0	0	0	0.10132	0
ZFLNCG00183	ZFLNCT00266	0.767986	3.45228	1.15845	0	12.3446	0.0927698	0	1.33757	0.503704	0.444832	0.352933	0.187341
ZFLNCG00186	ZFLNCT00271	1.39114	0.415995	0.766895	0.352692	0	0	2.63736	0.388898	0.742084	1.57102	0.311159	2.32521
ZFLNCG00189	ZFLNCT00274	0.101292	0	0	0.0462355	0	0	0	0.102582	0	0.101081	0	0
ZFLNCG00190	ZFLNCT00275	0.230904	0.857414	0	0	0.235085	0.587282	0	0	0	0.196409	0	0.165333
ZFLNCG00191	ZFLNCT00277	4.62217	2.36285	3.7497	3.70797	3.73712	4.9343	3.53775	4.16642	4.74814	5.2803	4.52154	5.1842
ZFLNCG00193	ZFLNCT00279	7.43525	5.46532	1.51425	0.288423	4.17713	3.45937	3.63112	3.66566	2.67009	2.00686	2.8507	3.05501
ZFLNCG00194	ZFLNCT00280	0	0.235753	0.58412	1.04116	0.344138	0.982298	0	0	0.336109	0	0	0.499432
ZFLNCG00195	ZFLNCT00281	0	0	7.10724	20.6714	0	0	0	7.41559	4.32537	0	0	0
ZFLNCG00196	ZFLNCT00282	0	0	0	0	0.120113	0	0	0	0	0	0	0
ZFLNCG00198	ZFLNCT00286	6.28426	0.644	0.757491	2.57274	0	5.20379	0	0	0	0	0.452095	0
ZFLNCG00199	ZFLNCT00287	0	0	1.88508	0	0	0	0	6.68086	1.41877	0	1.85689	1.04859
ZFLNCG00200	ZFLNCT00288	0	0	0	0	0.907632	0	0	0	0	0	0	0
ZFLNCG00202	ZFLNCT00290	0	0	0	0	0	0	0.755699	0	0	0	0	0
ZFLNCG00205	ZFLNCT00293	0	0	0.0284845	0	0	0	0	0	0	0	0	0
ZFLNCG00207	ZFLNCT00295	5.23149	0.272139	0	0.250816	2.68837	0	0.322504	2.07621	0.0519599	2.46276	0.218728	6.3194
ZFLNCG00208	ZFLNCT00296	0	0	0.0625274	0	0	0	0	0	0	0	0	0
ZFLNCG00210	ZFLNCT00298	0	0	0.0357725	0.192851	0	0	0	0.0712871	0.106098	0	0.111772	0.0590378
ZFLNCG00211	ZFLNCT00308	1.63963	1.05432	1.774	1.34811	2.93211	2.38716	1.29423	0.818269	1.25659	2.48301	3.28906	1.31058
ZFLNCG00212	ZFLNCT00309	0	0.000512635	0.259959	0	2.23626	0	0	0	0	0	0	0
ZFLNCG00213	ZFLNCT00310	0	0	0	0.782101	0	0	0	0	0	0	1.72841	0
ZFLNCG00214	ZFLNCT00311	12.7476	0.412957	6.56269	9.17509	13.5122	1.33816	29.0864	1.62965	8.19328	5.91882	17.4794	11.0269
ZFLNCG00215	ZFLNCT00315	0	0	0.434226	1.6453	0	0	0	0	0	0	0	0
ZFLNCG00216	ZFLNCT00316	0	0.0682315	0	0.182238	0	0	0	0.100986	0.0753223	0	0.158645	0
ZFLNCG00217	ZFLNCT00321	1.05744	4.63628	0.0839626	0	0	8.45807	0	0	0	0	0	0
ZFLNCG00218	ZFLNCT00322	0	0.0709674	0	0	0	0	0	0.150198	0.0185974	0	0	0.0413784
ZFLNCG00219	ZFLNCT00323	0	0	0	0	0	0.608368	0	0.696248	0	0	0	0.641268
ZFLNCG00220	ZFLNCT00324	0	0	0	0	0	0	0	0	8.51472	0	0	0
ZFLNCG00221	ZFLNCT00325	9.47094	18.4402	2.40908	9.88474	0	1.05229	7.00832	8.55256	15.2328	8.82684	2.30096	2.96314
ZFLNCG00222	ZFLNCT00326	8.99191	4.80088	7.73252	7.64948	8.90225	8.65447	5.13906	7.36962	6.33251	10.2192	7.34215	6.13354
ZFLNCG00223	ZFLNCT00327	0	0	0	0	0	0.539512	0.834601	0	0	0	0	1.07204
ZFLNCG00224	ZFLNCT00328	0	0	0.129098	0	0.309327	0.122577	0.0575471	0.260737	0.0647418	0.0858482	0	0
ZFLNCG00225	ZFLNCT00329	0	0	0	0	2.106	0	1.20786	0	0	0	0	0
ZFLNCG00226	ZFLNCT00332	0	0	0	0	0	0.751739	0	0	0	0	0	0
ZFLNCG00227	ZFLNCT00333	14.5043	0	2.08169	0	0	0	2.72585	0	8.413	6.47877	0	3.14239
ZFLNCG00228	ZFLNCT00334	0	3.79128	0.0069071	4.1087	0	3.79592	3.37113	0	0.535723	0	0.4204	6.7809
ZFLNCG00229	ZFLNCT00335	2.45138	4.52288	2.15862	0	0	4.06257	1.1274	4.00473	8.22881	5.28393	12.1079	5.4823
ZFLNCG00230	ZFLNCT00337	1.96036	0.830113	1.22121	0	1.51993	0	0	2.58859	0.282253	3.44274	0	0.622729
ZFLNCG00231	ZFLNCT00338	0	1.03045	0	0.189436	0.249906	0	0.280233	0.628667	0.630644	0.626609	0.165739	0.703496
ZFLNCG00232	ZFLNCT00339	0	0	0	0	0	0	0	0	1.45193	0	0	1.10518
ZFLNCG00234	ZFLNCT00341	11.9085	3.77994	0	0.646494	0	3.08242	0	1.5021	1.53332	0	0	0.0111426
ZFLNCG00235	ZFLNCT00342	0	0	0	0	0	0	0	0	0	0	0	1.2658
ZFLNCG00236	ZFLNCT00343	0.126274	1.03951	0	0.333119	0.919168	0	0	0	0.0927062	0	0.279932	0
ZFLNCG00237	ZFLNCT00345	7.25037	1.33175	3.91901	7.48558	5.3669	1.55908	2.17953	2.40936	3.14119	3.46465	4.11892	2.63427
ZFLNCG00238	ZFLNCT00347	0.652805	0.190856	0.544749	0.379588	1.33364	0.0396776	2.87166	1.12211	0.282588	0.554528	0.807907	0.697922
ZFLNCG00239	ZFLNCT00351	0	0.499481	1.92337	0	2.25709	3.61069	5.6614	2.37536	1.92434	0	0	0.718399
ZFLNCG00240	ZFLNCT00352	0	0	1.4954	0	0	0.415515	0.50921	0.751647	0.573102	0.379185	0.300443	0.961772
ZFLNCG00241	ZFLNCT00353	1.70368	0	0.635788	2.39169	0	4.47169	0	0	0	0	0	0.300849
ZFLNCG00243	ZFLNCT00356	0	0	2.00642	0	0	7.55584	0	0	0	0	0	0
ZFLNCG00244	ZFLNCT00357	0	0	0	0.809344	1.074	0	1.85357	0.520331	1.20427	0	0.41987	0
ZFLNCG00246	ZFLNCT00363	0	0	0	0	0	0	0.27086	0.39908	0.152428	0	0	0.341212
ZFLNCG00254	ZFLNCT00379	0	3.65726	2.99367	2.78731	0	0	0	0	0.702663	2.2968	0	5.61393
ZFLNCG00255	ZFLNCT00380	0.475475	1.66965	1.95406	0.498285	3.9408	5.25831	1.1488	2.47988	0.563941	2.01593	6.8046	2.55324
ZFLNCG00257	ZFLNCT00383	0	0	0	0	0	0.174019	0	0	0	0	0	0
ZFLNCG00258	ZFLNCT00384	0.292833	0	7.78014e-05	0	1.03441	0	0	0	0	0	0	0
ZFLNCG00259	ZFLNCT00385	0	0	0	0	0	0	0	0	0	0	0.115239	0
ZFLNCG00260	ZFLNCT00386	0.969619	0	0	0	0	4.70554	9.7084	3.46781	1.28013	1.58351	0	0
ZFLNCG00262	ZFLNCT00388	1.54347	1.4309	1.37705	1.02502	0.0271276	0.378886	0.713899	2.3354	2.95162	3.43429	0.453255	0.950585
ZFLNCG00263	ZFLNCT00390	0	0	0.614236	0	0	0	2.34665	0	0.872568	0	1.93577	0
ZFLNCG00264	ZFLNCT00391	0.247779	2.40489	0.795228	0	0	0	0.950005	0	2.64387	0.875979	1.09628	0.815074
ZFLNCG00265	ZFLNCT00392	17.7528	14.7689	28.259	30.9497	47.3822	20.0381	23.3539	22.7794	22.412	33.1888	32.0541	23.8444
ZFLNCG00266	ZFLNCT00393	7.18704	0	10.7396	0	0	0	0	0	0	0	0	0
ZFLNCG00267	ZFLNCT00394	4.98471	1.59562	2.39602	1.99391	2.63042	1.35053	4.42341	3.80958	2.08887	0	0.887942	2.3087
ZFLNCG00269	ZFLNCT00397	8.77704	4.50476	7.62605	1.8003	6.96447	4.33321	11.8724	9.76917	7.848	7.20858	7.28611	7.40369
ZFLNCG00270	ZFLNCT00398	2.2658	0.822452	1.16434	2.81522	1.10458	0.658958	1.57821	2.13368	0.389608	1.15334	0.89814	0.486897
ZFLNCG00271	ZFLNCT00399	1.01308	1.21083	0.39456	5.52859	0	2.72189	2.00145	2.05706	0.873355	0	0	2.00393
ZFLNCG00272	ZFLNCT00400	0.65716	1.77148	2.93539	2.17422	1.99081	2.00631	2.36499	0.79635	1.26794	3.30402	3.30031	2.82399
ZFLNCG00273	ZFLNCT00401	1.93905	2.0793	0.360469	0	0	1.71672	0	0	0	0	0	0
ZFLNCG00275	ZFLNCT00403	0	0	0.112851	0.63266	0.27757	0	0.155115	0	0.0872578	0.115672	0.18372	0
ZFLNCG00276	ZFLNCT00404	0.033421	0.0415025	0.782005	0.035263	0.0391423	0.037067	0.0373235	0.0253723	0.0584238	0.0486479	0.351527	0.0419495
ZFLNCG00277	ZFLNCT00406	2.81568	2.91675	3.26301	0.376557	0	0.380385	0	0.6059	0.982735	2.06595	0	0
ZFLNCG00278	ZFLNCT00407	0	0	0	0	0	0	0.114396	0	0.128713	0	0.135388	0.143488
ZFLNCG00279	ZFLNCT00408	0	4.91481	1.8263	2.92109	0	0	0.338834	0	0	6.49398	0.236589	0.917197
ZFLNCG00282	ZFLNCT00412	0	0	0	0	0	0.167387	0	1.45314	0.146566	0	0	0.299204
ZFLNCG00284	ZFLNCT00415	0	0	0	0	0	0	0	0	0.137253	0	0	0
ZFLNCG00286	ZFLNCT00417	0	0	0	0	0	0	0	0.510612	0	0	0	0
ZFLNCG00287	ZFLNCT00420	0	0	0	0.263624	0	0	0	0.175447	0.0652145	0	0.137431	0
ZFLNCG00288	ZFLNCT00421	2.05433	0.291012	1.2581	0.733503	0	1.49992	0	0	0	2.75289	0	0
ZFLNCG00289	ZFLNCT00422	3.00992	7.92874	7.99979	11.5152	7.50481	8.75793	35.2895	25.4843	10.6582	3.29976	2.15289	5.51872
ZFLNCG00291	ZFLNCT00424	8.08903	10.7709	0.731286	1.13002	0	0	0	0	0	4.95315	8.29512	0.525385
ZFLNCG00292	ZFLNCT00425	0	0	0.56779	0.292709	0.348305	0	0	0.298526	0.336436	0	0.472333	0.537097
ZFLNCG00293	ZFLNCT00426	0.221236	0	0.0343072	0	0	0	0	0	0	0	0	0
ZFLNCG00294	ZFLNCT00427	0	0	0	0	0	0	0	0	0	0.0758559	0	0
ZFLNCG00296	ZFLNCT00431	0.0713695	0	0	0.103117	0	0	0	0	0	0	0	0
ZFLNCG00297	ZFLNCT00433	0	0	0.00447548	0	0	0	0.180199	0	0.208954	0	0	0
ZFLNCG00298	ZFLNCT00434	0.000460925	0.888725	0	0	0	0	0	0	0	0	0.452957	0
ZFLNCG00300	ZFLNCT00436	1.17494	0	0	0	1.67777	0	3.34925	0	0	0.710872	1.12441	0.606406
ZFLNCG00301	ZFLNCT00438	0	0	0	0	0	0	0	0	0.487673	0	0	0
ZFLNCG00303	ZFLNCT00441	0	0	0	0	0	0.305689	0	0	0	0.250508	0	0
ZFLNCG00305	ZFLNCT00444	0	0	0	0	0	0.413821	0	0	0	0	0	0
ZFLNCG00306	ZFLNCT00445	0	1.91686	0.871364	0.0295651	0	0.453429	0	0	0	0	0	0
ZFLNCG00307	ZFLNCT00446	3.66328	4.09256	5.12917	8.81273	0.867521	7.11695	2.15066	3.24555	3.38934	6.08966	6.49276	4.88226
ZFLNCG00308	ZFLNCT00448	1.91978	3.10623	0.907664	2.9788	3.6923	0.600243	0.335888	1.31008	1.70322	1.73138	1.49663	1.98962
ZFLNCG00309	ZFLNCT00449	1.56176	2.17255	1.19007	2.92276	1.41595	1.6603	1.36101	1.56618	1.36523	1.34131	1.73382	1.14343
ZFLNCG00310	ZFLNCT00450	3.88775	0	4.67659	18.6178	46.4809	4.56202	15.4568	58.7271	12.9377	39.1008	19.7149	0.0361868
ZFLNCG00311	ZFLNCT00451	0	0	0	0.678917	0	0	0.367093	0	0	0.533197	0	0.265485
ZFLNCG00312	ZFLNCT00452	0	0	0.320281	0	0	0	0.70205	0.382804	0.0675423	0	0	0
ZFLNCG00316	ZFLNCT00458	6.56048	7.28129	5.69477	13.1175	7.91597	3.99635	6.52802	7.14037	9.37206	7.82189	6.52541	13.8331
ZFLNCG00317	ZFLNCT00460	0	0	0	0	0	1.58588	0	0	0	0	0	0
ZFLNCG00321	ZFLNCT00464	0	0.164025	0	0	0.147239	0	0	0	0.0462987	0	0	0
ZFLNCG00322	ZFLNCT00465	0	9.74098	1.76604	0	0.758836	0	0	2.6247	0.288099	0	0.0957165	2.28114
ZFLNCG00323	ZFLNCT00467	0	0.108774	0.000413968	0	0	0.0014955	0.634951	1.2621	0.000515811	6.86581	0	0
ZFLNCG00325	ZFLNCT00469	4.77992	0	0.00275006	1.28655	0	0.0306415	0	0	0	0	0	0
ZFLNCG00326	ZFLNCT00470	0	0.00260022	0	0	0	0	0	0	0	0	0	0
ZFLNCG00327	ZFLNCT00471	0	1.84672	0	0	0	0	0.32804	1.87599	0	0	0.386519	0.827826
ZFLNCG00328	ZFLNCT00472	0	0	0.707474	0	0	0	0	0	0	0	2.20457	0
ZFLNCG00332	ZFLNCT00477	0	0	0	0	0	0	0	0	0.847626	0	0	0.640403
ZFLNCG00333	ZFLNCT00478	0	0	2.82802e-05	1.77841e-05	2.08037e-05	0	0.511112	2.25431e-05	0.605989	1.93115e-05	0	2.27809e-05
ZFLNCG00334	ZFLNCT00479	0	0	0	2.10985	4.53973	1.11267	2.05986	0.904904	1.72033	0.777604	0	5.8138
ZFLNCG00338	ZFLNCT00483	0	0	0	0	0	0	0	0	0	1.48142	0	0
ZFLNCG00339	ZFLNCT00484	0	0	0	0	0.609901	0.751909	1.00197	0	0.558819	0.738132	0.530536	0
ZFLNCG00341	ZFLNCT00486	0	0	0.736191	0	0	0.00101636	0	0	0	0	0	0
ZFLNCG00342	ZFLNCT00487	0	0.184063	0	1.79006	0.29121	0	1.37431	1.31729	0.911362	0	1.42217	2.34996
ZFLNCG00344	ZFLNCT00491	6.23615	3.33028	2.57343	4.19364	5.41201	0.0223494	5.09068	0.894614	1.77243	2.28908	0.710709	0
ZFLNCG00345	ZFLNCT00492	0.371217	0.296483	0.359257	1.38395	1.09392	1.01643	0.612105	0.612994	0.86087	0.912738	0.845382	0.511672
ZFLNCG00346	ZFLNCT00493	1.5681	2.17555	1.056	6.31967	4.01241	6.04537	3.32902	1.85988	6.1568	1.10011	0.857466	3.04339
ZFLNCG00347	ZFLNCT00494	0	0	0.331016	0	0	0	0	0	0	0	0.871803	0
ZFLNCG00348	ZFLNCT00495	0	1.17287	0	0	0	0.0687266	0	0	0	0	0	0
ZFLNCG00349	ZFLNCT00496	0	0	0	0	0	0.775353	0	0	0	0	0	0
ZFLNCG00352	ZFLNCT00499	0	0.933324	0.192253	0.126789	0	0.160446	0.0309565	0.281328	0.174125	0.323311	0.0367011	0.154961
ZFLNCG00354	ZFLNCT00501	0	0	0	0	0.131217	0	0	0	0	0	0.260201	0
ZFLNCG00355	ZFLNCT00503	6.33273	12.0449	9.18017	7.33343	6.07528	4.21053	13.6714	6.67056	9.35679	11.968	12.9766	16.2075
ZFLNCG00356	ZFLNCT00507	21.1015	24.4345	1.1443	5.60637	0	0.347216	0.21758	0.157125	4.28753	3.16078	51.1402	42.6624
ZFLNCG00357	ZFLNCT00511	0.15773	0.498561	0	0	0	0	0.193776	0	0	0	0.228954	0.243588
ZFLNCG00358	ZFLNCT00513	0.114877	0	0.35553	0.17721	0	0.50094	0.916766	0.588234	0.221044	0.390489	0	0.164348
ZFLNCG00359	ZFLNCT00514	0	0.772728	0	0	0	2.24258	0	0.00189445	0.166107	0	0.000607197	0.224512
ZFLNCG00360	ZFLNCT00515	0	0	0.484024	0	0	0	0	0	0	0.828382	0	0
ZFLNCG00361	ZFLNCT00516	0	0	0	0	0	0	0	0	0	0.363286	0	0
ZFLNCG00362	ZFLNCT00517	0.475138	1.00112	0.244762	0.786291	0.346447	0	0.584408	0.289519	1.31531	0	0.920647	1.7142
ZFLNCG00363	ZFLNCT00518	5.04009	4.78759	5.30049	0.481899	0.000874429	4.12514	1.01068	4.30524	3.17518	3.58361	3.39277	6.86883
ZFLNCG00364	ZFLNCT00519	5.53649	28.1115	5.59703	1.82692	21.4273	13.4433	0.802907	9.15243	4.16961	11.0553	1.77035	1.69952
ZFLNCG00367	ZFLNCT00524	2.78843	0	0	0	0	0.00178638	0	0	0.654151	0	0	0
ZFLNCG00369	ZFLNCT00526	0.110373	0	0.436684	0.637128	0.733363	0	0.701748	0.740597	0.855278	1.13401	0.831492	1.24505
ZFLNCG00372	ZFLNCT00530	0	0	0	0	0	0	0	0	0.360673	0	0	0
ZFLNCG00373	ZFLNCT00531	0	0	0.18396	0	0.119271	0.196462	0.185096	0	0.0253437	0	0.000361706	0.14119
ZFLNCG00374	ZFLNCT00532	16.6618	2.31294	11.0287	13.5261	11.8373	11.3117	37.0805	10.2738	10.9728	11.8447	29.9183	8.18287
ZFLNCG00375	ZFLNCT00535	0	0	0	2.77914	0	0	0	0	0	0	2.54695	0.941351
ZFLNCG00377	ZFLNCT00537	46.896	45.5134	25.1335	17.9233	0	7.15735	17.7743	7.44781	23.3856	26.6968	16.696	30.7371
ZFLNCG00379	ZFLNCT00539	0	0	0	0	0	0	0.161208	0	0	0	0	0
ZFLNCG00380	ZFLNCT00541	23.1933	24.1518	23.7126	28.3371	14.8494	21.7182	13.376	14.3263	21.0234	24.502	19.5676	21.0242
ZFLNCG00384	ZFLNCT00545	0.659665	0	10.6198	0	0	0.000894503	0	0	0	0	0	0
ZFLNCG00385	ZFLNCT00546	0	1.60117	0.000605803	0	0	1.025	0	0	0	0	0	0
ZFLNCG00386	ZFLNCT00547	0	0.688549	0	0	0	0	0.53942	0	0.374141	0	0	0
ZFLNCG00387	ZFLNCT00548	3.54955	6.21144	3.04762	2.02996	1.77616	0.4109	0.496936	0.740679	4.55947	4.13011	3.98827	1.82281
ZFLNCG00388	ZFLNCT00550	0	0	5.82671	0	0	0	0	0	0	0	0	0
ZFLNCG00389	ZFLNCT00551	0.161398	0	0	0	0	0	0.199678	0	0	0	0	0
ZFLNCG00390	ZFLNCT00552	0	0	0	0	0	4.69194	0	0	0	46.4748	0	0
ZFLNCG00392	ZFLNCT00555	0	0	0	0	0	0.216636	0	0	0	0.0550904	0	0
ZFLNCG00395	ZFLNCT00559	0.194264	0	0.0753021	0	0.0892743	0	0	0.0752881	0.028022	0	0	0.187123
ZFLNCG00396	ZFLNCT00560	2.45659	2.44831	1.1965	1.42164	1.90107	0.817166	1.50309	1.88828	1.95036	2.31069	2.6394	2.18012
ZFLNCG00397	ZFLNCT00572	3.1131e-05	1.50842	0.314416	0.101963	0.559323	0.153773	0.393979	0	1.24231	0.549083	1.10081	0.909122
ZFLNCG00398	ZFLNCT00580	0.367371	0.433777	0	0.999134	0.307234	2.49535	0.587405	2.13385	0.0555139	1.00461	1.73762	0.0240949
ZFLNCG00399	ZFLNCT00591	0.318628	0.216805	0.116638	1.06097	0.284121	0.180376	1.01443	0.263057	0.679195	0	0.232161	1.10165
ZFLNCG00400	ZFLNCT00592	0	1.98945	0.187568	0.842703	0	0	0.181735	0	0	0	0	0.42597
ZFLNCG00401	ZFLNCT00593	0	1.15038	0	0	0	0	0	0	0.716194	0	0	0
ZFLNCG00402	ZFLNCT00594	6.08094	0	2.77232	7.84964	0.0392239	8.57636	0	0	0	4.67324	2.43833	0.00967957
ZFLNCG00403	ZFLNCT00595	0	0	0	0	0	0	0	0	0.339937	0	0.708253	0
ZFLNCG00404	ZFLNCT00596	1.62773	0	0.000894382	1.38802	0	0.674162	0.42957	1.41932	1.21734	0	5.78471	2.22134
ZFLNCG00405	ZFLNCT00597	2.15863	0	0.828992	0	0	0	0	0	0	0	0	0
ZFLNCG00406	ZFLNCT00598	0	0	0	0	0	0	0	0	0	0	0	1.03189
ZFLNCG00407	ZFLNCT00599	0	0	0	0.065059	0.085537	0.344056	0.238628	0.144292	0.161075	0.0711972	0	0.119506
ZFLNCG00409	ZFLNCT00604	0	0	0	0	0	0	0.203973	0	0	0	0	0
ZFLNCG00411	ZFLNCT00606	0	3.74352	0	0	0	4.54842	6.47513	0	0	0	0	0
ZFLNCG00413	ZFLNCT00608	0	0	0	0.219106	0.289286	0.0991718	0.832471	1.4535	0.365457	1.21017	0.767989	0.611873
ZFLNCG00414	ZFLNCT00612	0	0	0	0.0906892	0	0	0	0	1.54433	0	0	0
ZFLNCG00415	ZFLNCT00614	0	0	0.202576	0.279016	0.0794568	0.0321199	0.613674	0.670393	0.174541	0.501455	0.210159	0.110985
ZFLNCG00416	ZFLNCT00617	0	0	0	0	0	0	0.117566	0	0	0	0.13913	0
ZFLNCG00418	ZFLNCT00619	3.25927	0	2.42175	0	0	2.8078	0	7.72084	0	43.0807	12.7977	0
ZFLNCG00421	ZFLNCT00623	0	0	0	0	0	0	0	0	0	0	0.363947	0.778752
ZFLNCG00423	ZFLNCT00625	0	0	0.45685	0	1.07047	1.58197	0.649152	0	1.28481	1.44599	0	0.355314
ZFLNCG00424	ZFLNCT00626	35.4859	0	20.8027	75.0974	19.3204	9.25843	17.0168	72.9516	10.0601	42.7634	0	58.239
ZFLNCG00425	ZFLNCT00627	0	0	0	0	0	0.538407	0	0	0	0	0	0
ZFLNCG00428	ZFLNCT00631	9.24345	7.73216	6.93712	13.1111	9.65831	5.78317	8.31521	9.52221	7.01678	19.2185	10.3354	8.73249
ZFLNCG00429	ZFLNCT00632	0	0	0.567719	0	0.824699	0	0	0.703049	0	1.0157	0.285225	0
ZFLNCG00431	ZFLNCT00636	12.6563	0	0.0953915	2.38573	0	0	0	0	0	0	0	0
ZFLNCG00433	ZFLNCT00638	0	0	0	0	0	0	0	0	0	1.20313	0	0
ZFLNCG00434	ZFLNCT00641	5.90527	23.8997	25.1802	2.10263	19.014	5.06512	29.7691	30.8253	7.5658	30.4103	16.9729	15.7854
ZFLNCG00437	ZFLNCT00646	23.218	30.4979	23.6472	32.33	31.6141	33.2318	18.0935	23.1931	19.5703	30.6554	40.5638	23.9871
ZFLNCG00439	ZFLNCT00648	0	0.0443734	0.137102	6.05936	4.57818	4.37853	0	1.0842	0.00200915	3.27873	0	0
ZFLNCG00443	ZFLNCT00652	0	0	0	11.8841	0	0	0	430.461	0	0	0	0
ZFLNCG00444	ZFLNCT00653	3.54084	0	0	0	0	0	0	0	0	0	0	0
ZFLNCG00445	ZFLNCT00654	0	2.98196	0.541082	0	1.18667	0	0	0	0.621774	0.644618	0	0
ZFLNCG00446	ZFLNCT00655	1.56775	5.19643	1.19827	3.94972	5.49163	2.44913	4.9123	0	2.75578	2.43165	0	2.1764
ZFLNCG00448	ZFLNCT00657	0	0	0	0.255277	0	1.97572	0	0	0	0	0	0
ZFLNCG00449	ZFLNCT00658	0	0.439236	0	0	0	0	1.05548	0	0	0	0	0
ZFLNCG00450	ZFLNCT00659	0	0	0.185804	0.42582	1.13368	2.74035	0.618695	0	0.345518	0	0.372011	0
ZFLNCG00451	ZFLNCT00660	0	0	0	0	0	0	0	0	0	0	0	4.32301
ZFLNCG00452	ZFLNCT00661	3.46232	4.42838	4.95193	4.63696	7.65899	3.22606	4.72205	7.93529	5.17867	5.56351	5.68704	3.6038
ZFLNCG00453	ZFLNCT00662	0.00248191	0.000401769	0	1.23702	0	1.44401	0	0	0.617849	0	1.01267	0
ZFLNCG00454	ZFLNCT00663	0	0	0	0.301915	0	1.18408	0	0	1.17208	1.43963	0.606461	1.18524
ZFLNCG00455	ZFLNCT00664	0.124215	0.0446199	0	0.250612	0.123967	0.0428733	0.330159	0.150042	0.066739	0.0608103	0.503102	0.124428
ZFLNCG00456	ZFLNCT00665	0	1.83112	0	0	0	0	0	0	0	0	0	0
ZFLNCG00457	ZFLNCT00666	0	0	0	0	0	0	0	0	37.3506	0	0	0
ZFLNCG00458	ZFLNCT00667	0	0	0	0	0	0	0	0	0	0.365706	0	0
ZFLNCG00459	ZFLNCT00670	3.81872	1.22112	8.60312	7.01705	4.97644	0.936445	8.58979	4.22566	5.00816	5.96019	10.371	6.52642
ZFLNCG00462	ZFLNCT00673	0	0	0	0	0	0	0	0	0	0	0	0.922327
ZFLNCG00464	ZFLNCT00675	9.32811	9.38906	7.48688	16.5731	24.5256	7.85093	12.1397	7.46781	6.20553	9.84645	23.1712	10.0253
ZFLNCG00465	ZFLNCT00676	0	0	0	0	0	6.90588	0	0	0	0	0	0
ZFLNCG00466	ZFLNCT00677	0	0	0	0	0	0	0	0	6.04831	0	0	0
ZFLNCG00467	ZFLNCT00678	4.74949	5.1082	6.42105	3.74468	11.9757	8.09766	4.39604	5.45555	2.9561	7.05193	10.6583	3.59884
ZFLNCG00468	ZFLNCT00679	0	0	0.400665	0.62778	0	0	0	0.173691	0.0651073	0	0	0
ZFLNCG00469	ZFLNCT00683	0	0.76992	0	0	0	0	0	0	0	0	0.324604	0
ZFLNCG00470	ZFLNCT00684	69.5652	55.8959	53.0539	77.2942	85.695	63.5262	66.3677	46.2299	66.0408	61.6845	65.9553	66.7712
ZFLNCG00473	ZFLNCT00687	0	0	0.32814	0	0	0	0	0.755112	2.56737e-05	0	2.35074e-05	0.340587
ZFLNCG00476	ZFLNCT00690	3.94427	0.946716	0.250684	0.2116	2.60317	0	0.736291	4.58399	1.04083	1.77475	1.31058	3.2492
ZFLNCG00478	ZFLNCT00692	0	0	0	0	0	0	0	1.03449	0	0	0	0
ZFLNCG00479	ZFLNCT00694	1.10533	0	6.3014	1.70479	5.51764	0	3.95953	1.0475	1.91814	2.52777	0	3.42787
ZFLNCG00480	ZFLNCT00695	3.3109	0	1.56188	0	2.20054	0	1.29553	0	0	0	0	0
ZFLNCG00481	ZFLNCT00697	0	0	0.302598	2.7697	0	0	0.653575	0.92414	0.98047	0	0.766208	1.30349
ZFLNCG00482	ZFLNCT00699	1.03449	0	0.111014	0	0	0	0	0	0	0.826905	0	0
ZFLNCG00483	ZFLNCT00702	0	0	0.332742	0	0	0	0	0	0.588436	0	0	0
ZFLNCG00484	ZFLNCT00703	2.66989	2.65669	1.6224	2.0613	1.52153	2.64377	1.85247	1.84977	1.90053	2.23998	2.20364	2.17567
ZFLNCG00485	ZFLNCT00705	0	3.49907	0	4.81188	4.15568	0	2.41455	0.709608	1.91933	0.85092	2.1941	0
ZFLNCG00487	ZFLNCT00707	3.85054	4.68212	3.04992	1.28556	1.73915	1.59047	1.33544	2.82214	2.77426	3.25598	6.1426	3.544
ZFLNCG00488	ZFLNCT00708	13.1605	11.9324	10.4236	18.5581	11.2912	12.9504	7.38476	15.6789	9.21996	13.8813	13.8005	10.2265
ZFLNCG00489	ZFLNCT00709	0.266028	0	0.238805	0.159997	0	0	0.144807	0.321868	0.0867636	0.353744	0.207369	0
ZFLNCG00490	ZFLNCT00710	0.706915	0	0	7.08282	0	0	4.28779	0	2.39615	6.35844	0	0
ZFLNCG00491	ZFLNCT00711	0.865087	0	0	0	0	0	0.302004	0	0	0	0	0.515115
ZFLNCG00492	ZFLNCT00712	0.312158	0	0	0	0	0	3.82319e-05	5.80013	0	0	0	0
ZFLNCG00493	ZFLNCT00713	15.7151	1.64628	6.46879	0.664563	0	5.41835	7.51815	0	0.625549	0	2.82792	0
ZFLNCG00494	ZFLNCT00714	0	0.00354042	6.70215	0	0	3.06086	53.3905	0	0	0	0	0
ZFLNCG00495	ZFLNCT00715	0	0.233547	0.0723571	0.0987932	1.19618	0.535289	0	0	0	0.126075	1.05918	0
ZFLNCG00496	ZFLNCT00716	0	0	2.42109	55.8553	131.932	4.2033	0	33.0043	328.796	96.5994	141.904	170.395
ZFLNCG00497	ZFLNCT00717	0	0	0	3.72874	0	0	2.55175	0	1.27748	1.83572	1.46312	0.781957
ZFLNCG00498	ZFLNCT00718	0	0	0.110282	0	0	0	0	0.113851	0	0	0	0
ZFLNCG00500	ZFLNCT00720	0.0154047	0.0582339	0.179358	0	0.0801869	0.0801754	0	0.0339038	0.0376666	0.0777276	0.132391	0.0186116
ZFLNCG00501	ZFLNCT00721	3.00479	0.901167	0	0	0	0.361297	0.762148	0.551507	0.218316	1.75638	0	0
ZFLNCG00502	ZFLNCT00722	0	0	0	0	0	0.026133	0	0	0.0129324	0	0	0.027778
ZFLNCG00503	ZFLNCT00723	2.43351	2.16564	4.62951	1.30944	14.1811	14.5497	2.41861	2.90487	1.9219	3.83746	12.3326	1.20133
ZFLNCG00504	ZFLNCT00724	1.45085	0.622865	2.29186	0.828073	1.7043	1.04101	3.05987	0.0581746	3.11088	2.07109	0	3.36582
ZFLNCG00505	ZFLNCT00725	7.07126	9.63372	5.0986	8.35022	3.86411	6.0522	4.42757	5.14309	4.11901	7.11261	7.12966	4.69171
ZFLNCG00506	ZFLNCT00726	8.9861	12.7948	8.80387	15.0182	8.76352	9.6372	9.68126	10.0723	10.0684	9.40715	8.31331	10.1536
ZFLNCG00508	ZFLNCT00728	4.79387	0	2.72918	2.57341	0	2.15165	0.596452	0	0.831377	3.32077	1.97398	0.0333795
ZFLNCG00509	ZFLNCT00730	0	0	0.586289	0	0	0	0	0	0	0	0.491206	0
ZFLNCG00511	ZFLNCT00736	0	0	0	0	0	0	0	0.310998	0	0	0	0
ZFLNCG00512	ZFLNCT00737	30.1715	29.4551	26.6516	23.8099	43.409	24.2145	27.7071	35.48	36.0283	30.8608	27.4727	24.9696
ZFLNCG00513	ZFLNCT00738	0	0	0	0	0	0	1.68498	0	0	0	0	0
ZFLNCG00514	ZFLNCT00739	0	0	0	0.298225	0.393773	0	0.447003	0.363436	0.134996	0.347276	0	0.29864
ZFLNCG00515	ZFLNCT00740	0	0	0	0.916746	0	0	0	0	0	0	0	0
ZFLNCG00516	ZFLNCT00741	1.19403	1.2527	1.17414	1.03119	1.93226	2.85565	1.21793	0.643262	0.619739	1.66891	2.56616	1.67339
ZFLNCG00517	ZFLNCT00747	0.190134	0.978211	2.81927	0.00150857	0.717621	3.50205	0.755125	0.791773	0.23649	0	0	0
ZFLNCG00520	ZFLNCT00754	0.261657	0.254485	0.0735217	0.531736	0.246425	0.283657	0.112748	0.242983	0.195994	0.150223	0.417583	0.294555
ZFLNCG00521	ZFLNCT00756	0	0	0.142281	0	0	0	0	0	0	0	0	0
ZFLNCG00522	ZFLNCT00757	0	0.614166	0.4782	0	4.23191	2.05938	0	0	0	0	0	0
ZFLNCG00523	ZFLNCT00758	0.132514	1.61975	0.000358393	0	0	0.809959	0	0.178048	0	0	0	0.154078
ZFLNCG00524	ZFLNCT00760	0	6.23938	0	0	0.473504	0.921854	0.769467	0.722815	0	0	0	0.514521
ZFLNCG00525	ZFLNCT00762	0.479545	2.83432	0	1.58915	0	0.817507	0	1.12001	0.317674	0.60896	0.624566	0
ZFLNCG00526	ZFLNCT00763	1.77601	0	0	0.161727	3.93745	0	1.95542	0.456453	0	0	1.09453	0
ZFLNCG00527	ZFLNCT00764	0	0	0.24419	0	6.11462	0	0	0	0	0	0	0.0186534
ZFLNCG00528	ZFLNCT00765	14.0015	25.6826	12.2037	14.3571	21.6496	8.34406	13.9509	12.5341	14.9322	14.1367	16.5971	21.8988
ZFLNCG00529	ZFLNCT00767	0	0	0	0.0667263	0	0.0704465	0	0	0	0	0	0
ZFLNCG00530	ZFLNCT00768	0	0	0	0	0	0	0.468494	0	0.263734	0	0	0
ZFLNCG00532	ZFLNCT00773	0	0	0.871999	0	5.34256	0	0	0	0	1.147	0	0
ZFLNCG00533	ZFLNCT00774	0.484198	2.36852	0	0	0.276801	1.08383	0	0	0	0	0.135356	0.000165492
ZFLNCG00534	ZFLNCT00775	0	2.33779	0.379197	0	0	0	0	1.05834	0.398171	0.421993	0.167409	0.177651
ZFLNCG00538	ZFLNCT00783	0	0	0.0465798	0	0	0	0	0	0	0	0	0
ZFLNCG00539	ZFLNCT00784	0.0345375	0.333502	0.0261538	0.193004	0.0573504	0	0.262254	0.844239	0.196339	0.443552	0.313273	0.123025
ZFLNCG00540	ZFLNCT00785	2.25102	0.187243	0.102547	0	0.673461	0	1.76782	0.387538	0.530463	0.447903	0.156268	0.897537
ZFLNCG00541	ZFLNCT00786	15.1905	18.2409	23.4935	17.1854	29.0936	22.1237	13.5956	21.034	14.2852	30.8931	28.2474	14.119
ZFLNCG00542	ZFLNCT00787	1.53307	5.09054	3.12579	3.75842	0	5.8293	4.64683	6.05126	4.34656	2.30103	1.80303	2.05048
ZFLNCG00543	ZFLNCT00788	0	0	0	0	0	0	0	0	0	0	2.87893	0
ZFLNCG00544	ZFLNCT00789	1.62848	0.104878	0	0	1.36459	1.73416	1.14232	0	1.39808	0	0	0.114158
ZFLNCG00545	ZFLNCT00790	3.22698	4.82411	0.452649	5.84499	0.0214739	2.85988	8.1215	1.29057	6.06442	1.39057	10.3637	7.80707
ZFLNCG00546	ZFLNCT00791	0	0	9.06671	0	0	8.62432	4.46942	0	1.50009	0	2.25889	2.99035
ZFLNCG00547	ZFLNCT00792	94.9592	122.673	126.756	203.063	226.416	120.496	404.041	488.765	353.295	255.892	207.807	390.053
ZFLNCG00548	ZFLNCT00793	2.08189	3.35501	4.0667	7.63374	1.33194	0.363753	5.87586	12.2823	6.77827	6.31018	3.71624	1.82597
ZFLNCG00549	ZFLNCT00794	6.41257	0	7.35347	2.41207	0	0.461663	0	2.5697	0	6.4865	0	0
ZFLNCG00550	ZFLNCT00796	0	0	0	0	0	0.664117	0.0852359	0.064463	0	0	0.221213	0.106702
ZFLNCG00552	ZFLNCT00801	2.83061	0.559187	0	7.07947	0	0	0	0	0	5.94049	0	5.41589
ZFLNCG00553	ZFLNCT00802	0	0	0.342357	0.516815	0	0	0	0	0.262154	1.33141	0	0
ZFLNCG00554	ZFLNCT00803	12.3552	10.7406	10.272	16.6548	11.1381	10.5884	8.45258	15.2976	10.8409	17.6505	11.4554	14.231
ZFLNCG00555	ZFLNCT00804	0.588368	0	0	0	0	0	0	0	0	0	0	0
ZFLNCG00556	ZFLNCT00805	0	0	0	0	0	0	0	0	0	0	0	0.916264
ZFLNCG00557	ZFLNCT00806	1.15212	0.652279	0.982233	0.897338	1.29483	0.889907	1.43863	1.34134	0.749375	1.34261	1.45319	0.873202
ZFLNCG00558	ZFLNCT00808	0	0	0	0.768942	0	0.22426	0	0	0.184522	0	1.3556	0.718081
ZFLNCG00559	ZFLNCT00809	6.9789	3.48163	9.00625	13.2221	13.4901	9.38811	17.0137	9.7837	13.3238	8.55168	12.9131	10.3191
ZFLNCG00560	ZFLNCT00810	0	0	0	0	1.78271	0	0	0	0	0	0	0
ZFLNCG00561	ZFLNCT00811	0	0.410391	3.10821	0	3.08059	0	0	0	0	0	1.04532	0
ZFLNCG00562	ZFLNCT00812	2.48753	0	0	25.7953	0	0	0	0	21.6822	66.6888	21.3761	63.0966
ZFLNCG00563	ZFLNCT00813	0	0	0	0	0	0	0.581677	0	0	0	0	0
ZFLNCG00564	ZFLNCT00814	2.78255	0	4.23145	7.3033	37.2298	1.35218	30.2582	15.4417	11.2313	19.7349	15.6602	28.9783
ZFLNCG00565	ZFLNCT00815	0	0	0	0	5.72927	3.87495	1.01186	2.77528	1.7425	1.50232	2.43916	1.27915
ZFLNCG00566	ZFLNCT00816	3.46839	6.23641	5.95946	7.90962	7.30533	3.38666	5.61061	5.2917	7.12119	4.50686	4.60343	6.90452
ZFLNCG00567	ZFLNCT00817	1.81726	0	0.539071	1.24234	2.4055	0.277467	2.70611	1.11072	0.908167	0	1.30176	0
ZFLNCG00568	ZFLNCT00818	14.8584	9.03301	12.6032	20.9253	19.9048	18.763	20.9366	25.5674	17.421	17.5854	14.4653	17.9334
ZFLNCG00570	ZFLNCT00822	1162.03	1013.64	523.313	737.006	139.087	215.068	287.347	284.323	537.447	386.634	591.025	625.583
ZFLNCG00571	ZFLNCT00824	0	0	0	1.04038	1.4345	0	0	0.610667	0.175687	0.686632	0.520012	0.912433
ZFLNCG00572	ZFLNCT00825	2.5853	2.91261	1.71972	1.95583	2.10346	2.81192	2.01597	1.35076	1.88601	3.11382	4.32408	3.16848
ZFLNCG00573	ZFLNCT00827	5.9023	6.05414	5.05275	5.96833	5.06757	6.39809	3.13584	5.91705	3.98507	6.52663	5.00209	5.81502
ZFLNCG00574	ZFLNCT00828	1.23569	0	0	0	0	0	0	0	0	0	0	0
ZFLNCG00575	ZFLNCT00829	0	0	0	0	0.87687	0	0.261594	0.000127406	0	0	0	0
ZFLNCG00576	ZFLNCT00831	0.949921	0.942261	2.85641	2.83674	2.14834	21.1972	1.45696	2.09938	1.36062	1.44592	2.04114	3.36843
ZFLNCG00578	ZFLNCT00838	0	2.12024	2.16997	2.33578	2.52272	4.35315	1.4157	3.05228	1.23902	0.703359	3.34796	1.77783
ZFLNCG00579	ZFLNCT00840	2.00013	1.97284	1.3386	0.558936	1.38256	1.49536	1.21126	1.91812	1.72719	1.62039	2.34606	0.681251
ZFLNCG00580	ZFLNCT00841	7.54829	7.05445	13.464	9.15965	19.7324	9.90176	9.96113	8.47783	8.65955	16.3434	16.0352	8.69912
ZFLNCG00581	ZFLNCT00842	0.580717	0	2.01167	7.00302	1.97782	3.03076	5.8431	7.92994	11.5121	3.2982	5.65715	14.1625
ZFLNCG00583	ZFLNCT00844	25.81	25.8378	21.6742	29.7856	22.2467	26.5169	19.7578	22.5635	21.3747	22.8058	18.6693	26.3172
ZFLNCG00584	ZFLNCT00845	0.247993	0	0.275202	0	0	0.638992	0.623019	1.00978	0	0	0.2684	0
ZFLNCG00585	ZFLNCT00846	0	0	0	0	0	0	0.460724	1.32946	0	0	0	0
ZFLNCG00586	ZFLNCT00847	0.39551	0	9.20359	0	0	0	5.93005	42.6339	1.4302	0	14.9031	0
ZFLNCG00587	ZFLNCT00851	1.06323	0	0.164048	0.774083	2.05341	0	3.7712	0	0.65303	1.72766	0.342067	0
ZFLNCG00588	ZFLNCT00852	0	0.303696	0.0736222	0	0	0.277612	0	0	0	0	0	0
ZFLNCG00589	ZFLNCT00853	0	0	0	0	0	0	1.83097	0.0355385	0.482492	0	0	0
ZFLNCG00590	ZFLNCT00854	0	0	0	0	0.379635	0.977348	0	0	0.241922	0	0.288869	0
ZFLNCG00591	ZFLNCT00855	0	0	0	0.413073	0.545188	0	0.458815	0	0.172103	0	0.180857	0.384072
ZFLNCG00592	ZFLNCT00856	0	0	0	0	0	1.02927	0	0	0	0.000545218	1.25954	0
ZFLNCG00593	ZFLNCT00858	8.17276e-05	2.1203	0.202896	0	0	0.318741	1.23186	0	0.819076	0.444355	0.000227142	0.7425
ZFLNCG00594	ZFLNCT00859	0	0	0	0	0	0	0.363702	0	0	0	0	0
ZFLNCG00597	ZFLNCT00862	0	0.229384	0	2.66992	0	0	0.172446	0	0.151336	0.206698	0.41508	0.124614
ZFLNCG00598	ZFLNCT00863	0	0.420682	0.00119922	0.00307932	0.0645611	0.000160997	0.00231768	2.53973	0	0	0	3.44609
ZFLNCG00599	ZFLNCT00864	0	0.283552	0	0	0	0	0	0	0	0	0	0
ZFLNCG00600	ZFLNCT00865	35.9875	0.503176	23.0134	19.5886	4.86773	2.74726	14.2287	20.0113	9.44454	13.3141	8.85673	12.1285
ZFLNCG00601	ZFLNCT00868	0.300628	0	0.116569	0.0517315	0	0.0277627	0.0758312	0	0.0213272	0.056567	0	0
ZFLNCG00603	ZFLNCT00870	2.02141	8.65128	10.5136	7.94276	6.60436	6.60349	4.12292	5.45851	1.68776	3.90411	3.97114	6.63023
ZFLNCG00604	ZFLNCT00871	1.88085	2.34443	0	0.930745	2.86798	0	0	2.17747	0.491381	2.47004	8.81288	0.697914
ZFLNCG00605	ZFLNCT00872	1.76817	5.0144	3.96003	1.81153	4.39476	3.55196	4.72505	1.66625	2.53219	2.01107	3.98512	4.24627
ZFLNCG00608	ZFLNCT00875	7.13534	6.98269	7.30192	7.34682	7.50511	7.46186	9.30914	7.17783	6.47587	8.58523	10.0172	6.32097
ZFLNCG00609	ZFLNCT00876	12.464	14.0709	11.0336	12.8131	8.61289	11.1592	7.20679	13.8363	9.42281	14.2723	7.02204	11.2601
ZFLNCG00610	ZFLNCT00877	0	4.8912	0	0	0	0	0	0	0	0	0	0
ZFLNCG00611	ZFLNCT00879	0	0	0	0.29425	0	0	0.331762	0	0	0.596073	0	0
ZFLNCG00613	ZFLNCT00881	1.59948	0	0.491994	0	0	0.445789	1.11091	0.793408	0.312706	1.65201	0	2.73978
ZFLNCG00614	ZFLNCT00882	361.99	317.208	314.23	563.324	187.712	289.489	1653.51	634.433	871.185	815.711	1335.3	1476.76
ZFLNCG00615	ZFLNCT00883	15.4507	12.6994	5.74148	18.6657	8.92859	6.06828	5.98276	8.41766	11.5596	9.60155	11.1198	10.9353
ZFLNCG00616	ZFLNCT00884	7.405	0	0	0	0	1.70162	0	0	0	0	3.12583	0
ZFLNCG00617	ZFLNCT00885	0	0	0	0	0	3.58775	12.1829	0	3.40516	0	7.12044	0
ZFLNCG00618	ZFLNCT00886	0.390816	0.191089	0.244149	0	0.837494	0.82818	0.536863	1.27159	0.304236	0.554344	0.187418	0.0566296
ZFLNCG00619	ZFLNCT00888	4.08856	8.90866	2.968	0	0.10227	0	0	1.94467	0	0.782315	0.570068	0
ZFLNCG00620	ZFLNCT00889	2.52378	1.30988	0.782078	1.98129	1.37247	1.90374	1.53389	1.61767	1.25116	0.915092	1.3626	1.34539
ZFLNCG00622	ZFLNCT00891	1.57855	6.85895	0.886311	2.50477	1.34732	1.10134	16.109	0.974242	5.13876	1.07322	22.4476	10.7982
ZFLNCG00623	ZFLNCT00896	0.805294	1.06735	1.28539	2.71063	0.956176	1.04768	1.01854	1.75951	1.06402	1.4471	0.74726	0.971626
ZFLNCG00624	ZFLNCT00897	0	1.59344	0	0.79129	1.73692	1.7842	0.42584	0.840342	0.156394	1.20405	1.20338	3.60704e-05
ZFLNCG00626	ZFLNCT00899	22.2962	27.9147	28.2741	38.7345	35.356	39.7453	63.645	38.4091	29.1435	39.4164	39.3366	32.592
ZFLNCG00627	ZFLNCT00902	66.1196	0	0	15.2275	0	0	0	0	0	0	0	0
ZFLNCG00628	ZFLNCT00903	0	0	0	0.317042	0	0	0	0	0	0	0.000420837	0
ZFLNCG00629	ZFLNCT00904	1.98769	1.94473	0	11.8841	18.692	1.87056	48.7124	8.49306	4.6059	78.7384	0	55.6785
ZFLNCG00630	ZFLNCT00906	1.23458	4.1349	0	3.06291	5.79716	0	3.00061	0	1.3014	6.996	3.16218	3.19402
ZFLNCG00631	ZFLNCT00907	16.056	1.27773	4.57378	1.91084	7.03969	3.00991	4.04665	2.16044	2.09717	5.97863	5.09315	6.05598
ZFLNCG00632	ZFLNCT00908	2.52325	1.72079	1.64016	0.632745	2.06979	2.43461	1.61117	1.26852	0.705884	1.75858	2.86168	1.23739
ZFLNCG00633	ZFLNCT00910	6.7762	5.32344	1.77589	0	0	13.1053	0	0	0	0	0	0
ZFLNCG00634	ZFLNCT00911	13.7095	4.73886	3.57842	0	0	0	15.8607	0	0	0	0	0
ZFLNCG00635	ZFLNCT00912	6.19545	6.16467	4.51722	7.87331	12.7983	5.96545	23.9822	22.5412	21.8767	7.18562	0	24.0434
ZFLNCG00636	ZFLNCT00913	6.47168	6.98775	6.15331	6.48605	7.6629	8.1455	5.05224	6.77471	5.87898	7.71324	12.3212	6.32116
ZFLNCG00637	ZFLNCT00947	0	0	3.82755	0	0	39.3574	0	0	0	0	0	0
ZFLNCG00640	ZFLNCT00950	0	0	0	0	0	0	0	9.18814	0	0	0	0
ZFLNCG00643	ZFLNCT00955	0	0	0	0	0	0	0	2.75942	0.147188	0.195013	0	0.164152
ZFLNCG00651	ZFLNCT00971	1.7624	0	0.666294	0	0	1.38917e-05	0	0	0	0	0	0
ZFLNCG00652	ZFLNCT00972	0	0	0	0.409154	0.269992	0.187766	0.454405	0	0.255657	0.451542	0.358247	0
ZFLNCG00653	ZFLNCT00973	0	0	0	0	0	0	0	0	0	0	0.0759366	0
ZFLNCG00654	ZFLNCT00974	0	0.00163193	0	0	0	2.45614	0	0	0	0	0	0
ZFLNCG00655	ZFLNCT00975	0	0	0	0	0	0	0	0	0	0.520701	0.412072	0
ZFLNCG00656	ZFLNCT00976	0	0	0	0	0	0	1.73593	0	0	0	0	0
ZFLNCG00657	ZFLNCT00977	0	0	0	0	0	9.55659	0	0	0	0	0	0
ZFLNCG00658	ZFLNCT00978	0	0	0	3.13924	2.63341	0	0	1.71636	0	0	1.77079	0.42373
ZFLNCG00660	ZFLNCT00980	0	0	0	0	0	0	0	0	1.33	0	0.92164	0
ZFLNCG00661	ZFLNCT00982	0.468549	0	0	0.279872	0	0	3.51574	0.154948	0.464285	1.23065	1.44827	0
ZFLNCG00663	ZFLNCT00985	0	0	0	27.0835	0	0	0	0	0	0	0	0
ZFLNCG00664	ZFLNCT00986	0.609568	0	0.0107006	0	1.61436	0.60796	2.66222	0.445034	0.011384	0.910771	0.304126	0.277471
ZFLNCG00665	ZFLNCT00988	0	0	0	0.0441489	0	0	0	0.0122526	0	0	0	0
ZFLNCG00666	ZFLNCT00990	0	0.625453	1.205	1.32865	1.77614	0.637292	1.01432	0	0.856534	2.26281	0.595716	0
ZFLNCG00667	ZFLNCT00991	0	0	0.0203995	0	0	0	0	0	0	0	0	0
ZFLNCG00668	ZFLNCT00995	0	0	0	0	0	0	0	0	0.0823911	0	0	0
ZFLNCG00670	ZFLNCT00997	3.5359e-05	0	1.72595	0	0	0	0	0.548916	0	0	0.312697	8.04485e-05
ZFLNCG00672	ZFLNCT01002	0.327211	1.43828	1.68434	0.625129	0.509162	0.416733	0.889438	0.114993	0.293964	0.34366	0.679566	0.231716
ZFLNCG00673	ZFLNCT01005	1.51646	4.50011	3.77588	3.55383	5.76017	0.996411	3.57512	4.99533	4.1595	3.47847	6.09727	3.94096
ZFLNCG00674	ZFLNCT01006	4.05427	3.30951	6.01923	4.56082	4.63679	4.59974	3.85749	6.9742	4.82125	4.15103	4.32609	4.14664
ZFLNCG00675	ZFLNCT01010	0	0.0876557	0.190912	0.482404	0.635203	0	0	0.133591	0.0499518	0	0	0.111299
ZFLNCG00676	ZFLNCT01011	0	0.312254	0	0	0	0	0	0	0.0437829	0	0	0
ZFLNCG00681	ZFLNCT01016	0	0.292982	0.535812	0.222022	0	0	0.658303	0	0.185192	0.245282	0.194571	0
ZFLNCG00683	ZFLNCT01018	0	0	0	0	0	0	0	0	0.0558417	0	0	0
ZFLNCG00685	ZFLNCT01020	0	0.363847	0	0	0	0	0	0	0.246175	0	0	0
ZFLNCG00687	ZFLNCT01022	0	0	0	0	0	0.1536	0	0	0	0	0.349373	0
ZFLNCG00689	ZFLNCT01024	0	0	0.339646	0.155376	0.170988	0	0.714669	0.143783	0.285415	0	0.20344	0
ZFLNCG00692	ZFLNCT01028	0	0	0	0	0	0	0	0	0.120389	0.212803	0	0
ZFLNCG00693	ZFLNCT01029	3.46703	1.79147	2.00022	6.42486	2.3194	3.02615	5.70833	5.11413	4.13715	5.47494	4.07104	4.83178
ZFLNCG00694	ZFLNCT01033	0	0	0	0	0	0	0.73091	0	0	0	0.855816	0.934757
ZFLNCG00695	ZFLNCT01034	0	0	0	0	0	0	0	1.05095	0.844982	0	0	0
ZFLNCG00698	ZFLNCT01037	0	4.52298	0	0	0	0	1.71407	0	0.162352	0	0.430205	0
ZFLNCG00699	ZFLNCT01039	0	0	0	9.48891	3.89845	3.4795	13.731	2.30529	2.85997	0	4.13264	5.10213
ZFLNCG00700	ZFLNCT01040	0	0	0	0	0	0	0.117566	0	0	0	0	0
ZFLNCG00701	ZFLNCT01041	0	0	0.0295165	0	0.655991	0.250042	1.1151	0.224956	0.0656353	0	0.584633	0.122224
ZFLNCG00702	ZFLNCT01042	0	0	3.58886	0	0	0	4.06163	8.63702	2.74917	0	7.34298	2.15027
ZFLNCG00703	ZFLNCT01044	0	0	0	0	0	0	0	0	0	0	57.7408	0
ZFLNCG00704	ZFLNCT01045	0.449834	0	0	1.51004	1.96892	0	2.01371	1.17411	1.23896	0	3.60918	0.78511
ZFLNCG00705	ZFLNCT01046	0.610166	1.04512	1.36269	1.6588	0	0	2.11837	3.22015	1.90881	0.892009	0.151185	2.22759
ZFLNCG00706	ZFLNCT01048	0.141407	0.872764	0	0	0	0	0	0	0	0	0.244466	0
ZFLNCG00707	ZFLNCT01049	0.292463	0	0	0	0.0534642	0	0.354458	0.179215	0.155116	0.133958	0	0.372947
ZFLNCG00708	ZFLNCT01050	1.50325	0.852728	1.00848	2.26707	0.796745	1.97262	3.79117	0.501951	1.2546	0.997569	2.63949	1.95792
ZFLNCG00709	ZFLNCT01051	0	0	2.10683	0	0	0	11.0588	0	0	0	0	0
ZFLNCG00710	ZFLNCT01052	45.1899	5.12171	6.66452	50.9007	73.7972	27.9728	113.021	36.4404	13.671	30.2619	85.5044	238.241
ZFLNCG00711	ZFLNCT01056	6.12238	10.4059	9.61254	5.78946	3.76022	6.73021	7.29291	5.02011	3.63986	5.61685	3.9854	4.10283
ZFLNCG00712	ZFLNCT01060	0	0	0	0	0	0	1.04097	0	5.31058	0.0115957	0.724512	2.61619
ZFLNCG00713	ZFLNCT01061	0	0.537986	1.08059	0.199707	0	0	1.33033	0.883492	0.831629	1.10166	0.174816	1.29903
ZFLNCG00714	ZFLNCT01062	0.0813577	0	0.189033	0	0.157039	0	2.03685	0	0.0987901	0.523786	0.311929	0
ZFLNCG00716	ZFLNCT01064	0.000918217	0	0	0	0	0.00089823	0.672505	0	0.00570565	0	0	0
ZFLNCG00717	ZFLNCT01065	1.44039	0	0	0	0	0	0	0	0	0	0.408217	0
ZFLNCG00718	ZFLNCT01066	0	2.65653	4.47343	10.7945	13.1175	0	5.10203	3.41821	7.64793	6.46013	6.06032	4.4756
ZFLNCG00719	ZFLNCT01067	5.32223	4.42805	2.62141	6.16763	5.26285	2.83176	4.00042	3.42656	6.42468	9.65152	5.27597	4.10777
ZFLNCG00720	ZFLNCT01068	0	0	3.75126	0	0	4.63241	3.12552	0.317299	0.67333	0.00379754	0	0.00224499
ZFLNCG00721	ZFLNCT01069	1.01515	2.10612	0.195546	0.499705	0	4.12199	0	0	0.424824	0.561532	0.444231	0.476861
ZFLNCG00722	ZFLNCT01070	0	0	0	0.784401	0	1.46582	0	0	0.196924	0.00140816	0	0
ZFLNCG00723	ZFLNCT01071	0	0.902656	0.698715	9.47313	0	0	0	0	2.59713	0	0	0
ZFLNCG00724	ZFLNCT01074	1.4951	0	3.7638	1.17849	1.44523	0	1.10589	0	0.708574	2.59558	0.877301	2.65196
ZFLNCG00725	ZFLNCT01075	3.62162	0.815379	9.26041	13.4357	7.58651	13.5145	17.6014	18.248	22.2849	26.1744	18.5152	29.4263
ZFLNCG00726	ZFLNCT01076	1.86263	0.000145783	2.99519	0.00104414	4.12685	3.0642	7.66568	2.33543	3.4371	2.1675	11.7993	1.28464
ZFLNCG00727	ZFLNCT01077	1.26082	2.86967	4.05498	1.58146	1.6762	2.4933	2.16854	3.11233	2.31338	2.39859	1.41827	2.48028
ZFLNCG00728	ZFLNCT01078	9.12157	4.04923	0	3.30594	0	0	0	3.8608	0	9.64729	6.56073	11.588
ZFLNCG00729	ZFLNCT01079	12.9689	0	2.74903	20.2061	12.3047	1.99263	15.0906	31.4852	12.4586	16.1895	32.9238	26.5398
ZFLNCG00730	ZFLNCT01080	13.5899	25.4707	19.849	52.2525	60.0216	41.6508	41.3377	49.0791	42.1934	49.1867	42.0763	36.6083
ZFLNCG00731	ZFLNCT01081	4.93972	5.16402	7.78193	5.91958	1.47146	4.25667	1.93887	5.70941	4.52036	3.71192	3.92034	6.28168
ZFLNCG00732	ZFLNCT01082	24.121	17.7951	5.82671	0	44.1904	76.615	102.1	66.2355	133.44	54.3687	59.1399	91.4073
ZFLNCG00733	ZFLNCT01083	115.188	133.707	147.523	319.992	486.369	221.086	452.487	496.265	410.459	507.396	491.673	605.875
ZFLNCG00734	ZFLNCT01085	0	0	0.371312	1.67595	2.30987	5.56309	4.09227	1.80405	0	10.1378	0	0
ZFLNCG00735	ZFLNCT01086	10.9856	13.7197	15.3789	14.8392	15.8095	18.7041	3.34407	13.1809	5.86987	4.65775	4.63603	4.79117
ZFLNCG00736	ZFLNCT01087	61.7491	71.7483	84.0272	85.5122	78.8925	132.239	18.9867	87.3266	25.3876	30.3567	20.1	36.2826
ZFLNCG00737	ZFLNCT01088	15.9121	33.2239	14.1276	28.4667	60.5531	30.9846	81.4346	52.9495	51.8518	46.5258	47.3947	85.0646
ZFLNCG00738	ZFLNCT01089	8.84659	6.50945	54.9064	24.7456	12.714	9.37845	39.084	27.0128	33.503	52.0107	79.8401	48.0795
ZFLNCG00739	ZFLNCT01090	37.1268	30.1704	56.528	36.5187	83.5657	63.4806	41.9353	71.8717	37.4373	49.5247	19.915	32.9993
ZFLNCG00740	ZFLNCT01091	1.99411	2.17336	2.49695	3.35408	1.64748	2.78561	1.39626	1.54225	1.72053	1.94722	2.38146	2.20237
ZFLNCG00741	ZFLNCT01093	2.77625	3.43817	2.87514	1.09001	2.88243	2.23238	2.63725	1.8057	3.87743	3.03378	5.50443	3.31292
ZFLNCG00742	ZFLNCT01094	0	0	0	21.1594	0	7.01228	0	0	0	0	0	0
ZFLNCG00743	ZFLNCT01096	0	8.04197	8.93916	21.6581	10.5038	5.82889	16.5728	7.63325	9.22853	34.0644	3.85951	42.7669
ZFLNCG00744	ZFLNCT01097	0	0	0	0	0	0	0	0.955873	0	0	0	0
ZFLNCG00745	ZFLNCT01098	1.32079	0.131465	1.51476	2.19233	6.22996	8.92548	22.6159	0.783814	3.14583	0.496483	4.59479	0.209223
ZFLNCG00746	ZFLNCT01103	5.70069	0	0	0.0883535	0.00023172	0	0	12.5142	10.1358	20.2689	0	0
ZFLNCG00747	ZFLNCT01104	0	0	0.131936	0	0	2.60641	0	0	0	0	0	0
ZFLNCG00748	ZFLNCT01105	1.51948	0.312726	0.701415	0.664324	1.77614	2.76159	2.02863	0	0.571022	1.50852	0.595716	0
ZFLNCG00750	ZFLNCT01107	0	0	0	0.679331	0	0	0	0	0	0	0	0
ZFLNCG00751	ZFLNCT01110	1.74581	0	0	0	0	0.394493	1.09986	1.0708	6.50249	0.961081	0.432414	0.607426
ZFLNCG00755	ZFLNCT01118	31.9921	29.9944	16.9901	30.7857	15.5402	24.8223	15.1305	11.6676	25.1707	9.20416	42.0858	33.6252
ZFLNCG00756	ZFLNCT01120	0	2.49498	0.00574762	0.000449303	0.00117078	2.20334	7.75972	0	0.012877	5.09804	0.00133116	0.320796
ZFLNCG00757	ZFLNCT01122	0	5.39713	0	0	1.92147	1.9649	0.523105	0.541918	0	4.45958	0	0
ZFLNCG00758	ZFLNCT01123	0	0	0	0.143814	0	0	0	0.590998	0.331	0	0	0
ZFLNCG00759	ZFLNCT01124	0.264245	1.09469	4.68142	1.59396	12.0286	3.72408	1.60836	3.50298	0.226335	5.38413	5.67745	3.55941
ZFLNCG00761	ZFLNCT01126	0	0	0	0	0	0	0	0	0	0	0	0.105187
ZFLNCG00762	ZFLNCT01128	11.0176	6.20856	6.88216	10.8541	8.42099	6.20525	9.15791	7.08722	10.5116	8.75585	7.79242	9.43709
ZFLNCG00763	ZFLNCT01130	3.85916	5.25314	4.68024	3.14045	5.71513	6.13502	3.24445	3.10769	2.27393	4.3412	6.54603	4.27899
ZFLNCG00765	ZFLNCT01132	4.80884	2.68766	5.80361	11.5045	17.4084	0	54.2545	36.725	26.9485	8.51871	28.1863	37.7949
ZFLNCG00766	ZFLNCT01133	0	0	0	2.18909	0	0	1.83917	7.02172	1.03076	0	2.13987	7.40141
ZFLNCG00769	ZFLNCT01136	13.7119	15.9986	10.2639	19.401	8.23125	11.3452	9.26016	14.3782	12.5685	17.232	12.4532	15.4607
ZFLNCG00770	ZFLNCT01138	6.05123	9.95626	3.58068	6.8274	5.88974	7.69181	5.31475	4.90838	7.29621	5.91542	6.94629	11.2371
ZFLNCG00771	ZFLNCT01140	1.995	0.213376	0.309161	1.90773	4.14195	0	9.25499	1.37428	0.788816	1.15034	3.82059	0.263511
ZFLNCG00772	ZFLNCT01141	0.756325	0	0	0.890573	0.651017	0.0252307	4.92073	0.603097	0.388752	0.108512	0.646289	0.0911478
ZFLNCG00773	ZFLNCT01142	0	0	1.45986	8.50679	0	0	17.8211	0	1.38111	0	0	20.0134
ZFLNCG00774	ZFLNCT01143	0	0	0	1.79411	0	0	0	0	0.518305	0	0	0
ZFLNCG00777	ZFLNCT01146	0	0	0	0	80.0753	34.8057	119.145	68.0554	0	215.638	0	0
ZFLNCG00779	ZFLNCT01148	0.446193	0.455591	0.452988	0.00263955	0.175592	0.521675	0.020047	0.149552	28.5176	0.243796	15.1749	0.0029466
ZFLNCG00780	ZFLNCT01149	2.19342	0	0	0	0	0	0	0	0	0.965734	0	0
ZFLNCG00781	ZFLNCT01150	0	0.296364	0	0	0.752678	0	0	1.74349	0.536274	0	0	0
ZFLNCG00782	ZFLNCT01151	1.74966	1.86381	1.81642	2.81783	1.42581	2.50469	0.720267	1.02184	0.652259	1.63192	0.740582	1.15266
ZFLNCG00783	ZFLNCT01152	0	0	0	0	0	0	0	0	0.390905	0	0	0
ZFLNCG00784	ZFLNCT01153	1.33227	0.610395	0.44291	2.60912	5.90426	1.7081	1.67737	3.42388	1.19487	3.28061	0.820342	2.47856
ZFLNCG00785	ZFLNCT01155	2.78685	1.90122	1.27111	0	0.564	1.08817	0.963704	0.900704	1.02361	0.955884	1.07829	0.761855
ZFLNCG00786	ZFLNCT01156	0	0	0	0	0	0	0	0	0	0	0	0.420106
ZFLNCG00789	ZFLNCT01159	3.55064	3.42571	1.69193	2.9215	0.854082	1.57093	1.42529	1.81804	1.94	3.92739	4.89006	4.91936
ZFLNCG00790	ZFLNCT01160	1.52427	0	0.147086	4.66529	11.0334	2.45356	24.8861	2.20551	0.420125	0	0.8811	0
ZFLNCG00791	ZFLNCT01161	3.12785	0.416178	1.93507	0.549503	0.83016	0	0	0.546521	0.0146023	3.27777	0	1.99486
ZFLNCG00792	ZFLNCT01162	0	0	0	0	6.99121	0	0	0	0	0	0	0
ZFLNCG00794	ZFLNCT01164	0.00532965	0	0	2.12425	3.87803	0.000941936	0.30083	0	0	0.440687	2.46638	0
ZFLNCG00797	ZFLNCT01168	0	4.86945	2.04555	1.26745	1.69283	10.5473	0.965665	2.08495	0.271812	5.74507	3.97152	0.612189
ZFLNCG00798	ZFLNCT01169	0	0	0	0	0	0	0	0	0.284418	0	0	1.36421
ZFLNCG00799	ZFLNCT01170	57.0296	56.9266	31.8574	57.9395	25.9261	23.334	41.4752	34.3677	48.4575	39.8414	50.9884	88.5356
ZFLNCG00800	ZFLNCT01171	2.18004	3.25896	1.14564	0	0.987295	0	0.0636308	0.000228479	0	0.00100952	0.604807	8.75931e-05
ZFLNCG00801	ZFLNCT01172	6.07639	9.73858	8.29793	10.1457	11.9292	10.1586	9.15231	10.4722	9.18487	12.8265	10.3664	9.21171
ZFLNCG00803	ZFLNCT01175	0	0	0	0	1.66638	0	0	0.521354	0	0.963571	0.707645	0
ZFLNCG00804	ZFLNCT01176	1807.75	2154.8	1355.99	3030.1	1393.6	1024.54	1330.32	2306.97	2231.3	3439.45	1673.91	2175.6
ZFLNCG00805	ZFLNCT01177	0.0933235	0	0.0361768	0	0	0	0	0	0.0268458	0	0	0
ZFLNCG00807	ZFLNCT01179	0	0.0312942	0.0225558	0	0	0	0	0	0	0	0.0687009	0
ZFLNCG00808	ZFLNCT01180	0.242146	0.259244	1.3136	0.258264	1.24575	0.445046	0.569159	0	0.355737	0	0.899094	0.0792109
ZFLNCG00809	ZFLNCT01181	7.04888	3.54122	14.5666	11.8217	1.94741	0.265619	6.93861	4.97328	9.40458	5.93194	6.59223	8.08823
ZFLNCG00810	ZFLNCT01183	4.14407	4.72156	3.96546	5.43628	5.08734	4.49366	4.31049	4.79716	4.35728	4.39888	6.1904	4.76897
ZFLNCG00811	ZFLNCT01185	0	0	0	0.453241	0	0	0	0	0.384104	0	0	0
ZFLNCG00812	ZFLNCT01186	0.000170288	0.000428565	0	0	0	0	0	0	0	0	0	0
ZFLNCG00814	ZFLNCT01190	0	0.204092	0	0	0	0.0699399	0	0	0	0	0	0
ZFLNCG00815	ZFLNCT01199	18.3903	7.41696	11.1134	13.0289	0	1.82236	6.43603	1.98153	7.72079	9.17481	2.26826	5.15024
ZFLNCG00817	ZFLNCT01201	0	2.53234	3.04351	0	0.759032	2.6683	0	0	0	1.98148	1.58635	0
ZFLNCG00818	ZFLNCT01202	8.54953	7.78381	8.08646	14.8139	10.065	7.23098	7.6695	11.4586	11.3245	16.4813	9.46867	11.0306
ZFLNCG00819	ZFLNCT01203	3.53757	5.50536	2.3364	4.46782	0.660436	4.46186	1.87417	1.63757	3.58654	2.23129	3.08873	4.73595
ZFLNCG00820	ZFLNCT01204	0	2.32405	0	0	0.951422	0	0	0	0	0	0	0
ZFLNCG00821	ZFLNCT01205	0	0	0	0	1.85114	0	0.306959	0	1.33858	0	0	1.3499
ZFLNCG00822	ZFLNCT01212	2.8193	0.323314	1.56184	1.89831	2.26618	4.47588	4.81215	3.89198	2.19485	2.36113	1.97584	3.33083
ZFLNCG00823	ZFLNCT01219	0	0	0	0	0	0	0	2.36941	0	0	0	2.28049
ZFLNCG00824	ZFLNCT01220	0	0	0	0	0.000513425	0	0	1.68103	0.458348	0	0	0
ZFLNCG00825	ZFLNCT01221	8.88354	6.89113	10.9186	9.62974	7.06554	9.83357	3.38748	1.91123	9.15315	4.02949	12.7014	5.18874
ZFLNCG00827	ZFLNCT01223	0	0.255271	0	0.952183	0	0.173783	0.717947	0.523701	0	0	0	0
ZFLNCG00828	ZFLNCT01224	0	5.84285	0	0	0	0	0	5.45267	0.633353	0	0	0
ZFLNCG00830	ZFLNCT01226	1.44002	2.52335	1.22804	2.68209	0.793462	1.59222	0.934692	2.08189	1.1899	1.1742	1.74903	1.90943
ZFLNCG00831	ZFLNCT01227	0	0	0	0.00228436	0.381447	1.14551	0	0	0.000122946	0	0	0
ZFLNCG00832	ZFLNCT01228	9.2089	6.08964	3.54976	6.80767	5.66651	7.40303	9.63617	20.352	11.8094	12.0723	9.37785	20.9953
ZFLNCG00833	ZFLNCT01229	0	0	0.0153695	0	0	0	0	0	0	0	0	0
ZFLNCG00834	ZFLNCT01230	0	0	1.9294	1.7247	2.17835	0	0	1.95879	1.16703	0.675962	0.357481	1.59004
ZFLNCG00837	ZFLNCT01233	0.17736	0.745091	1.50667	1.51567	0.40114	0.508924	2.48516	3.68037	2.03405	0.673097	1.06703	1.13701
ZFLNCG00838	ZFLNCT01234	11.1155	10.1223	10.3897	15.8183	12.4987	10.2012	11.9169	14.3517	11.4195	16.5662	15.773	11.6585
ZFLNCG00840	ZFLNCT01238	0	0	0	0	0	2.42572	0.695812	0	0	0	1.52962	0.257014
ZFLNCG00841	ZFLNCT01239	0	0	0	0	0.349321	0	0	0	0	0	0	0
ZFLNCG00842	ZFLNCT01240	0	0	0.141513	0	0	1.0505	0	0	0	0	0	0
ZFLNCG00843	ZFLNCT01241	0.0028016	0.00258349	0.0027027	0.0030325	0.00246256	0.00271883	0.00258245	0.00246977	0.00258077	0.00257252	0.00243573	0.00244371
ZFLNCG00844	ZFLNCT01242	0	0	0	0	0	0	0	1.26669	0	0	0.782229	4.20702
ZFLNCG00845	ZFLNCT01243	0	0	0	0	0	0	0	24.0512	20.1702	0	0	0
ZFLNCG00846	ZFLNCT01244	0	0	2.99515	6.29265	19.5501	7.62968	5.48447	2.8209	0.513042	6.88664	19.8624	3.61842
ZFLNCG00848	ZFLNCT01246	0	0	0	0	0	0	6.6819	0	0	9.33262	0	31.7611
ZFLNCG00849	ZFLNCT01247	0	0	0.192391	0	0.116375	0	0.194973	0	0.0731178	0.0969402	0.538976	0.244225
ZFLNCG00851	ZFLNCT01249	0.994318	1.76644	1.1426	0.887105	0.844421	4.41269	0.239595	0.361289	0.275195	2.36336	1.62255	0.315988
ZFLNCG00852	ZFLNCT01250	4.63566	4.46012	2.31321	2.30241	3.90517	1.52226	3.69613	3.3734	2.58828	2.86008	3.7522	1.82846
ZFLNCG00854	ZFLNCT01252	0	0	0	0	0.545934	0	0	0	0	0	0	0
ZFLNCG00856	ZFLNCT01256	0	0	0	0	0	0.936038	0	0.161839	0.0904019	0.0895167	0	0.0751745
ZFLNCG00857	ZFLNCT01260	0	0.212595	0	0	0	5.21684e-05	0	0.400984	0	0	0	0
ZFLNCG00858	ZFLNCT01263	0	0	0	0	0	1.75193	0	0	0.204713	0	0	0
ZFLNCG00859	ZFLNCT01264	0	0	0	0	0	2.13615	0	0	0	0	0	0
ZFLNCG00860	ZFLNCT01265	0	0	0	0	0	0	0.105342	0	0.148139	0.235714	0	0
ZFLNCG00861	ZFLNCT01266	0	0	0	0	0	0	0.0350205	0	0	0.0553574	0.138248	0.123184
ZFLNCG00862	ZFLNCT01267	0	0	0.123904	0	1.39715	0	0	0	0.00185928	0	0.467727	0.431954
ZFLNCG00864	ZFLNCT01269	0.00928881	1.6228	0.068159	0.305678	0.592959	0.00475417	0.126953	0.825066	0.0629667	0.233246	0	0.820551
ZFLNCG00865	ZFLNCT01273	0	0.227166	0.0821342	0.0745313	0.098016	0	0.328251	0.247903	0.15387	0.0816096	0.0648285	0.0685089
ZFLNCG00866	ZFLNCT01274	0	0	0	0	0	0	0	0	0	0.757726	0	0
ZFLNCG00867	ZFLNCT01275	4.00421	0	0	0	0	0	0	0	6.00151	3.74213	0	0
ZFLNCG00868	ZFLNCT01276	0	0	0	6.78007	0	0.694447	0	0	0	0	0	0
ZFLNCG00869	ZFLNCT01277	2.31742	3.02246	5.6252	1.60111	0.844203	3.60539	0.590766	1.77218	1.1304	0.528667	0.839231	2.51988
ZFLNCG00870	ZFLNCT01279	17.6683	7.8237	29.7256	25.8768	17.6269	15.2728	27.7623	28.0265	30.0732	27.523	21.6015	33.2541
ZFLNCG00871	ZFLNCT01280	0	0	0.23013	0.447591	0.196607	1.8788	0.110059	0.495523	0.123832	0.492309	0.390799	0.414094
ZFLNCG00875	ZFLNCT01284	0.699849	0	0	0	5.38588	0	6.82022	0	0	0	0	0
ZFLNCG00876	ZFLNCT01285	0	0	0.217648	0.279868	1.65919	0	0.618975	0	0.0580356	1.53829	1.07201	0
ZFLNCG00877	ZFLNCT01286	0	0	0.0315547	0.00283209	0	0	0	0	0	0.496148	0	0
ZFLNCG00878	ZFLNCT01287	0.137079	0.518807	1.81885	2.14287	0	1.72202	7.85067	17.8449	1.08963	14.5029	0.000381857	0.459708
ZFLNCG00881	ZFLNCT01290	0	0	0	0	0	0	0	0	0	0	0	0.231331
ZFLNCG00883	ZFLNCT01292	22.2654	21.6945	18.9082	31.1611	34.9899	31.7707	27.8957	22.6837	25.7304	0.0126499	3.79813	0.0146952
ZFLNCG00884	ZFLNCT01293	1.38223	4.54565	1.67597	6.98861	2.31493	8.46033	4.7024	3.08262	4.26329	1.55617	0.616517	5.26422
ZFLNCG00885	ZFLNCT01295	0.457931	0.402389	1.12982	1.1527	0.98489	1.59789	0.67614	0.639224	0.546719	1.45002	1.25222	1.00511
ZFLNCG00886	ZFLNCT01296	0	0	0	0	0	0	0	0.026726	0.831237	0.00092621	0	0
ZFLNCG00887	ZFLNCT01297	0.805597	0	0.00181324	0	3.00169	0.253623	0	3.05654	0	0.818762	0.00096494	0
ZFLNCG00888	ZFLNCT01298	0	0	0	0	0	0	0.0773847	0	0.0435256	0	0	0
ZFLNCG00889	ZFLNCT01303	0.798579	0.242125	0	0.175766	0	0	0.259774	0.388972	0.219222	0.774548	0.461014	0
ZFLNCG00890	ZFLNCT01304	0	0	0.853616	3.84269	5.02338	0	1.27597	2.31453	0.732996	3.47773	1.57171	1.31619
ZFLNCG00891	ZFLNCT01305	9.26647	12.1824	6.75081	8.5886	5.19629	8.66003	4.29799	10.9255	5.62334	8.80161	5.71088	7.93704
ZFLNCG00892	ZFLNCT01306	0	0	0.555218	0	0	0	0	0.569483	0	0	0.333004	0
ZFLNCG00893	ZFLNCT01307	0	0.271627	0.243039	0.606338	0.269397	0	0.175388	0	0	0	0	0
ZFLNCG00894	ZFLNCT01308	0.227393	0.855284	1.08745	0.313178	1.85225	2.15574	0.382575	0.810557	0.258234	1.02738	1.5419	0.957729
ZFLNCG00895	ZFLNCT01309	0	0	0	0	0.220204	0	0	0	0	0	0	0
ZFLNCG00896	ZFLNCT01310	0.415864	0.35488	0.322067	0	0.321975	0	0.0900276	0.541713	0.354508	0.266492	0.106508	0
ZFLNCG00897	ZFLNCT01312	1.76761	2.5677	1.41029	3.5194	6.74324	2.38058	13.087	0.419042	16.3183	7.86299	8.15746	4.68668
ZFLNCG00898	ZFLNCT01314	3.54824	0	2.06656	0.227825	2.8059	0.98755	0	4.9951	0	1.36374	0	3.43695
ZFLNCG00900	ZFLNCT01316	11.9129	22.19	26.7241	9.33303	35.7943	18.2799	38.2261	29.6765	25.0737	37.5746	13.0996	27.2862
ZFLNCG00902	ZFLNCT01318	3.23866	0.0465202	3.17089	0.996914	6.00981	4.30995	1.36666	0.0435811	2.72002	3.13467	2.60235	3.69115
ZFLNCG00903	ZFLNCT01319	0	0	0.495773	0	0	0	0	0	0	0	0	0
ZFLNCG00905	ZFLNCT01321	0.0469258	0.0758253	0	0	0	0.0521584	0	0	0	0	0	0.0290107
ZFLNCG00908	ZFLNCT01324	0	0	0	0	0	0	0	0	0	0.31649	0	0.267175
ZFLNCG00912	ZFLNCT01329	4.92593	2.09506	6.18165	6.12836	11.0301	11.045	6.57227	9.48055	4.5459	7.84542	4.8249	3.81687
ZFLNCG00915	ZFLNCT01335	0	0.934333	0	0	0	0	0	0	0	0	0	0
ZFLNCG00917	ZFLNCT01337	0	0	0	0	0	0	0	0.000363249	0	0	8.72876e-05	0
ZFLNCG00918	ZFLNCT01338	0.0159401	0	0.113334	0	0	0	0	0.00581872	0.00215391	0	0	0
ZFLNCG00919	ZFLNCT01341	0.192795	1.27196	1.82902	0.755798	1.34269	1.6291	0.395822	0.394867	0.353553	0.676179	1.42429	0.86019
ZFLNCG00920	ZFLNCT01342	46.7499	23.634	32.7273	40.5339	79.9021	34.4728	45.2107	59.0563	41.772	41.0729	62.6099	32.1831
ZFLNCG00921	ZFLNCT01343	5.67903	1.99092	2.76471	3.44786	2.03506	2.19719	2.97593	1.81534	3.49592	4.43806	4.97505	2.74263
ZFLNCG00923	ZFLNCT01345	0	0	0	0	0	0	0	0.0660631	0.0245706	0	0	0
ZFLNCG00924	ZFLNCT01346	0	0.210807	0	0	0	0	0	0	0	0	0	0
ZFLNCG00925	ZFLNCT01347	2.51906	1.8688	4.3234	2.71487	3.92846	2.02528	4.08072	1.67156	2.49657	0.56028	1.67222	0.709551
ZFLNCG00926	ZFLNCT01348	0	0	0	0	0	0	1.02463	0	0	0	0	0
ZFLNCG00927	ZFLNCT01349	0	0	0.515889	0	0	0	0.271361	0	0.0711517	0	0	0
ZFLNCG00929	ZFLNCT01351	0	0	0	0	0	0	0	0.133911	0	0	0	0.223138
ZFLNCG00930	ZFLNCT01352	0	0	0.179513	0	0	0	0.326277	0	0.552273	0.467098	0	0
ZFLNCG00931	ZFLNCT01353	0	2.00583	2.58304	7.98051	6.02956	8.68929	11.2117	7.72484	7.25349	12.1828	8.90996	12.053
ZFLNCG00932	ZFLNCT01355	0.00822724	0.0012123	11.3232	0	5.37054	18.7014	0	0.00353632	0	0	0	0
ZFLNCG00933	ZFLNCT01356	0	0.00327298	0	0	0	1.2194	0	0	0	0.675125	0	0
ZFLNCG00934	ZFLNCT01357	0.364023	0	0	0	0	0	0.129127	0	0	0.0693087	0	0.0581656
ZFLNCG00935	ZFLNCT01360	0.200943	0	0	0	0	0	0	0	0	0	0	0
ZFLNCG00937	ZFLNCT01362	2.61802	5.07852	1.33381	15.1736	7.42937	2.41544	0.513236	13.2886	7.20268	5.30782	4.13119	7.13822
ZFLNCG00938	ZFLNCT01363	1.12156	0	1.67004	0	0	0	0	0	0	0	0	0
ZFLNCG00941	ZFLNCT01369	0	0	0	0	0	20.0893	0	0	0	0	0	0
ZFLNCG00942	ZFLNCT01370	1.991	2.05523	0	2.38506	0	0.998032	0	3.27186	0.510218	0	0.532767	1.14805
ZFLNCG00943	ZFLNCT01371	0	0	0	0	0	0	0.0215968	0	0	0	0	0
ZFLNCG00944	ZFLNCT01372	0	0	5.34088	10.0738	0	7.77783	0.185703	0	0	0	0.149128	0
ZFLNCG00945	ZFLNCT01373	0	0	3.53623	1.50999	0	6.38194	0.378258	0	0.666951	1.19149	0	0
ZFLNCG00946	ZFLNCT01374	0.551202	0	0	0	0	0	0	0.629847	0.88819	0	0	0
ZFLNCG00949	ZFLNCT01377	0	0	0	0	0	0	0	0	0.163256	0	0	0
ZFLNCG00950	ZFLNCT01378	35.0469	43.6363	41.824	46.3174	49.4168	56.9962	24.8188	37.1251	32.8886	46.8837	51.1819	43.6715
ZFLNCG00951	ZFLNCT01379	0	0	0	0	1.04925	0	0	0	0	0	0	0
ZFLNCG00952	ZFLNCT01380	0.65602	0	0	0	0	0.353931	0	0	0.114675	0	0	0
ZFLNCG00954	ZFLNCT01382	3.03106	2.3663	2.58663	3.49191	1.34968	2.98656	3.03346	2.70968	4.65229	3.13149	3.69546	3.73066
ZFLNCG00956	ZFLNCT01385	3.61868	0	0.513358	0	2.94452	0	3.50904	0	2.00423	0	0	0
ZFLNCG00957	ZFLNCT01386	0	0.0186702	0	0.0231751	0	0.0385308	0	0	0.0762877	0.151788	0	0
ZFLNCG00959	ZFLNCT01388	0	0	0.00203225	0	0	0	0	0	0.336234	0.489849	0	0
ZFLNCG00960	ZFLNCT01389	0	0	0	0	0	0	0	0.00158046	0	0	0	0.49749
ZFLNCG00961	ZFLNCT01391	0	0	0	0	0	0	0	1.20373	0	0	0	0
ZFLNCG00962	ZFLNCT01392	0.192457	0.184257	0.0240672	0.048371	0.0178695	0.290042	0.0547443	0.0755619	0.0559569	0.0445754	0.0280623	0.0743689
ZFLNCG00964	ZFLNCT01398	0	1.35621	0	0	0	0	0.590972	0	0.0352509	0	0	0
ZFLNCG00965	ZFLNCT01399	0	0	0	4.66858	0	0	1.97881	0	0	0	0	0
ZFLNCG00968	ZFLNCT01404	0	0.808251	0	0	0	0	0	0	0	0	1.26453	0
ZFLNCG00969	ZFLNCT01405	4.09707	1.11423	2.01299	2.90923	1.71207	1.67161	6.14732	3.56637	4.44138	3.47521	1.17711	3.34008
ZFLNCG00970	ZFLNCT01407	0	1.88113	0	0	0	0	0	0	0.134355	0	0.47557	0
ZFLNCG00971	ZFLNCT01408	0	0	0	0.00747601	0	0	0	0	0	0	0.00473458	0.00183059
ZFLNCG00974	ZFLNCT01412	41.4089	60.1783	66.5895	9.41457	0	50.4747	35.1603	10.4029	40.5973	30.4276	27.3777	39.0759
ZFLNCG00975	ZFLNCT01413	0	0	0	0.14761	0	0	0	0.2729	0	0.107588	0	0
ZFLNCG00976	ZFLNCT01414	8.49706e-05	0.000143944	0	0	0	8.93076e-05	0	0	0	0	0	0
ZFLNCG00977	ZFLNCT01415	18.0197	6.50492	26.047	40.1883	17.0531	24.8651	41.2176	23.0812	30.9998	20.8074	18.7216	22.1927
ZFLNCG00979	ZFLNCT01417	0	18.8082	0	0	0	0	0	0	0	0	0	0
ZFLNCG00980	ZFLNCT01418	0.204727	0	0	0	0	0.730169	0	0	0	0	0	0
ZFLNCG00981	ZFLNCT01419	0	0.768331	0.157153	0.780037	0	0	0.33607	0.336345	0.37827	0	0.132244	0.698562
ZFLNCG00982	ZFLNCT01420	0	0	0.0245248	0.486828	0	0	0	0	0	0.04718	1.53078	0
ZFLNCG00983	ZFLNCT01423	0.000468191	0	0	0.368842	1.50724	0	0.325696	0	0	0	0	0
ZFLNCG00984	ZFLNCT01424	0	0	0.356521	0	0	0	0	0	1.7374	3.25351	1.35133	0
ZFLNCG00985	ZFLNCT01425	3.05917	0	0	0	0	1.52752	0	0	0	0	0	0
ZFLNCG00986	ZFLNCT01426	18.7085	16.3316	12.3671	19.9878	20.0109	21.9131	25.4639	30.4721	21.6162	29.7364	24.719	24.2788
ZFLNCG00991	ZFLNCT01435	10.1939	1.77839	0	0	0	0	0	0	0	0	0	0
ZFLNCG00992	ZFLNCT01436	3.9381	3.60729	1.19835	2.12956	2.93608	2.47587	3.20647	3.0342	1.6779	1.55705	2.3848	1.96204
ZFLNCG00995	ZFLNCT01440	12.1901	1.69204	0	0	2.12403	0	0	0	0	0	0	0
ZFLNCG00996	ZFLNCT01441	0.382562	0	0	0	0	0	0	0	0	0	0	0
ZFLNCG00998	ZFLNCT01443	0.328526	0	0	0	0	0	0.13838	0	0.029195	0	0	0
ZFLNCG00999	ZFLNCT01444	3.52595	0.64053	8.4033e-05	1.66511	0	1.98273	1.7574	1.69481	1.4166	1.38912	1.5292	0.858183
ZFLNCG01000	ZFLNCT01446	0.4771	0.209955	0	0.436521	0	0	0.325924	0.586991	0.246435	0.291802	0	0.137344
ZFLNCG01002	ZFLNCT01449	5.5434	8.2808	6.78375	7.86174	8.64243	9.49688	5.6163	7.84324	5.64563	9.73065	8.76249	7.52833
ZFLNCG01003	ZFLNCT01450	0.729557	1.12108	1.57976	1.96371	1.3768	1.59359	1.26282	2.39244	1.66548	1.07605	0.467415	1.64772
ZFLNCG01004	ZFLNCT01451	0.248587	0.178037	0.0640255	0.0713589	0.488817	0.254403	0.111656	0.278548	0.0904879	0	0.850244	0
ZFLNCG01005	ZFLNCT01452	0	0	0	0	0	0	0	0	0.0176931	0	0	0
ZFLNCG01006	ZFLNCT01453	3.04863	0	0	0	0	0	0	0	0	0	0	0
ZFLNCG01009	ZFLNCT01456	0	4.45558	2.062	0	0.0616802	1.55387	2.59056	5.00425	4.20707	0.888369	3.7537	2.68489
ZFLNCG01010	ZFLNCT01457	1.45987	0	0.156756	0	0.0610827	0.796576	0.902654	0.582073	0	0	1.06124	0
ZFLNCG01011	ZFLNCT01459	0	0	0	0.231624	0	0	0	0	0.0479445	0	0	0
ZFLNCG01013	ZFLNCT01461	0.789397	0	0.534682	0.148464	0	0.215878	0.109512	0	0.184826	0.163289	0.129621	0.137344
ZFLNCG01014	ZFLNCT01462	0	0	0.5599	0	0	0	0	0	0	0	0	0
ZFLNCG01015	ZFLNCT01464	0.355317	0.218054	1.0385	1.14059	1.86281	1.31559	0.892742	0.597442	0.242025	2.3949	0.434594	0.525248
ZFLNCG01017	ZFLNCT01476	0	0	0	0	0	0	1.21471	1.22158	0	0.0018742	0.577141	0.54756
ZFLNCG01018	ZFLNCT01477	12.702	9.18469	9.80195	12.4389	6.27081	8.39221	7.45999	13.5001	10.407	15.0261	12.0552	15.9441
ZFLNCG01019	ZFLNCT01479	0	0	0	0	0	0	0	0	0	0.377446	0	0
ZFLNCG01020	ZFLNCT01480	0	0	0	0	0	0	0	0	15.6854	0	0	0
ZFLNCG01023	ZFLNCT01485	0	0	0	0	0	0	0	0.142331	0.106514	0	0	0
ZFLNCG01024	ZFLNCT01488	0.524197	0	0	0	0	0	0	0.229331	0	0	0	0
ZFLNCG01026	ZFLNCT01490	0	0	0	0	0	2.05508	0	0	0	0	0	0
ZFLNCG01027	ZFLNCT01491	0	1.11301	6.90474	2.09106	0	0	1.53226	2.3631	1.00128	7.49759	0	0
ZFLNCG01028	ZFLNCT01492	0	2.64094	0.370116	0	2.62768	0.866943	3.13309	0.718725	3.81106	2.29746	0.584465	3.15315
ZFLNCG01029	ZFLNCT01493	0	0	0	0	0	0	4.06069	0	4.34025	0	4.189	0
ZFLNCG01030	ZFLNCT01494	1.83335	0	0.169488	0.652523	0	0	0.784523	1.30363	0.440707	0.382032	0	1.2765
ZFLNCG01031	ZFLNCT01495	0	0	0	0	0	0	0	0	0	1.28512	0	0
ZFLNCG01032	ZFLNCT01496	2.45277	17.0141	4.96677	2.74867	7.09765	5.05533	1.82994	4.02067	2.98629	0.780568	0.836545	4.53222
ZFLNCG01033	ZFLNCT01500	4.80233e-05	4.51792e-05	0	1.39339e-05	0.406342	4.60927e-05	4.64444e-05	0.418669	0.0876062	0.553599	4.45499e-05	1.94072e-05
ZFLNCG01034	ZFLNCT01501	0.519298	1.21954	1.21591	0.751753	0.509234	3.23608	1.36749	0.896958	0.943748	3.89432	2.22991	2.92474
ZFLNCG01035	ZFLNCT01502	0	0.0993861	0	0.129062	0.0848413	0.068292	0.0473365	0	0.106508	0	0.0561015	0.0592653
ZFLNCG01036	ZFLNCT01503	75.0758	15.077	7.87848	1.07925	0	61.4036	42.1991	9.49476	34.4108	20.8445	10.628	27.7272
ZFLNCG01037	ZFLNCT01504	0	0	0	0	0	0	0.758868	0	0.660868	0	0.83687	0
ZFLNCG01038	ZFLNCT01505	2.03053	2.3599	0.694151	0.71934	1.47292	0.739442	0.545626	3.29804	0.914442	0.0581724	1.00255	1.45356
ZFLNCG01039	ZFLNCT01506	0.212574	0.953928	5.2881	0.38519	11.3556	2.24578	1.44305	0.00596566	0.381757	1.23406	5.27179	0.546357
ZFLNCG01040	ZFLNCT01507	0	0.00965977	0	0	0	0	0	0	0	0	0	0
ZFLNCG01041	ZFLNCT01508	0.997847	0	0.335133	0	0	1.9669	0	0	0	0	0	0
ZFLNCG01042	ZFLNCT01509	0.0965316	0.0368107	0.0308548	0.0299389	0.117903	0.016895	0.0164094	0.0249285	0.00922956	0.0326506	0.0583948	0.00684035
ZFLNCG01043	ZFLNCT01510	0	0	0	0	0	0	0	0	0	0	0	4.09631
ZFLNCG01046	ZFLNCT01513	3.76975	2.5213	0.661616	1.15904	0.766602	0.61527	4.09944	7.03777	7.40581	9.64303	3.82217	7.59886
ZFLNCG01047	ZFLNCT01514	0	0	0	0	0	0.000364145	0.457769	0.0106324	0.0400849	0	0.903121	0.924266
ZFLNCG01049	ZFLNCT01516	0	0	0	0	0	0	0.29712	0	0	0	0	0
ZFLNCG01050	ZFLNCT01518	1.25768	0	0	0	0	0	0	0	0	0	0	0
ZFLNCG01051	ZFLNCT01519	0	0	0	0	0	0	0.278379	0	0	0	0	0
ZFLNCG01052	ZFLNCT01522	0.035417	0.0742164	0.118631	0.0471788	0.186074	0.0263099	0	0.919462	0.0519043	0.136951	0.041092	0.0573969
ZFLNCG01053	ZFLNCT01523	0.219106	0	0.169005	0	1.76615	0	0.605768	0	0.511325	4.93724	0.909611	0
ZFLNCG01054	ZFLNCT01525	2.37094	5.22504	5.48382	4.29662	5.20184	6.36765	3.35736	3.8249	2.61126	4.69959	4.86385	3.89142
ZFLNCG01055	ZFLNCT01526	9.3208	5.9039	3.7898	8.75551	5.4844	4.2008	6.22945	8.4916	7.88953	8.11027	8.248	6.89034
ZFLNCG01056	ZFLNCT01527	0	0	0	0.355181	0.661252	0	3.04133	1.26201	0.154644	0.922904	0.313395	0
ZFLNCG01058	ZFLNCT01529	0.076223	0	0.0295554	0	0.0690079	0	0	0.291194	0.0216472	0	0.0912375	0
ZFLNCG01061	ZFLNCT01533	0	0	0	0	0	22.8407	0	19.9879	0	0	0	0
ZFLNCG01062	ZFLNCT01534	2.37281	4.54391	3.52242	7.85643	7.77569	1.35413	2.40465	2.73363	3.1317	0.796272	2.86087	6.16645
ZFLNCG01063	ZFLNCT01535	0.761055	1.2909	2.54702	0.719328	5.30932	3.93364	1.17638	0.675094	0.410715	2.23917	3.02921	0.558555
ZFLNCG01064	ZFLNCT01536	0	0	0.229933	0	0	0	0	0	0.123709	0	0	0
ZFLNCG01066	ZFLNCT01538	0	0	0	0	0	0	0	0.419695	0	0	0	0
ZFLNCG01067	ZFLNCT01539	4.91288	2.33618	4.96229	43.0531	92.8271	8.81777	61.4982	70.8081	5.2618	54.627	27.6148	42.9846
ZFLNCG01068	ZFLNCT01540	0	0	0	0	0	0	0	0	0	0	0	0.000245585
ZFLNCG01069	ZFLNCT01541	0	0	0	0.276493	0	0	0	0	0.115744	0	0.485966	0
ZFLNCG01071	ZFLNCT01543	0	6.26286	0	0	0	0	0	1.56074	0.631941	1.92242	0	1.48531
ZFLNCG01073	ZFLNCT01545	14.1817	4.37893	5.5306	14.9224	17.9814	18.5815	8.92766	8.14452	19.3219	14.2798	10.5882	12.9136
ZFLNCG01074	ZFLNCT01547	2.78416	0.98831	3.52159	3.31129	0.665419	1.10826	2.45539	0.00643343	0	1.60449	0.0024221	0.56408
ZFLNCG01075	ZFLNCT01548	0	0	0	1.44918	0	0.445789	0	0	0	0	0	0
ZFLNCG01076	ZFLNCT01549	0.976854	0	0	0.000132774	0	0	0.772679	0.380039	0.579772	0	0.303875	0.973034
ZFLNCG01078	ZFLNCT01552	0	0	0.997236	0	0	0	0	0	0	0	0	0
ZFLNCG01080	ZFLNCT01555	0	0	0.811511	0	0.432945	1.68064	0.371747	0	0.597317	0	2.21236	0
ZFLNCG01081	ZFLNCT01556	0.751771	0	0.748012	0	0	0	0	0	0	0	0	0
ZFLNCG01085	ZFLNCT01562	0	1.18319	8.18943	0	7.79114	6.04402	4.05037	0	0	8.14786	0.721875	0.863023
ZFLNCG01086	ZFLNCT01563	14.1295	3.70193	0.0104153	0	6.75512	0	1.05922	0	0	1.47834	1.6578	0
ZFLNCG01087	ZFLNCT01564	1.0659	5.87011	2.02684	0.77766	0	5.7011	1.53482	0	3.48181	4.42366	0	1.83017
ZFLNCG01088	ZFLNCT01565	0	0	0	5.71579	0	0	0	0	0	0	0	0
ZFLNCG01089	ZFLNCT01566	1.13199	0	0.436955	0.657762	0.435518	0.135024	0.491074	2.17688	1.10536	1.46283	0.289798	0
ZFLNCG01090	ZFLNCT01567	0.438754	0	1.18206	0.78171	0.534109	2.0221	0.872332	0.443434	0.169966	1.2455	3.43878	2.66544
ZFLNCG01091	ZFLNCT01568	0	0	0	0.835414	0.275641	0	0	0	0.178592	0.692138	0.182907	0
ZFLNCG01092	ZFLNCT01569	0.070009	0.523842	0	0.100933	0.132832	0.154095	0.0742178	0.223697	0.250499	0.332083	0.439553	0.0929893
ZFLNCG01094	ZFLNCT01571	0.984078	0	4.03892	0	7.64756	0	2.22242	1.26781	2.0993	1.7107	3.8472	6.28389
ZFLNCG01095	ZFLNCT01573	7.55523	6.13627	6.84625	16.5355	6.05561	4.16248	12.7863	19.9451	33.7797	14.867	15.0396	20.5318
ZFLNCG01096	ZFLNCT01598	0	0	0	0	0	0.191173	2.10222	0	0	3.75292	1.48367	1.06401
ZFLNCG01097	ZFLNCT01599	0	0	0	0	0	0	0	0	32.3821	0	0	0
ZFLNCG01098	ZFLNCT01600	0	0	0	0.429194	0	0.304933	0.32938	0	0	0.393909	1.28024	0
ZFLNCG01099	ZFLNCT01601	0	0	0.307968	0.234517	1.68552	0	0	0.0388536	0.680173	0.801922	0	0
ZFLNCG01100	ZFLNCT01602	24.6488	20.7709	24.6139	25.537	15.9205	20.0857	16.2133	17.2594	18.9394	23.501	21.8415	21.6194
ZFLNCG01102	ZFLNCT01604	6.11484	1.87662	6.82814	8.55621	13.7526	0	9.23363	0	8.05168	6.64982	7.59	24.5909
ZFLNCG01103	ZFLNCT01605	0	0	0	0	0	0	0	0	0	0	0	0.641109
ZFLNCG01104	ZFLNCT01606	3.97637	4.55357	4.79114	2.81956	5.78462	4.90608	2.69724	3.42736	3.00529	4.65114	2.87905	3.04582
ZFLNCG01105	ZFLNCT01608	0	0.48012	0.757379	0.417352	0	2.56154	0.581574	0	0	0	0	0.646862
ZFLNCG01106	ZFLNCT01609	0	0	0	0	0	0	0.0398612	0	0	0	0	0
ZFLNCG01107	ZFLNCT01611	0	0.0630755	0	0	0	0	0	0.555791	0.0345245	0	0.0727179	0
ZFLNCG01108	ZFLNCT01612	10.7311	9.17956	7.92312	0	0	12.9808	0	0	0	0	0	0
ZFLNCG01109	ZFLNCT01613	0	0	0	0	0	0	0	0	0.165434	0	0	0
ZFLNCG01112	ZFLNCT01616	9.72066	0	3.94584	0	0.43924	0	0	0	1.7705	11.1046	0	0
ZFLNCG01113	ZFLNCT01617	8.51209	2.7265	3.35406	2.45894	3.14781	6.46478	2.17484	3.90841	3.3395	4.30292	3.9842	5.39936
ZFLNCG01114	ZFLNCT01619	0	0	0	0	0	3.39581	0	0	0	0	0	0
ZFLNCG01118	ZFLNCT01623	0	0	1.71425	0	0	0	0	13.7988	0	0	0	0
ZFLNCG01120	ZFLNCT01625	0	0	0	0.000726159	0	0	2.45772	0.000772581	0	2.05266	0.0197899	0
ZFLNCG01122	ZFLNCT01627	0	0.0550008	0	0.0691619	0	0	0	0	0.0142174	0	0.0600334	0
ZFLNCG01123	ZFLNCT01636	0.194132	0.415392	0.200572	0	0	0.190124	0.136075	0.307825	0.056352	0	0.116987	0
ZFLNCG01126	ZFLNCT01641	26.6329	17.388	21.3458	23.9323	16.539	15.728	14.0941	13.8462	14.6469	21.4997	15.8783	14.5793
ZFLNCG01127	ZFLNCT01642	83.97	90.9662	79.0148	109.603	90.8994	85.6607	58.7521	91.0913	77.7967	117.889	107.824	91.5851
ZFLNCG01133	ZFLNCT01648	0	0	4.61384	0	0	0	0	0	0	0	0	0
ZFLNCG01135	ZFLNCT01651	0	0	0	0	0	0	0	0	0.255303	0	0	0
ZFLNCG01136	ZFLNCT01652	0	0	0	0	11.5875	0	0	8.18424	0	0	0	0
ZFLNCG01137	ZFLNCT01653	0	0	0	0.507108	0	0	0	0	0	0	0	0
ZFLNCG01138	ZFLNCT01654	5.15055	0	0.000804567	0	0	1.89669	0	0	0	0	0	0
ZFLNCG01140	ZFLNCT01656	1.45275	1.31418	2.16152	2.45421	2.73109	2.27639	1.87245	2.54996	2.06047	2.36226	2.72766	1.79191
ZFLNCG01141	ZFLNCT01658	0	0	0	0	0	0	1.51707	0	0	0	1.07396	0
ZFLNCG01142	ZFLNCT01659	0	0	0	0	0	0.974877	0	0	0	0	0	0
ZFLNCG01143	ZFLNCT01661	0.598883	0	0.735143	0.673227	1.42853	3.16022	1.24656	0.46966	0.841402	0.417334	0	0
ZFLNCG01144	ZFLNCT01662	0.228908	0	0.0591047	0.111025	0	0	0	0	0.0459558	0	0.387	0
ZFLNCG01145	ZFLNCT01663	0	0	0	0	0.000111145	0	0.293176	0	0	0	0.691354	0
ZFLNCG01146	ZFLNCT01664	0	0	0	0	0	0	0.1167	0	0	0	0	0
ZFLNCG01147	ZFLNCT01665	4.53311	0.00227943	0	3.8727	9.91185	3.54047	0.399656	0	2.62961	5.35424	2.97459	5.40786
ZFLNCG01149	ZFLNCT01667	0	0	0	0	0	0	0	0	0	0	0.242076	0
ZFLNCG01151	ZFLNCT01671	0	0	0	0	1.44147	0	0	0	0	1.24107	0.975974	4.28579
ZFLNCG01152	ZFLNCT01672	0	0	0	0	0	0.000487305	0	0.37221	0.307223	0	0	0
ZFLNCG01153	ZFLNCT01673	11.824	6.44722	8.14399	12.593	15.4	2.0675	11.2282	6.31318	13.0548	8.92651	8.22221	10.2756
ZFLNCG01154	ZFLNCT01675	0.22708	1.24317	0.272043	0.362937	0.729571	1.022	0.536273	1.20566	0.31066	1.20644	0.492125	0.179757
ZFLNCG01155	ZFLNCT01677	0	0.370334	0.329395	0	2.17701	0.5672	0	0	0	0	0	0
ZFLNCG01156	ZFLNCT01680	0	0	0.233903	0	0	0	0	0	0.103399	0	0.868698	1.15472
ZFLNCG01157	ZFLNCT01681	0	2.01429	0	0	0.72022	0	0	0	0	0	0	0
ZFLNCG01158	ZFLNCT01682	2.01994	1.5884	4.56979	3.61514	4.25207	1.62381	4.32601	2.93681	3.08815	1.20891	3.50286	2.01404
ZFLNCG01159	ZFLNCT01683	0	0	3.85629	0	0	0	0	0	0	1.05752	0	0
ZFLNCG01160	ZFLNCT01684	0	0.616929	0.0992861	0.457845	0	0.0470627	0.269162	0.710433	0.189263	0.401473	0.079717	0.337176
ZFLNCG01162	ZFLNCT01686	0	0	0	0	0	0	0	0	0	1.54382	0	0
ZFLNCG01163	ZFLNCT01687	0	0	0	0.672438	0	0	3.2818	0	1.96676	0	2.66936	0
ZFLNCG01165	ZFLNCT01690	4.54601	4.81586	3.90314	8.98753	2.93593	4.28409	8.11373	2.70329	4.88156	3.81626	14.042	3.09087
ZFLNCG01166	ZFLNCT01691	5.76897	6.50086	5.94776	6.14683	5.95076	4.06312	4.65147	4.59326	5.0719	6.15473	9.74652	4.9764
ZFLNCG01167	ZFLNCT01695	0	0	0	0	0	0	7.03088	0	0	0	0	0
ZFLNCG01170	ZFLNCT01698	0	0	0	0	0	0	0.299367	0	0	0.43385	0	0.397509
ZFLNCG01171	ZFLNCT01699	0	0	3.1391	15.1293	0.779364	6.74406	11.4758	2.39767	0	0	3.61557	0
ZFLNCG01172	ZFLNCT01700	1.78436	0.793142	0	2.01225	4.01612	0.52228	1.24886	0	0.213874	1.432	2.36802	1.44054
ZFLNCG01173	ZFLNCT01702	1.79455	3.39353	1.46627	1.1322	0.98991	1.81723	1.66249	1.05527	0.728558	0.330513	0.918258	0.35238
ZFLNCG01175	ZFLNCT01704	0	10.519	1.1099	41.6193	51.3451	2.58333	9.8931	45.4683	22.6294	0	11.5484	16.245
ZFLNCG01177	ZFLNCT01706	0	0	0	0	9.64667e-06	0.666676	0.723673	0	0.135713	0.359222	0	0
ZFLNCG01178	ZFLNCT01707	0	0	0	0	0	0	0.42676	0	0	0	0.495078	0
ZFLNCG01179	ZFLNCT01708	3.27419	3.60879	1.21402	0	0	2.55798	0.00425114	0	1.92018	0	0	0
ZFLNCG01180	ZFLNCT01709	0	0	0	1.30926	0.575906	0	0.33723	0.389665	0.00024963	0.00965061	0	0.799374
ZFLNCG01181	ZFLNCT01710	0.198026	1.36931	0.689799	0.894299	1.17847	0.288804	0.219898	0.165012	0.742253	0.983638	0.780821	0.551574
ZFLNCG01183	ZFLNCT01712	0	6.51765	2.52242	9.60726	33.7038	0	8.37605	10.317	1.35884	1.50603	0	19.6153
ZFLNCG01184	ZFLNCT01713	0	0	0.85073	0	0	0	0	0	0	0	0	0
ZFLNCG01185	ZFLNCT01714	0	0	0	0	0	0.136309	0	0	0	0	0	0
ZFLNCG01187	ZFLNCT01716	0	1.14879	0	0	2.93115	0	0	0	0	0	0	0.418941
ZFLNCG01188	ZFLNCT01717	0	0	0.976924	0	0	0	0	1.3451	0	0	0	1.21417
ZFLNCG01189	ZFLNCT01718	11.1192	5.38054	8.09215	5.40141	9.56488	4.64937	10.7319	10.835	9.63887	4.17963	12.6563	8.87843
ZFLNCG01190	ZFLNCT01719	1.31487	2.43725	1.39015	0.358936	0.472615	0.716562	0.968951	0.132535	0.396423	0.131365	0.312923	0
ZFLNCG01191	ZFLNCT01720	0	0	1.26016	0	0	0	0	0	0	0	0	0
ZFLNCG01192	ZFLNCT01721	2.39729	0	3.30945	3.08573	4.81877	3.93164	3.17368	7.24391	5.17657	2.78466	5.63878	9.17918
ZFLNCG01195	ZFLNCT01724	0	0	0	0	0	0	0.268199	0	0.0896523	0	0.632827	0
ZFLNCG01196	ZFLNCT01731	0	0	0	0	0	0	0.178418	0	0	0	0.210875	0
ZFLNCG01197	ZFLNCT01732	0.841287	0	0	0.76236	1.01099	0	0	0	0	0	0	0.71982
ZFLNCG01198	ZFLNCT01733	0	1.877e-05	0	0.90921	0	0	0	0	1.62385e-05	1.79632e-05	0	0
ZFLNCG01200	ZFLNCT01735	0	0	0	0	0	0	0	0	0	0	0.151882	0
ZFLNCG01201	ZFLNCT01738	0	0	0	0	0	0	0	0	13.1249	0	9.04487	0
ZFLNCG01202	ZFLNCT01739	0.311515	0.077836	0.124939	0	0	0.0178569	0.249742	1.79923	0.21079	1.16727	0	0.227885
ZFLNCG01205	ZFLNCT01748	31.4565	13.4552	17.2767	26.8517	15.9919	8.57268	22.9393	17.3535	22.6891	25.3513	26.6473	29.4916
ZFLNCG01207	ZFLNCT01750	0	0.313983	0	0	0	0	0.179873	0	0	0	1.06294	0
ZFLNCG01208	ZFLNCT01751	0	0	0	0	0	0	0.141737	0	0	0	0	0
ZFLNCG01209	ZFLNCT01752	0	0	0	0	0	0	0	0	2.15265	0	0	0
ZFLNCG01211	ZFLNCT01754	12.7169	14.5713	11.968	13.5805	12.336	11.5151	8.65189	9.2878	10.2992	15.2534	17.3076	11.3834
ZFLNCG01212	ZFLNCT01768	6.6757	0	0.00230849	0	0	0	0	0	0	0	0	5.81859
ZFLNCG01213	ZFLNCT01769	0	0	3.99773	0	0	0	3.78856	5.62326	0	0	0	0
ZFLNCG01214	ZFLNCT01770	13.4816	21.4846	14.1089	30.879	18.936	17.768	15.2487	21.3082	28.8382	21.729	19.1614	24.363
ZFLNCG01215	ZFLNCT01771	0.109307	0.118093	0.127274	0.152165	0.0841059	0.167117	0.169735	0.382318	0.217272	0.192156	0.18051	0.109793
ZFLNCG01216	ZFLNCT01772	4.33442	5.72953	6.6683	9.59528	5.50067	2.59403	7.85922	3.75442	8.84897	3.896	6.15279	4.65664
ZFLNCG01217	ZFLNCT01773	0.0543799	0	0.252892	0.766497	0.100808	0.240172	0.281358	0.934777	0.221573	0.419701	0.0666783	0.0704691
ZFLNCG01219	ZFLNCT01775	0	0	0	0.333637	0	0	0.743003	0	0	1.58298	0	0.824504
ZFLNCG01220	ZFLNCT01776	0	0.297799	0	0	0	0	0	0	0	0	0	0
ZFLNCG01221	ZFLNCT01777	0	0	0	0	0	0.103612	0	0	0	0	0	0
ZFLNCG01222	ZFLNCT01778	11.7629	6.8691	3.67612	5.52442	2.20205	0.00129566	4.72264	4.66559	5.9058	2.4872	5.64324	11.9506
ZFLNCG01224	ZFLNCT01780	0	0	0	0	0	0	0	0.616579	0	2.32112	0	0
ZFLNCG01225	ZFLNCT01782	1.62963	11.4137	0	0	0	0	0	78.9178	0	0	0	0
ZFLNCG01226	ZFLNCT01783	0	0	0	0	0	2.28189	0.516619	0	0.581677	0	1.21348	0.655767
ZFLNCG01227	ZFLNCT01785	1.71297	0	0	3.14814	5.60419	2.20723	7.76986	1.89394	0	0.889207	1.32772	3.55536
ZFLNCG01229	ZFLNCT01787	5.28068	33.9803	0	0	0	0	0	0	0	0	0	0
ZFLNCG01230	ZFLNCT01788	8.62728	33.0981	28.1248	9.41457	277.692	47.5058	58.6004	31.2086	33.831	167.352	301.155	117.228
ZFLNCG01231	ZFLNCT01789	0	0	0.24601	0	0.66886	0.369321	0	0	0	0	0	0
ZFLNCG01232	ZFLNCT01790	0.0341922	0	0.106052	0.187351	0.1231	0.0758213	0.102953	0.155876	0.135123	0.204803	0.284783	0.171802
ZFLNCG01234	ZFLNCT01793	0	0	0	0	0	1.02204	0	0	0	0	0	0
ZFLNCG01235	ZFLNCT01794	0	0.501871	0	0	0	0	0	0	0	0	0	0
ZFLNCG01238	ZFLNCT01797	35.5107	42.3907	18.8961	88.3245	24.1783	16.5917	22.4955	19.9755	32.4065	27.2321	40.8407	41.9215
ZFLNCG01239	ZFLNCT01798	30.3344	31.0854	46.0555	24.0546	40.7622	20.2626	38.6462	13.6165	35.7398	34.8884	29.1053	36.1328
ZFLNCG01240	ZFLNCT01801	9.20351	8.00302	8.56951	7.50602	8.27582	5.41224	6.01042	5.92996	4.65027	7.99244	10.6149	6.0829
ZFLNCG01241	ZFLNCT01810	1.41381	2.5869	2.46465	4.93241	2.4541	2.71604	7.34298	2.22945	6.96769	6.34136	3.56781	4.68881
ZFLNCG01242	ZFLNCT01815	14.013	10.4522	0	0	0	9.05948	0	0	0	0	0	0
ZFLNCG01243	ZFLNCT01816	1.93458	1.54898	0	0	0	0.00247082	1.19425	0	0	0	2.56652	0
ZFLNCG01244	ZFLNCT01817	0	0	0	0.404672	0	0	0	0.445759	0	0	0	0
ZFLNCG01245	ZFLNCT01818	3.61951	0	1.13648	6.43619	1.24577	1.21971	3.73981	6.42826	1.74949	0	1.55132	0.461587
ZFLNCG01246	ZFLNCT01819	0	0	2.25449	0	0	0	1.35479	0	0	0	0.881642	0
ZFLNCG01247	ZFLNCT01820	1.81163	0	1.04069	0	0	0	0	1.55632	0.64955	1.71804	2.69448	1.50276
ZFLNCG01248	ZFLNCT01821	18.1146	14.355	17.4752	22.8065	20.0509	18.7488	15.2868	25.0394	17.6416	25.1269	19.3224	15.9038
ZFLNCG01249	ZFLNCT01822	0.135173	0	0.139833	0.303778	0.119706	0.0500918	0.0667004	0.43823	0.125057	0.0663495	0.131821	0.111268
ZFLNCG01250	ZFLNCT01823	1.20019	4.40209	0.6967	1.91072	1.56114	4.46992	1.45902	1.04337	1.79549	0.654563	2.64781	0
ZFLNCG01251	ZFLNCT01825	0.866569	0	0.209315	0	0.628731	0	0.269118	8.70264e-05	0	0.000348265	0	0
ZFLNCG01252	ZFLNCT01826	0.00116462	0	0	0	0	0.655678	0	0	0	0	1.52639	1.33414
ZFLNCG01255	ZFLNCT01829	0	0	0.152093	0	0	0.0278495	0.543601	0	0.442223	0	0	0
ZFLNCG01256	ZFLNCT01830	0	1.37726	3.2502	0	0	0	0	0	1.98012	0	0	0
ZFLNCG01257	ZFLNCT01831	0.687242	0	0	0	0	0.795985	0	0	0	0	0	0.000248048
ZFLNCG01258	ZFLNCT01832	0	0	0	0	0	0	0	0	0.0622911	0.110144	0.0437577	0.0462021
ZFLNCG01260	ZFLNCT01834	0.105434	0	0.081599	0	0	0	0.118323	1.45339	1.89827	0.176413	0	0
ZFLNCG01261	ZFLNCT01838	0	0	0	0	0	0	0	0.1431	0	0	0	0.119198
ZFLNCG01262	ZFLNCT01839	2.07789	0.26182	0.736406	4.73036	1.29888	3.0231	2.0213	1.23525	13.7408	3.51851	0.298724	0.269699
ZFLNCG01263	ZFLNCT01841	0	0	0	0	0	0	0	0	0	0.0693964	0	0.0655842
ZFLNCG01264	ZFLNCT01844	0	0	0	1.56961	1.05284	0	2.41534	0	1.35975	1.79577	1.41651	0.768769
ZFLNCG01265	ZFLNCT01845	0.336204	1.04527	1.51863	2.51953	0	2.13118	0.616018	0.864488	0.540685	0.695156	0	0.764166
ZFLNCG01267	ZFLNCT01847	0	9.42066	5.26216	0	0	0	1.10417	0	1.69895	0	0	0
ZFLNCG01268	ZFLNCT01848	1.27231	5.2159	8.55276	6.28792	6.62984	0	12.5885	12.0464	6.17261	1.63618	3.95973	4.41244
ZFLNCG01269	ZFLNCT01849	5.49813	3.97349	9.95331	2.61785	5.77179	3.70188	12.13	3.85348	10.8476	4.51772	10.7439	4.63181
ZFLNCG01270	ZFLNCT01850	3.15817	3.13942	2.84637	3.27829	3.28435	3.89485	3.99175	4.45548	3.74777	5.82141	4.66142	2.40375
ZFLNCG01273	ZFLNCT01854	34.2754	15.4227	6.33952	19.071	123.629	0	31.8998	45.5911	79.5522	0	120.508	398.914
ZFLNCG01274	ZFLNCT01856	0	0	0	0	0	0	0	0	0	0	0.147938	0
ZFLNCG01275	ZFLNCT01858	0	0	0	0	0	0	0	0	0	0	0	6.61617
ZFLNCG01278	ZFLNCT01862	0.775091	0	0	0	0	1.86484	2.43153	0	0.456151	2.41045	0	0
ZFLNCG01279	ZFLNCT01863	0	0.294682	0.042629	0.155189	1.75964	0	0.113937	0	0.0961362	0.0534102	0	0
ZFLNCG01280	ZFLNCT01866	0.179645	0	0.427117	0.221047	1.6635	0	0.458555	0.171944	0.302175	0.439479	0.243681	0.205789
ZFLNCG01281	ZFLNCT01875	0	0	0.54788	0	0.40114	0	0	1.00374	0.127128	0.336548	0	0
ZFLNCG01282	ZFLNCT01876	0	0	0	0	0	0	0	0	0	0	0	0.0716864
ZFLNCG01284	ZFLNCT01879	3.59147	1.39216	0	0	0.229894	1.6425	0	0	0	0	0	0
ZFLNCG01285	ZFLNCT01880	0	0	0	0.450035	0	0.174449	0	1.2147	0	0	1.03325	0
ZFLNCG01287	ZFLNCT01882	0.0845098	0	0.393174	0.058551	0.076967	0.374227	0.4016	0.0649374	0.0482995	0.256201	0.152662	0.338995
ZFLNCG01288	ZFLNCT01883	0	0	0.107548	0	0	0	0.134478	0	0	0	0	0
ZFLNCG01290	ZFLNCT01889	5.34908	4.58523	3.05468	0.342155	0	0.941624	5.3415	3.98749	6.11179	7.52813	2.80432	5.69234
ZFLNCG01291	ZFLNCT01890	0	2.09626e-05	0	0.171234	2.34977	0	0	0	0.0316998	0.190104	0	0
ZFLNCG01292	ZFLNCT01891	0	0.7085	0	0.121544	0	0	0	0	0.198296	0	0	0.472002
ZFLNCG01294	ZFLNCT01893	1.40672	6.46373	1.69238	0	0	0	0.000408992	0.000463941	0.681152	1.90446	0	0.0276907
ZFLNCG01297	ZFLNCT01897	0	0.162298	0.951756	0.75864	0	0	0.187837	0.279389	0.105688	0	0.221963	0
ZFLNCG01298	ZFLNCT01898	0	0	0	0	0	0	0.173441	0	0	0	0.204988	0
ZFLNCG01299	ZFLNCT01900	0	0	0.173579	0	0	0	0	0	0	0	0	0
ZFLNCG01300	ZFLNCT01901	1.65246	0	0	0	0	0	0	0	1.1439	0	0	0
ZFLNCG01301	ZFLNCT01902	0.298762	0	0.17457	0.258222	0.067878	0.0554337	0.189256	0.114569	0.0433719	0.16941	0.0897359	0
ZFLNCG01302	ZFLNCT01903	1.39976	1.35486	0	0	18.4871	8.6089	6.95702	3.90471	0	0	3.97134	0
ZFLNCG01303	ZFLNCT01904	0	0	0	0	0	0	3.54969	0	0	0	0	0
ZFLNCG01304	ZFLNCT01905	0.734865	1.61906	2.67302	1.57447	2.53983	0.942771	1.42136	2.71424	0.992636	1.5524	3.25618	1.20318
ZFLNCG01305	ZFLNCT01906	3.36148	16.4227	2.6997	3.67244	2.69258	1.31151	5.58898	4.06131	39.9432	35.5742	62.8794	90.2778
ZFLNCG01306	ZFLNCT01907	0	0.33456	0	0.749852	1.00492	0	0	0	0.648135	0	0	0
ZFLNCG01307	ZFLNCT01908	0	0	0	0	0.239923	0	0	0	0.0756582	0	0	0
ZFLNCG01308	ZFLNCT01911	0	0.244534	0	0	0	0	0	0	0	1.55847	0	0
ZFLNCG01309	ZFLNCT01912	0	0.329391	0	0	0	3.08502	0	0	0	0	0	0
ZFLNCG01311	ZFLNCT01914	0	0	0	0.745239	0	0	0	0	0	0	0.423523	0.924893
ZFLNCG01312	ZFLNCT01915	3.20537	2.71997	4.84927	3.87994	5.59093	3.84179	3.23804	4.78977	3.11294	4.3115	6.5233	4.30315
ZFLNCG01313	ZFLNCT01917	0	0	0	12.19	0	20.0396	101.886	56.5617	102.861	71.8486	50.5975	156.305
ZFLNCG01314	ZFLNCT01918	0	0	0.419894	0	0.412838	0	0.465187	0	0.26284	0	6.53496	0
ZFLNCG01316	ZFLNCT01921	0.40499	0.0158751	0.000390654	0.645011	2.84437	0.783491	3.23799	2.0695	0.0906989	0	0.00287255	2.36637
ZFLNCG01317	ZFLNCT01922	2.62748	2.40708	1.70144	4.26357	1.92996	2.07773	1.33413	1.32418	2.53491	2.55048	3.03689	1.04498
ZFLNCG01318	ZFLNCT01923	0.144864	0.458857	0.665421	0.703289	0	0	0	0.777309	0.29361	1.03674	0.205575	0
ZFLNCG01319	ZFLNCT01924	0.487859	2.58588	2.9471	0	1.82386	0.785585	3.37972	0	4.6948	0.920277	4.25672	1.59458
ZFLNCG01320	ZFLNCT01930	8.58235	0	0	0	26.4294	0	22.5884	0	22.0539	0	35.9807	0
ZFLNCG01323	ZFLNCT01933	1.6405	1.09011	2.46013	2.17247	0.818079	2.39074	0.916119	0.687093	1.61059	1.87815	1.49081	1.43638
ZFLNCG01324	ZFLNCT01934	0	0	3.59481	0	0	0	1.63743	0	1.83719	7.29494	7.62275	2.1764
ZFLNCG01325	ZFLNCT01935	0.462233	1.15887	0.538088	0.923664	0.99882	0.605723	1.40395	1.90974	1.1249	1.4823	1.14672	1.19282
ZFLNCG01326	ZFLNCT01936	0	0	0	0	0	0.310427	0	0	0	0	0	0
ZFLNCG01327	ZFLNCT01937	0	0	0	0	0.450362	0.553129	0.254018	0.749966	0	0	0	0
ZFLNCG01328	ZFLNCT01939	0	0	0	0	0	0	0	0	0	11.6012	0	0
ZFLNCG01329	ZFLNCT01940	0	0	0	0	0	1.1869	0	0	0	0	0	0
ZFLNCG01330	ZFLNCT01941	1.82228	1.51538	18.5219	0.822766	28.233	15.936	4.41684	4.77676	3.77036	9.53469	22.1535	4.58969
ZFLNCG01332	ZFLNCT01944	0.948198	1.39613	0.137786	1.09358	1.43854	1.9175	0.308937	0.65275	0.556105	0.921641	0.951679	1.23822
ZFLNCG01333	ZFLNCT01945	0.821131	3.34531	1.0679	3.38237	0.532528	1.49883	1.68399	1.87128	3.30421	3.359	5.46107	2.8987
ZFLNCG01334	ZFLNCT01946	0	0	11.7886	0	0	0	0	0	0	0	0	0
ZFLNCG01335	ZFLNCT01948	0	0	0.0980992	0	0.283617	0	0.189733	0.0957847	0.0177869	0	0	0.158295
ZFLNCG01336	ZFLNCT01949	0.056519	0.027873	0	0	0	0	0	0	0	0	0	0
ZFLNCG01337	ZFLNCT01950	9.34718	9.65652	9.25177	7.89762	14.5835	9.56798	9.01129	10.1467	8.40672	10.6024	13.8956	7.01488
ZFLNCG01338	ZFLNCT01951	0	0	0.421972	0	0	0	0	0	0	0	0	0
ZFLNCG01339	ZFLNCT01953	0.151099	0	1.6405	0.208066	4.23864	0.72555	0.228752	0.519279	0.0857805	0.682556	0.723094	0.381766
ZFLNCG01340	ZFLNCT01954	0	0.890117	1.14097e-05	0	1.04826e-05	0.573234	9.0487e-06	0.598171	0.0622477	0	0.908628	0.161204
ZFLNCG01341	ZFLNCT01955	0	0	0	0.594338	0	0	0.221389	0.328034	0.249151	0.329806	0.522858	0
ZFLNCG01343	ZFLNCT01957	0	0	0	0	5.386	0	0	0	0	0	0.295666	0
ZFLNCG01344	ZFLNCT01963	1.53362	15.4554	7.72593	42.0021	26.1612	20.8753	28.153	55.0725	95.9872	75.6126	54.328	43.0316
ZFLNCG01345	ZFLNCT01964	0	0	0	0	0.297574	0	0	0.500847	0.18715	0	0.492489	0
ZFLNCG01346	ZFLNCT01965	4.00958	4.20986	2.18646	3.55012	3.62101	4.32334	2.6934	2.2401	3.30783	4.41992	3.72433	3.5967
ZFLNCG01347	ZFLNCT01966	22.2796	35.0026	19.4875	28.0572	19.437	23.4328	16.9579	18.5747	19.5	32.2831	34.7173	29.4246
ZFLNCG01348	ZFLNCT01967	3.72051	6.39318	7.24027	2.87594	5.59556	8.54429	3.32149	4.97181	4.32132	8.71143	6.0095	3.14787
ZFLNCG01349	ZFLNCT01969	0.581539	1.51134	1.95084	1.58917	1.73076	1.95452	1.21067	2.27373	1.36788	1.15723	2.22984	1.14003
ZFLNCG01350	ZFLNCT01970	38.8562	20.1508	28.9978	19.1325	22.0364	9.5479	19.8339	12.1649	22.6296	14.1939	21.3118	9.11995
ZFLNCG01352	ZFLNCT01972	0	0.00518317	0.204305	0.000325296	2.40031	0	0.738774	0.176749	1.65897	2.22457	0.124512	1.08292
ZFLNCG01353	ZFLNCT01974	4.31677	7.56978	5.91918	7.50097	8.0437	9.42628	5.69471	8.37308	4.35361	8.14798	9.28347	5.32058
ZFLNCG01354	ZFLNCT02004	9.76895	11.6683	9.96448	9.1918	10.3241	6.70187	8.80189	7.34637	7.7815	8.24836	13.0926	8.04617
ZFLNCG01355	ZFLNCT02005	3.06181	0	1.21057	2.49772	12.92	0	0	0.551284	0	0	0	15.394
ZFLNCG01356	ZFLNCT02007	0.143228	0.0024824	0.468208	0	0.494885	0.00282143	0.102569	0.175111	0.12936	0.305695	0.56083	0
ZFLNCG01358	ZFLNCT02011	1.78649	1.36221	0.838233	1.53116	0.803223	1.1435	0.907794	1.25133	1.48085	1.63932	1.39313	1.60747
ZFLNCG01359	ZFLNCT02012	4.37155	2.0682	4.19773	5.34545	16.8837	8.29906	7.01238	6.60431	7.77687	8.75462	15.9753	7.39352
ZFLNCG01360	ZFLNCT02015	1.3924	2.21596	1.31104	0.00118663	0.000282679	0	0.0979529	0	0.00017868	0	0	0.000105856
ZFLNCG01362	ZFLNCT02017	0	0	0	0.778056	3.09616	0	0.0741054	0	0.0249265	0.752967	0	0
ZFLNCG01363	ZFLNCT02018	0	0	1.78211	1.22636	0	0	1.39965	0	0.262642	0	1.64512	0
ZFLNCG01364	ZFLNCT02019	1.72371	0	3.50777	7.3164	34.363	6.85561	4.16167	10.4016	3.49428	3.08339	0	28.2221
ZFLNCG01365	ZFLNCT02020	1.79085	1.9908	4.78607	2.87117	2.72069	13.391	1.82077	2.7251	0.997396	3.62623	5.08076	5.2164
ZFLNCG01366	ZFLNCT02022	0	2.6038	2.2604	0	0	0	0	0	0	0	0	0
ZFLNCG01367	ZFLNCT02023	0	0	0	0	0	0	0	0.919102	0	0	0	0
ZFLNCG01368	ZFLNCT02024	3.4105	3.43949	2.53939	3.83311	4.41986	3.41952	2.46975	2.76018	2.8457	5.93135	3.37344	2.37342
ZFLNCG01369	ZFLNCT02026	3.385	5.38212	5.70471	3.01208	4.71847	6.05483	3.62004	3.54032	3.52498	4.56617	3.12922	2.79616
ZFLNCG01370	ZFLNCT02027	0.622638	1.06571	0.995604	1.13474	1.33567	1.20259	0.352885	1.35169	0.732293	0.770568	1.03459	0.541323
ZFLNCG01371	ZFLNCT02028	0	0	0.401918	0	0.284989	0	0.166059	0.926767	0.192669	0	0	0
ZFLNCG01372	ZFLNCT02029	54.0569	56.5747	89.0289	78.0375	174.732	83.5575	47.8716	145.74	43.6355	112.268	309.262	84.3829
ZFLNCG01373	ZFLNCT02030	0	0	0	0	0	0	0	0.400988	0	0	0.321084	0
ZFLNCG01374	ZFLNCT02031	3.93161	3.38243	7.58065	6.08846	1.91978	0	2.57347	5.08205	6.07478	5.05097	5.28901	3.95864
ZFLNCG01375	ZFLNCT02033	0.0627926	0.164253	0.449964	0.505104	0.112627	0.406613	0.245369	0.420624	0.3944	0.227427	0.256822	0.193127
ZFLNCG01376	ZFLNCT02034	0	0	0	0.383013	0	0	0	0	0.202778	0.369493	0	0.229332
ZFLNCG01377	ZFLNCT02035	21.584	18.4883	17.8982	11.5901	26.2814	22.0028	13.3201	35.3604	44.2843	25.6006	18.6162	29.9563
ZFLNCG01378	ZFLNCT02036	0.85964	0	0	0	0	0	0	0	0	0.319553	0	0.335204
ZFLNCG01379	ZFLNCT02037	0.198019	0.543503	0.0558635	0.144743	0.09504	0.160257	0.141192	0.321302	0.148906	0.131675	0.293037	0.132471
ZFLNCG01380	ZFLNCT02042	1.43175	3.41744	2.76338	1.54924	7.84383	10.4751	2.56487	4.80214	1.29612	2.9884	7.08408	2.29819
ZFLNCG01381	ZFLNCT02043	1.26725	0	0	0	0	0.254211	0	7.78694	0	0	0	0
ZFLNCG01382	ZFLNCT02044	48.6278	47.9692	36.0235	103.2	89.3357	50.0075	83.3566	104.889	98.6828	121.593	107.625	78.127
ZFLNCG01383	ZFLNCT02045	0.110012	0.0558079	0	5.05199	4.86264	0.125137	5.26856	2.61756	1.20818	1.02657	2.61395	1.49534
ZFLNCG01385	ZFLNCT02048	0	0	0	0	0	0	0.376366	0	0	0.187037	0	0
ZFLNCG01386	ZFLNCT02049	0	0	0	0.123323	0	0	0	0	0	0	0	0
ZFLNCG01387	ZFLNCT02051	0	0	0	0	0	0	0	0	0	0	1.97087	0
ZFLNCG01388	ZFLNCT02052	0.0347602	0.00937148	0.0337185	0.0683391	0.0596545	0.0128816	0.0606877	0.0968767	0.0837418	0.0617208	0.10523	0.0725139
ZFLNCG01389	ZFLNCT02053	1.17156	1.57273	0.778663	1.27478	1.4472	0.98826	1.10465	1.28531	0.860349	0.570458	1.10789	0.531862
ZFLNCG01392	ZFLNCT02056	0	0.0788464	8.28742	0	7.04911	0	0	0	0.000415723	0	0	2.08974
ZFLNCG01393	ZFLNCT02058	0.583076	1.08496	0.242628	0.471512	0.313549	0.260964	0.155724	0.38727	0.286524	0.176253	0.290837	0.251629
ZFLNCG01394	ZFLNCT02059	0	0	0	0	0	0	0	17.6029	0	16.2431	0	8.90095
ZFLNCG01395	ZFLNCT02060	1.51733	8.79246	4.01264	0.304624	16.0212	12.6102	2.97817	3.70761	0.447701	2.76544	23.7067	5.30651
ZFLNCG01396	ZFLNCT02064	0	0	0	0	0	0	0	0	0	0.91094	0	0
ZFLNCG01397	ZFLNCT02067	0.0647214	0.139244	0	0.0442265	0	0.0239309	0.324023	0.0981345	0	0.31093	0.282378	0.202751
ZFLNCG01398	ZFLNCT02068	0	2.08726	0.802421	7.97944	0	0	8.28026	0	6.50271	0	21.2002	11.0151
ZFLNCG01399	ZFLNCT02069	1.92966	9.66594	3.78349	3.42121	4.66629	8.37328	4.02925	8.88554	5.32253	6.2656	15.2808	7.44314
ZFLNCG01400	ZFLNCT02070	4.89554	11.1793	3.62099	11.796	6.81897	7.91527	5.5205	7.98351	6.44197	12.9459	13.1922	11.6475
ZFLNCG01401	ZFLNCT02071	10.7108	13.151	18.5328	14.164	11.5496	14.6192	7.11144	16.0511	9.59806	11.6305	10.6679	14.2152
ZFLNCG01402	ZFLNCT02075	4.08353	4.61228	2.86574	1.47963	1.63876	5.27993	1.82962	1.38138	2.47648	1.62047	2.30345	1.21725
ZFLNCG01403	ZFLNCT02076	2.41346	1.75346	2.2367	2.35278	1.40522	1.02023	1.50406	5.26791	2.0798	1.87006	3.08338	3.09789
ZFLNCG01404	ZFLNCT02077	3.12067	0.612803	1.35496	0.343858	1.36661	2.09114	0.770932	1.51698	1.44628	0.38276	1.51618	0.647199
ZFLNCG01405	ZFLNCT02078	2.39349	1.61422	1.43609	4.00824	0.920716	4.21397	2.37624	2.22808	2.29178	3.68302	2.90894	2.80414
ZFLNCG01406	ZFLNCT02079	34.2092	53.0186	25.2859	110.017	69.7712	31.1878	72.7666	91.5581	88.3393	108.995	87.378	119.42
ZFLNCG01407	ZFLNCT02080	0.484116	0.310034	2.38103	0.729466	0.736651	1.88302	0.703497	0.620253	0.180939	0.858461	1.44735	1.06056
ZFLNCG01408	ZFLNCT02084	3.07638	1.8987	2.46874	5.7682	2.26326	2.50993	1.38399	0	1.15577	3.35186	2.41936	2.71927
ZFLNCG01409	ZFLNCT02086	0	0	0	0	0	2.24387	0	0	0	0	0	5.83403
ZFLNCG01411	ZFLNCT02088	0	0	0	1.4439	0	0	1.68868	0	0.643493	1.94387	0.932763	2.78508
ZFLNCG01412	ZFLNCT02089	1.74322	4.25493	1.1406	2.34568	2.25198	4.0767	3.15952	0.471565	1.77764	1.41275	3.1755	1.19034
ZFLNCG01414	ZFLNCT02093	0	0	0	0.257537	0.38357	0.858845	1.06988	0.95605	0.362184	0.320184	0.101355	0.536449
ZFLNCG01415	ZFLNCT02095	0	0	0.13718	0	0	0	0	0	0	0	0	0
ZFLNCG01416	ZFLNCT02096	0.268548	0.833753	1.65462	0	0.725684	0	0	0	0.69676	0	0.970789	0
ZFLNCG01417	ZFLNCT02097	0.536959	0	2.37939	1.89384	3.2914	3.65036	0.040819	0.470303	0.565692	2.39433	0.98743	0.846256
ZFLNCG01418	ZFLNCT02101	0.426133	1.90818	0.981074	0.599207	0.268656	0	0.251019	0.468331	0.610372	0	0.130304	0.481957
ZFLNCG01419	ZFLNCT02103	0	0	0	0.169645	0	0	0.501251	0	0.211499	0.186824	0	0.314457
ZFLNCG01420	ZFLNCT02104	0	0	0.227847	0	0	0	0.484947	0	0.546006	1.44245	0	0
ZFLNCG01421	ZFLNCT02106	0.938942	0	0	0	1.80736	0	0	0	0	0.741958	1.22324	1.16649
ZFLNCG01422	ZFLNCT02107	5.02173	0	0.771634	0	0	12.4654	42.7549	16.6804	0	0	0	0
ZFLNCG01423	ZFLNCT02108	0	0	0	0	0	0	0	0.395316	0	0	0	0
ZFLNCG01424	ZFLNCT02109	0	0	0	0	0	0.0466866	0	0	0	0	0	0
ZFLNCG01425	ZFLNCT02111	8.36528	6.45501	6.73129	7.4872	6.53463	17.4093	5.07631	5.86103	4.64656	8.19255	5.0319	6.35534
ZFLNCG01428	ZFLNCT02114	0	0	0	0	0	0	11.2549	10.0744	0	0	0	0
ZFLNCG01431	ZFLNCT02117	0	0	0	0	0.593354	0	0.110722	0	0.0622891	0	0	0
ZFLNCG01432	ZFLNCT02118	0.182408	0	0	0	0	0	0	0	0.395991	0	0.276919	0
ZFLNCG01434	ZFLNCT02120	0	0	0	0	1.98739e-05	0	0	0	0	0	0.000914879	0
ZFLNCG01435	ZFLNCT02121	0	0	1.42062	0	0	5.43193	0	7.65381	0	15.1924	13.416	0
ZFLNCG01439	ZFLNCT02125	0	0	0.150667	0	0	0	0	0	0.0280346	0	0	0
ZFLNCG01440	ZFLNCT02126	1.50531	1.77225	1.36136	1.37342	1.49917	1.51541	1.57299	1.30408	1.47684	1.40836	1.14808	1.71019
ZFLNCG01441	ZFLNCT02127	0	0.0755914	0.581752	11.1264	29.1934	6.68597	15.639	3.65991	1.55991	23.7152	31.5738	9.3649
ZFLNCG01442	ZFLNCT02128	0.206601	3.8542	3.848	4.65978	2.87357	0	4.46348	3.67621	5.27012	5.75522	4.29924	5.27171
ZFLNCG01443	ZFLNCT02129	0.936647	1.6862	2.8016	0	0	2.60549	0	0	0	2.15212	0	0
ZFLNCG01444	ZFLNCT02131	0	0	0	0	0	0	0.308443	0	0	0	0.364738	0
ZFLNCG01445	ZFLNCT02132	10.2348	3.91614	7.23717	9.90622	21.6593	1.3253	84.4126	9.46582	6.0683	7.14958	29.6719	8.5795
ZFLNCG01446	ZFLNCT02133	0.414743	0.705509	0.115938	0	0	0	0.267242	0.378562	0	0	0	0
ZFLNCG01447	ZFLNCT02134	0.240276	1.13114	4.59888	4.31125	6.93162	2.44789	2.42854	4.04379	1.97842	3.52949	5.42361	1.27942
ZFLNCG01448	ZFLNCT02136	3.52513	0	0	0	0	0	0	0	0	0	0	0
ZFLNCG01450	ZFLNCT02138	0.659818	2.29401	9.33032	1.21728	5.38456	5.63034	2.13153	1.34084	1.54236	3.62658	7.53808	1.91978
ZFLNCG01451	ZFLNCT02140	1.13058	1.09054	1.02779	0.878842	0.488473	1.43345	0.659318	0.790842	0.726829	0.771608	0.552352	1.07442
ZFLNCG01452	ZFLNCT02141	0	0	0	0	0	0.00124529	0	0	0	0	3.29477	0
ZFLNCG01456	ZFLNCT02146	8.90684	0	0	0	0	0	31.9582	0	9.41052	0	37.4165	27.3607
ZFLNCG01457	ZFLNCT02147	0	0	0	0	0	40.2983	0	0	0	0	0	0
ZFLNCG01458	ZFLNCT02148	0	0	0	0	0	0	0	0	0	0	46.6728	0
ZFLNCG01459	ZFLNCT02149	0.0919906	0.195949	0.142447	0	0	0	0.20198	0.151723	0.0568132	0	0.119555	0.633131
ZFLNCG01460	ZFLNCT02150	0	0	0.190133	0	0	0	0	0	0	0	0	0
ZFLNCG01463	ZFLNCT02154	0	0	0	0	0	0.55016	0	0	0	0	0	0
ZFLNCG01464	ZFLNCT02155	0.047518	0.154674	0	0	0	0	1.32286	0.193415	0.31586	0	0.00252292	0.573981
ZFLNCG01465	ZFLNCT02156	0	0	0	0.266256	0	0	0	0	0.140624	0	0	0
ZFLNCG01467	ZFLNCT02158	0.427211	0	0.860219	0.756174	0	0.437391	0.000255817	4.75797e-05	0.193413	0.276822	0.592321	1.65708e-05
ZFLNCG01468	ZFLNCT02159	2.96683	0	0	0.391718	3.05746	0.00279179	6.39161e-05	0.090632	0.953099	2.44139	0.395065	0
ZFLNCG01469	ZFLNCT02160	0.702875	0	0.286159	0	0.252303	0	0	0	0	0	0.0834772	0
ZFLNCG01470	ZFLNCT02162	0	0	0	0	0	0	0	0	0	0	0	0.756167
ZFLNCG01471	ZFLNCT02164	0.0819888	0.396286	1.48276	0	0	0.453952	0	0	0	0	0	0.104085
ZFLNCG01472	ZFLNCT02165	0	0	0	2.14033	2.85059	0	3.64535	1.76376	1.82396	3.01306	3.81251	1.53678
ZFLNCG01475	ZFLNCT02170	0.774859	1.50376	1.09865	2.85248	0.268893	0.748621	0.603387	1.8026	1.1033	1.12423	2.31908	0.378798
ZFLNCG01476	ZFLNCT02171	0	0	1.13835	0	12.3265	1.4429	3.97889	0	2.21272	17.3992	9.27735	11.725
ZFLNCG01477	ZFLNCT02172	1.6184	5.17781	8.26965	2.78471	17.7722	1.8452	4.16499	6.52248	4.13251	6.15556	5.67797	11.714
ZFLNCG01478	ZFLNCT02174	0.566655	0	2.62847	5.47337	3.61407	0.716671	2.19853	5.29382	2.09335	3.27655	3.59859	1.91201
ZFLNCG01480	ZFLNCT02176	0	0	0	0	0	0	0	0	0.0153986	0	0	0
ZFLNCG01484	ZFLNCT02183	0	0	0.288954	0	0	0	0	0	0	0	0	0
ZFLNCG01486	ZFLNCT02188	0	0	0.0766781	0.139658	0	0.0160675	0.511038	0	0.0480911	0.38586	0.121189	0.0428154
ZFLNCG01487	ZFLNCT02192	0	0	0.0838892	0	0.286318	0	0.733113	0.000674101	0.133639	0	0.000481323	0.322664
ZFLNCG01488	ZFLNCT02194	0.574792	0.445217	0.564228	1.38613	1.18348	0.921663	4.29759	0.490552	0.449141	0.315786	1.90733	0.940492
ZFLNCG01489	ZFLNCT02196	1.57099	0.271275	1.41195	0.419282	0.556614	0	1.57467	0.461714	0.17726	0	0	1.86408
ZFLNCG01490	ZFLNCT02197	0	0	13.0929	0	0	0	0	0	0	0	0	196.901
ZFLNCG01491	ZFLNCT02199	7.77378	10.5113	10.6632	9.57	8.58379	8.65295	6.87376	9.60608	8.43215	9.97018	10.0293	5.69947
ZFLNCG01492	ZFLNCT02201	7.40809	8.49707	8.33016	7.25387	2.93565	5.64773	2.50506	3.78491	4.06243	5.48761	4.06442	2.71321
ZFLNCG01493	ZFLNCT02204	2.03785	0	0	0	5.05603	0	0	3.68776	0	0	0	0
ZFLNCG01494	ZFLNCT02206	0	0	0.0385407	0.259841	0	0	0	0	0.194957	0	0	0
ZFLNCG01495	ZFLNCT02207	0	0	0.437583	0.012007	7.36519	1.23444	1.49991	1.51834	0	0.565911	0.15253	0
ZFLNCG01496	ZFLNCT02209	0.173598	0	0	0	0.692734	1.10289	0.120405	0	0	0	0.0713306	0.0754002
ZFLNCG01497	ZFLNCT02211	0	0	0	0	0	0	0	0.0124543	0	0.0177683	0	0
ZFLNCG01498	ZFLNCT02212	0.000100151	0	0.0685824	0.74037	0.625916	0.53028	1.31999	0.631235	0.0866483	0.104946	0.627791	0
ZFLNCG01499	ZFLNCT02213	0	0	0.268067	0	0	1.20846	1.30718	0	0	0	0	0
ZFLNCG01500	ZFLNCT02214	0	0	0	0	0	0	0	0	0.727315	1.92107	0	0
ZFLNCG01501	ZFLNCT02215	0.320785	0	0	0	0	0	0	0	0	0	0	0
ZFLNCG01503	ZFLNCT02220	0	0	0	0	0.247731	0	0.277763	0.415477	0.202728	0	0.164282	0
ZFLNCG01504	ZFLNCT02221	0	0	0	0	0	0	0	0	0	0.235213	0	0
ZFLNCG01505	ZFLNCT02222	0.774582	0	0	0.175189	0	0.564604	0.588074	0.23413	0.086923	0	0	0
ZFLNCG01506	ZFLNCT02223	0	0	0	0	0	0.101535	0	0	0	0	0	0
ZFLNCG01507	ZFLNCT02224	0	0	0	0	0	0.158941	0	0	0	0	0	0.085926
ZFLNCG01509	ZFLNCT02226	0	0	3.06183	31.0038	59.5398	20.7308	62.8441	0	0	60.4104	10.4798	29.2261
ZFLNCG01510	ZFLNCT02227	0	0	0	0	0	0	0.0658846	0	0	0	0	0
ZFLNCG01511	ZFLNCT02230	0	0	0	0.233268	0	0	0	0.39804	0.169931	0.278634	0	0
ZFLNCG01512	ZFLNCT02231	0	0	0.146956	0	0	0.105378	0.755015	0.139097	0.191175	0.000127013	7.2878e-05	0.0607524
ZFLNCG01513	ZFLNCT02232	31.196	20.0777	31.3482	36.0569	62.9657	108.965	34.7393	33.9852	19.7403	32.7872	40.7652	27.894
ZFLNCG01514	ZFLNCT02238	22.2928	18.5079	18.2462	20.3167	18.5385	20.3919	13.4234	13.7048	12.582	15.4464	10.7307	12.1469
ZFLNCG01515	ZFLNCT02239	0	0	0	0.282976	0	0	0	0	0	0	0	0
ZFLNCG01516	ZFLNCT02240	1.21836	0.361428	1.54366	1.50607	2.65596	3.72964	1.28435	2.07855	1.00422	1.96094	2.23427	1.39319
ZFLNCG01519	ZFLNCT02246	0	1.40523	0	0	0	0	0	0	0	0	0.635912	1.23001
ZFLNCG01520	ZFLNCT02247	0	0	0.16305	0	0.422106	0	1.65475	0.17722	0.199485	0.881123	0.139874	0.14827
ZFLNCG01523	ZFLNCT02250	0	0	0	0	0	0	0	0	0	0	0	0.252507
ZFLNCG01524	ZFLNCT02251	0	0	0	0	0	0	0	0	0	0	3.69752	0
ZFLNCG01526	ZFLNCT02253	1.58607	0	0.120922	0	0	0.400168	0.507733	0.466104	0.0579155	0.75167	0	0.225206
ZFLNCG01528	ZFLNCT02255	0	0	0	0	0	0	0.0734036	0	0	0	0	0
ZFLNCG01529	ZFLNCT02256	0.307597	1.05857	0.0653543	1.29981	0.221975	0	0.770812	0	0.0363022	0.184728	0	0.458897
ZFLNCG01532	ZFLNCT02262	0.946491	0.331415	0.571916	1.50068	0.654976	1.30078	2.04725	0.439399	0.630234	0.776939	2.06162	0.793893
ZFLNCG01533	ZFLNCT02264	0	0.494611	0.442219	0	0.897457	0.992424	0	0	0.354372	0.194094	0.224768	0
ZFLNCG01534	ZFLNCT02267	0	0.181175	0.0327048	0.175313	0.230454	0	0.171399	0.0648119	0	0.0639258	0.203155	0.268206
ZFLNCG01535	ZFLNCT02268	0	0	0	1.17505	0	0	1.87219	0.697079	0	0.882174	1.32099	0
ZFLNCG01536	ZFLNCT02270	0.0905295	0	0.00101285	0	0	0.264691	3.38767	0.467071	0.138464	0.147939	0.000391849	0.333719
ZFLNCG01537	ZFLNCT02271	0.279085	0.198126	0	0	0.365648	0	0	0.15367	0.115102	0.152546	0	0
ZFLNCG01538	ZFLNCT02272	0	0.70171	0	3.3126	1.17823	1.29309	0	0.541415	0.382832	0.000501688	0.000158364	0.681834
ZFLNCG01539	ZFLNCT02275	0	0	0	41.3807	0	0	0	0	0	0	0	0
ZFLNCG01540	ZFLNCT02276	1.62528	0.939723	1.96596	2.20517	1.06153	2.29004	1.62994	3.17647	2.48752	1.0127	2.37913	1.04025
ZFLNCG01541	ZFLNCT02277	1.53975	0.988046	1.79945	3.08714	1.67854	2.13478	1.46536	2.4456	2.14333	1.48376	2.10397	2.91475
ZFLNCG01542	ZFLNCT02278	1.48334	1.57162	3.24542e-05	1.01362	0.755191	0	0.19812	2.28437	0.833348	0.242233	0.000471134	0.35046
ZFLNCG01543	ZFLNCT02279	0.283393	0.101801	1.25127	1.17411	2.36668	1.64567	0.61978	0.33642	1.17615	0.296844	0.000287038	0.541629
ZFLNCG01544	ZFLNCT02281	0	0	0.936688	0	0	0	0	0	0	0	0	0
ZFLNCG01545	ZFLNCT02282	0	2.91329	1.1851	0	0	9.16048	21.3549	9.66321	0	3.32901	12.4664	17.6536
ZFLNCG01547	ZFLNCT02286	1.89269	4.61475	1.31947	0	2.92814	8.27749	2.19408	0.000514911	1.52294	1.44665	0.741772	1.85049
ZFLNCG01548	ZFLNCT02287	0.468707	0	0	0.515251	0.340495	0	0.382844	0.853815	0.215414	0	1.13092	0
ZFLNCG01549	ZFLNCT02288	0.66492	0	0.579318	0.488647	0.907555	0.304059	0.179908	0.541265	0	0	0	0.451019
ZFLNCG01550	ZFLNCT02289	0	0.243004	0.352536	1.21325	1.30671	0.500243	0.892675	0.488801	0.547817	0	0.576663	1.01697
ZFLNCG01551	ZFLNCT02290	0.918762	3.39063	0	0.251198	1.32777	1.32482	0.373132	0	0.419892	0	0.220468	0.937909
ZFLNCG01552	ZFLNCT02291	7.56349	6.69194	12.9879	9.65039	11.8555	17.5462	7.52867	18.8097	8.44945	14.6701	9.0031	9.01413
ZFLNCG01553	ZFLNCT02293	0.714539	0.57988	5.45259	0.836873	1.70004	3.23139	3.1423	1.6581	2.79624	0.18476	5.34781	2.21435
ZFLNCG01554	ZFLNCT02294	0.93767	0.863955	1.68652	4.11264	8.78063	0	4.82412	2.94235	4.12532	5.39345	1.3208	3.38767
ZFLNCG01555	ZFLNCT02295	0	0	0	1.83637	0	0	0	0.404893	0	0.818735	0.324293	0.346389
ZFLNCG01556	ZFLNCT02296	0.439431	0.201552	0.243156	1.1053	0.942085	0	1.03894	1.09194	1.2956	2.21966	1.08199	1.20461
ZFLNCG01557	ZFLNCT02297	0	0.606321	0.1049	0	2.96466	0	0	0	0.766953	1.34633	0	2.29662
ZFLNCG01558	ZFLNCT02298	0	0.619127	0	0	0	0	0	0	0	0	0	0
ZFLNCG01559	ZFLNCT02299	1.07907	2.75394	0	1.39825	2.52652	0	1.72295	0.398132	1.43032	2.64648	1.86369	1.70319
ZFLNCG01560	ZFLNCT02301	0	2.46753	0	0	0	1.16134	2.08567	2.34632	1.21833	4.19991	2.90657	0
ZFLNCG01562	ZFLNCT02303	0	0	0	0	0	0	5.90268	0	0	0	0	9.22902
ZFLNCG01565	ZFLNCT02306	0	0	0.0516456	0	0	0	0	0	0	0	0	0
ZFLNCG01569	ZFLNCT02311	5.5547	3.72937	4.42448	1.35841	13.7511	9.26024	1.93302	0.0763735	7.24819	4.42895	15.6874	2.40007
ZFLNCG01570	ZFLNCT02313	5.50116	5.35939	0	0	7.29928	2.14923	0.419992	3.75602	0	0	9.66984	2.06373
ZFLNCG01571	ZFLNCT02316	0	0	0	0	0	0	0.111273	0	0	0	0	0
ZFLNCG01572	ZFLNCT02319	0	0	0.617146	0	0	0	0	0	0	0	0	0
ZFLNCG01574	ZFLNCT02322	0.444803	0.368697	0.409039	1.20597	1.37729	0.00534488	0	0.419569	1.31516	0	0	2.71892
ZFLNCG01575	ZFLNCT02323	0	37.6244	0	0	0	0	62.851	0	83.8552	0	0	0
ZFLNCG01577	ZFLNCT02325	9.34053	6.86392	9.66287	9.87538	14.488	8.65804	16.8791	23.7228	16.9195	20.0305	14.0022	14.6156
ZFLNCG01578	ZFLNCT02326	0.137662	0.315042	0.777069	0.731171	2.55463	0.476943	0.612569	0.394404	2.56109	1.94188	2.68589	0.599164
ZFLNCG01580	ZFLNCT02329	0	0	0	0	0	0	0	0	0.101761	0	0	0
ZFLNCG01582	ZFLNCT02331	0	0	0	0	0	0	0.716791	0	0	0	0	0
ZFLNCG01584	ZFLNCT02333	88.838	76.3598	42.3966	70.0602	82.3706	28.8143	106.797	77.2618	121.804	82.0282	68.7804	118.043
ZFLNCG01585	ZFLNCT02334	3.87097	3.2274	4.25313	3.91566	2.94031	0.906717	2.89282	8.6241	4.10934	8.76842	3.27375	4.21786
ZFLNCG01586	ZFLNCT02335	34.6145	37.2058	24.8247	28.4979	25.9953	20.1182	32.2302	28.5874	32.3839	31.004	30.3548	26.551
ZFLNCG01587	ZFLNCT02336	0.234937	0.239706	1.47833	2.17813	1.1432	1.17598	4.60237	1.04303	0.595376	0.922149	2.36826	1.16255
ZFLNCG01588	ZFLNCT02338	0	0	0	0	0	0	0.352105	0.514073	0	0	0	0
ZFLNCG01589	ZFLNCT02339	0	1.08489	0.317863	0.772799	0	0	0	0	0	1.37291	0	0
ZFLNCG01590	ZFLNCT02340	0	1.03708	0.489102	0.852029	0.745528	0.317834	0.603111	0.418631	0.495131	0.828194	0.739992	1.08505
ZFLNCG01591	ZFLNCT02341	2.17355	0	0.0988856	0.402609	0.265649	0.0926698	0.894077	0	0.503023	1.33269	0.528687	0.187087
ZFLNCG01592	ZFLNCT02343	3.09832	3.71426	4.89809	1.85436	7.31874	5.6472	5.70912	2.44692	3.43047	3.87077	5.38026	3.08805
ZFLNCG01593	ZFLNCT02344	3.26128	1.17866	3.10142	0.640517	3.38712	3.2484	2.03464	0.984606	2.42845	3.22656	5.23064	1.42447
ZFLNCG01594	ZFLNCT02345	19.3498	0	4.44421	0	0	6.95285	0	0	0	0	0	0
ZFLNCG01595	ZFLNCT02346	6.12037	2.8038	3.93948	1.21927	6.01664	5.70454	1.70385	1.30672	2.6496	3.58707	5.4916	1.36597
ZFLNCG01596	ZFLNCT02347	0.130901	0.415578	0.101231	0.414204	1.09337	0	1.07355	0.229018	0.949144	0.228593	1.08815	0.770289
ZFLNCG01598	ZFLNCT02349	0	0	0	0	0	0	0.0244242	0	0.027476	0.0364429	0	0
ZFLNCG01599	ZFLNCT02350	0.0584096	0.104938	0	0.392162	0.240359	0.303232	0.210425	0.145072	0.172157	0.542337	0.113425	0.191453
ZFLNCG01601	ZFLNCT02352	0	8.37424	0	0	0.661572	0	0.625766	0	2.94743	1.07762	3.80985	3.60056
ZFLNCG01602	ZFLNCT02353	0.0648197	0.208042	0	0.0927501	0.488144	0.523711	0.0681638	0.513985	0.153376	0.20334	0.24225	0.42695
ZFLNCG01603	ZFLNCT02354	0	0	0	0.0298612	0	0	0	0	0.0122926	0	0.0518303	0.0273429
ZFLNCG01604	ZFLNCT02355	7.46061	0	0	0	0	0	28.0897	0	0	32.1998	0	0
ZFLNCG01605	ZFLNCT02356	0	0	0	0	0	0	0	0	0	0	0.416001	0
ZFLNCG01606	ZFLNCT02357	3.25837	2.0723	2.45996	1.72013	2.32016	2.25842	1.61395	2.73966	1.9525	2.1741	1.64379	1.38591
ZFLNCG01607	ZFLNCT02358	0	1.8849	0	0	42.8278	0	0	29.9307	0	0	0	0
ZFLNCG01608	ZFLNCT02359	0	2.55441	1.40868	0	2.42166	2.81465	1.97581	0.632201	1.99373	0	0.659453	1.70738
ZFLNCG01609	ZFLNCT02360	0.378226	2.2224	0	0	0	1.68833	0	0	0	0	0	0
ZFLNCG01610	ZFLNCT02361	0	0	0	0	0	0	0	6.71947	0	0	0	0
ZFLNCG01612	ZFLNCT02363	0.208598	0.175121	0.00899422	0.0307933	0.0202157	0.11192	0.0450308	0.119634	0.0443241	0.0335984	0.0534092	0.126726
ZFLNCG01613	ZFLNCT02364	1.06785	4.90052	9.63531	18.9448	28.8085	6.47439	13.6418	40.5377	11.4921	28.5102	7.97055	43.3138
ZFLNCG01614	ZFLNCT02365	0.726895	1.76706	1.33128	0.947282	1.99433	0.630808	0.278507	0.734898	0.313335	0.830806	1.15473	1.57007
ZFLNCG01615	ZFLNCT02366	3.49179	0	3.72231	2.44183	1.11851	0	1.26665	2.59621	3.45651	0.979449	0.52011	3.5777
ZFLNCG01616	ZFLNCT02367	0.107981	0.228811	0	0	0.216864	0.627115	0.364273	0.181832	0.136501	0.181353	0.1438	0
ZFLNCG01618	ZFLNCT02369	4.59118	9.74751	16.8964	0.687852	30.1575	22.15	5.58997	5.1379	2.85898	12.5007	39.0826	6.21695
ZFLNCG01619	ZFLNCT02370	0	0	17.0602	0	0	1.40507	0	0	0	0	0	0
ZFLNCG01620	ZFLNCT02371	0.168136	0.000582169	2.91599	0	1.16938	10.1465	0	1.00886	0	0	0	1.05668
ZFLNCG01621	ZFLNCT02372	19.2318	3.58373	8.70845	13.7382	13.8138	9.20543	21.1613	7.52876	11.9537	11.6115	14.9081	15.5588
ZFLNCG01622	ZFLNCT02374	3.79476	4.1224	2.81155	3.1584	4.08284	3.62187	2.68773	3.46509	3.32384	3.02201	3.31959	3.34415
ZFLNCG01623	ZFLNCT02375	0	0.766167	0	0	0.190561	0	0	0.525792	0	0.53282	0	0
ZFLNCG01624	ZFLNCT02376	1.13627	2.58082	1.46109	2.89406	2.68244	1.7419	1.76557	2.09439	1.82783	2.37379	1.77384	2.84237
ZFLNCG01625	ZFLNCT02377	0	0	0.00745958	0	0	0	0	1.05067	0.459761	0	0	0
ZFLNCG01626	ZFLNCT02378	0.0185511	0	0.178288	0.0257492	0.279047	0.0864034	0.0351539	0	0.0424456	0.0805377	0.0225658	0.0462217
ZFLNCG01628	ZFLNCT02380	0	0	0.457274	0	1.02153	1.98547	0.0485773	1.20543	0	0.000271457	0.113592	2.8157
ZFLNCG01629	ZFLNCT02383	0.938723	2.90034	3.89566	1.15988	12.5718	5.93152	3.16141	2.58286	1.0585	4.98947	13.6236	1.58807
ZFLNCG01630	ZFLNCT02385	0	0	3.5766	0	0	9.11695	2.32802	7.72367	0	4.12276	0	1.24937
ZFLNCG01631	ZFLNCT02386	0	0	0	1.73488	1.1487	0	1.33371	0.499312	3.14451	2.5281	4.21438	3.03363
ZFLNCG01632	ZFLNCT02387	0	0	0	0	0	0	0.867268	0	0	0.645074	0.509959	0
ZFLNCG01633	ZFLNCT02388	12.4815	21.3428	20.2255	23.0622	25.549	29.6268	23.1089	26.6966	27.6516	32.8332	30.1349	19.8936
ZFLNCG01634	ZFLNCT02391	13.8225	18.2849	25.9615	44.1683	57.0231	14.3211	74.999	29.1039	54.1172	35.4968	46.5755	41.4459
ZFLNCG01635	ZFLNCT02392	0.00036532	0.000129944	0	0.00249781	0	0	0	0	0	0	0	0
ZFLNCG01636	ZFLNCT02393	1.07686	1.35134	2.03931	0.787554	5.16489	1.81612	1.3053	1.24801	1.17846	2.41515	2.99826	0.948279
ZFLNCG01637	ZFLNCT02394	0	0	0	0.598389	0	0	0	0	0.246871	0	0.448378	0
ZFLNCG01638	ZFLNCT02395	3.40993	0	0	16.8027	11.8813	0	21.7379	16.5996	17.7078	48.3898	83.7399	27.5762
ZFLNCG01639	ZFLNCT02396	40.1964	13.6802	46.2315	33.2848	36.8372	29.8828	47.6243	50.0832	38.2813	32.6224	20.4215	29.9331
ZFLNCG01640	ZFLNCT02399	6.52153	23.8231	7.96116	6.92527	5.36878	15.3084	4.27396	8.57643	4.59293	5.23301	3.92974	4.63142
ZFLNCG01641	ZFLNCT02401	3.51211	0	0	0	0	0	0	0	0	0	0	0
ZFLNCG01642	ZFLNCT02402	0	0	0.0581838	0	0	0	0	0	0.045153	0.23942	0	0
ZFLNCG01643	ZFLNCT02403	0	0	0	0	0	0	10.3506	0	0	0.0390383	0	0.319976
ZFLNCG01644	ZFLNCT02404	0	0	11.6131	19.6653	0	7.10558	0	0	0	0	0	0
ZFLNCG01645	ZFLNCT02405	0.14314	0	0	0.166025	0	0.31496	0.243872	0.114597	0.137213	0.272833	0.363126	0.381804
ZFLNCG01646	ZFLNCT02407	1.83644	0	0.000610134	0	3.11209	0	0.720403	0	0	2.509	0	0
ZFLNCG01647	ZFLNCT02408	0.322511	3.22627	2.61645	1.34074	4.25404	3.59804	1.19628	2.07317	2.35591	5.05021	6.12423	1.7547
ZFLNCG01648	ZFLNCT02409	4.54544	4.26121	5.22273	3.28212	3.24876	3.29314	2.27828	4.08329	4.01633	7.47094	2.69423	4.95842
ZFLNCG01649	ZFLNCT02410	0	0	0	0	0.269495	0.632784	0.280805	0	0	1.96999	0	0.345184
ZFLNCG01651	ZFLNCT02412	0	0.199227	0.191918	0	0.027262	1.26539	1.73642	0.371571	0.246692	0.0453172	0.277365	0.134989
ZFLNCG01652	ZFLNCT02418	0.277383	1.39123	2.277	1.77572	0.870841	0.751579	0.524507	0.838356	1.06265	0.504661	1.09494	1.15961
ZFLNCG01653	ZFLNCT02421	0	0	0	0	0	0	0	0	0	0.497536	0	0
ZFLNCG01654	ZFLNCT02422	0	0	0	0	0	0	0	6.61678	0	0	0	0
ZFLNCG01655	ZFLNCT02423	0	0	2.72755	0	0	4.40559	0	0	0	0	0	0
ZFLNCG01656	ZFLNCT02424	0	0	0.0788616	0.371362	0.122001	0.0501177	0.136044	0.514959	0	0	0.161279	0.127698
ZFLNCG01659	ZFLNCT02429	0	1.96012	0	0	0	0	0	0	0	0	0	0
ZFLNCG01660	ZFLNCT02430	1.76611	0	0	0.547474	0.459452	0	0	0.424445	0.745096	0	0.665106	0
ZFLNCG01661	ZFLNCT02431	16.7025	6.53499	9.29014	6.08887	8.779	15.1507	11.734	12.7711	12.5545	8.19563	8.55371	8.99206
ZFLNCG01662	ZFLNCT02432	0	0	0	0	0	0	0	0	0	0.433038	0	0
ZFLNCG01663	ZFLNCT02433	0	0	0	76.2817	0	0	54.3953	45.5855	23.979	0	0	0.00677646
ZFLNCG01665	ZFLNCT02435	0	0	0	0	0.497749	0	0.210243	0	0.345534	0.510889	0	0
ZFLNCG01666	ZFLNCT02436	2.79647	0.826224	1.57145	1.24716	1.4068	1.19583	1.35944	1.10163	2.382	2.00383	2.14765	0.838882
ZFLNCG01667	ZFLNCT02438	61.6104	56.9536	81.9165	76.4639	109.836	85.063	68.5735	84.9601	65.8178	86.6014	76.2578	67.2185
ZFLNCG01668	ZFLNCT02439	2.58351	3.36652	2.93915	3.81249	2.92525	5.09161	2.27331	3.21941	2.69153	3.13581	2.89552	3.24298
ZFLNCG01669	ZFLNCT02440	1.35061	2.809	2.07666	0	0.00182648	0	18.4308	0.000340421	0.000159268	0	2.16739	1.62248
ZFLNCG01670	ZFLNCT02442	0.196874	0.045319	0.123326	0.0393135	0.120398	0.107187	0.0661355	0.0807805	0.044462	0.064072	0.193386	0.0378176
ZFLNCG01671	ZFLNCT02443	0	0	0	1.30425	0	1.47357	1.03719	1.41234	0	0	0	0
ZFLNCG01673	ZFLNCT02445	0	0	0	0.58183	0	0	0.203695	0	0.0730739	0.193637	0	0
ZFLNCG01675	ZFLNCT02447	10.3939	14.2345	11.4567	22.1935	10.4326	5.35586	14.7528	10.5149	14.1545	12.49	14.7099	17.1715
ZFLNCG01676	ZFLNCT02448	3.46119	6.15344	1.66553	8.39531	0.201214	2.42249	0.141523	3.62969	0.438028	2.27285	0.439727	6.14503
ZFLNCG01677	ZFLNCT02450	0	0	0	0	2.29805	0	0	0	0	0	0.902729	0
ZFLNCG01678	ZFLNCT02451	23.9812	22.7599	29.6499	33.7906	36.0821	34.1996	27.8175	42.9036	27.8218	40.7412	31.2461	33.7766
ZFLNCG01679	ZFLNCT02452	0	0.0834032	0.0351956	0.0405264	0	0	0.0295285	0.178788	0.00828861	0.0220047	0	0.0737276
ZFLNCG01681	ZFLNCT02456	0	0.0121223	0	0	0	0	0	0.522048	0.69395	0	0.102671	0.108668
ZFLNCG01682	ZFLNCT02460	0.489882	0	0	0	0	0	0	0	0.409313	0	0	0.428128
ZFLNCG01683	ZFLNCT02461	0	2.69448	0.764789	0	0	5.2855	0	0	0.838037	0	3.43439	0
ZFLNCG01684	ZFLNCT02462	7.14776	10.9415	5.86182	5.17869	8.92501	8.33192	5.64151	10.332	6.87896	7.65374	8.29323	6.87073
ZFLNCG01685	ZFLNCT02463	0	0	0.250571	0	1.77141	0	0.197241	0	0	0.293889	0.476349	0
ZFLNCG01686	ZFLNCT02464	0.944822	0	2.82204	0.426889	0.525361	0	0	0.743949	0.330105	1.50133	2.17056	0
ZFLNCG01687	ZFLNCT02465	2.3608	1.76969	0.914823	2.17746	2.42865	1.51912	1.0457	0.464185	0.899639	1.00928	1.53048	1.38677
ZFLNCG01688	ZFLNCT02466	0	0	0	0	0	0	0	0.00132277	0	0	0	0
ZFLNCG01689	ZFLNCT02467	0	0	0	0	0	2.93632	0	0	0	0	0	0
ZFLNCG01690	ZFLNCT02468	0.418823	1.62283	0	0	0	0	0	0	0.186864	0	0.392645	0.417181
ZFLNCG01692	ZFLNCT02473	0.426481	0.524279	0.22509	0.32794	0.118036	0.167341	0.104272	0.263192	0.22792	0.220441	0.235892	0.393828
ZFLNCG01693	ZFLNCT02478	0.7195	1.02302	0.0601628	2.77179	1.93444	0.311569	3.52766	1.44363	1.48994	2.51281	2.32581	0.302005
ZFLNCG01694	ZFLNCT02482	0	0	0	0	0	0.0643599	0	0	0	0	0	0
ZFLNCG01695	ZFLNCT02485	0	0	0	0	0	0	0.0944599	0	0	0	0	0
ZFLNCG01696	ZFLNCT02486	0	0	0	0	0	0.834261	0	0	0	0.528832	0	0
ZFLNCG01697	ZFLNCT02488	0.983473	0.682743	0.709775	0.532575	4.54052e-05	0.00095404	0.569005	0.339475	0.0788526	0.789231	1.10546	0.778724
ZFLNCG01698	ZFLNCT02492	0	0.572028	0.166689	0	0.216589	0	0.121316	0	0.136501	0.180872	0.143557	0.152197
ZFLNCG01699	ZFLNCT02493	0.0613734	1.25393	0.33632	3.4229	0.114958	0	0.0560714	0	0.573497	1.97593	1.82081	0.321867
ZFLNCG01703	ZFLNCT02505	0	0.234714	0.072639	0.0425969	0	0	0.0936049	0.23629	0	0.0931063	0	0
ZFLNCG01704	ZFLNCT02509	0	0	0	0.0684757	0	0	0	0	0.305063	0	0	0.688423
ZFLNCG01706	ZFLNCT02515	0.732593	1.54658	0.339769	0.951005	0.314058	1.2694	1.05852	3.15303	2.08452	3.15493	1.04261	0.886659
ZFLNCG01707	ZFLNCT02516	2.51318	4.99722	4.01394	6.95293	3.5454	5.6865	2.9808	3.96512	3.41384	3.11045	3.539	2.57979
ZFLNCG01708	ZFLNCT02517	0	0.294992	0.243287	2.84451	1.98656	1.40142	0.913837	0.778679	2.53841	2.71866	2.20895	0
ZFLNCG01711	ZFLNCT02522	0	0.689964	0	0	0	0	2.94844	0	0	0	0	0
ZFLNCG01712	ZFLNCT02523	0	0	0	0	0	0.0072835	0	0	0	0	0	0
ZFLNCG01713	ZFLNCT02524	0	0	0	0	0	0	0	0	2.36814	0	0	0
ZFLNCG01714	ZFLNCT02525	0	0	0	0	0	0	0.0892504	0	0.931052	0	0	0.88475
ZFLNCG01715	ZFLNCT02526	1.53606	0	0	0.00243061	0	0	0.0188764	0	0	0	0	4.73447
ZFLNCG01717	ZFLNCT02528	601.61	376.104	493.082	369.371	460.229	276.321	350.975	312.297	405.995	331.508	405.445	390.449
ZFLNCG01719	ZFLNCT02530	0.133186	0.143238	0.335727	0.136698	0.419136	0.861737	0.200298	0.303293	0.0187775	0.0996132	0.751942	0.668473
ZFLNCG01722	ZFLNCT02533	0	0	0.467335	0	0	0	0	0	0	0	0	0
ZFLNCG01723	ZFLNCT02534	0.177359	0.0952537	0.183371	0.945174	1.22117	0	0.342416	0.252121	0	0	0.987049	1.26675
ZFLNCG01724	ZFLNCT02536	0	0	0	0	0	0	0	0	0	0	0.318738	0
ZFLNCG01728	ZFLNCT02543	0	0	0	0	0	0	0	0	0.13802	0	0	0
ZFLNCG01730	ZFLNCT02545	0	0	0.895862	0	0	2.09249	0.173917	0	1.17424	0.777555	2.67247	0.218504
ZFLNCG01731	ZFLNCT02546	2.22787	2.51433	2.02788	2.37367	2.31139	1.43804	1.02892	1.60689	1.27902	2.7946	2.84956	2.79551
ZFLNCG01732	ZFLNCT02547	2.03995	2.66522	2.85052	2.62004	4.50496	5.99298	2.0567	2.8193	3.13557	4.64349	4.88982	2.12356
ZFLNCG01733	ZFLNCT02548	0	0	0	0	0	0	0.234882	0	0	0	0	0
ZFLNCG01734	ZFLNCT02549	1.81277	0.430209	0.780704	0	0.942216	0	0	1.57679	0.298458	0.794182	0.391962	0.335062
ZFLNCG01735	ZFLNCT02550	9.87517	13.1369	7.33023	10.2849	12.3026	12.229	25.7652	12.0773	22.0271	14.3905	11.1107	8.73296
ZFLNCG01736	ZFLNCT02551	0.000101243	1.4906	0	0	0	2.68389	0	2.11718	0.000967013	0.92381	0	0
ZFLNCG01738	ZFLNCT02553	0	0	0	0	0	0	0	1.60816	0	0	0	0
ZFLNCG01739	ZFLNCT02554	10.4513	24.7771	6.53492	14.0742	15.3809	11.333	19.146	16.1522	28.0332	24.7588	34.5487	36.7076
ZFLNCG01740	ZFLNCT02555	0	3.31451	1.96099	0	3.82675	8.69162	0.221208	0	0	0	8.48258	3.36333
ZFLNCG01741	ZFLNCT02556	0	0	0	0	0	0	0	0	0.487673	0	0	0
ZFLNCG01742	ZFLNCT02558	0.0257411	0.0138892	0	0.0342582	0.0449829	0	0.0125258	0.038026	0.00704531	0.0186914	0.029712	0.0156674
ZFLNCG01743	ZFLNCT02560	0	0	0	0	0	0	0	0	0.296834	0	0	0
ZFLNCG01745	ZFLNCT02562	0	0	0	0.524546	0.788254	0	0.990125	0.173529	0.376245	0.0856984	0.133606	0
ZFLNCG01746	ZFLNCT02566	0.661326	0	0.877698	0	0	1.44811	0	0	0	0	0	0
ZFLNCG01747	ZFLNCT02567	0.199127	0	0.206001	0.208729	0.117453	0.114754	0.108777	0.198532	0.233329	0.0976374	0.10346	0.191116
ZFLNCG01749	ZFLNCT02571	0	0.100475	0.291359	0	0	0	0	0	0	0	0	0
ZFLNCG01751	ZFLNCT02573	0	0.313319	0.0906954	0	0	0.268457	0	0	0.0802562	0	0	0
ZFLNCG01752	ZFLNCT02584	0	0	0	0	0	0	0	0	0	0	0.132509	0
ZFLNCG01753	ZFLNCT02586	3.21034	2.34466	1.50263	1.81857	1.9703	2.02927	1.29708	1.7156	1.95093	1.8114	2.09043	1.76819
ZFLNCG01754	ZFLNCT02587	2.61047	1.46352	1.42267	0	0	0.276909	0	0	3.11692	0	3.52678	0
ZFLNCG01756	ZFLNCT02589	0	0	0.418243	0	0	0	0.151268	0.225642	0.0865116	0	0.179898	0
ZFLNCG01757	ZFLNCT02590	0	0	0	0	0	0	0	0	0.733814	0	0	0
ZFLNCG01758	ZFLNCT02591	0	0	2.6449	0	0	50.5071	0	0	0	0	0	0
ZFLNCG01760	ZFLNCT02593	0	0	0	0	0	0	0.451957	0	0.231659	0.62672	1.03911	0
ZFLNCG01763	ZFLNCT02596	0	0	0	0	0	0	0.718317	0	0.278115	0	0	0
ZFLNCG01764	ZFLNCT02601	0	0	0.564258	0.630298	0	0	0	0.199794	0	0	0.947623	1.18334
ZFLNCG01765	ZFLNCT02610	0	0	0	0.180723	0	0	0	0	0.037346	0.0990352	0	0.083171
ZFLNCG01766	ZFLNCT02611	0	0	0.306114	0	0	0	0	0	0	0	0	0.194473
ZFLNCG01767	ZFLNCT02612	0.413926	0.816533	0.423481	0.351968	0.430823	0.422109	0.138277	1.43351	0.38546	0.663311	1.00881	0.635119
ZFLNCG01770	ZFLNCT02615	0	0	0.1151	0.0293448	0.221489	0.516749	0.273302	0.277682	0.0952295	0.231593	0.118174	0.0897412
ZFLNCG01771	ZFLNCT02616	0	0.1066	0.115575	0	0.183	0.476041	0.204247	0.308636	0	0.152344	0.484093	0.191807
ZFLNCG01772	ZFLNCT02617	0.0510804	0.164319	0.237584	0.0716663	0.942409	0.0752566	0.47336	0.6357	0.118342	0.156918	1.68284	0.131718
ZFLNCG01773	ZFLNCT02618	0.0777185	0.334748	0.743609	0.421121	2.12069	2.72449	0.89925	0.467271	0.404646	0.460025	1.67552	1.15734
ZFLNCG01774	ZFLNCT02619	0	0	0	15.9161	0	0	0	0	10.6079	0	0	0
ZFLNCG01775	ZFLNCT02620	0.799166	0	0	0	0	0	0	0	0.233007	0	0.484292	0
ZFLNCG01776	ZFLNCT02621	0	0	0.393669	0	0	0	1.53007	0	0.430155	1.13467	0	0
ZFLNCG01777	ZFLNCT02622	0.208047	0.43483	0	0	0	0	0.275715	0	0.0485194	0	0.331688	0.354362
ZFLNCG01779	ZFLNCT02625	1.44107	0	0.372038	0.279349	0.154219	0	0.258532	1.71737	0.145587	0.975402	0.293193	0.10806
ZFLNCG01780	ZFLNCT02629	5.1695	7.31338	4.88857	0.886048	2.33699	5.34336	0.261933	0.784312	0.368407	0.390489	1.23956	0.493043
ZFLNCG01781	ZFLNCT02634	0.115294	0.750935	0.18173	0.0649669	0.725319	0.429803	0.0105504	0.0721263	0.0445058	0.031489	0.0750898	0.0527754
ZFLNCG01782	ZFLNCT02635	9.47981	6.76391	3.05284	6.20053	6.97406	12.6911	9.93713	6.88948	9.91049	6.80945	16.3834	8.83979
ZFLNCG01783	ZFLNCT02636	17.6781	11.556	17.8613	27.3444	14.3162	13.3626	13.3577	13.5234	11.334	14.8465	13.022	12.2666
ZFLNCG01786	ZFLNCT02639	1.67355	0.566161	3.27973	2.05136	0.791576	0	0.024489	0.951215	0.00255245	0	1.88735	0
ZFLNCG01787	ZFLNCT02640	1.88706	1.91938	2.31781	0	1.32675	0	2.29824	0	2.15593	0	0.896592	1.96197
ZFLNCG01788	ZFLNCT02641	0	0	0.0288806	0	0	0	0.718044	0.363858	0.804901	0	0.74824	0
ZFLNCG01789	ZFLNCT02642	0	0	0	0	0	0	0.218748	0	0	0	0	0.134153
ZFLNCG01790	ZFLNCT02643	0	0	0	0	0	0	0	0.347933	0	0	0.338608	0
ZFLNCG01791	ZFLNCT02644	6.20007	0	0	0	0	0	0	5.72992	0	15.2172	0	0
ZFLNCG01792	ZFLNCT02645	16.6707	45.1682	21.0478	73.1436	99.1963	32.529	168.823	2770.45	116.683	58.769	13.143	74.7816
ZFLNCG01793	ZFLNCT02646	0.0665802	6.879	3.17597	0.0412025	0.774604	2.93348	0.00376325	0.0457449	0.488362	2.36591	0.0267849	0.0329417
ZFLNCG01794	ZFLNCT02649	7.02418	8.70576	10.5993	1.75422	4.67932	11.247	0.44408	3.20933	4.49975	6.60586	8.87659	3.37404
ZFLNCG01795	ZFLNCT02650	0	0	0	0.0356822	0	0	0	0	0	0.0779599	0.092928	0.0326893
ZFLNCG01796	ZFLNCT02651	0.147318	0.0317075	0.0457098	0.0802158	0	0.065414	0	0.133497	0.181744	0.262958	0.0348258	0.110273
ZFLNCG01797	ZFLNCT02652	0	0	0	0	0.343028	0	0	0	0	0	0	0.00557061
ZFLNCG01798	ZFLNCT02653	0.239273	0.8879	0.987789	0	0	0.605641	0.108011	0.20569	0	0	0.163048	0.270912
ZFLNCG01800	ZFLNCT02659	8.66648	12.6134	10.5407	6.25202	9.68236	8.56915	9.34361	10.0348	8.63107	12.7273	8.87365	10.7073
ZFLNCG01801	ZFLNCT02660	0	0.000137376	1.57918	0.000221614	0.0945003	4.79839	0.527451	0.342132	0	0.770912	0.233749	0.000358532
ZFLNCG01802	ZFLNCT02661	0.305888	0	2.26907	0	1.37188	0	1.34385	2.40968	1.02477	0	0	0.100604
ZFLNCG01803	ZFLNCT02662	0	0	0.554248	0	0	0	0	0	0	0	0	0
ZFLNCG01804	ZFLNCT02663	0	0	0	0	0	0	0	0	0	0	0.460689	0
ZFLNCG01805	ZFLNCT02664	0	0	0.826445	0	1.19889	0	0	0	0	0	0	0.881288
ZFLNCG01806	ZFLNCT02665	0.993164	0.606134	0.898702	0.103775	1.31245	0.834594	0.365714	0.057724	0.112308	0.79334	0.797873	0.250124
ZFLNCG01807	ZFLNCT02667	0	0	0	0	1.6901	0	0	0	0	0	0	0
ZFLNCG01808	ZFLNCT02668	0	0	0	0	0	0	0	0.131496	0	0	0	0
ZFLNCG01809	ZFLNCT02669	0	0	0	0	0	0	0	0	0.0231236	0.0613298	0.0487273	0
ZFLNCG01810	ZFLNCT02670	8.56885	0	6.28429	57.2131	0	2.79453	223.299	22.7956	178.992	0	112.293	170.963
ZFLNCG01811	ZFLNCT02671	0.4525	1.03527	0.221051	1.02769	0.449585	0.553884	0.969286	0.453413	0.67693	0.822196	0.989901	0.481686
ZFLNCG01814	ZFLNCT02675	0	0	0	0	2.94857	0	0.100423	4.54022	0.00763536	0	0.0503902	0
ZFLNCG01815	ZFLNCT02676	12.674	35.4187	20.3391	52.3191	43.6307	28.6965	48.4237	47.3901	40.4311	70.9968	40.284	34.9251
ZFLNCG01816	ZFLNCT02677	1.40056	0.347339	1.53935	0.781994	0	4.17444	0.600567	0.870922	0.352521	0	1.40891	0.764522
ZFLNCG01817	ZFLNCT02678	0.806041	1.26496	1.08856	1.4382	1.90536	0	0.537758	1.585	2.11838	2.4027	2.85474	1.69349
ZFLNCG01818	ZFLNCT02679	0.401349	1.35065	0.407706	0	0	0.551446	0.787001	0.571894	0	1.17142	0.463083	0.19782
ZFLNCG01819	ZFLNCT02682	0.00192311	0	6.68777	44.313	15.1024	0	0	9.2462	23.1467	41.9292	56.7096	4.68921
ZFLNCG01821	ZFLNCT02684	2.36389	1.22204	1.38592	1.01917	0.469282	0.372386	1.13095	1.37408	0.609656	0.749111	0.716615	1.02607
ZFLNCG01822	ZFLNCT02685	0.977162	0.223833	0.594839	0.603581	0.397165	0.614543	0.961596	0	0.915418	1.54453	0.525698	1.01945
ZFLNCG01823	ZFLNCT02686	0	0	0	0	0	0	1.37659	0.000383335	0	0.251666	1.11529	0.462208
ZFLNCG01824	ZFLNCT02687	6.30235	7.89871	8.14163	3.25542	7.99034	11.4588	4.1556	5.63732	3.77242	8.27815	10.1805	3.90847
ZFLNCG01825	ZFLNCT02688	38.1388	25.414	18.7194	36.8068	75.1393	34.8458	76.2438	36.6939	30.0817	29.5683	57.3653	25.1734
ZFLNCG01826	ZFLNCT02692	0	0	0	0	0	0	0	0	0	0	0.135108	0
ZFLNCG01827	ZFLNCT02693	0	0	0	0	0	0	0	0	0	0.00534064	0	0
ZFLNCG01828	ZFLNCT02694	60.2526	106.604	55.5757	21.1897	13.687	29.9978	28.3802	59.2143	73.7663	74.5243	38.9539	36.9009
ZFLNCG01829	ZFLNCT02695	0	0	0	0.338878	0	0.366346	1.1433	2.23727	0.461022	0	0.654385	0.28749
ZFLNCG01830	ZFLNCT02697	0.569452	0.440176	0.367201	0.168574	0.704857	0.540301	0.718445	0.922169	0.537105	1.66092	0.790726	1.09612
ZFLNCG01831	ZFLNCT02698	0	0.730639	0	0.374215	0.329836	0.143146	0.275717	0	0.169874	0.137456	0.21749	0.684987
ZFLNCG01832	ZFLNCT02699	2.4658	0	2.80813	7.14279	2.85958	0	6.48666	6.93782	8.48636	4.70049	0.464555	1.94719
ZFLNCG01833	ZFLNCT02700	9.37633	0	0	3.78867	3.23923	0	0.398202	4.91578	0.307808	0.000853753	0.589608	8.8948
ZFLNCG01834	ZFLNCT02701	15.111	4.76517	0.0478867	0	0	0.00106723	14.549	0	0.906558	0.00634362	0.874442	2.89011
ZFLNCG01835	ZFLNCT02702	40.0473	54.0961	19.6858	33.1479	12.8433	17.8217	16.0843	18.9286	32.5973	36.7087	66.8303	56.5366
ZFLNCG01836	ZFLNCT02703	1.00362	0.507836	0.862832	2.09933	0.964644	0	3.02189	0.733186	0.640164	1.25317	1.51828	0.800641
ZFLNCG01837	ZFLNCT02704	12.6674	11.5368	8.1615	9.46625	26.1275	8.25251	14.9028	12.4582	22.733	12.8704	16.3825	13.4087
ZFLNCG01838	ZFLNCT02705	1.77573	0.953471	1.26833	2.88459	2.54832	0.740817	8.97297	2.45634	1.99767	4.08327	4.83611	2.57434
ZFLNCG01839	ZFLNCT02707	0	0	0	0	2.81974	0	1.87048	0.697974	0.271556	0	0	0.565423
ZFLNCG01840	ZFLNCT02708	0	0	0.598806	0	0	0	2.46717	0	0	0	0	0
ZFLNCG01841	ZFLNCT02709	0	0	0.843198	0	0	0	0	0	0	0	0	0
ZFLNCG01842	ZFLNCT02711	0.00250617	0	2.57017	1.40115	4.7815	2.89915	0.86104	4.02223	0.00045952	3.81638	3.7226	4.11155
ZFLNCG01843	ZFLNCT02713	0	0	0.159993	0	0	0	0	1.04023	0.195094	0	0	0.144997
ZFLNCG01846	ZFLNCT02716	1.73465	2.34082	3.92298	3.26145	4.46956	4.47613	2.57066	3.18576	2.16981	5.16923	4.24928	2.4353
ZFLNCG01848	ZFLNCT02718	10.4601	11.4363	0.989774	0	0	5.18235	5.26099	12.9156	3.08502	6.59977	0	4.47899
ZFLNCG01849	ZFLNCT02719	1.27288	0.348127	0.29032	0	0.571348	0	0	0	1.55515	1.53522	0.00195319	0
ZFLNCG01850	ZFLNCT02720	0	0	0	0	0	0	1.2334	0	0.506772	1.02602	0.407726	0
ZFLNCG01851	ZFLNCT02722	0	0	0.000780861	0	0	0	0	0	0	0	0	0
ZFLNCG01852	ZFLNCT02723	0.296479	0.858412	2.11904	0.148031	3.04209	2.09128	1.06241	0.598043	0.219229	1.51059	2.20619	0.755341
ZFLNCG01854	ZFLNCT02727	0	0	0	0	0	0	0	0	0	1.38791	0	0
ZFLNCG01855	ZFLNCT02728	0.516647	0	0	1.62851	0	0	0.340649	0.546445	0.209886	1.02888	0	1.86788
ZFLNCG01856	ZFLNCT02729	1.148	5.07294	1.64338	4.10057	1.01858	0	1.70484	4.42408	0.640042	2.5983	2.0777	0.688768
ZFLNCG01858	ZFLNCT02731	0.908894	0	0	0	0	0	0	0	0	0	0	0
ZFLNCG01860	ZFLNCT02733	0	0	3.87709	0	0	0.628527	0	0	0	0	0	0
ZFLNCG01863	ZFLNCT02736	0	0	0	2.00508	0	0	0	0	0	0	0	0
ZFLNCG01864	ZFLNCT02737	0	0	0	0	0	0	20.2528	0	0	0	0	0
ZFLNCG01867	ZFLNCT02740	3.24878	0.608681	1.59098	0	0.846417	0	0	0	0.543624	0	0	0
ZFLNCG01868	ZFLNCT02741	10.1788	9.72142	9.13337	16.784	7.42401	7.28705	14.2354	7.2794	8.00721	11.8178	10.2833	8.24298
ZFLNCG01869	ZFLNCT02743	0.567737	1.51022	2.32135	0	18.4511	2.2846	6.31526	0	3.01012	0.00958	5.05794	4.30129
ZFLNCG01870	ZFLNCT02744	0	0	0.0146816	0.0253882	0	0.126308	0.678108	0.493821	0.0208963	0.0554348	1.99748	0.856081
ZFLNCG01871	ZFLNCT02746	0	0	0	0	0	0	0	0	0.48033	0	0.997923	0
ZFLNCG01872	ZFLNCT02747	0	0	0	0	0	0	0	0	0	0	0	18.1634
ZFLNCG01873	ZFLNCT02748	8.34299	1.12648	3.03786	0	0	0.151266	0	0	0	0	0	0
ZFLNCG01874	ZFLNCT02749	0.716182	0.589984	0	0	0	0	0	0	0.290965	0	0.651388	0
ZFLNCG01875	ZFLNCT02750	1.04485	1.33809	0.85725	1.41969	0	0.881393	0	0.831337	0.656402	0.636132	0.538527	0.732255
ZFLNCG01878	ZFLNCT02753	4.16141	3.96761	1.89999	13.8203	0	23.4441	18.4176	12.6646	5.83542	10.0324	5.47691	13.3674
ZFLNCG01879	ZFLNCT02754	0	2.13589	0	0	0	0	0	0	0	0	0	0
ZFLNCG01880	ZFLNCT02755	1.17826	2.13894	0	0	0	4.9606	0.525254	1.61846	0.886644	0	0	0
ZFLNCG01881	ZFLNCT02757	0	0	0	0	0	0	0.0515572	0	0	0	0	0
ZFLNCG01882	ZFLNCT02759	0	0	0	0	0.728348	0	0	0	0	0	0	0
ZFLNCG01883	ZFLNCT02760	26.0416	21.2491	19.0139	49.5563	49.7622	35.7079	30.0542	62.9569	48.2452	53.4644	53.6097	64.9907
ZFLNCG01884	ZFLNCT02761	0.222055	0	0.513773	0.822568	0	0.946982	0	0.452984	0.347546	0	0	0.389376
ZFLNCG01885	ZFLNCT02762	0	0	0	0	0	1.36932	0	0	0.327466	0	0.682482	0
ZFLNCG01886	ZFLNCT02763	0	0	1.51334	0	1.26359	0	0.507407	0.259051	0	0	0.369445	0
ZFLNCG01887	ZFLNCT02764	0	0	0	0	0	0.738846	0	0	0	0	0	0
ZFLNCG01890	ZFLNCT02767	0.195041	1.83829	1.3549	0.343858	0	2.09105	0.770932	0.758447	0.578446	1.53085	0	0.970799
ZFLNCG01891	ZFLNCT02768	0	0	0	0	0.288489	0	0	0	0.220679	0	0	0.293003
ZFLNCG01892	ZFLNCT02769	0	0	0	0	0	0	0	0	0	0.977805	0	0
ZFLNCG01893	ZFLNCT02770	0	0	0.301164	0	0	0	0	0	0	0	0	0
ZFLNCG01894	ZFLNCT02772	0	0	1.32617	0	1.8779	1.92588	5.93326	0	0.215857	3.20475	0.813568	0
ZFLNCG01895	ZFLNCT02773	7.05697	15.9922	16.737	12.5177	12.6957	10.0706	13.0413	23.3644	14.0344	3.85226	18.2075	29.4393
ZFLNCG01896	ZFLNCT02774	18.7469	0	0	0	0	0.273418	0	0	0.526566	0	6.49201	0
ZFLNCG01897	ZFLNCT02775	1.79767	0	0	3.97742	1.52606	2.02286	2.98044	3.74438	1.88448	3.74548	1.7798	2.80811
ZFLNCG01898	ZFLNCT02776	0	0.392319	0	0	0	0	0	1.12061	1.38244	0	10.0657	0
ZFLNCG01899	ZFLNCT02777	0	0	0	2.73024	2.47612	0	1.06483	0	0	2.58131	0	0
ZFLNCG01900	ZFLNCT02778	6.60713	1.32087	0	3.12286	0	9.06703	0.380042	0.604428	2.56163	5.09339	1.25178	0.358899
ZFLNCG01901	ZFLNCT02779	7.92436	7.07717	1.04764	2.95958	0	5.78818	0.952961	0.931118	1.43023	1.89141	2.24615	2.80481
ZFLNCG01902	ZFLNCT02780	1.74417	1.43162	0.262436	1.30662	0	2.54954	6.6425	2.71706	1.62715	0	0.541886	1.24064
ZFLNCG01903	ZFLNCT02781	27.6027	23.4308	52.5134	7.80535	20.843	40.3982	7.73016	18.1877	19.3563	9.00687	16.1633	16.7704
ZFLNCG01904	ZFLNCT02782	0	1.26765	0	0	0	0	0	0.000973701	0	0.638317	0	0
ZFLNCG01905	ZFLNCT02783	1.8167e-05	0	0	0	0	0	0	0	0.694815	2.1432e-05	0	0
ZFLNCG01909	ZFLNCT02788	0.243445	0.313377	0	0.06808	0	0	0.149855	0.0754915	0.0280981	0.0745167	0	0.125088
ZFLNCG01910	ZFLNCT02789	1.88172	0	0	0	0	0	0	0	0	0	0	0
ZFLNCG01911	ZFLNCT02790	0.0886041	0	0.384507	0	0.255075	0	0.0971314	0	0.0559935	0	0.248965	0
ZFLNCG01912	ZFLNCT02791	0	0	0	0	0	0	0.0821875	0	0.115575	0.183921	0.0974183	0.0514406
ZFLNCG01913	ZFLNCT02792	0	0	0.154883	0.191201	0	0	0.0702397	0	0.039489	0	0	0
ZFLNCG01914	ZFLNCT02794	12.6631	0.788801	13.6476	21.2857	28.7059	17.9818	17.2076	10.4598	16.3349	9.58661	8.02912	20.2555
ZFLNCG01915	ZFLNCT02795	19.9676	21.3455	11.3195	7.32378	28.3238	10.6831	17.6671	26.9116	25.8294	30.2792	55.4954	49.4382
ZFLNCG01917	ZFLNCT02799	0.0515136	0	0	0	0.1902	0.0758877	0	0	0	0	0	0.132924
ZFLNCG01918	ZFLNCT02800	0.229562	0	0	0	0	0	0.774946	0.32788	0.182457	0	0.000689235	0.409004
ZFLNCG01919	ZFLNCT02801	3.30903	1.5227	0.00299934	0	0	0	0	0	0.371167	0	0	0
ZFLNCG01920	ZFLNCT02802	0	0	0	0	0	0	0.302531	0	0	0	0	0
ZFLNCG01921	ZFLNCT02803	0	0	0	0.209295	0.550896	0	0.307849	0.347851	0.303058	0.11479	0.0911562	0.192871
ZFLNCG01922	ZFLNCT02806	0	0	0	0	0	0.050538	0	0.101	0	0	0	0
ZFLNCG01923	ZFLNCT02808	0	0	0.157602	0	0	0	0	0	0	0.169336	0.134414	0
ZFLNCG01924	ZFLNCT02811	0	0	1.06335	2.98912	0	0	2.3532	3.21017	4.37161	2.89474	1.49709	1.72418
ZFLNCG01925	ZFLNCT02812	0	0	0	0	0	0.003661	0	0	0	0	0	0
ZFLNCG01926	ZFLNCT02813	0	0	0	0	0	0	12.4041	0.0188483	6.30752	0	0	0
ZFLNCG01927	ZFLNCT02814	1.06555	0	3.21786	0.397681	0.620636	0	0.628321	1.4255	0.348986	0.441643	0	0.472847
ZFLNCG01928	ZFLNCT02815	0.226788	0.491627	0.499878	0.688557	0.186899	1.25305	1.07117	0.586055	0.308661	0.368396	1.17825	0.931862
ZFLNCG01929	ZFLNCT02816	0	0	0	0	0.192595	0	0	0.323653	0	0	0.127599	0
ZFLNCG01930	ZFLNCT02817	0.524061	2.15007	0	0	4.59823	0	1.39639	0	2.64745	0.760476	1.98927	0.903562
ZFLNCG01931	ZFLNCT02818	0	5.2428	0	0	0	2.26093	0	0	0	0	0	0
ZFLNCG01933	ZFLNCT02820	0.690969	0	0.331397	0.442416	0.654151	1.10634	2.09536	0	0.66381	2.6235	0.481324	2.98284
ZFLNCG01934	ZFLNCT02822	5.8555	9.50561	12.4596	18.6446	16.5121	26.4039	12.0238	17.5902	10.527	12.9252	16.5266	13.488
ZFLNCG01935	ZFLNCT02823	0	0	1.51535	0	14.4151	0	0	0	6.69051	0	3.49248	0
ZFLNCG01936	ZFLNCT02825	0.531926	2.08251	2.76132	1.87586	2.02886	3.75133	0.927794	0.771644	2.0271	1.50735	2.59267	1.30957
ZFLNCG01937	ZFLNCT02827	4.34065	5.91354	2.0586	3.25405	3.31818	3.20778	7.90796	4.95226	3.38418	5.09133	7.39494	1.79676
ZFLNCG01938	ZFLNCT02828	3.63671	13.9014	3.76858	2.05744	4.29686	5.91976	4.71694	1.65512	4.75343	6.81824	6.82726	7.16984
ZFLNCG01939	ZFLNCT02831	0	0	0	0	0	0	0.673391	0	0	0	0	0
ZFLNCG01940	ZFLNCT02832	15.9727	16.0138	15.1414	24.8392	22.717	17.6031	17.7128	20.4172	18.5276	22.3159	15.387	16.8287
ZFLNCG01942	ZFLNCT02837	0	0	0	1.94193	0	1.61742e-05	0.562445	0	0	0	0	0
ZFLNCG01943	ZFLNCT02838	0.717697	0.74632	0.65172	0.854489	0.508326	0.997897	0.355502	0.547498	0.523349	0.765858	0.654284	0.77788
ZFLNCG01944	ZFLNCT02839	12.5804	12.1913	8.84028	13.7856	6.62826	7.30531	5.59878	8.03678	9.42449	13.5506	13.4063	12.8643
ZFLNCG01945	ZFLNCT02840	4.3472	4.23847	4.23306	4.70757	5.22242	3.638	4.04635	4.1954	2.79964	4.45233	4.78403	3.30205
ZFLNCG01946	ZFLNCT02853	0	0	0.0468911	0.0688491	0	0	0.0201244	0	0.020859	0	0	0
ZFLNCG01947	ZFLNCT02855	0	0	0	0.827072	0	0	0.931509	0	0.349503	0	0.365983	0.391587
ZFLNCG01949	ZFLNCT02857	0.66792	1.12616	0.626521	0.31908	0.921948	0.305019	0.84182	0.733605	1.03706	1.24017	1.06296	0.80613
ZFLNCG01950	ZFLNCT02860	0	0	0	0	0.386286	0	0	0	0	0	0.323305	0
ZFLNCG01952	ZFLNCT02862	1.28946	1.78886	1.06164	1.89682	1.02067	0.622741	1.63238	0.245314	0.504814	0.607701	0.965235	0.918803
ZFLNCG01953	ZFLNCT02865	0	0.508961	0.727043	0.342604	0.712013	1.02937	0.398856	0.438329	0.749411	0.433736	1.29179	0.910856
ZFLNCG01954	ZFLNCT02867	0.824509	0	2.28572	3.99088	0	2.08774	0	0	0.00531012	4.31743	2.03629	0.00649345
ZFLNCG01955	ZFLNCT02868	0	4.57691	4.50782	7.42334	1.8903	0	0.00570154	0	0	3.82722	3.40276	0
ZFLNCG01956	ZFLNCT02869	0	0	0	0.24606	0.107886	0	0	0	0.10165	0	0.142739	0
ZFLNCG01957	ZFLNCT02872	0	0	0	0	0	1.24002	0	0	0	0	0	0
ZFLNCG01958	ZFLNCT02873	1.20248	0.946896	1.56978	3.43287	1.1538	1.69304	1.19858	1.63863	2.08831	3.35853	2.25289	2.19494
ZFLNCG01959	ZFLNCT02874	0.648774	0	5.92794	12.6987	0	3.39248	8.50739	6.72765	4.74533	4.18119	0	0
ZFLNCG01960	ZFLNCT02875	0	0	2.21202	0.0132504	0	4.35096	1.82994	0.341273	1.02006	2.82569	7.41407	3.80042
ZFLNCG01961	ZFLNCT02877	0.958164	0	0	0.794565	0	0	0.590667	0.585099	0.664703	0	0.232617	0
ZFLNCG01962	ZFLNCT02879	0	0	0	0	0	0.131312	0.470085	0.698424	0.607387	0	0.0518965	0.0548138
ZFLNCG01963	ZFLNCT02881	0.682468	0.724263	0	0.175151	0	0	0.258856	0.493325	0.258933	0	0.153129	0.346188
ZFLNCG01964	ZFLNCT02883	17.7564	22.3693	19.0773	20.951	26.6279	27.8248	13.5745	21.677	13.9121	26.0794	29.7969	17.5123
ZFLNCG01966	ZFLNCT02885	0	0	2.23714	0	4.66504	4.92736	4.1345	1.82048	1.54811	8.19369	6.42038	7.24106
ZFLNCG01967	ZFLNCT02886	0.176565	0.135362	0	0.114172	0	0.948481	0.130347	0.138046	0.166704	0	0.357856	0
ZFLNCG01968	ZFLNCT02887	15.0122	16.0816	16.4437	21.9854	24.4539	12.348	10.6856	25.4613	27.2001	23.4956	19.6591	33.5563
ZFLNCG01969	ZFLNCT02888	0	0	0.587806	0	6.53437	3.4636	8.51838	0	0	0	0	6.34314
ZFLNCG01970	ZFLNCT02889	0	0	0	0	0	0.139128	0	0	0	0	0	0
ZFLNCG01971	ZFLNCT02892	0	0	0	2.39839	0	0.613955	0	0	0.4172	1.05417	0	1.14489
ZFLNCG01972	ZFLNCT02893	0	0.127898	0	0	0	1.41819	0	0	0	0	0	0
ZFLNCG01974	ZFLNCT02895	6.15602	7.30012	17.5554	3.22907	23.9155	28.7191	8.06106	9.89934	4.11653	12.8474	31.3382	6.74073
ZFLNCG01975	ZFLNCT02896	2.83006	0.646834	12.8958	6.2268	0	0	2.91639	10.4685	2.94453	6.68618	26.8333	4.24341
ZFLNCG01978	ZFLNCT02900	0	0	0.1339	0.88282	0	0	0.21919	0	0.616687	0.653069	0.258843	0
ZFLNCG01980	ZFLNCT02902	0	0	1.34781	3.47123	1.05141	0	0	0	0.852908	6.08526	1.53054	4.34582
ZFLNCG01981	ZFLNCT02903	11.4153	55.0851	19.912	67.6625	22.2634	24.8004	29.4608	67.616	52.6377	78.6584	38.3298	48.6771
ZFLNCG01982	ZFLNCT02904	0.0567007	0	0.13184	0.0801908	0.316425	0	0.235539	0.0888994	0.0662472	0.26351	0.139543	0.221242
ZFLNCG01983	ZFLNCT02906	0	0.1262	0	0	0	0	0	0	0.196648	0	0.206972	0.171496
ZFLNCG01984	ZFLNCT02907	2.18864	1.4833	3.66745	2.70755	1.8477	1.19867	1.07652	2.21823	1.55927	4.7622	3.62525	1.87586
ZFLNCG01985	ZFLNCT02908	0	1.49428e-05	0	0	0	1.73674e-05	0	0	8.62186e-06	1.2654e-05	0	0
ZFLNCG01986	ZFLNCT02909	0	0	0	0	0	0	1.04332	0	0	0	0	0
ZFLNCG01987	ZFLNCT02910	0.365859	0	0	0	0	0	0	0	0	0	0	0
ZFLNCG01989	ZFLNCT02912	0	0	0.105151	0.216996	0	0	0	0.719483	0.768934	0.720115	0	1.00937
ZFLNCG01990	ZFLNCT02913	0	0	0	0	0	3.73099	0	7.95476	0.869514	1.93461	0.714633	0
ZFLNCG01991	ZFLNCT02914	0.57066	3.18978	0.734224	0	0.440554	0.136093	0	0	0.279606	0	0.879127	0
ZFLNCG01992	ZFLNCT02915	0.255792	0	0.171016	0.871025	0.281112	0.686626	0.0785496	0.0857509	0.116877	0	0	0.196861
ZFLNCG01993	ZFLNCT02920	0.103268	0.219039	0.648298	0.225906	0.98383	0.413689	0.231516	1.16251	0.581939	0.521339	1.01602	0.340471
ZFLNCG01996	ZFLNCT02924	0.215991	0	0	0.00236115	0	11.4735	0.0110394	0	0	2.54243	0.0217182	7.24457
ZFLNCG01997	ZFLNCT02925	8.21881	0	0.630666	2.4935	5.08678	0	0	0	1.19485	3.16236	2.48327	6.58048
ZFLNCG01999	ZFLNCT02927	0	0	0.391199	0.0835346	0	0	0	0	0.0633146	0	0	0
ZFLNCG02001	ZFLNCT02945	1.80565	2.53617	2.88004	1.30094	4.55209	3.6258	1.53046	2.84313	2.03635	3.75074	6.25814	2.08025
ZFLNCG02003	ZFLNCT02948	0	0	0	0	0	0	0	0	0	0	1.44774	0
ZFLNCG02005	ZFLNCT02951	0	0	0.233731	0	0	0	0.112072	0	0.0645615	0.171214	0	0
ZFLNCG02007	ZFLNCT02955	66.5896	49.6753	46.0508	66.573	51.2181	39.1223	59.4851	72.9685	65.9234	72.0373	64.0136	75.2211
ZFLNCG02011	ZFLNCT02960	1.23852	0	0.524133	0	0	0.204589	0	0.153301	0.154784	0.644139	5.89774e-05	0.000466817
ZFLNCG02012	ZFLNCT02962	2.41699	0	7.14628	0	19.8763	0	70.5081	14.3463	10.4544	0	0	30.4203
ZFLNCG02014	ZFLNCT02964	0	0.129014	0.284343	0.0736588	0	5.16666	0	0	0	0	0	0
ZFLNCG02015	ZFLNCT02967	0	0	0	0	0	0	0	0	0	0	0.469727	0
ZFLNCG02016	ZFLNCT02968	0	0.781558	0.96718	6.39053	0.653905	2.48316	1.1131	0.540575	2.50611	1.10424	3.93139	2.81257
ZFLNCG02017	ZFLNCT02969	0	0	0.423969	0	0	0	1.90709	0	0	0	0	0
ZFLNCG02018	ZFLNCT02970	1.28209	0.722676	0.226446	0.878348	2.22142	0.355627	4.13563	1.86699	0.63117	1.71569	3.65738	1.12833
ZFLNCG02019	ZFLNCT02973	1.04196	0	0.165745	0.391205	0.430566	0	3.36005	0.204564	0.169038	0.310469	5.4619	0.122189
ZFLNCG02020	ZFLNCT02976	1.27175	1.10478	0.958367	1.15261	0.477076	0.587729	0.336809	0.629963	0.664891	1.044	0.733775	0.801851
ZFLNCG02021	ZFLNCT02977	1.26222	1.01683	0.867446	1.67694	2.25871	2.89146	2.14994	2.32439	1.74158	2.44141	1.3098	1.48006
ZFLNCG02022	ZFLNCT02978	1.99927	2.45993	1.7984	1.91083	5.60085	6.21782	2.20238	3.71817	2.06402	4.27933	4.84378	2.66187
ZFLNCG02024	ZFLNCT02980	0	0	0	0	0	0	0.140364	0	0	0	0	0
ZFLNCG02026	ZFLNCT02983	0.732381	0	1.88156	0	0	0	0.355506	0	0.60029	0	0	0
ZFLNCG02028	ZFLNCT02985	5.09319	6.43006	0	0	0	2.67391	0	31.8673	14.0095	21.7063	23.5257	7.70027
ZFLNCG02029	ZFLNCT02986	46.8812	0	36.6375	0	8.34706	0	0	0	0	0	0	0
ZFLNCG02030	ZFLNCT02991	29.1098	31.051	23.8253	25.874	15.1956	21.1792	12.9693	16.0943	15.6952	21.3419	22.6403	15.2474
ZFLNCG02031	ZFLNCT02992	0.0969847	0	0	0	0.371902	0	0.317586	0.159976	0	0.519775	0	0.142858
ZFLNCG02032	ZFLNCT02993	0	0.810437	0.934791	0.320326	2.47826	0	1.45836	0	0	1.01435	0	5.30718
ZFLNCG02034	ZFLNCT02996	0	0	0	0	0	0	0.0694077	0	0	0	0.0822214	0.0869511
ZFLNCG02037	ZFLNCT02999	0	2.92768	0	0	0	0	0	0	0	0	0	0
ZFLNCG02040	ZFLNCT03002	2.6549	3.76687	2.33383	4.86293	9.84947	8.55112	1.15088	6.53869	16.2601	12.6153	12.3171	7.84228
ZFLNCG02041	ZFLNCT03004	9.42806	6.39336	0	0	0	6.34363	0	0	0	0	0	0
ZFLNCG02042	ZFLNCT03005	1.17439	1.69248	1.57275	2.27915	1.86633	1.26873	1.85694	1.30532	1.14314	2.27009	1.96159	1.14572
ZFLNCG02043	ZFLNCT03006	6.40584	12.8668	6.95458	7.24856	6.93592	10.228	5.38309	4.97101	5.22215	6.91513	5.48397	4.66575
ZFLNCG02044	ZFLNCT03007	4.11336	3.3775	3.36789	1.22312	0.364622	0	2.80639	0	0.196691	2.61049	3.3749	1.23523
ZFLNCG02045	ZFLNCT03008	0.00485506	0.00535263	0.0049388	4707.41	12020.4	0.00485938	1104.73	1297.24	1840.65	717.713	1213.5	3578.34
ZFLNCG02046	ZFLNCT03009	11.4502	17.1059	7.7971	15.8252	7.07018	4.09708	5.20778	12.3679	9.77274	11.1859	12.2211	10.3047
ZFLNCG02047	ZFLNCT03010	0	1.11536	0	0	0.563548	1.25128	1.57693	0.157865	0.768847	0.156758	0.248888	0.790984
ZFLNCG02048	ZFLNCT03011	0	0	0.468219	0	0	5.65787	0	6.00319	1.37954	0	8.61771	0
ZFLNCG02049	ZFLNCT03012	2.64206	3.74111	2.84232	2.76937	2.8102	2.40539	1.78846	3.46815	2.35497	3.18274	2.1822	3.72174
ZFLNCG02050	ZFLNCT03015	0	2.90204	1.37182	1.00273	0.667101	0	1.136	2.20492	2.34455	1.12691	2.22872	0.478515
ZFLNCG02051	ZFLNCT03016	0	1.40125	0.23537	0.612523	0	0	0.112991	0.678064	0.953485	0.50541	0.401189	0.283438
ZFLNCG02052	ZFLNCT03017	0	0	0	0	0	0	0	0	0	0	0	0.247537
ZFLNCG02054	ZFLNCT03019	2.65378	3.44662	5.23096	1.87552	5.6626	10.6212	3.52919	4.21704	2.65382	4.65564	5.50469	2.3714
ZFLNCG02055	ZFLNCT03020	0.243099	0	1.31159	0.468708	0	0	0	0	0.198816	0.525687	1.248	0
ZFLNCG02056	ZFLNCT03021	3.48303	2.2184	1.65081	7.05596	5.06127	3.58446	4.5217	5.36647	4.39639	7.95027	12.0901	1.55994
ZFLNCG02057	ZFLNCT03022	3.83429	0	0	0	0	0	13.3061	0	7.74136	0	15.5533	22.4308
ZFLNCG02058	ZFLNCT03023	0.0133903	0	0.0103905	0	0	0	0	0	0.0220043	0.019458	0	0.0326228
ZFLNCG02059	ZFLNCT03024	4.75365	0	0	0	0	0	1.03083	0.955679	0	0	1.01834	0
ZFLNCG02060	ZFLNCT03025	0	0	0	0	0	0	0.977119	0	0	0	0	0
ZFLNCG02061	ZFLNCT03026	0.000650412	0.000637598	0.000649869	5.26073	0.000573142	0.000647737	0.0180056	0.00148936	0.676488	0.00138377	0.000661938	2.79752
ZFLNCG02062	ZFLNCT03027	4.33899	3.76022	5.64429	5.46533	6.28377	8.11697	0.600567	5.12294	6.76196	6.25119	4.22672	6.8807
ZFLNCG02063	ZFLNCT03028	2.63805	5.73067	1.72254	1.81433	1.44289	3.33049	2.44374	1.2001	2.75089	3.63898	2.56239	2.39441
ZFLNCG02064	ZFLNCT03029	0.246681	0	0.548352	0.372163	0.79464	0	0.340171	1.07462	0.948539	1.48277	0.526152	0.222777
ZFLNCG02067	ZFLNCT03033	0.53852	0.301756	0.267411	0.783177	0.495292	0.447116	0.509471	0.41846	0.417905	0.760192	0.226551	0.823309
ZFLNCG02068	ZFLNCT03034	0	0.275523	0	0	0	0.0942961	0	0	0	0	0	0
ZFLNCG02070	ZFLNCT03036	0	0	0	0	0.611548	0	2.07947	1.01263	0.390137	0.515808	0	1.31263
ZFLNCG02071	ZFLNCT03038	0.0776368	0	0.0601359	0.587009	0	0	1.33761	0.125399	0.0468582	0	0	0
ZFLNCG02072	ZFLNCT03039	0	0	0	0	21.1858	0	19.2012	0	0	69.7122	22.5223	0
ZFLNCG02073	ZFLNCT03040	4.45018	3.41227	3.25033	3.99527	9.43549	3.65336	6.67991	4.39755	5.26349	10.9367	5.11539	5.05802
ZFLNCG02074	ZFLNCT03041	23.225	21.7869	31.9159	127.713	131.379	5.83812	93.1062	23.0424	63.4066	304.989	130.865	128.963
ZFLNCG02075	ZFLNCT03046	9.4166	8.98894	5.19616	7.1634	4.48209	8.05568	3.16328	3.76417	4.13264	5.23192	5.78303	5.5057
ZFLNCG02076	ZFLNCT03053	0	0	0	0	0	0	0.31226	0	0	0	0.736083	0
ZFLNCG02077	ZFLNCT03054	0	0	0	0	5.1049	0	0	0	0	0	0	0
ZFLNCG02078	ZFLNCT03057	91.1668	99.5188	67.9497	92.4811	30.0038	39.5367	28.9296	47.571	49.7058	62.665	52.3652	56.7862
ZFLNCG02079	ZFLNCT03058	0.0612637	2.72982	0.434179	0.816316	2.14184	3.85352	0.873516	1.87834	2.17273	1.16821	1.02377	0.00043559
ZFLNCG02080	ZFLNCT03059	1.02317	1.17619	0.905634	1.07819	1.00763	0.730997	1.61435	2.23432	1.28564	0.960088	0.418957	1.14665
ZFLNCG02081	ZFLNCT03060	0.27899	0	0	1.48132	1.72349	0.239664	2.28714	0.835642	0.919692	0.0349239	2.58197	2.21455
ZFLNCG02082	ZFLNCT03061	3.18504	1.51961	3.62166	0	0	6.07747	0	0	0	0	0	0
ZFLNCG02083	ZFLNCT03062	0.868195	2.7365	1.15354	2.21439	1.18547	0	0.22848	3.41192	1.65845	0.392254	2.35552	4.33334
ZFLNCG02084	ZFLNCT03063	1.476	1.6139	0	0	0	0	0	0	0	0.464842	0	0
ZFLNCG02085	ZFLNCT03064	0	0	3.4615	0	0	0	1.8658	0	0.338592	0	0	0.225999
ZFLNCG02087	ZFLNCT03067	2.02576	3.98776	0	3.77348	7.79241	0	5.66881	1.84686	0.177238	0.937626	2.59821	1.19168
ZFLNCG02088	ZFLNCT03068	0.107697	0	0	0	0	0	0	0	0	0	0	0
ZFLNCG02091	ZFLNCT03072	1.47117	0	0	0	0	1.52294	0.726143	0	0.40874	0	0	0
ZFLNCG02092	ZFLNCT03078	0	0	0	0	0	0	0	0	1.4719	29.5706	0	0
ZFLNCG02093	ZFLNCT03081	4.30427	2.03351	4.73919	1.19417	2.74719	6.3841	2.49576	2.05281	1.67478	2.09027	2.59482	2.57625
ZFLNCG02094	ZFLNCT03082	4.99883	8.04251	0.770417	3.41881	5.19694	5.65246	3.31702	5.37114	1.45213	2.74222	4.77318	2.32799
ZFLNCG02095	ZFLNCT03083	6.26385	9.49331	12.4769	9.0289	11.9762	13.8014	3.89329	10.1745	4.87008	5.71691	4.00472	3.91458
ZFLNCG02096	ZFLNCT03086	0	1.85901	0	27.9387	0	23.4962	0	0	0	0	0	0
ZFLNCG02097	ZFLNCT03087	12.8572	23.1763	17.8551	19.1252	17.7572	25.6247	12.9497	21.9486	15.8273	19.4583	24.0603	17.2004
ZFLNCG02098	ZFLNCT03088	0	0	0.264118	0	0	2.38343	1.26982	0.899459	0.357425	2.83221	0	0
ZFLNCG02099	ZFLNCT03089	14.206	11.5635	12.6344	12.5531	16.0728	15.7947	13.4082	18.1086	14.7238	13.9731	11.662	13.3721
ZFLNCG02100	ZFLNCT03090	0	0.604262	0.225567	3.28526	0.679649	0.615982	1.10503	0	3.04496	0	0.639329	0.887582
ZFLNCG02101	ZFLNCT03091	0	0	0	9.47321	14.129	0	28.0228	10.0144	2.59725	33.7363	21.8087	14.1168
ZFLNCG02103	ZFLNCT03095	0	0	0.304494	0	0	1.427	0.109079	0	0.36819	0.650575	0	0
ZFLNCG02104	ZFLNCT03096	12.2508	16.5047	3.67955	0	0.395969	28.477	2.45133	12.3034	3.56167	7.02352	0.579567	7.72807
ZFLNCG02105	ZFLNCT03097	0.418894	0.337448	0.56916	0.479211	0.567069	0	0.562114	0.691737	0.473993	0.366388	0.332507	1.01252
ZFLNCG02106	ZFLNCT03098	7.33343	7.37756	8.24398	15.3611	12.3196	12.1302	6.44509	10.8084	7.49764	19.6469	13.112	16.7405
ZFLNCG02107	ZFLNCT03099	0	0	0.172962	0.343144	0	0	0	0	0.14262	0	0	0.477124
ZFLNCG02108	ZFLNCT03100	0.116349	0	20.4766	0	0	6.03612	0	0	0	0	0	0
ZFLNCG02109	ZFLNCT03101	0	0	0	0	0.144555	0	0	0	0.0454508	0	0.0956889	0
ZFLNCG02110	ZFLNCT03102	7.68657	2.19661	0	0	0	1.5362	0	0	0	0	0	0
ZFLNCG02111	ZFLNCT03103	3.21542	3.51127	2.79475	3.67771	3.37655	4.21943	6.23437	6.001	4.02863	5.80854	5.59024	7.35731
ZFLNCG02112	ZFLNCT03106	1.77545	1.90592	0.906602	2.98826	2.62513	0	0.77635	3.03157	0.317038	3.7574	3.61492	3.66016
ZFLNCG02113	ZFLNCT03112	4.05606	5.32576	5.34674	7.83549	7.39685	5.51577	6.89489	6.47811	5.72844	8.05717	6.7976	5.73622
ZFLNCG02114	ZFLNCT03113	1.36906	3.36884	0.70539	0.498251	0	3.40062	0	0.275261	1.56139	0.551358	0.218626	0.232501
ZFLNCG02115	ZFLNCT03114	2.28811	1.84893	6.5247	7.50305	12.3108	5.55704	3.57814	9.93822	4.02685	12.3263	9.5064	5.62704
ZFLNCG02116	ZFLNCT03115	7.17037	3.62654	3.63485	2.91455	2.89145	3.16702	0.521137	0	0.830021	0.73685	4.84704	2.62599
ZFLNCG02117	ZFLNCT03116	0	0	0.228826	0	0	0	0	0	0	0	0	0
ZFLNCG02118	ZFLNCT03117	0.277589	0	2.77853	0	1.52971	0.390154	1.30602	0	0.73519	2.59043	3.07171	0
ZFLNCG02119	ZFLNCT03118	0.0792356	0	0	0	0	0	0	0	0	0	0.201858	0
ZFLNCG02120	ZFLNCT03119	5.72691	6.39506	9.41407	12.5291	15.243	4.23429	6.2587	6.83543	7.00069	14.4815	14.0599	7.18339
ZFLNCG02121	ZFLNCT03121	2.53042	3.47336	4.32475	4.00705	3.80301	6.29589	3.78633	3.54814	4.79278	4.93958	5.60094	5.04661
ZFLNCG02122	ZFLNCT03122	1.68399	3.61198	1.65168	1.60201	3.396	3.49398	3.19484	3.42843	2.00192	2.73913	3.74826	3.63018
ZFLNCG02123	ZFLNCT03123	6.23251	4.72539	5.63781	6.5529	9.39214	5.38409	6.88153	7.44969	7.30275	9.43185	7.59552	5.8279
ZFLNCG02124	ZFLNCT03128	0	0	0.248039	0	0.984988	0	0	0	0	0.838595	1.32369	1.43396
ZFLNCG02126	ZFLNCT03133	2.8527	3.37894	3.38285	3.54402	3.18008	8.34515	1.76907	3.35463	2.31894	3.31102	5.25977	3.81307
ZFLNCG02127	ZFLNCT03134	23.9252	27.8874	16.6677	31.0318	20.7355	24.6397	18.5107	29.4694	19.1167	28.1654	21.5537	21.8456
ZFLNCG02128	ZFLNCT03142	0.0826242	0	0.12295	0	0.152949	0	0.085	0.255116	0.0826422	0.378072	0.200304	0
ZFLNCG02129	ZFLNCT03144	2.80129	0.818955	2.30075	2.1241e-05	2.14163	3.18693	0.742045	1.6852	1.34757	1.27448	1.33034	1.03927
ZFLNCG02130	ZFLNCT03145	0	0.39923	0.000115444	1.80929	0	0.617306	1.62888	1.29793	0	0.604212	0.845668	0.000267375
ZFLNCG02131	ZFLNCT03146	0.542498	0	0.176019	0	1.27392	0.575767	0.346897	0	0.837372	1.42346	2.91006	0.49332
ZFLNCG02132	ZFLNCT03147	3.13557	7.05696	4.79292	3.31841	2.37232	0	5.66352	6.1419	3.36234	10.8278	6.36404	0.409052
ZFLNCG02133	ZFLNCT03149	1.10179	1.31051	2.03974	3.04959	2.52175	0.449937	1.8563	2.22134	1.87238	3.43722	1.74424	1.92427
ZFLNCG02134	ZFLNCT03150	0.419358	0.38487	0.417855	0	0.22394	0.264291	0.250092	0.377408	0.175855	0.466303	0.296306	0.156623
ZFLNCG02135	ZFLNCT03151	0	0	0	0	2.03857	0	0	0	0	0	0	0
ZFLNCG02136	ZFLNCT03152	12.7818	7.24692	6.35845	4.65246	4.26867	23.6319	6.72773	7.73108	13.9351	14.5395	8.44769	12.2908
ZFLNCG02137	ZFLNCT03153	69.1692	26.2102	56.6413	50.5036	34.9585	70.1796	76.0567	31.0805	47.0107	50.0424	24.8274	46.3424
ZFLNCG02138	ZFLNCT03163	0	0.203105	0.182852	0.0636492	0.041804	0.0523915	0.116473	0.529717	0.148647	0.208547	0.110487	0.0582912
ZFLNCG02139	ZFLNCT03166	1.13037	3.1206	1.62309	0.736339	0	0.260532	0.826791	0	1.90747	0	0.650145	1.08213
ZFLNCG02140	ZFLNCT03167	5.51534	4.76168	7.54627	9.63348	8.08416	4.81395	8.54237	8.52772	8.78906	9.45485	7.1972	8.1017
ZFLNCG02141	ZFLNCT03168	0	0	0	0	0	0	0.00400887	0.104383	0	0	0	0
ZFLNCG02142	ZFLNCT03169	0	0	0	0	0	0	0	0	0.400278	0	0.823671	0
ZFLNCG02144	ZFLNCT03171	1.61476	0	0.611835	0	13.9768	0	0	0	0	0	10.7635	6.95368
ZFLNCG02145	ZFLNCT03172	0	0.482301	0.140216	0.0851631	0	0	0.143996	0.217655	0.211142	0.429599	0.523493	0.184435
ZFLNCG02146	ZFLNCT03175	0	0	0	0	0	0	0	0	0	0	0.150609	0
ZFLNCG02147	ZFLNCT03176	0	4.033	10.3226	0.168337	3.77306	1.55666	5.74559	1.98022	2.82187	0.991271	4.63847	7.35582
ZFLNCG02148	ZFLNCT03178	0.33888	0.359684	1.69355	2.22074	1.04195	1.64266	0.940358	0.576749	0.459557	1.53107	0.303759	0.644322
ZFLNCG02149	ZFLNCT03180	0	1.53551	0	0	0	0	0	0	0	0	0.60956	0
ZFLNCG02150	ZFLNCT03182	3.17175	2.96954	2.30267	1.48179	2.13405	2.41607	1.29456	2.66012	1.42723	1.23591	3.37496	1.10226
ZFLNCG02151	ZFLNCT03183	1.18819	0	5.70383	6.91994	0.105414	9.07806	0	2.44909	2.3311	0	5.47856	0
ZFLNCG02152	ZFLNCT03184	0	0	0	0	1.84898	0	0	0	0.899545	0	0	0.0160251
ZFLNCG02154	ZFLNCT03186	33.3071	32.5581	37.4062	95.4583	104.783	37.0083	73.495	105.376	75.7585	28.8253	38.0009	48.5616
ZFLNCG02155	ZFLNCT03188	0	0.342339	1.09397	0	1.07505	0	0.193099	0.59862	0	0.600588	0.714297	0
ZFLNCG02156	ZFLNCT03190	0	0.0694245	0	0	0	0	0	0	0	0	0	0
ZFLNCG02158	ZFLNCT03192	1.84786	0	0	0	0	0.312949	0	3.52654	0.903002	0	0	10.9455
ZFLNCG02159	ZFLNCT03193	49.4609	26.1681	13.8957	156.54	193.096	53.2183	268.024	185.155	194.094	214.957	213.613	191.182
ZFLNCG02160	ZFLNCT03194	0.662887	0	1.00802	0.981123	0.704459	0.287426	3.32647	0.261368	0.258194	1.70549	1.51178	1.70273
ZFLNCG02161	ZFLNCT03195	0.303001	0.0648784	1.26802	1.37898	0.228281	1.15832	0.696437	1.53558	0.783519	1.13325	0.600083	1.26883
ZFLNCG02162	ZFLNCT03196	0	0	0	0.630181	0	0	0.0928309	0	0.104445	0	0	0.11637
ZFLNCG02163	ZFLNCT03197	12.9093	11.2819	8.99634	5.71182	3.86563	9.12732	5.14916	3.28031	2.89704	7.00349	5.19251	6.59436
ZFLNCG02164	ZFLNCT03199	0	0.0344823	0.0330544	0.0423831	0.0741956	0.00791125	0.0206585	0.0470472	0	0.107896	0.0612561	0
ZFLNCG02165	ZFLNCT03200	0	0	0	0.0770324	0	0	0	0	0	0.142456	0	0.0597881
ZFLNCG02168	ZFLNCT03229	0	0.114196	0.332235	0.0182172	0.64567	0	0.12105	0.361919	0.136164	0.899513	0.711414	0.721465
ZFLNCG02169	ZFLNCT03231	0	0	0	0.318795	0	0	0	0	0	0	0	0
ZFLNCG02170	ZFLNCT03232	1.04782	0	0	0	0	0	0.386413	1.00244	0	0	0.552553	0
ZFLNCG02171	ZFLNCT03233	2.67626	1.96566	1.85771	1.23762	0.905765	3.4369	1.21634	2.43639	1.82471	1.20916	0.719962	2.16717
ZFLNCG02172	ZFLNCT03234	14.4427	13.3428	14.0656	20.0965	12.3826	16.6739	11.1757	13.7899	14.7051	18.5907	13.0784	15.6978
ZFLNCG02173	ZFLNCT03236	6.42563	7.92518	7.44572	9.41262	6.74368	10.439	6.05514	7.86764	6.13516	8.03003	6.77426	7.33482
ZFLNCG02174	ZFLNCT03238	2.2776	2.48062	1.04658	0	1.88013	0	0.230753	0.412156	0.683556	0.631121	1.35146	0.579738
ZFLNCG02175	ZFLNCT03239	0.622542	7.99847	10.0559	7.60802	9.25322	6.73512	3.70265	4.54592	4.76452	9.43956	4.96885	1.3434
ZFLNCG02176	ZFLNCT03240	0.181522	0	0.210822	0.134933	0.177753	0	0.298334	0.597765	0.0559424	0.14832	0.235503	0.249419
ZFLNCG02177	ZFLNCT03241	1.26705	0	0.000283773	0.483722	0	0	0	0	4.72775	0	0	0
ZFLNCG02178	ZFLNCT03242	0.766867	1.07392	0.640466	1.25564	2.31928	0.911015	0.737731	1.02067	1.31014	1.65064	1.807	1.07976
ZFLNCG02179	ZFLNCT03246	0	0.372753	0.120705	0.161977	0.21272	0.0769449	0.0338556	0.128408	0.114256	0.0757776	0.12045	0.0847036
ZFLNCG02180	ZFLNCT03247	0.46844	0.487467	0	0.443919	0	0	0.333996	0	0	0	0.393491	0
ZFLNCG02183	ZFLNCT03250	0	0	0	3.2288	0	1.01033	0	0	0	0	0	1.54266
ZFLNCG02185	ZFLNCT03256	0	0.311783	0.075607	3.01374	1.65803	0.00095863	0.413302	0	0.07141	0.161368	0	0.207962
ZFLNCG02186	ZFLNCT03263	2.6177	5.29296	4.36383	8.66161	7.96263	9.07753	4.35316	7.38921	5.09718	7.42196	7.2128	6.00581
ZFLNCG02187	ZFLNCT03264	0	0	0	0	1.08509	0	1.27067	0.955997	0.17506	0	0.75436	0.792307
ZFLNCG02189	ZFLNCT03266	0	0	0	0	0	4.16105	99.5479	37.5594	60.6921	145.104	29.2333	43.9653
ZFLNCG02190	ZFLNCT03267	0.789833	1.16079	2.15969	0.690564	1.73984	2.73094	0.464135	0.191475	0.379744	0.94422	3.15077	0.211278
ZFLNCG02191	ZFLNCT03268	33.5603	23.8466	30.6087	16.1917	28.8513	28.2723	10.0184	34.682	17.5281	4.15056	13.9332	14.532
ZFLNCG02192	ZFLNCT03276	0	0	0.296433	1.1005	2.78293	0	4.05288	2.94917	2.2644	8.37595	3.58977	2.06378
ZFLNCG02193	ZFLNCT03278	0.684322	2.18778	0.421972	6.05722	0	4.23428	2.00206	9.55775	0.078336	0	0	3.31708
ZFLNCG02194	ZFLNCT03279	1.34004	2.92774	1.30816	2.08469	2.92395	0.548577	1.78468	1.69516	1.74964	3.65118	3.38396	2.87311
ZFLNCG02195	ZFLNCT03280	0	0	0.046655	0	0	0	0	0	0.775497	0	0	0
ZFLNCG02197	ZFLNCT03282	1.08172	1.83301	6.76026	3.0226	25.6371	4.15971	9.73976	0.982336	16.3426	2.8767	4.33051	1.39315
ZFLNCG02198	ZFLNCT03287	0	1.43296	0.628691	0.431977	3.42169	0.686425	0.800195	0.477606	0.720341	1.43118	2.08148	0.602973
ZFLNCG02200	ZFLNCT03289	0.197711	0.918287	0.657632	0.310061	1.82746	0.34462	0.730924	0.485967	0.7011	0.940505	0.775526	0.637804
ZFLNCG02201	ZFLNCT03290	0.542946	2.06121	0	0	0	1.59799e-05	0.0205607	1.57034e-05	0.0257137	1.9236e-05	0	1.60904e-05
ZFLNCG02202	ZFLNCT03292	0	0	0	0.0641862	0	0.0118635	0.024088	0.0237292	0.0154209	0.0233316	0.0371203	0.019559
ZFLNCG02203	ZFLNCT03293	0	0	0	0	1.98652	0	0.280503	0	0.157858	0	0	1.06036
ZFLNCG02204	ZFLNCT03294	0	0	0	0	0	0.944306	0	0	0.243767	0	1.61338	0
ZFLNCG02206	ZFLNCT03298	0	0	0	0	88.3807	10.7988	102.1	0	100.08	0	280.554	0
ZFLNCG02208	ZFLNCT03300	0	0	0	0	0	0	0	0.40973	0	0	0	0
ZFLNCG02212	ZFLNCT03304	0	3.37021	0	0	0	0	0	0	0	0	0	0
ZFLNCG02213	ZFLNCT03305	1.44662	2.26399	1.98709	2.68832	4.2856	2.59339	2.47431	5.13854	1.76922	3.0657	2.78367	2.5724
ZFLNCG02214	ZFLNCT03306	2.56231	0	0.241159	0.698594	0.967952	2.69593	3.90912	0.048854	2.81138	1.54854	0.76357	1.03248
ZFLNCG02217	ZFLNCT03317	0	0.0460466	0.0418246	0.0282978	0	0.0316917	0.0129959	0.0314116	0.0116365	0	0.0122694	0
ZFLNCG02218	ZFLNCT03319	1.74751	0.277066	1.79561	1.6958	1.42573	2.24656	1.19861	0.797369	0.524493	2.3314	2.20607	1.34279
ZFLNCG02220	ZFLNCT03329	0.765901	1.29591	0.830785	0.555759	0.734104	0.920358	0.389341	0.409891	0.655994	0.408412	1.07849	0.515857
ZFLNCG02221	ZFLNCT03331	0.000145645	0	0.0917462	0	0	0	0	0	0	0	0	0
ZFLNCG02222	ZFLNCT03332	0	0	0	0	0	0	0	0.98351	0	0	0	0
ZFLNCG02223	ZFLNCT03333	8.44925	12.1961	7.09928	9.05385	5.29108	5.10437	9.26122	9.3206	10.1845	11.165	8.0876	12.4089
ZFLNCG02224	ZFLNCT03334	11.0035	9.202	9.84468	9.07457	7.12697	11.5317	4.78009	8.60757	5.73776	8.93484	7.56089	8.59451
ZFLNCG02225	ZFLNCT03336	0	0	0	0	0	0	0	0	0	0	4.08623	0
ZFLNCG02226	ZFLNCT03337	0.775235	0	0.0884341	1.48631	0.411856	0.311609	0	1.74051	0.817221	2.25163	0.345451	1.17109
ZFLNCG02227	ZFLNCT03339	0	0	0	0.100615	0	0	0.149297	0	0	0	0.176163	0
ZFLNCG02228	ZFLNCT03341	0	0	0	0	0	2.16216	0	2.23336	0.801041	0	0	0
ZFLNCG02229	ZFLNCT03342	2.11467	7.30729	0	1.09582	3.19537	3.81768	4.81025	3.213	3.38286	5.1156	2.45515	3.3357
ZFLNCG02230	ZFLNCT03347	0.0884158	0.303467	0.169567	0.18498	0.247471	0.217929	0.209247	0.3566	0.229754	0.194256	0.181635	0.306401
ZFLNCG02231	ZFLNCT03353	0.23002	2.3529	0.368695	2.48096	0.235365	0.166118	0.484762	1.95436	1.10182	1.04565	1.6773	1.17483
ZFLNCG02232	ZFLNCT03363	1.78541	0.739602	1.35277	3.71157	4.12567	4.21052	1.39547	4.24007	2.32705	5.19294	0.485027	1.82401
ZFLNCG02233	ZFLNCT03367	0.00154778	0	0.0288171	0	0	0	0	0	0	0	0	0
ZFLNCG02234	ZFLNCT03368	0	3.19404	1.7412	8.57697	16.6871	2.19344	8.4949	24.6376	9.44442	25.1851	2.81159	32.9729
ZFLNCG02235	ZFLNCT03369	0	0	0	0	0	0	0	0	0	6.15826	0	0
ZFLNCG02236	ZFLNCT03370	0.0138345	8.06539	0.51495	6.82525	4.82246	9.52494	2.17802	2.5694	3.39658	3.47147	0	3.38601
ZFLNCG02237	ZFLNCT03371	1.31516	7.38324	1.95232	3.15372	4.04677	2.82341	2.30458	6.13538	1.66509	4.96975	3.25466	6.04542
ZFLNCG02238	ZFLNCT03393	4.17944	5.30575	5.63138	7.57412	5.50548	0.477704	4.58038	3.46608	5.77554	7.68605	3.37081	4.54963
ZFLNCG02239	ZFLNCT03399	0.66319	5.50006	1.32523	7.80607	0	2.69491	0.640564	5.87447	1.80156	4.69551	1.10342	5.09605
ZFLNCG02240	ZFLNCT03402	0.774922	0	4.11467	12.5816	12.7014	0	42.5923	32.6024	10.6258	12.3738	34.7787	82.4609
ZFLNCG02241	ZFLNCT03406	4.58798	0	0	0	0	0	0	0	0	0	0	0
ZFLNCG02242	ZFLNCT03417	0.133458	0	0	0	0.162584	0.196899	0.131828	0.368042	0.0359223	0.100363	0.166423	0.0850218
ZFLNCG02243	ZFLNCT03418	0.00083087	0	0.000869492	0.000730821	0.000776563	0.000828782	0.413549	0	0	0.000746309	0	0
ZFLNCG02244	ZFLNCT03419	3.873	3.14017	2.85067	0	2.61672	0	0.750546	0	0.441257	2.14652	0.784448	0
ZFLNCG02245	ZFLNCT03420	0.500132	1.11222	1.3041	0	1.91377	0	0	0	0.254336	0	2.67653	0.494503
ZFLNCG02246	ZFLNCT03421	0	0	0	0	0	0.195626	0.644793	2.4985	0	0	0	0
ZFLNCG02248	ZFLNCT03423	0	0	0.680125	0	0	0	0	0	0.270631	0	0	0
ZFLNCG02249	ZFLNCT03424	0	0	0	0	2.71174	0	0	0	0	4.24799	0	1.22848
ZFLNCG02250	ZFLNCT03425	0	0	0	0	0	0	0.449493	0	0	0	0	0
ZFLNCG02251	ZFLNCT03427	0	0.381025	0.110486	0	0	0.104605	0.0757467	0	0.12783	0	0.358875	0.189818
ZFLNCG02252	ZFLNCT03428	0	0	0	0	0	0	0	3.48107	0	0	1.52611	6.86148
ZFLNCG02254	ZFLNCT03430	0.664149	1.03515	0.0856544	0.473703	0	1.06126	0	0.187727	0.456982	0.307115	0.702218	0
ZFLNCG02255	ZFLNCT03431	1.92193	0.865153	0.202296	1.40877	4.78704	3.085	1.66978	3.94475	1.67739	3.20775	3.32134	3.1392
ZFLNCG02256	ZFLNCT03434	0	0	0	0	0	0	0	0	0.691152	0	0	0
ZFLNCG02257	ZFLNCT03435	0.0429935	0.507811	0	0	0.235193	0	0	0	0	0.198303	0.841625	0
ZFLNCG02258	ZFLNCT03438	46.8846	43.9908	37.4066	53.5651	37.0683	43.0486	39.0495	39.1637	36.8275	38.6418	31.7898	32.3596
ZFLNCG02259	ZFLNCT03439	0	0	0	0	0	1.02544	0	0	0.128444	0	0	0
ZFLNCG02261	ZFLNCT03441	0	0	0	0	0	0	0	0.86398	0	0	0	0
ZFLNCG02262	ZFLNCT03442	0	0.238198	0.347264	0.172355	0	0	0.254676	0.381451	0.286558	0	0.301327	0.319557
ZFLNCG02263	ZFLNCT03443	0	0	0.0495102	0	0	0.0944277	0	0	0	0	0.0757169	0
ZFLNCG02265	ZFLNCT03445	0	0	0.524506	0	0	0	0.309297	0	0.332439	0	0	0
ZFLNCG02266	ZFLNCT03447	5.62412	26.4504	1.74663	32.0583	9.15862	63.0295	19.0846	26.0412	16.8752	23.3763	13.6242	37.3373
ZFLNCG02267	ZFLNCT03460	4.351	7.47959	4.08694	0.814854	7.49359	0.552086	3.38926	10.3782	5.68939	12.5683	11.9933	8.97053
ZFLNCG02268	ZFLNCT03469	0.239016	0	0	0	0	0	0	0.0610149	0.022684	0	0.0478017	0.100961
ZFLNCG02270	ZFLNCT03472	0	4.57824	0.00305981	1.42685	0	0	4.41691	0.944049	3.73496	0	3.59852	8.03169
ZFLNCG02271	ZFLNCT03473	11.4756	13.6049	10.1706	11.0085	25.5132	23.7765	9.16101	16.888	10.3086	12.9086	10.8302	9.62427
ZFLNCG02272	ZFLNCT03474	0.240755	0.708871	0.350935	0.427755	1.23796	0.885051	0.0822539	1.32765	0.581801	0.937383	0.595643	0.0787116
ZFLNCG02273	ZFLNCT03475	0	0	0.656207	0	0	0	0	1.27946	0	0	0.342073	0
ZFLNCG02274	ZFLNCT03476	1.76291	0.398353	0	0	5.0502	2.5697	0	0	0	0	0.421484	0
ZFLNCG02275	ZFLNCT03477	2.81595	1.76174	0.692964	1.41101	0.532012	0.649389	0.596858	0.445857	0.335803	0.222416	0.352933	0.187341
ZFLNCG02276	ZFLNCT03478	8.62008	7.59975	10.0142	9.42401	6.14352	6.08128	4.0905	6.04615	5.0563	4.55647	2.65809	4.51263
ZFLNCG02277	ZFLNCT03479	15.7998	10.6235	7.91465	10.9606	11.1695	12.2185	10.8733	8.71019	10.5762	10.3538	12.5716	13.4335
ZFLNCG02278	ZFLNCT03489	0	0	0	0	0	0	0.133732	0	0	0	0	0
ZFLNCG02279	ZFLNCT03490	0	0	0.0757376	0.147018	0.193725	0	0	0	0.0610029	0	0	0
ZFLNCG02280	ZFLNCT03491	0.836584	0	2.53364	24.621	0	8.45146	0	10.4193	2.733	0	0	7.48417
ZFLNCG02281	ZFLNCT03492	2.40065	2.99497	2.96077	2.30072	1.83464	2.21003	2.42605	2.02526	1.56055	1.54742	0.816434	1.31263
ZFLNCG02282	ZFLNCT03493	1.44388	0.821496	2.23238	1.51492	2.19959	0.127808	1.64664	1.35147	3.15116	0.562701	0.879114	0.367635
ZFLNCG02283	ZFLNCT03495	0.391557	1.03316	0.904615	0.756818	0	1.09007	0	0.65282	0.303156	0.000810378	0	0
ZFLNCG02284	ZFLNCT03496	0.0027839	0.00902791	0.0280956	0.0182771	0	0	0.0106828	0.0243512	0.0045064	0.00398559	0.019009	0
ZFLNCG02286	ZFLNCT03498	0.705419	3.80397	2.63024	0.329892	0.361074	0.350567	1.71878	0.335592	1.46505	0.150085	0.622915	0.864649
ZFLNCG02287	ZFLNCT03500	0.0421073	0.0453777	0.277702	0.169991	0.223274	0.109262	0.228065	0.220086	0.233237	0.154683	0.245859	0.181573
ZFLNCG02288	ZFLNCT03501	0.600023	10.8985	5.02499	0	15.6085	31.847	10.365	0.0125579	2.94378	7.3069	0	6.99047
ZFLNCG02289	ZFLNCT03502	0.328827	0.47271	0.340209	0.41634	0.739769	0.379453	2.3293	0.679504	0.362813	0.74861	1.63613	0.358637
ZFLNCG02290	ZFLNCT03503	0	0	0	0	0	0	0	0	0.286793	0	0	0
ZFLNCG02291	ZFLNCT03504	3.01317	2.83388	5.99214	2.9344	3.9852	5.69375	4.15498	1.71755	2.285	2.1468	2.48556	4.47093
ZFLNCG02292	ZFLNCT03513	0	0	0	0	0	0	0	0	0	0	0.424086	0
ZFLNCG02293	ZFLNCT03514	0	0	0.204964	0.537032	0	0.774776	0	0	0	0	0.478305	1.02851
ZFLNCG02294	ZFLNCT03515	0	0	0	2.05195	0	0.44226	0.0445937	1.80934	0.829042	0	2.03857	1.14915
ZFLNCG02295	ZFLNCT03516	0	0.181454	0	0.0015657	1.14746	0	1.17941	0	0	0	0	0
ZFLNCG02296	ZFLNCT03517	6.66604	3.01651	5.35582	6.42406	5.16543	2.9667	8.07362	4.98749	2.79536	5.7908	4.53221	4.24513
ZFLNCG02300	ZFLNCT03522	0.704629	0	1.97416	3.35465	0	3.91283	0.4772	1.26743	1.66705	3.40369	3.56049	0.595387
ZFLNCG02301	ZFLNCT03523	1.93884	0.00106214	0.00776042	0	1.53144	1.70011	5.03296	0	0	2.64068	0	0.00115107
ZFLNCG02302	ZFLNCT03524	0	0.0430449	0.186432	0	0	0	0	0	0.182607	0.0605404	0.192402	0.0507964
ZFLNCG02303	ZFLNCT03525	0	0	0	1.80754	0.600435	0	0	0	0.19146	0	0.400719	0
ZFLNCG02304	ZFLNCT03527	0	0	0	0	0	0	0	0	0.0178873	0.138251	0.185186	0
ZFLNCG02305	ZFLNCT03532	5.34406	8.29836	11.5037	26.7467	0	9.0641	41.4088	0	36.4949	41.6516	28.0833	49.1388
ZFLNCG02306	ZFLNCT03533	0.462829	0.408054	0.529542	0.884266	0.827208	0.502622	0.796583	1.14537	1.11656	3.01645	0.476212	1.84559
ZFLNCG02307	ZFLNCT03537	1.19763	5.64553	1.20103	3.38685	2.8763	1.65074	7.13692	2.10812	1.64222	1.64354	3.78546	30.7847
ZFLNCG02308	ZFLNCT03558	0.647482	0	1.83135	1.58057	0	1.3824	0.592661	1.74138	1.00061	1.7647	2.09624	1.49423
ZFLNCG02309	ZFLNCT03572	0.111047	0.825034	0	1.53197	0	1.61491	0	8.19733	0.424468	0	0.297559	0.157768
ZFLNCG02310	ZFLNCT03574	0	0	0	0	0	0	0	0	0	4.05443	0	0
ZFLNCG02313	ZFLNCT03577	0	0	0	0	0	0	0.211215	0	0	0	0	0
ZFLNCG02315	ZFLNCT03579	0	0.152813	0	0	0.356139	0.890785	0	0	0.248955	0	0	0.277767
ZFLNCG02316	ZFLNCT03580	7.35926	0	2.03537	5.2196	8.1912	0.807883	14.4745	3.29899	3.51742	1.85464	5.33878	4.56321
ZFLNCG02317	ZFLNCT03581	0.193217	0.138838	1.60813	0.054001	0.0757649	0.0370212	0.767117	1.55675	0.625034	0.371187	0.0564813	0.383305
ZFLNCG02318	ZFLNCT03586	1.23186	0	0	0	2.82942	0.676455	0	3.14404	0.344294	0	0	0
ZFLNCG02320	ZFLNCT03588	4.46526	6.71904	5.54501	8.19613	6.64054	11.3677	4.52038	9.63732	5.08698	7.02824	5.57289	6.17697
ZFLNCG02321	ZFLNCT03589	1.87878	2.19708	2.16906	3.5843	3.79966	1.51002	2.2466	4.10355	2.98043	3.92077	2.16044	4.24507
ZFLNCG02322	ZFLNCT03590	3.88472	3.66182	4.91774	5.63679	5.01258	2.20202	4.90051	6.00815	5.09639	6.47745	4.39128	7.38529
ZFLNCG02323	ZFLNCT03604	0.0229304	0.253279	0.118606	0.135372	1.00718	1.67754	0.14807	0.991162	0.662225	0.543986	1.02641	0.398307
ZFLNCG02324	ZFLNCT03610	0	0	0	0	0.110444	0	0.0307837	0.0466272	0.0173153	0.0459295	0	0.0385237
ZFLNCG02326	ZFLNCT03619	0.497813	1.52768	1.00209	0	0	0	0.321132	0	0.349949	0	0.380926	0
ZFLNCG02327	ZFLNCT03620	0	0.0292357	0.126086	0.0597449	0	0.0134162	0.00873484	0.0928516	0.0638687	0.052139	0.0828847	0.076471
ZFLNCG02330	ZFLNCT03623	0.00244624	7.09727	0.524098	7.54038	0	0	1.06288	0.00110695	0.000700069	0	0	0
ZFLNCG02331	ZFLNCT03624	0.440601	0	0	0.274483	0	1.19923	0	0	0	0	0	0
ZFLNCG02332	ZFLNCT03628	4.09121	0.664844	1.59558	2.8335	2.01783	9.48853	2.76547	4.02748	2.19405	2.42703	10.2418	3.25757
ZFLNCG02333	ZFLNCT03629	0.847733	3.41366	2.25403	2.16234	4.00549	3.68552	1.66307	2.37577	1.55004	2.55165	4.86941	3.27338
ZFLNCG02334	ZFLNCT03630	0.00178084	0	0	0	0	1.63171	1.40289	0	1.95577	0	0	2.55804
ZFLNCG02335	ZFLNCT03631	0	0	0	0	0	3.17653	0	0	0	2.93047	2.30091	2.54487
ZFLNCG02336	ZFLNCT03634	0	0	1.30129	0.608251	0.999475	0	1.04806	0.707984	3.51074	1.37635	3.67213	0.600972
ZFLNCG02337	ZFLNCT03636	2.17112	0	0	0	0	0.00340001	0	0	0	0	1.06043	0.633647
ZFLNCG02338	ZFLNCT03637	0	0	0	0.435656	0	0	0	0	0	0	0	0.875853
ZFLNCG02339	ZFLNCT03638	1.52677	1.27517	1.31539	1.88093	1.08174	1.56496	2.19815	1.49937	1.81831	1.92901	2.29887	2.42802
ZFLNCG02340	ZFLNCT03639	2.48708	1.66659	1.72711	1.74651	3.158	1.86998	1.92278	2.3399	2.34342	2.62925	1.64559	2.34084
ZFLNCG02341	ZFLNCT03640	0	0	0	0	0	0	0	0.593067	0.711687	0	0	0
ZFLNCG02342	ZFLNCT03641	0.58082	15.6816	47.9805	0	0	11.8867	0	0	0	0	0	0
ZFLNCG02343	ZFLNCT03642	2.83123	2.0163	3.78493	3.226	2.50018	2.00953	2.04019	2.78756	2.13908	2.81017	2.1098	2.71395
ZFLNCG02344	ZFLNCT03644	6.65888	21.0506	9.20953	0	0	0	0	0	3.76858	0	0	5.31363
ZFLNCG02345	ZFLNCT03645	35.4292	46.1393	49.0892	0	1.47793	5.91781	0	0	5.58554	33.3658	0	15.0563
ZFLNCG02346	ZFLNCT03646	1.17827	0	0	2.23933	0	0	0.337055	0	0	0.501666	1.19122	0.425401
ZFLNCG02347	ZFLNCT03647	0.629329	0	0	1.40902	0	0	0	0	0	0	0	0.685013
ZFLNCG02348	ZFLNCT03648	0.810453	0.410369	0	2.27209	0	0	0	1.23397	0	1.32927	0	0
ZFLNCG02349	ZFLNCT03649	2.20687	4.18478	2.88581	5.1052	1.96326	3.94151	3.39364	3.43319	6.01901	3.66747	2.74913	4.00383
ZFLNCG02351	ZFLNCT03665	0.398503	0.525064	0.326643	0.484516	0.246206	0.227543	0.275433	0.548682	0.451091	0.536931	0.251399	0.429818
ZFLNCG02353	ZFLNCT03667	15.0255	19.5054	14.6051	11.2994	11.577	4.494	8.17513	14.58	12.12	17.1728	11.9453	14.4246
ZFLNCG02356	ZFLNCT03670	1.22241	0	0.765574	0	2.45181	0	2.39083	0	1.08188	0	0	1.61202
ZFLNCG02357	ZFLNCT03671	0	0	0	0	0	0	0.142216	0	0	0	0.0842325	0
ZFLNCG02358	ZFLNCT03672	0	0.966298	0	0	1.62392	0	0	0	0	0	0.492034	1.76302
ZFLNCG02359	ZFLNCT03673	0.524691	2.03829	4.13558	6.77367	9.81493	3.15683	5.65205	2.19261	3.42997	1.44157	2.13285	3.49842
ZFLNCG02361	ZFLNCT03675	0.0662207	0.338041	0.0719493	0.48423	0.438214	0	0.0257927	0.182691	0.0435223	0.182618	0.423178	0.614641
ZFLNCG02362	ZFLNCT03677	4.5752	2.24648	2.18491	0.646862	1.27926	1.82185	6.27472	3.41132	5.04907	6.82471	7.95259	3.61548
ZFLNCG02365	ZFLNCT03680	2.19722	1.91733	1.34637	1.89963	5.63082	0.786961	4.07483	1.42687	0.151671	9.25035	1.35749	2.8703
ZFLNCG02366	ZFLNCT03688	0	0	0	0	0	0	0.384639	0.340695	0.0450258	0.0789553	0.0747342	0.47096
ZFLNCG02367	ZFLNCT03692	0	0	0.0448183	0.109416	0	0	0	0	0.135855	0	0.190743	0.0720185
ZFLNCG02368	ZFLNCT03693	0	0	0.0508027	0.0294019	0.0386191	0	0.0430357	0	0.0242064	0	0	0
ZFLNCG02369	ZFLNCT03694	0	0	0	0	0	0	0.140295	0	0.177754	0	0	0.398373
ZFLNCG02371	ZFLNCT03698	0	0	0	0	0	0	0.0951536	0	0	0.425686	0	0
ZFLNCG02372	ZFLNCT03699	0	0	0	0	0	0.0512073	0.0347942	0	0.0978561	0	0	0.130642
ZFLNCG02373	ZFLNCT03700	0	0	0	2.61621	0	0	0	0	0	0	0	0
ZFLNCG02374	ZFLNCT03701	0.000673332	0	0	0	0	0.00097667	0	0	0.302528	0	0	0
ZFLNCG02375	ZFLNCT03702	11.3692	0	0	0	3.31498	0	3.09177	1.47525	1.70989	1.63803	0	1.36327
ZFLNCG02376	ZFLNCT03703	0	0	0.785531	0	0	0	0.0161384	0	0.00168398	0	0	0
ZFLNCG02378	ZFLNCT03705	0.463662	0	0.179366	0	0.259295	0.67381	0	0	0.0744774	0	0.313228	0.166129
ZFLNCG02379	ZFLNCT03706	2.3853	4.12404	0.0591391	0.820095	2.89542	5.14603	2.7311	1.8679	2.35955	0	1.0314	0.301659
ZFLNCG02380	ZFLNCT03707	0	0	0	0	0	0	0	0.889969	0	0	0	0
ZFLNCG02381	ZFLNCT03708	0	0	0	0	0	0	0	0	0.0280727	0	0	0
ZFLNCG02384	ZFLNCT03712	1.37117	0	0	0	0.514115	0	0	0	0.33386	0	0	0
ZFLNCG02385	ZFLNCT03713	3.11575	1.2246	2.54008	2.28594	1.42578	2.16019	0.708653	2.13236	1.8936	0.924717	1.25872	2.44266
ZFLNCG02386	ZFLNCT03714	0	13.1819	0	0	0	0	0	0	0	0	0	0
ZFLNCG02387	ZFLNCT03715	4.02539	0	3.32596	3.52335	0.661658	3.67418	4.09155	0	2.17561	1.14989	0.55191	3.20825
ZFLNCG02388	ZFLNCT03724	0	0	0	0	0	0	3.60515	0	5.23919	0	1.96886	3.48227
ZFLNCG02389	ZFLNCT03725	0	0	0.00888556	0	0	0.0680426	0	0.0337614	0.0187624	0.0165972	0.0395886	0
ZFLNCG02390	ZFLNCT03726	0.603724	0.0463018	0.460475	0.418788	1.02241	0.891187	0.540481	0.619175	0.489202	0.130902	0.609813	0.45524
ZFLNCG02391	ZFLNCT03729	15.564	14.2516	20.3814	18.2237	17.3376	10.7793	45.5537	30.6361	52.3472	33.2728	23.9025	37.1219
ZFLNCG02393	ZFLNCT03733	0.160009	0.512264	0.310258	0.469651	0	0.469715	0	0.777994	0.0610579	0.45258	0	0
ZFLNCG02394	ZFLNCT03736	0	4.24597	0	0	0	0	0	0	0	0	0	0
ZFLNCG02395	ZFLNCT03739	1.76572	1.32414	6.56635	0.146652	15.287	22.2853	0	0.0607704	13.9847	0.054546	0.0821223	0.119033
ZFLNCG02396	ZFLNCT03740	0.915329	0.95601	0.657651	1.59619	1.13868	2.86556	0.873535	0.435359	0.918885	0.96258	0.498663	1.8751
ZFLNCG02397	ZFLNCT03749	0	0	0	0	0	0	0.0755165	0	0	0	0	0
ZFLNCG02398	ZFLNCT03750	0.0306366	1.49277	0.132459	11.5009	0.606657	0.519277	0.249101	2.00094	0.416794	1.94661	0.274429	1.52257
ZFLNCG02399	ZFLNCT03751	0	0	0	0	0	0	0	14.0327	0	0	0	0
ZFLNCG02400	ZFLNCT03752	0.932128	0	0.0352257	0.464064	0.400739	0.0922467	0.128639	1.26902	1.02211	0.338171	0.30033	0.14273
ZFLNCG02401	ZFLNCT03772	0.0802761	0.0719495	0.0600432	0.490777	0.0718625	0.0564377	0.0426466	0.0445194	0.0906163	0.298276	0.0776756	0.14951
ZFLNCG02402	ZFLNCT03775	0	0	0.669242	0	0	0	0.298519	0.438307	0.167558	0	0	0
ZFLNCG02403	ZFLNCT03778	5.89721	5.89425	6.09481	7.32968	10.3603	10.4353	9.01497	7.61849	7.35424	6.14682	7.53635	7.56384
ZFLNCG02404	ZFLNCT03781	1.2192	0.599139	0.145221	0.70032	0.553579	0.479244	0.722813	0.775455	0.580899	0.461918	1.46683	0.906354
ZFLNCG02405	ZFLNCT03782	12.2671	10.9977	8.68481	6.56421	15.6066	15.9581	8.34635	11.9625	8.08178	10.0441	10.7211	10.9731
ZFLNCG02406	ZFLNCT03784	0.217593	0.94824	0	3.2569	0	0	0	0	0.268348	0	0.665284	2.17138
ZFLNCG02407	ZFLNCT03785	0	0.339977	0	1.5456	0	0	0	0	0	0	0.696975	0
ZFLNCG02408	ZFLNCT03786	0	0	0.00294146	0	0	0	0.00364018	0	0.00818971	0.00543236	0	0
ZFLNCG02409	ZFLNCT03787	179.967	162.112	128.691	185.65	129.789	128.939	176.204	167.556	177.743	197.103	169.943	215.839
ZFLNCG02410	ZFLNCT03788	0	0	0.162033	0.301389	0.132212	0.869567	0.812569	0.111328	0.207771	0.440703	0	0.185105
ZFLNCG02411	ZFLNCT03789	2.22611	1.71799	2.37449	2.2999	3.19955	2.82065	1.2318	2.26895	1.73436	3.1094	1.95208	1.6919
ZFLNCG02412	ZFLNCT03797	117.471	109.216	115.754	95.8935	87.1761	112.878	82.1923	95.8332	115.03	117.262	94.343	91.1493
ZFLNCG02413	ZFLNCT03798	4.22172	6.74605	3.86828	13.8224	6.19172	7.3344	5.39991	10.2902	5.64377	11.631	4.10718	6.63057
ZFLNCG02414	ZFLNCT03800	35.4001	32.6008	18.7855	30.9504	28.941	37.0202	41.0351	40.3013	44.3767	31.4476	44.0086	42.8838
ZFLNCG02416	ZFLNCT03802	0.435994	1.28058	0.261851	1.3684	2.11102	5.33799	0.000533173	0	0	0.241467	1.85254	0.159516
ZFLNCG02417	ZFLNCT03803	0	0	0	0	28.3418	0	0	0	0	0	26.2861	0
ZFLNCG02418	ZFLNCT03804	0.000767807	2.90599	0	0.431246	0	0	0	0	0.00185585	0.000165339	0.469066	0.18908
ZFLNCG02419	ZFLNCT03805	13.6732	9.27686	10.0783	0	28.8732	0	9.8142	10.4807	4.27336	22.8693	18.9614	13.2736
ZFLNCG02420	ZFLNCT03806	10.3289	8.85611	15.3241	12.0269	2.48825	14.1062	6.10504	25.002	30.1805	14.1994	11.6553	12.2881
ZFLNCG02421	ZFLNCT03807	0.590077	0	0	0.692005	0.912093	1.19536	0	0.774497	0.576975	0.382094	0	0
ZFLNCG02422	ZFLNCT03808	6.28169	4.77595	0.834064	1.14564	6.23547	0	8.53172	2.75429	4.01898	1.09515	1.96312	1.65927
ZFLNCG02423	ZFLNCT03809	0.00310476	0	0	0	0	0	0	0	0	0	0	0
ZFLNCG02424	ZFLNCT03810	0	0	0	0	0	0	0	0	0	0	0	2.97638
ZFLNCG02425	ZFLNCT03811	0	3.58182	0	15.237	0	6.26278	0	0	0	35.5162	0	0
ZFLNCG02426	ZFLNCT03812	0.961667	2.15225	3.69756	0.719592	3.12856	5.94688	1.74493	1.28929	0.935861	1.93729	7.16696	2.28584
ZFLNCG02427	ZFLNCT03813	0.751233	0.884509	0.776827	0.785987	0.774691	1.45411	0.287989	0.653897	0.364478	0.805597	0.640116	0.40551
ZFLNCG02428	ZFLNCT03814	2.63598	9.57239	4.08742	12.9677	3.82805	3.87609	9.24044	6.73711	18.7461	14.113	10.503	23.3672
ZFLNCG02429	ZFLNCT03815	0	0.631864	0.472543	0	0	0.643653	0	0	0.290911	0	0	0
ZFLNCG02430	ZFLNCT03816	1.68208	0.357382	1.40478	0.705078	1.07173	0.246041	0.873773	0.730292	0.422935	0.853944	0.571327	0.540317
ZFLNCG02432	ZFLNCT03823	0.406934	0.706618	0.862943	0.768788	0.884066	1.81312	0.162571	0.236737	0.414483	0.432817	0.555869	0.27951
ZFLNCG02433	ZFLNCT03825	6.77579	18.9192	29.3271	14.062	44.3081	13.0329	4.33462	5.48985	10.3497	16.6229	24.7136	16.3628
ZFLNCG02434	ZFLNCT03826	0	0	0	6.61457	0	0	0	1.55554	0.769964	0	0	0
ZFLNCG02435	ZFLNCT03828	9.26681	8.62612	5.86391	13.0063	9.22712	8.11948	8.30889	11.4793	9.46708	13.5322	7.00026	10.893
ZFLNCG02436	ZFLNCT03830	0	0	0	0	0.560636	0	0.124044	0	0.132188	0	0.293554	0
ZFLNCG02437	ZFLNCT03832	0.398331	0	0	0	0	0	0	0	0.343791	0	0	0
ZFLNCG02438	ZFLNCT03833	5.74231	1.63958	2.75185	8.46918	5.04732	3.52148	3.62266	1.75101	4.28712	2.6013	4.82498	1.26739
ZFLNCG02439	ZFLNCT03835	4.41818	5.9126	9.94225	12.9816	15.8465	4.2992	8.48846	10.3567	8.28159	5.59938	15.1489	18.7331
ZFLNCG02440	ZFLNCT03836	0.133771	0.328445	3.36932e-05	0.287978	1.41344e-05	0	0.322812	0.24353	0.562919	0	0	0.608794
ZFLNCG02441	ZFLNCT03840	4.37404	1.96907	3.42419	5.45358	3.16725	0.749737	4.04741	1.51892	1.94046	1.37156	5.85132	0.577023
ZFLNCG02442	ZFLNCT03841	0	0	0	0	0	0	0	0.389802	0.148773	0	0	0
ZFLNCG02443	ZFLNCT03842	0	0	0.0683876	0	0.210225	0	0.029293	0.133141	0.0329539	0.0437072	0.0347306	0
ZFLNCG02444	ZFLNCT03844	0	0	0	0	0	0.398608	0	0	0	0	0	0
ZFLNCG02445	ZFLNCT03846	8.74643	9.74025	18.4728	7.2013	24.9846	19.3156	11.9329	11.7044	9.7812	11.1255	15.7283	9.59047
ZFLNCG02447	ZFLNCT03848	3.47104	0.240912	0.713669	0	0.579377	0	0	0	1.47702	0.976554	1.54608	0.827826
ZFLNCG02448	ZFLNCT03849	0.00238481	0	0.0111084	0.00938919	0.0205397	0.0248524	0.0274385	0.0277993	0.00514427	0.010237	0.0162749	0.0200145
ZFLNCG02449	ZFLNCT03850	0	0	1.49925	0	0	0	0	0	0	0	0	0
ZFLNCG02450	ZFLNCT03851	0.0951375	0.101274	0.27104	0	0	0.694327	0.445461	0.32997	0.257637	0	0.789016	0.13164
ZFLNCG02451	ZFLNCT03854	0	0	0	0	0	7.32118	0	0	1.06039	0	0	0
ZFLNCG02452	ZFLNCT03855	0	0	0	0	0	0	15.4903	0	8.74992	0	0	0
ZFLNCG02453	ZFLNCT03856	0	0	0	0.840444	0.753239	0	0	0	0.000547385	1.99775	0	0.000435383
ZFLNCG02454	ZFLNCT03857	0.44764	0	0	0	0	0	0	1.51817	0	0	0	0
ZFLNCG02456	ZFLNCT03859	4.29926	5.35152	3.63343	7.71276	5.35558	7.44773	6.32293	2.83403	1.54709	3.68423	5.8368	4.84894
ZFLNCG02457	ZFLNCT03860	1.79056	3.15226	0	4.21321	0	0	1.12387	0	0.631897	3.34237	0	2.9195
ZFLNCG02458	ZFLNCT03861	0.0850852	0.0826977	0.0726464	0.146351	0.0147796	0.0569261	0.049375	0.124973	0.092571	0.159642	0.0585653	0.102918
ZFLNCG02459	ZFLNCT03862	0.359942	0	0	0	0.817167	1.55364	0.6905	0	0.129527	1.02857	0.815385	0.579247
ZFLNCG02460	ZFLNCT03863	9.34428	3.71134	3.43171	5.36129	6.02116	5.21798	5.26374	7.72159	4.18226	4.14844	2.55474	5.4667
ZFLNCG02461	ZFLNCT03864	0	0	0	0	0	0	0.672058	0	0	0	0	0
ZFLNCG02462	ZFLNCT03865	3.17489	0	0	0	9.6065	0	20.6902	0	7.58318	0	9.22683	0
ZFLNCG02463	ZFLNCT03866	0	0	1.28127	0	1.0584	2.77114	0.296901	0	0.167014	0	0.702124	0.186347
ZFLNCG02464	ZFLNCT03867	13.2404	3.98602	2.10991	1.55905	4.32474	3.34237	8.64766	5.68336	15.4151	4.6311	3.13635	4.54681
ZFLNCG02466	ZFLNCT03870	2.88172	3.10181	4.14212	4.26182	3.58148	3.28343	2.58667	3.66356	2.43546	3.6077	3.33354	2.56833
ZFLNCG02467	ZFLNCT03871	0	1.12473	0	2.71683	0	0	0	0	0	0	0	0
ZFLNCG02468	ZFLNCT03872	10.0974	8.40448	5.52998	6.61729	7.22033	8.03176	7.28399	9.83516	8.10741	9.40172	7.52999	9.3147
ZFLNCG02469	ZFLNCT03873	0.905612	0.830838	1.15139	1.57786	1.15395	0.932195	0.517777	0.879984	0.777097	1.12995	1.2797	0.687499
ZFLNCG02470	ZFLNCT03875	0	0.570269	0	1.34808	0	6.75882	0	0	0	0	0	0
ZFLNCG02471	ZFLNCT03877	0.391102	0	0	0.845928	1.79614	0	1.98799	0	7.88037	1.09091	0.0215812	9.89021
ZFLNCG02473	ZFLNCT03880	10.5807	16.803	12.0948	16.4636	19.3643	9.72374	13.569	7.94043	12.4484	11.9588	11.807	8.92659
ZFLNCG02474	ZFLNCT03881	38.117	32.017	38.6462	19.086	33.5642	15.856	16.2311	2.54523	17.0397	15.0364	2.36022	13.7263
ZFLNCG02475	ZFLNCT03882	0	0	0	0.539333	0	0	0.243486	0.60621	0.475367	0.447696	0	0
ZFLNCG02476	ZFLNCT03883	0.00720884	0.307337	0.466956	0.64614	2.5858	0.0128575	0.00138178	0.71027	0.00277516	0.00205978	1.16097	0.62644
ZFLNCG02477	ZFLNCT03886	3.82321	0.234912	0	0	0	0	0	0	0	0	0	0
ZFLNCG02478	ZFLNCT03887	0	0	0	0	0	0	0	0.513028	0	0	0	0
ZFLNCG02479	ZFLNCT03888	4.28345	5.54788	4.75507	0	89.1198	0	15.24	0	0	0	35.6689	0
ZFLNCG02480	ZFLNCT03891	0	0	2.3824	0	0	0	1.60107	0	0	0	0	0
ZFLNCG02484	ZFLNCT03899	0	0	0	0	0	0	0.77062	0	0	0	0	0
ZFLNCG02485	ZFLNCT03900	3.60848	3.75122	7.97354	12.0003	3.68064	4.25849	2.43369	3.55493	2.54388	7.76143	6.14241	3.07255
ZFLNCG02486	ZFLNCT03901	0	3.68482	0	0.205525	0	1.2572	0	0	0	8.87465	0	0
ZFLNCG02487	ZFLNCT03902	3.68459	15.4583	6.40735	15.813	13.9839	21.0295	16.6103	12.316	12.0974	6.60972	8.06297	9.63743
ZFLNCG02488	ZFLNCT03905	0.318022	0.0568173	0.0821718	0.521976	0.196129	0.195146	0.218943	0.413376	0.338683	0.4899	0.324303	0.137086
ZFLNCG02489	ZFLNCT03906	0	0	0	0	0	0.422771	0	0	0	0	0	0
ZFLNCG02490	ZFLNCT03907	15.6822	20.8951	6.80422	19.7546	20.7668	12.8045	9.10079	11.1678	15.6257	24.367	13.9085	17.8691
ZFLNCG02493	ZFLNCT03910	0	0	0	8.72581	0	0	0	0	0	0	0	0
ZFLNCG02494	ZFLNCT03911	0.51199	0.835646	1.08894	1.45101	4.49615	2.04094	1.58601	3.01951	2.08633	0.36654	4.71375	2.14161
ZFLNCG02495	ZFLNCT03912	0.610632	1.42745	0.814964	0.795117	1.26619	0.958202	0.926713	0.655094	0.386829	1.65879	2.24145	1.55081
ZFLNCG02498	ZFLNCT03915	0.664425	0	1.91575	0	0	3.34957	0.336608	0	1.61459	0.000940319	0	0
ZFLNCG02499	ZFLNCT03916	0	0	0	0	0	2.3186	0	0	0	0	0.326111	0
ZFLNCG02500	ZFLNCT03918	0.702599	0	0.1533	0	0	0.0774255	0.246377	0	0.328803	0	0	0
ZFLNCG02501	ZFLNCT03920	0.237857	0	0	0.109463	0	0	0.200611	0.121411	0.157979	0.179574	0.190234	0.301338
ZFLNCG02502	ZFLNCT03921	0.527283	1.36527	2.03079	1.05892	3.52524	0	2.00317	0.581806	1.35309	1.78822	0.471418	1.01324
ZFLNCG02503	ZFLNCT03922	1.78244	1.98372	1.80645	1.95562	2.59064	2.51834	1.92634	2.29182	2.41995	3.34897	2.06063	1.73635
ZFLNCG02504	ZFLNCT03925	4.43961	8.84698	2.8001	4.90959	1.91426	3.71265	3.02295	2.63625	3.93087	3.52135	2.6767	4.11019
ZFLNCG02506	ZFLNCT03927	0.190037	2.73105	0.367806	0.712457	0.936583	0.624121	0.104827	0.473186	0.53057	0.312621	2.42123	0.131451
ZFLNCG02508	ZFLNCT03930	1.07371	4.51487	3.18284	3.7055	3.68426	1.29019	3.91029	4.73527	4.59517	5.3362	3.96516	4.78296
ZFLNCG02510	ZFLNCT03934	0	0	0	0	0	0	0	0	0	0.263782	0	0
ZFLNCG02511	ZFLNCT03935	0	0	0	0	0	0	0	0.413428	0.233232	1.23597	0	0.346883
ZFLNCG02514	ZFLNCT03938	0	0	0	0	0	0	0.206471	0	0.67167	0	0.936097	0
ZFLNCG02515	ZFLNCT03942	0.475273	0	2.54647	8.00455	2.20148	0	6.48465	1.72519	8.74417	3.85608	3.02208	1.69734
ZFLNCG02516	ZFLNCT03943	0	0.0824456	0	0	0	0	0.662376	0.124653	0	0	0	0
ZFLNCG02517	ZFLNCT03944	24.6264	3.28647	15.091	10.1938	15.9143	16.3442	12.7434	11.3691	44.3693	16.7527	14.8907	22.0784
ZFLNCG02519	ZFLNCT03948	0.0753561	0	0.116747	0.109524	0.144134	0.331353	0	1.80169	0	0	0	0
ZFLNCG02520	ZFLNCT03949	0.166294	0.215593	0.662328	0.774725	0.696692	1.5552	2.33002	0.156186	0.653428	0.561093	1.24622	0.517726
ZFLNCG02522	ZFLNCT03951	0	0	0.0109483	0	0	0	0.0101579	0.0154352	0.00571334	0.00505301	0.00803325	0.00423412
ZFLNCG02523	ZFLNCT03952	0	0	0.0198615	0	0	0	0	0	0	0	0	0
ZFLNCG02524	ZFLNCT03953	0	0	2.19327	0	0	0	0	0	0	0	0	0
ZFLNCG02525	ZFLNCT03954	0.0140007	0.015106	0.0217308	0	0.0490095	0.0207914	0.0136479	0.124281	0.0383822	0.0814622	0.0485592	0
ZFLNCG02526	ZFLNCT03955	0	0	0	0	0	0	0.0173512	0.0263225	0.019519	0	0	0
ZFLNCG02527	ZFLNCT03956	0.796382	0	0	0	0	0	0.373187	0	0	0	0	0
ZFLNCG02528	ZFLNCT03957	0	0	0	0.0205539	0	0	0.0312496	0	0	0	0.0178294	0.0188055
ZFLNCG02531	ZFLNCT03961	0	0	0	0	0	0	0	0	0.519143	0	0	1.18856
ZFLNCG02533	ZFLNCT03963	0	0	0	0	0	0	0.175578	0	0	0	0.207531	0
ZFLNCG02534	ZFLNCT03964	0	0	0	0.672358	0.121081	0	1.1297	0.120744	0	0.842477	0.2509	0.502508
ZFLNCG02535	ZFLNCT03970	0	0	0.0140973	0	0	0	0	0	0	0	0	0
ZFLNCG02536	ZFLNCT03972	28.8121	39.038	25.6669	21.3678	11.9711	36.4624	12.2219	19.3692	12.692	14.1725	15.6571	16.1081
[truncated: 8,017 more rows]
