# Supplementary material for: Identification of Rhythmically Expressed LncRNAs in the Zebrafish Pineal Gland and Testis
Source: Int J Mol Sci. 2021 Jul 22;22(15):7810. doi: 10.3390/ijms22157810 (PMC8346003; doi:10.3390/ijms22157810)
Supplement: Supplementary file 1 [file ijms-22-07810-s001.zip › SupplementaryTables&Figures/Supplementary_tables/SupplementaryTable_7_11.xlsx]

## Sheet: 7 Summary
	Supplementary Table 7: Summary of promoter analysis of pineal gland morning, evening, and night lncRNAs.
	Sequences	MATLAB	FIMO
	Morning (Ebox)	190/190	185/190
	Evening (Dbox)	49/159	159/159
	Night (RORE)	0/124	123/124

## Sheet: 8 BLAST_to_Ensembl_simplified
Supplementary Table 8: Mapping of pineal gland morning, evening, and night lncRNAs to GeneBank Nucleotide Accession number and Ensembl IDs.
Morning lncRNAs				Evening lncRNAs				Night lncRNAs
lncRNAs	GeneBank Nucleotide Accession	Ensembl IDs		lncRNAs	GeneBank Nucleotide Accession	Ensembl IDs		lncRNAs	GeneBank Nucleotide Accession	Ensembl IDs
ZFLNCT00160	XR_662946	ENSDARG00000096599		ZFLNCT00335	XM_005168339	ENSDARG00000003631		ZFLNCT00056	XM_021475931	ENSDARG00000089477
ZFLNCT00182	BX323038	ENSDARG00000115275		ZFLNCT00424	XM_005170892	ENSDARG00000070055		ZFLNCT00175	BX004779	ENSDARG00000058475
ZFLNCT00220	BX908747	ENSDARG00000042988		ZFLNCT00503	XM_021477336	ENSDARG00000102610		ZFLNCT00197	AL935188	ENSDARG00000111845
ZFLNCT00277	BX927112	ENSDARG00000114219		ZFLNCT00507	CT826376	ENSDARG00000056806		ZFLNCT00328	XM_005168372	ENSDARG00000086957
ZFLNCT00351	NM_001177745	ENSDARG00000008068		ZFLNCT00517	CR855357	ENSDARG00000053269		ZFLNCT00708	BX511158	ENSDARG00000016994
ZFLNCT00357	CR927456	ENSDARG00000037455		ZFLNCT00537	CR762462	ENSDARG00000003701		ZFLNCT00870	AL935166	ENSDARG00000023151
ZFLNCT00641	BX957306	ENSDARG00000069640		ZFLNCT00707	XM_005160244	ENSDARG00000016263		ZFLNCT09415	XM_002663453	ENSDARG00000010023
ZFLNCT00792	XM_017355178	ENSDARG00000012574		ZFLNCT00822	XM_009294431	ENSDARG00000027497		ZFLNCT09487	BX294661	ENSDARG00000078542
ZFLNCT09483	CU681843	ENSDARG00000019521		ZFLNCT01078	XM_021469681	ENSDARG00000102825		ZFLNCT09540	BX005370	ENSDARG00000063140
ZFLNCT09519	NM_001007302	ENSDARG00000044254		ZFLNCT09636	AL928714	ENSDARG00000113418		ZFLNCT09750	NM_001384147	ENSDARG00000002196
ZFLNCT09547	CR925713	ENSDARG00000063161		ZFLNCT09700	XM_687578	ENSDARG00000112993		ZFLNCT09961	AL953903	ENSDARG00000042791
ZFLNCT09650	CR450836	ENSDARG00000057456		ZFLNCT10141	CR381534	ENSDARG00000002411		ZFLNCT09995	BX005006	ENSDARG00000091128
ZFLNCT09703	AL807389	ENSDARG00000056929		ZFLNCT10375	XM_021479585	ENSDARG00000011613		ZFLNCT10007	CU467904	ENSDARG00000017234
ZFLNCT09707	FP102052	ENSDARG00000069333		ZFLNCT10383	XM_005169287	ENSDARG00000044874		ZFLNCT10124	NM_001030244	ENSDARG00000116150
ZFLNCT09788	AL844197	ENSDARG00000056427		ZFLNCT10394	CT573282	ENSDARG00000020595		ZFLNCT10422	BX601648	ENSDARG00000044820
ZFLNCT09818	BC165317	ENSDARG00000013670		ZFLNCT10425	NM_001327743	ENSDARG00000021539		ZFLNCT10456	BX323548	ENSDARG00000097491
ZFLNCT10040	CR383667	ENSDARG00000098361		ZFLNCT10557	CR931939	ENSDARG00000061000		ZFLNCT10462	CR847925	ENSDARG00000101613
ZFLNCT10112	CR559931	ENSDARG00000006963		ZFLNCT10656	BX569779	ENSDARG00000101877		ZFLNCT10556	CR931939	ENSDARG00000061000
ZFLNCT10137	XM_009295669	ENSDARG00000098304		ZFLNCT10664	NM_001309792	ENSDARG00000098666		ZFLNCT10619	CU464202	ENSDARG00000025421
ZFLNCT10397	CT573282	ENSDARG00000020595		ZFLNCT10699	XM_003199553	ENSDARG00000045265		ZFLNCT10646	XM_009306322	ENSDARG00000077608
ZFLNCT10402	XM_002663788	ENSDARG00000076451		ZFLNCT10788	AL935197	ENSDARG00000077124		ZFLNCT10658	CR293511	ENSDARG00000104470
ZFLNCT10530	XM_021479888	ENSDARG00000104989		ZFLNCT11203	XM_017358566	ENSDARG00000031588		ZFLNCT10861	CU459020	ENSDARG00000096505
ZFLNCT10568	AL845324	ENSDARG00000093703		ZFLNCT11320	XM_009306991	ENSDARG00000061778		ZFLNCT10894	BC098606	ENSDARG00000040110
ZFLNCT10593	XM_021479898	ENSDARG00000007824		ZFLNCT11429	XM_001344402	ENSDARG00000078166		ZFLNCT10904	BX000534	ENSDARG00000007467
ZFLNCT10599	CR762484	ENSDARG00000089489		ZFLNCT11787	CR559941	ENSDARG00000017696		ZFLNCT10947	BX510316	ENSDARG00000076913
ZFLNCT10615	AL929185	ENSDARG00000099903		ZFLNCT12106	CT573264	ENSDARG00000099468		ZFLNCT11758	CT025887	ENSDARG00000078026
ZFLNCT10626	BC095643	ENSDARG00000102883		ZFLNCT12108	BX005294	ENSDARG00000101338		ZFLNCT11924	CR786566	ENSDARG00000095283
ZFLNCT10672	CU459093	ENSDARG00000103831		ZFLNCT12127	FP236866	ENSDARG00000031496		ZFLNCT11928	CR376783	ENSDARG00000052856
ZFLNCT10764	CU467986	ENSDARG00000079486		ZFLNCT12158	XM_021481106	ENSDARG00000100596		ZFLNCT12730	BX088536	ENSDARG00000039966
ZFLNCT10780	XM_009306409	ENSDARG00000002956		ZFLNCT12227	NM_001312913	ENSDARG00000075014		ZFLNCT12744	CT997810	ENSDARG00000023988
ZFLNCT10871	BX571950	ENSDARG00000071573		ZFLNCT12736	XM_005169633	ENSDARG00000087417		ZFLNCT12795	BX000999	ENSDARG00000097394
ZFLNCT10934	NM_001004645	ENSDARG00000111263		ZFLNCT12801	CU571333	ENSDARG00000069945		ZFLNCT13653	AL935025	ENSDARG00000111409
ZFLNCT11057	XM_021472564	ENSDARG00000061020		ZFLNCT13184	BX088540	ENSDARG00000061165		ZFLNCT13806	CR855317	ENSDARG00000070575
ZFLNCT11070	XM_009306763	ENSDARG00000089581		ZFLNCT13211	XR_001795895	ENSDARG00000096951		ZFLNCT13909	XM_009292295	ENSDARG00000019753
ZFLNCT11389	BC065596	ENSDARG00000008502		ZFLNCT13439	NM_001305469	ENSDARG00000104117		ZFLNCT14004	CR848047	ENSDARG00000009018
ZFLNCT11402	CU104761	ENSDARG00000089920		ZFLNCT13670	BX470242	ENSDARG00000079613		ZFLNCT14377	BX855613	ENSDARG00000109821
ZFLNCT11465	NM_001365219	ENSDARG00000092199		ZFLNCT13747	XM_009292094	ENSDARG00000010411		ZFLNCT14540	CU463180	ENSDARG00000032553
ZFLNCT11554	NM_001014366	ENSDARG00000057148		ZFLNCT13756	XM_021466869	ENSDARG00000014825		ZFLNCT14919	AL590149	ENSDARG00000043135
ZFLNCT11562	XM_021480642	ENSDARG00000079840		ZFLNCT13759	NM_001113584	ENSDARG00000077176		ZFLNCT15028	BX465227	ENSDARG00000030357
ZFLNCT11681	XM_021480553	ENSDARG00000007885		ZFLNCT14249	AL935296	ENSDARG00000069995		ZFLNCT15048	BX511263	ENSDARG00000075397
ZFLNCT11724	BX855592	ENSDARG00000004643		ZFLNCT14440	BX005076	ENSDARG00000034165		ZFLNCT15497	AL953894	ENSDARG00000040917
ZFLNCT11751	AL929330	ENSDARG00000039347		ZFLNCT14545	FO082301	ENSDARG00000103746		ZFLNCT15697	BX664607	ENSDARG00000094946
ZFLNCT12121	BX088718	ENSDARG00000040463		ZFLNCT14566	BX294369	ENSDARG00000076889		ZFLNCT15736	CR759774	ENSDARG00000077911
ZFLNCT12149	CT009487	ENSDARG00000079009		ZFLNCT14615	CR387921	ENSDARG00000032256		ZFLNCT15757	CU896647	ENSDARG00000018904
ZFLNCT12196	AL954179	ENSDARG00000062795		ZFLNCT14628	CU464134	ENSDARG00000015998		ZFLNCT15786	CU302318	ENSDARG00000058246
ZFLNCT12511	XM_009291116	ENSDARG00000014914		ZFLNCT14711	BX005375	ENSDARG00000022944		ZFLNCT15833	BX663503	ENSDARG00000060927
ZFLNCT12604	XM_005169595	ENSDARG00000034344		ZFLNCT14948	BX649242	ENSDARG00000074839		ZFLNCT15948	XM_009293931	ENSDARG00000059363
ZFLNCT12616	CU151895	ENSDARG00000089917		ZFLNCT15049	XM_021467226	ENSDARG00000060380		ZFLNCT16027	CT583670	ENSDARG00000104563
ZFLNCT12651	CU302253	ENSDARG00000068586		ZFLNCT15152	CU464069	ENSDARG00000041449		ZFLNCT16166	CR925717	ENSDARG00000056450
ZFLNCT12731	CT956065	ENSDARG00000040190		ZFLNCT15277	CU462821	ENSDARG00000101661		ZFLNCT16496	BX957279	ENSDARG00000035957
ZFLNCT12761	CU929193	ENSDARG00000105261		ZFLNCT15286	AL928990	ENSDARG00000063457		ZFLNCT16690	NM_001044748	ENSDARG00000103095
ZFLNCT12785	BX248582	ENSDARG00000009402		ZFLNCT15303	BX470218	ENSDARG00000069515		ZFLNCT16701	CU856154	ENSDARG00000104478
ZFLNCT12797	XM_001921890	ENSDARG00000074544		ZFLNCT15349	AL929264	ENSDARG00000042188		ZFLNCT16727	CU929079	ENSDARG00000101521
ZFLNCT12825	XM_021466299	ENSDARG00000117419		ZFLNCT15681	XM_017351949	ENSDARG00000032103		ZFLNCT01090	CU693452	ENSDARG00000008333
ZFLNCT12848	BX088654	ENSDARG00000060308		ZFLNCT15746	BX936429	ENSDARG00000061159		ZFLNCT01151	CU468722	ENSDARG00000038258
ZFLNCT12850	NM_001309644	ENSDARG00000097102		ZFLNCT15993	CU628005	ENSDARG00000011870		ZFLNCT01221	BX470264	ENSDARG00000013613
ZFLNCT12922	CR450747	ENSDARG00000100086		ZFLNCT16033	BX004850	ENSDARG00000017809		ZFLNCT01292	NM_001193469	ENSDARG00000087277
ZFLNCT13017	CR848784	ENSDARG00000073872		ZFLNCT16094	CR450791	ENSDARG00000037427		ZFLNCT01307	FP236459	ENSDARG00000062427
ZFLNCT13057	BX572077	ENSDARG00000056835		ZFLNCT16222	CR626877	ENSDARG00000098689		ZFLNCT01347	BC059576	ENSDARG00000005593
ZFLNCT13310	XM_017351000	ENSDARG00000014891		ZFLNCT16499	BX119962	ENSDARG00000061713		ZFLNCT01661	FP015808	ENSDARG00000092137
ZFLNCT13323	BX072550	ENSDARG00000011113		ZFLNCT16502	BX957239	ENSDARG00000115892		ZFLNCT16779	BX248418	ENSDARG00000019747
ZFLNCT13325	XM_009291871	ENSDARG00000060723		ZFLNCT16511	BX293540	ENSDARG00000113560		ZFLNCT16814	XM_021468524	ENSDARG00000099252
ZFLNCT13379	CR853294	ENSDARG00000097679		ZFLNCT16673	CR356238	ENSDARG00000060830		ZFLNCT16841	BX942841	ENSDARG00000034693
ZFLNCT13636	CU693472	ENSDARG00000041363		ZFLNCT16687	XM_009294443	ENSDARG00000011146		ZFLNCT16888	BX248246	ENSDARG00000025091
ZFLNCT13698	XM_005157874	ENSDARG00000035308		ZFLNCT01159	BX120016	ENSDARG00000014190		ZFLNCT16911	BX255937	ENSDARG00000116399
ZFLNCT13720	CU468227	ENSDARG00000019658		ZFLNCT01170	XM_005163259	ENSDARG00000013858		ZFLNCT16918	BX571854	ENSDARG00000012071
ZFLNCT13799	XM_009292203	ENSDARG00000086056		ZFLNCT01203	CR385076	ENSDARG00000058473		ZFLNCT16981	BX248125	ENSDARG00000009142
ZFLNCT13861	XM_009292274	ENSDARG00000078523		ZFLNCT01617	BX323559	ENSDARG00000011998		ZFLNCT17094	BC059187	ENSDARG00000024844
ZFLNCT14137	CT027772	ENSDARG00000079752		ZFLNCT01778	BX324211	ENSDARG00000068143		ZFLNCT17198	BX000468	ENSDARG00000014013
ZFLNCT14272	CR392033	ENSDARG00000040123		ZFLNCT01820	BX005060	ENSDARG00000060041		ZFLNCT17592	CU463039	ENSDARG00000059058
ZFLNCT14347	CU694532	ENSDARG00000019717		ZFLNCT01906	CR926137	ENSDARG00000092810		ZFLNCT17745	CU459135	ENSDARG00000012593
ZFLNCT14736	BX511218	ENSDARG00000110108		ZFLNCT01966	XM_017357915	ENSDARG00000052419		ZFLNCT17750	MF095417	ENSDARG00000038728
ZFLNCT14810	XM_021473189	ENSDARG00000061169		ZFLNCT02015	CR931779	ENSDARG00000016302		ZFLNCT17766	CR354555	ENSDARG00000102730
ZFLNCT14888	BX950192	ENSDARG00000061294		ZFLNCT16912	BX255937	ENSDARG00000116399		ZFLNCT18056	BX465183	ENSDARG00000098766
ZFLNCT14950	CR382330	ENSDARG00000070673		ZFLNCT16929	BC071528	ENSDARG00000011000		ZFLNCT18277	XM_002666075	ENSDARG00000086551
ZFLNCT15129	CU695194	ENSDARG00000020077		ZFLNCT16953	BX511009	ENSDARG00000043410		ZFLNCT18302	XM_003200909	ENSDARG00000090747
ZFLNCT15181	BC067594	ENSDARG00000036239		ZFLNCT17002	BX088688	ENSDARG00000011703		ZFLNCT18409	BX322657	ENSDARG00000101044
ZFLNCT15287	XM_017352001	ENSDARG00000094590		ZFLNCT17006	CU693368	ENSDARG00000040005		ZFLNCT19525	BX571850	ENSDARG00000055893
ZFLNCT15364	BX470181	ENSDARG00000111166		ZFLNCT17052	XM_009301466	ENSDARG00000003977		ZFLNCT19536	AL845357	ENSDARG00000076964
ZFLNCT15745	BX936429	ENSDARG00000061159		ZFLNCT17071	BX284625	ENSDARG00000042341		ZFLNCT19554	NM_001327745	ENSDARG00000078654
ZFLNCT15785	BX908751	ENSDARG00000021462		ZFLNCT17577	CR931814	ENSDARG00000099930		ZFLNCT19799	FP015919	ENSDARG00000098803
ZFLNCT16062	BX927188	ENSDARG00000001015		ZFLNCT17705	CT027677	ENSDARG00000115473		ZFLNCT20024	CT573369	ENSDARG00000071774
ZFLNCT16615	XM_005159706	ENSDARG00000035821		ZFLNCT17838	XM_005161102	ENSDARG00000042232		ZFLNCT02207	BX908804	ENSDARG00000110879
ZFLNCT01316	XM_005163345	ENSDARG00000015901		ZFLNCT18005	XM_009295291	ENSDARG00000007184		ZFLNCT02291	CU929142	ENSDARG00000099235
ZFLNCT01426	NM_001029966	ENSDARG00000056475		ZFLNCT18014	BX510932	ENSDARG00000069467		ZFLNCT02438	CR855865	ENSDARG00000070735
ZFLNCT01513	BX649522	ENSDARG00000038894		ZFLNCT18044	CR354383	ENSDARG00000077938		ZFLNCT02615	BX649491	ENSDARG00000070522
ZFLNCT01832	CU929150	ENSDARG00000086647		ZFLNCT18224	CU302322	ENSDARG00000069017		ZFLNCT03083	CU570691	ENSDARG00000059567
ZFLNCT01889	XM_005163563	ENSDARG00000012801		ZFLNCT18275	XM_005173902	ENSDARG00000033046		ZFLNCT03478	CT025936	ENSDARG00000102464
ZFLNCT01917	XM_003197950	ENSDARG00000078022		ZFLNCT18335	CU539055	ENSDARG00000078686		ZFLNCT03492	FQ311921	ENSDARG00000088181
ZFLNCT01935	BX677667	ENSDARG00000099938		ZFLNCT18338	XM_009295768	ENSDARG00000091131		ZFLNCT03673	CT573075	ENSDARG00000078745
ZFLNCT01937	BX000489	ENSDARG00000103852		ZFLNCT18467	CU855875	ENSDARG00000074851		ZFLNCT03693	CR786571	ENSDARG00000109403
ZFLNCT01963	XM_005170792	ENSDARG00000099376		ZFLNCT18604	BX649485	ENSDARG00000017798		ZFLNCT03842	BX890545	ENSDARG00000006766
ZFLNCT02093	AM941345	ENSDARG00000079030		ZFLNCT18927	BX927348	ENSDARG00000096189		ZFLNCT03902	XM_005164819	ENSDARG00000001953
ZFLNCT16901	BX901920	ENSDARG00000043497		ZFLNCT19216	BC059185	ENSDARG00000002659		ZFLNCT04304	CR847504	ENSDARG00000102904
ZFLNCT16982	BC064285	ENSDARG00000043257		ZFLNCT19317	BC165760	ENSDARG00000062096		ZFLNCT04619	XM_005168083	ENSDARG00000063197
ZFLNCT17267	BX569784	ENSDARG00000029587		ZFLNCT19339	CR788311	ENSDARG00000074702		ZFLNCT04971	BC154808	ENSDARG00000105278
ZFLNCT17377	XM_009294957	ENSDARG00000087180		ZFLNCT19467	XM_005162261	ENSDARG00000079307		ZFLNCT05245	BX548073	ENSDARG00000114691
ZFLNCT17490	XM_021468712	ENSDARG00000019601		ZFLNCT19491	CR387931	ENSDARG00000018179		ZFLNCT05370	CR753899	ENSDARG00000093750
ZFLNCT17561	CU682359	ENSDARG00000057352		ZFLNCT19625	AL807818	ENSDARG00000075172		ZFLNCT05397	BX255908	ENSDARG00000007944
ZFLNCT17586	XR_002456177	ENSDARG00000100209		ZFLNCT19747	CR450830	ENSDARG00000101619		ZFLNCT06195	FP236538	ENSDARG00000096908
ZFLNCT17587	CU856543	ENSDARG00000008218		ZFLNCT19827	CU856236	ENSDARG00000035771		ZFLNCT06210	XM_017356435	ENSDARG00000041072
ZFLNCT17588	XM_005170230	ENSDARG00000078095		ZFLNCT20176	CR753885	ENSDARG00000032272		ZFLNCT06239	BX950188	ENSDARG00000070792
ZFLNCT17606	XM_005173843	ENSDARG00000075301		ZFLNCT02473	AL929222	ENSDARG00000079366		ZFLNCT06506	CU929413	ENSDARG00000018825
ZFLNCT17609	XM_017352776	ENSDARG00000102477		ZFLNCT02488	BX682558	ENSDARG00000101975		ZFLNCT06524	XM_021477323	ENSDARG00000098824
ZFLNCT17769	CR354555	ENSDARG00000102730		ZFLNCT02554	BC050961	ENSDARG00000055510		ZFLNCT06654	BX005156	ENSDARG00000093835
ZFLNCT17777	NM_001328566	ENSDARG00000052903		ZFLNCT02702	BX571714	ENSDARG00000027182		ZFLNCT06772	CU467822	ENSDARG00000003203
ZFLNCT17778	BX005379	ENSDARG00000017490		ZFLNCT02795	CR388062	ENSDARG00000059768		ZFLNCT06924	AL954715	ENSDARG00000105562
ZFLNCT18301	XM_003200909	ENSDARG00000090747		ZFLNCT02839	BX294380	ENSDARG00000034473		ZFLNCT07154	XM_021477553	ENSDARG00000033042
ZFLNCT18346	CU570875	ENSDARG00000088584		ZFLNCT02976	CT573495	ENSDARG00000010727		ZFLNCT07290	CR376774	ENSDARG00000044812
ZFLNCT18575	BX539307	ENSDARG00000078476		ZFLNCT02991	CU302192	ENSDARG00000042338		ZFLNCT07738	CU928118	ENSDARG00000005916
ZFLNCT18580	BX324213	ENSDARG00000014171		ZFLNCT03007	XM_005164328	ENSDARG00000004796		ZFLNCT07772	CR450789	ENSDARG00000074746
ZFLNCT18614	CU463033	ENSDARG00000079296		ZFLNCT03046	XM_003198185	ENSDARG00000088258		ZFLNCT07883	XM_005166901	ENSDARG00000069298
ZFLNCT19116	XM_009296546	ENSDARG00000015025		ZFLNCT03057	AL772300	ENSDARG00000035952		ZFLNCT08035	BX324132	ENSDARG00000042807
ZFLNCT19117	CU927920	ENSDARG00000101583		ZFLNCT03115	XM_021474807	ENSDARG00000099260		ZFLNCT08046	BC165938	ENSDARG00000011553
ZFLNCT19156	CR847526	ENSDARG00000090634		ZFLNCT03333	CU468826	ENSDARG00000059043		ZFLNCT08312	CU695141	ENSDARG00000007323
ZFLNCT19403	AL772391	ENSDARG00000116129		ZFLNCT03787	BX255893	ENSDARG00000027249		ZFLNCT08476	XM_021478537	ENSDARG00000076747
ZFLNCT19411	CR388207	ENSDARG00000077875		ZFLNCT04318	CR293500	ENSDARG00000100647		ZFLNCT08552	XM_005167418	ENSDARG00000001549
ZFLNCT20016	NM_001353350	ENSDARG00000104295		ZFLNCT04900	CR812469	ENSDARG00000112180		ZFLNCT08605	CT027789	ENSDARG00000078582
ZFLNCT20038	BX571690	ENSDARG00000090230		ZFLNCT04930	CR391924	ENSDARG00000068503		ZFLNCT08709	BX510646	ENSDARG00000003257
ZFLNCT02247	FQ311879	ENSDARG00000098843		ZFLNCT04967	BX664747	ENSDARG00000020621		ZFLNCT08808	XM_021478910	ENSDARG00000109273
ZFLNCT02325	XM_021469271	ENSDARG00000100232		ZFLNCT04970	BC150231	ENSDARG00000013500		ZFLNCT09034	CT030044	ENSDARG00000020618
ZFLNCT02388	CR387933	ENSDARG00000057910		ZFLNCT05045	NM_001004667	ENSDARG00000017320		ZFLNCT09094	CR759841	ENSDARG00000069289
ZFLNCT02562	XR_002457713	ENSDARG00000097189		ZFLNCT05048	BX284646	ENSDARG00000061243		ZFLNCT09206	BX005108	ENSDARG00000010300
ZFLNCT02791	BX649288	ENSDARG00000059773		ZFLNCT05220	BC059198	ENSDARG00000027109		ZFLNCT09210	CU929427	ENSDARG00000078266
ZFLNCT02977	BX547935	ENSDARG00000078222		ZFLNCT05226	NM_001100039	ENSDARG00000067729
ZFLNCT03036	CT583687	ENSDARG00000078428		ZFLNCT05232	CR735112	ENSDARG00000116074
ZFLNCT03089	CU693479	ENSDARG00000043795		ZFLNCT05328	BX465834	ENSDARG00000009418
ZFLNCT03368	XM_021475417	ENSDARG00000015931		ZFLNCT05428	BX640535	ENSDARG00000109632
ZFLNCT03677	AL929504	ENSDARG00000022550		ZFLNCT05537	BC153493	ENSDARG00000074246
ZFLNCT03729	XM_009300262	ENSDARG00000032919		ZFLNCT05565	CU856347	ENSDARG00000052148
ZFLNCT03814	XM_017355007	ENSDARG00000045560		ZFLNCT05577	BX897741	ENSDARG00000019752
ZFLNCT03930	XM_017355517	ENSDARG00000087714		ZFLNCT05701	CU659674	ENSDARG00000104188
ZFLNCT04135	CR356223	ENSDARG00000093865		ZFLNCT05718	CU855799	ENSDARG00000114823
ZFLNCT04143	BX649521	ENSDARG00000105161		ZFLNCT05773	BX004819	ENSDARG00000111493
ZFLNCT04189	BX640584	ENSDARG00000105306		ZFLNCT05888	BX548046	ENSDARG00000090156
ZFLNCT04264	BX649620	ENSDARG00000101374		ZFLNCT06135	CR847898	ENSDARG00000009677
ZFLNCT04312	BX548011	ENSDARG00000098189		ZFLNCT06162	BX664614	ENSDARG00000017617
ZFLNCT04615	CU914160	ENSDARG00000016594		ZFLNCT06173	CU570976	ENSDARG00000056414
ZFLNCT04664	NM_001017858	ENSDARG00000039887		ZFLNCT06194	XM_001334637	ENSDARG00000004105
ZFLNCT04743	BX088694	ENSDARG00000109516		ZFLNCT06666	BX323566	ENSDARG00000052482
ZFLNCT04883	BX927203	ENSDARG00000003281		ZFLNCT06691	BX511131	ENSDARG00000004658
ZFLNCT04917	CR762398	ENSDARG00000062326		ZFLNCT06700	CT583723	ENSDARG00000104730
ZFLNCT04988	XM_021476084	ENSDARG00000020024		ZFLNCT06967	CR848032	ENSDARG00000091614
ZFLNCT05111	CR855258	ENSDARG00000041723		ZFLNCT07015	CR392043	ENSDARG00000053480
ZFLNCT05151	XM_005165292	ENSDARG00000035325		ZFLNCT07025	CU458999	ENSDARG00000075158
ZFLNCT05159	BX927261	ENSDARG00000117103		ZFLNCT07103	XM_001922501	ENSDARG00000074498
ZFLNCT05165	XM_021476126	ENSDARG00000012219		ZFLNCT07299	CR354588	ENSDARG00000052063
ZFLNCT05203	XM_005165278	ENSDARG00000033614		ZFLNCT07301	CR381676	ENSDARG00000059672
ZFLNCT05331	NM_001080029	ENSDARG00000052690		ZFLNCT07305	CR318655	ENSDARG00000003021
ZFLNCT05424	CU929418	ENSDARG00000112032		ZFLNCT07407	XM_009303573	ENSDARG00000114562
ZFLNCT05510	XM_009301915	ENSDARG00000059549		ZFLNCT07912	AL844185	ENSDARG00000074387
ZFLNCT05608	XR_002458727	ENSDARG00000059459		ZFLNCT07932	XM_005166938	ENSDARG00000043185
ZFLNCT05627	XM_017356170	ENSDARG00000037121		ZFLNCT07960	BX927144	ENSDARG00000055331
ZFLNCT05656	XM_009302042	ENSDARG00000051953		ZFLNCT08053	XM_021478446	ENSDARG00000097877
ZFLNCT05887	NM_001326362	ENSDARG00000090156		ZFLNCT08138	XM_021478331	ENSDARG00000068415
ZFLNCT06046	CR626864	ENSDARG00000111474		ZFLNCT08504	FP102120	ENSDARG00000070272
ZFLNCT06050	BX928750	ENSDARG00000112631		ZFLNCT08614	BX539345	ENSDARG00000004771
ZFLNCT06179	XM_001331885	ENSDARG00000053708		ZFLNCT09309	FP102517	ENSDARG00000060482
ZFLNCT06183	XM_005166277	ENSDARG00000034409		ZFLNCT09323	FP102032	ENSDARG00000032997
ZFLNCT06264	BX324166	ENSDARG00000044332
ZFLNCT06294	BC079502	ENSDARG00000110370
ZFLNCT06417	CR788236	ENSDARG00000086490
ZFLNCT06469	BX571978	ENSDARG00000020979
ZFLNCT06590	XM_021478082	ENSDARG00000102296
ZFLNCT06984	BX005056	ENSDARG00000062165
ZFLNCT07041	BX571811	ENSDARG00000093796
ZFLNCT07052	CR927368	ENSDARG00000110519
ZFLNCT07208	BX322787	ENSDARG00000075083
ZFLNCT07346	XM_009303486	ENSDARG00000051915
ZFLNCT07347	CR392345	ENSDARG00000043010
ZFLNCT07381	CR848055	ENSDARG00000100518
ZFLNCT07488	XM_021478054	ENSDARG00000073741
ZFLNCT07492	XM_017357133	ENSDARG00000078615
ZFLNCT07735	FQ377654	ENSDARG00000101205
ZFLNCT07740	CR356245	ENSDARG00000078066
ZFLNCT08155	CR450763	ENSDARG00000101293
ZFLNCT08244	BX942815	ENSDARG00000101695
ZFLNCT08270	XM_009304180	ENSDARG00000034229
ZFLNCT08294	BX005065	ENSDARG00000060124
ZFLNCT08329	NM_001126457	ENSDARG00000004757
ZFLNCT08471	XM_017357569	ENSDARG00000110298
ZFLNCT08573	XM_009304451	ENSDARG00000104119
ZFLNCT08694	XM_001920924	ENSDARG00000024694
ZFLNCT08856	CT867952	ENSDARG00000109299
ZFLNCT08883	CR391949	ENSDARG00000019223
ZFLNCT08907	CR392351	ENSDARG00000043566
ZFLNCT09006	XR_002459523	ENSDARG00000056138
ZFLNCT09040	XM_017357832	ENSDARG00000055857
ZFLNCT09112	BX664716	ENSDARG00000040777
ZFLNCT09202	BX005364	ENSDARG00000003544

## Sheet: 9 Morning_lncRNAs
Supplementary Table 9: Promoter analysis of pineal gland morning lncRNAs with Matlab program and Find Individual Motif Occurrences (FIMO) tool.
Ebox (Matlab)							Ebox (FIMO)
Sequence Name	Has Ebox?					Sequence Name	Strand	Start	End	p-value	q-value	Matched Sequence
ENSDARG00000004643	1					ENSDARG00000062795	+	2	7	0.000195	1	CACGTG
ENSDARG00000002956	1					ENSDARG00000039887	+	44	49	0.000195	1	CACGTG
ENSDARG00000001015	1					ENSDARG00000088584	+	279	284	0.000195	1	CACGTG
ENSDARG00000003544	1					ENSDARG00000034229	+	286	291	0.000195	1	CACGTG
ENSDARG00000003281	1					ENSDARG00000012801	+	314	319	0.000195	1	CACGTG
ENSDARG00000006963	1					ENSDARG00000043497	+	348	353	0.000195	1	CACGTG
ENSDARG00000004757	1					ENSDARG00000086490	+	392	397	0.000195	1	CACGTG
ENSDARG00000007885	1					ENSDARG00000009402	+	440	445	0.000195	1	CACGTG
ENSDARG00000008218	1					ENSDARG00000060308	+	444	449	0.000195	1	CACGTG
ENSDARG00000008068	1					ENSDARG00000090156	+	458	463	0.000195	1	CACGTG
ENSDARG00000007824	1					ENSDARG00000079752	+	490	495	0.000195	1	CACGTG
ENSDARG00000009402	1					ENSDARG00000100518	+	540	545	0.000195	1	CACGTG
ENSDARG00000008502	1					ENSDARG00000040463	+	550	555	0.000195	1	CACGTG
ENSDARG00000011113	1					ENSDARG00000056929	+	575	580	0.000195	1	CACGTG
ENSDARG00000012574	1					ENSDARG00000043795	+	766	771	0.000195	1	CACGTG
ENSDARG00000012219	1					ENSDARG00000098843	+	769	774	0.000195	1	CACGTG
ENSDARG00000015025	1					ENSDARG00000037121	+	880	885	0.000195	1	CACGTG
ENSDARG00000014914	1					ENSDARG00000098361	+	882	887	0.000195	1	CACGTG
ENSDARG00000015901	1					ENSDARG00000004643	+	886	891	0.000195	1	CACGTG
ENSDARG00000013670	1					ENSDARG00000089920	+	902	907	0.000195	1	CACGTG
ENSDARG00000012801	1					ENSDARG00000002956	+	951	956	0.000195	1	CACGTG
ENSDARG00000014891	1					ENSDARG00000100086	+	1086	1091	0.000195	1	CACGTG
ENSDARG00000014171	1					ENSDARG00000057352	+	1202	1207	0.000195	1	CACGTG
ENSDARG00000015931	1					ENSDARG00000077875	+	1507	1512	0.000195	1	CACGTG
ENSDARG00000035821	1					ENSDARG00000112631	+	1520	1525	0.000195	1	CACGTG
ENSDARG00000034229	1					ENSDARG00000078428	+	1605	1610	0.000195	1	CACGTG
ENSDARG00000020979	1					ENSDARG00000086056	+	1644	1649	0.000195	1	CACGTG
ENSDARG00000035308	1					ENSDARG00000097102	+	1930	1935	0.000195	1	CACGTG
ENSDARG00000036239	1					ENSDARG00000078476	+	2001	2006	0.000195	1	CACGTG
ENSDARG00000037121	1					ENSDARG00000041363	+	2015	2020	0.000195	1	CACGTG
ENSDARG00000019717	1					ENSDARG00000096599	+	2062	2067	0.000195	1	CACGTG
ENSDARG00000021462	1					ENSDARG00000070673	+	2071	2076	0.000195	1	CACGTG
ENSDARG00000024694	1					ENSDARG00000034409	+	2072	2077	0.000195	1	CACGTG
ENSDARG00000016594	1					ENSDARG00000098189	+	2077	2082	0.000195	1	CACGTG
ENSDARG00000017490	1					ENSDARG00000052690	+	2107	2112	0.000195	1	CACGTG
ENSDARG00000032919	1					ENSDARG00000078615	+	2415	2420	0.000195	1	CACGTG
ENSDARG00000034409	1					ENSDARG00000103852	+	2835	2840	0.000195	1	CACGTG
ENSDARG00000022550	1					ENSDARG00000075301	+	2897	2902	0.000195	1	CACGTG
ENSDARG00000033614	1					ENSDARG00000110108	+	2991	2996	0.000195	1	CACGTG
ENSDARG00000034344	1					ENSDARG00000103831	+	3062	3067	0.000195	1	CACGTG
ENSDARG00000020077	1					ENSDARG00000007824	+	3078	3083	0.000195	1	CACGTG
ENSDARG00000019521	1					ENSDARG00000035821	+	3311	3316	0.000195	1	CACGTG
ENSDARG00000020595	1					ENSDARG00000036239	+	3326	3331	0.000195	1	CACGTG
ENSDARG00000020024	1					ENSDARG00000100209	+	3330	3335	0.000195	1	CACGTG
ENSDARG00000019658	1					ENSDARG00000079296	+	3447	3452	0.000195	1	CACGTG
ENSDARG00000035325	1					ENSDARG00000079009	+	3486	3491	0.000195	1	CACGTG
ENSDARG00000019223	1					ENSDARG00000061169	+	3491	3496	0.000195	1	CACGTG
ENSDARG00000029587	1					ENSDARG00000034344	+	3505	3510	0.000195	1	CACGTG
ENSDARG00000019601	1					ENSDARG00000079840	+	3570	3575	0.000195	1	CACGTG
ENSDARG00000061294	1					ENSDARG00000055857	+	3588	3593	0.000195	1	CACGTG
ENSDARG00000059773	1					ENSDARG00000117103	+	3632	3637	0.000195	1	CACGTG
ENSDARG00000060124	1					ENSDARG00000086647	+	3764	3769	0.000195	1	CACGTG
ENSDARG00000053708	1					ENSDARG00000076451	+	3811	3816	0.000195	1	CACGTG
ENSDARG00000038894	1					ENSDARG00000116129	+	3885	3890	0.000195	1	CACGTG
ENSDARG00000062326	1					ENSDARG00000068586	+	3955	3960	0.000195	1	CACGTG
ENSDARG00000040463	1					ENSDARG00000044254	+	4014	4019	0.000195	1	CACGTG
ENSDARG00000039347	1					ENSDARG00000059773	+	4081	4086	0.000195	1	CACGTG
ENSDARG00000056138	1					ENSDARG00000101293	+	4084	4089	0.000195	1	CACGTG
ENSDARG00000069333	1					ENSDARG00000075083	+	4103	4108	0.000195	1	CACGTG
ENSDARG00000061020	1					ENSDARG00000008068	+	4202	4207	0.000195	1	CACGTG
ENSDARG00000041723	1					ENSDARG00000007885	+	4408	4413	0.000195	1	CACGTG
ENSDARG00000056835	1					ENSDARG00000020979	+	4518	4523	0.000195	1	CACGTG
ENSDARG00000063161	1					ENSDARG00000013670	+	4611	4616	0.000195	1	CACGTG
ENSDARG00000061169	1					ENSDARG00000040123	+	4657	4662	0.000195	1	CACGTG
ENSDARG00000052903	1					ENSDARG00000052903	+	4665	4670	0.000195	1	CACGTG
ENSDARG00000039887	1					ENSDARG00000111166	+	4702	4707	0.000195	1	CACGTG
ENSDARG00000073741	1					ENSDARG00000008502	+	4775	4780	0.000195	1	CACGTG
ENSDARG00000071573	1					ENSDARG00000053708	+	4778	4783	0.000195	1	CACGTG
ENSDARG00000045560	1					ENSDARG00000100232	+	4902	4907	0.000195	1	CACGTG
ENSDARG00000056427	1					ENSDARG00000040777	+	4926	4931	0.000195	1	CACGTG
ENSDARG00000051915	1					ENSDARG00000056475	+	4928	4933	0.000195	1	CACGTG
ENSDARG00000043566	1					ENSDARG00000020595	+	13	18	0.000441	1	AACGTG
ENSDARG00000040123	1					ENSDARG00000038894	+	17	22	0.000441	1	AACGTG
ENSDARG00000051953	1					ENSDARG00000105306	+	35	40	0.000441	1	AACGTG
ENSDARG00000056475	1					ENSDARG00000115275	+	83	88	0.000441	1	AACGTG
ENSDARG00000041363	1					ENSDARG00000057456	+	85	90	0.000441	1	AACGTG
ENSDARG00000043497	1					ENSDARG00000078222	+	124	129	0.000441	1	AACGTG
ENSDARG00000057148	1					ENSDARG00000059549	+	186	191	0.000441	1	AACGTG
ENSDARG00000069640	1					ENSDARG00000020024	+	194	199	0.000441	1	AACGTG
ENSDARG00000056929	1					ENSDARG00000061159	+	205	210	0.000441	1	AACGTG
ENSDARG00000057910	1					ENSDARG00000006963	+	344	349	0.000441	1	AACGTG
ENSDARG00000059549	1					ENSDARG00000057910	+	348	353	0.000441	1	AACGTG
ENSDARG00000062795	1					ENSDARG00000079486	+	369	374	0.000441	1	AACGTG
ENSDARG00000060723	1					ENSDARG00000093703	+	541	546	0.000441	1	AACGTG
ENSDARG00000061159	1					ENSDARG00000112032	+	563	568	0.000441	1	AACGTG
ENSDARG00000042988	1					ENSDARG00000101695	+	703	708	0.000441	1	AACGTG
ENSDARG00000055857	1					ENSDARG00000090634	+	804	809	0.000441	1	AACGTG
ENSDARG00000070673	1					ENSDARG00000102883	+	842	847	0.000441	1	AACGTG
ENSDARG00000057456	1					ENSDARG00000051953	+	853	858	0.000441	1	AACGTG
ENSDARG00000057352	1					ENSDARG00000022550	+	874	879	0.000441	1	AACGTG
ENSDARG00000040190	1					ENSDARG00000079030	+	921	926	0.000441	1	AACGTG
ENSDARG00000062165	1					ENSDARG00000029587	+	970	975	0.000441	1	AACGTG
ENSDARG00000059459	1					ENSDARG00000019658	+	971	976	0.000441	1	AACGTG
ENSDARG00000037455	1					ENSDARG00000109516	+	1050	1055	0.000441	1	AACGTG
ENSDARG00000043795	1					ENSDARG00000044332	+	1051	1056	0.000441	1	AACGTG
ENSDARG00000060308	1					ENSDARG00000043257	+	1178	1183	0.000441	1	AACGTG
ENSDARG00000074544	1					ENSDARG00000063161	+	1220	1225	0.000441	1	AACGTG
ENSDARG00000044332	1					ENSDARG00000078022	+	1509	1514	0.000441	1	AACGTG
ENSDARG00000040777	1					ENSDARG00000078066	+	1555	1560	0.000441	1	AACGTG
ENSDARG00000068586	1					ENSDARG00000015025	+	1582	1587	0.000441	1	AACGTG
ENSDARG00000043257	1					ENSDARG00000060124	+	1650	1655	0.000441	1	AACGTG
ENSDARG00000052690	1					ENSDARG00000043010	+	1783	1788	0.000441	1	AACGTG
ENSDARG00000043010	1					ENSDARG00000062326	+	1834	1839	0.000441	1	AACGTG
ENSDARG00000044254	1					ENSDARG00000111263	+	1983	1988	0.000441	1	AACGTG
ENSDARG00000073872	1					ENSDARG00000087180	+	2254	2259	0.000441	1	AACGTG
ENSDARG00000099938	1					ENSDARG00000051915	+	2422	2427	0.000441	1	AACGTG
ENSDARG00000110108	1					ENSDARG00000056138	+	2435	2440	0.000441	1	AACGTG
ENSDARG00000094590	1					ENSDARG00000003281	+	2514	2519	0.000441	1	AACGTG
ENSDARG00000079009	1					ENSDARG00000001015	+	2581	2586	0.000441	1	AACGTG
ENSDARG00000093865	1					ENSDARG00000105261	+	2739	2744	0.000441	1	AACGTG
ENSDARG00000075301	1					ENSDARG00000087714	+	2839	2844	0.000441	1	AACGTG
ENSDARG00000101205	1					ENSDARG00000094590	+	3246	3251	0.000441	1	AACGTG
ENSDARG00000102296	1					ENSDARG00000019717	+	3262	3267	0.000441	1	AACGTG
ENSDARG00000079752	1					ENSDARG00000114219	+	3476	3481	0.000441	1	AACGTG
ENSDARG00000114219	1					ENSDARG00000105161	+	3477	3482	0.000441	1	AACGTG
ENSDARG00000100209	1					ENSDARG00000011113	+	3581	3586	0.000441	1	AACGTG
ENSDARG00000093796	1					ENSDARG00000097679	+	3697	3702	0.000441	1	AACGTG
ENSDARG00000099903	1					ENSDARG00000078523	+	3717	3722	0.000441	1	AACGTG
ENSDARG00000075083	1					ENSDARG00000110370	+	3831	3836	0.000441	1	AACGTG
ENSDARG00000099376	1					ENSDARG00000069333	+	3961	3966	0.000441	1	AACGTG
ENSDARG00000098361	1					ENSDARG00000004757	+	3967	3972	0.000441	1	AACGTG
ENSDARG00000090747	1					ENSDARG00000014171	+	4010	4015	0.000441	1	AACGTG
ENSDARG00000089917	1					ENSDARG00000057148	+	4057	4062	0.000441	1	AACGTG
ENSDARG00000110370	1					ENSDARG00000109299	+	4288	4293	0.000441	1	AACGTG
ENSDARG00000087180	1					ENSDARG00000020077	+	4400	4405	0.000441	1	AACGTG
ENSDARG00000102883	1					ENSDARG00000003544	+	4936	4941	0.000441	1	AACGTG
ENSDARG00000097189	1					ENSDARG00000056427	+	556	561	0.000599	1	CGCGTG
ENSDARG00000101583	1					ENSDARG00000117419	+	606	611	0.000599	1	CGCGTG
ENSDARG00000100086	1					ENSDARG00000074544	+	672	677	0.000599	1	CGCGTG
ENSDARG00000078476	1					ENSDARG00000014891	+	765	770	0.000599	1	CGCGTG
ENSDARG00000078095	1					ENSDARG00000015901	+	801	806	0.000599	1	CGCGTG
ENSDARG00000117103	1					ENSDARG00000037455	+	1236	1241	0.000599	1	CGCGTG
ENSDARG00000111474	1					ENSDARG00000019521	+	1747	1752	0.000599	1	CGCGTG
ENSDARG00000109516	1					ENSDARG00000016594	+	2225	2230	0.000599	1	CGCGTG
ENSDARG00000092199	1					ENSDARG00000090230	+	2299	2304	0.000599	1	CGCGTG
ENSDARG00000098304	1					ENSDARG00000111474	+	2920	2925	0.000599	1	CGCGTG
ENSDARG00000093703	1					ENSDARG00000014914	+	4171	4176	0.000599	1	CGCGTG
ENSDARG00000111263	1					ENSDARG00000008218	+	4519	4524	0.000599	1	CGCGTG
ENSDARG00000097102	1					ENSDARG00000101205	+	4794	4799	0.000599	1	CGCGTG
ENSDARG00000111166	1					ENSDARG00000015931	+	4949	4954	0.000599	1	CGCGTG
ENSDARG00000098843	1					ENSDARG00000040190	+	4968	4973	0.000599	1	CGCGTG
ENSDARG00000105306	1					ENSDARG00000017490	+	795	800	0.0008	1	AGCGTG
ENSDARG00000076451	1					ENSDARG00000060723	+	1556	1561	0.0008	1	AGCGTG
ENSDARG00000110298	1					ENSDARG00000089489	+	1558	1563	0.0008	1	AGCGTG
ENSDARG00000079030	1					ENSDARG00000098304	+	2113	2118	0.0008	1	AGCGTG
ENSDARG00000090634	1					ENSDARG00000110519	+	2200	2205	0.0008	1	AGCGTG
ENSDARG00000079486	1					ENSDARG00000042988	+	2670	2675	0.0008	1	AGCGTG
ENSDARG00000089489	1					ENSDARG00000099903	+	2870	2875	0.0008	1	AGCGTG
ENSDARG00000102730	1					ENSDARG00000012574	+	3061	3066	0.0008	1	AGCGTG
ENSDARG00000086647	1					ENSDARG00000102477	+	4981	4986	0.0008	1	AGCGTG
ENSDARG00000101293	1					ENSDARG00000092199	+	156	161	0.00114	1	CTCGTG
ENSDARG00000077875	1					ENSDARG00000104119	+	877	882	0.00114	1	CCCGTG
ENSDARG00000078066	1					ENSDARG00000035308	+	2552	2557	0.00114	1	CTCGTG
ENSDARG00000101374	1					ENSDARG00000012219	+	2694	2699	0.00114	1	CTCGTG
ENSDARG00000078022	1					ENSDARG00000032919	+	2770	2775	0.00114	1	CTCGTG
ENSDARG00000086490	1					ENSDARG00000019601	+	2815	2820	0.00114	1	CCCGTG
ENSDARG00000116129	1					ENSDARG00000102296	+	2818	2823	0.00114	1	CCCGTG
ENSDARG00000110519	1					ENSDARG00000089917	+	2892	2897	0.00114	1	CCCGTG
ENSDARG00000105161	1					ENSDARG00000073872	+	3069	3074	0.00114	1	CCCGTG
ENSDARG00000104295	1					ENSDARG00000093865	+	4547	4552	0.00114	1	CTCGTG
ENSDARG00000104119	1					ENSDARG00000101374	+	4779	4784	0.00114	1	CCCGTG
ENSDARG00000088584	1					ENSDARG00000110298	+	4960	4965	0.00114	1	CCCGTG
ENSDARG00000087714	1					ENSDARG00000069640	+	4978	4983	0.00114	1	CTCGTG
ENSDARG00000103831	1					ENSDARG00000021462	+	128	133	0.00157	1	GACGTG
ENSDARG00000104989	1					ENSDARG00000043566	+	435	440	0.00157	1	TACGTG
ENSDARG00000109299	1					ENSDARG00000099938	+	628	633	0.00157	1	TACGTG
ENSDARG00000079296	1					ENSDARG00000061294	+	1389	1394	0.00157	1	GACGTG
ENSDARG00000097679	1					ENSDARG00000101583	+	1482	1487	0.00157	1	GACGTG
ENSDARG00000078222	1					ENSDARG00000039347	+	1907	1912	0.00157	1	TACGTG
ENSDARG00000079840	1					ENSDARG00000090747	+	2531	2536	0.00157	1	GACGTG
ENSDARG00000089920	1					ENSDARG00000041723	+	2975	2980	0.00157	1	TACGTG
ENSDARG00000115275	1					ENSDARG00000078095	+	3475	3480	0.00157	1	GACGTG
ENSDARG00000102477	1					ENSDARG00000093796	+	3811	3816	0.00157	1	GACGTG
ENSDARG00000105261	1					ENSDARG00000019223	+	4159	4164	0.00157	1	GACGTG
ENSDARG00000100232	1					ENSDARG00000099376	+	4656	4661	0.00157	1	GACGTG
ENSDARG00000078523	1					ENSDARG00000097189	+	581	586	0.00211	1	CACGAG
ENSDARG00000112631	1					ENSDARG00000102730	+	905	910	0.00211	1	CACGAG
ENSDARG00000112032	1					ENSDARG00000045560	+	1328	1333	0.00211	1	CACGAG
ENSDARG00000089581	1					ENSDARG00000024694	+	3569	3574	0.00211	1	CACGAG
ENSDARG00000078428	1					ENSDARG00000061020	+	4227	4232	0.00211	1	CACGCG
ENSDARG00000090230	1					ENSDARG00000104989	+	4988	4993	0.00211	1	CACGCG
ENSDARG00000100518	1					ENSDARG00000059459	+	100	105	0.00342	1	CACATG
ENSDARG00000103852	1					ENSDARG00000073741	+	420	425	0.00342	1	CACGTT
ENSDARG00000090156	1					ENSDARG00000104295	+	587	592	0.00342	1	CACATG
ENSDARG00000101695	1					ENSDARG00000062165	+	803	808	0.00342	1	CACATG
ENSDARG00000086056	1
ENSDARG00000078615	1
ENSDARG00000098189	1
ENSDARG00000096599	1
ENSDARG00000117419	1

## Sheet: 10 Evening_lncRNAs
Supplementary Table 10: Promoter analysis of pineal gland evening lncRNAs with Matlab program and Find Individual Motif Occurrences (FIMO) tool.
Dbox (Matlab)							Dbox (FIMO)
Sequence Name	Has Dbox?					Sequence Name	Strand	Start	End	p-value	q-value	Matched Sequence
ENSDARG00000003631	1					ENSDARG00000002659	+	313	323	1.86e-06	0.53	TTATGTAATGT
ENSDARG00000003977	1					ENSDARG00000027249	+	2057	2067	6.6e-06	0.53	TTATGTAATGC
ENSDARG00000003021	0					ENSDARG00000042338	+	2828	2838	6.6e-06	0.53	TTATGTAATGC
ENSDARG00000003701	0					ENSDARG00000053480	+	4267	4277	6.6e-06	0.53	TTATGTAATGC
ENSDARG00000002659	1					ENSDARG00000061159	+	161	171	9.97e-06	0.53	TTATGTAATTT
ENSDARG00000002411	0					ENSDARG00000027497	+	2265	2275	9.97e-06	0.53	TTATGTAATTT
ENSDARG00000004658	1					ENSDARG00000115473	+	4035	4045	9.97e-06	0.53	TTATGTAATTT
ENSDARG00000007184	0					ENSDARG00000055510	+	1627	1637	1.16e-05	0.53	TTATGTAATGA
ENSDARG00000004771	0					ENSDARG00000063457	+	1337	1347	1.25e-05	0.53	TTATGTAATCC
ENSDARG00000004105	1					ENSDARG00000070272	+	3665	3675	1.32e-05	0.53	TTATGTAACCG
ENSDARG00000004796	0					ENSDARG00000042232	+	2164	2174	1.44e-05	0.53	TTATGTAATAA
ENSDARG00000011613	1					ENSDARG00000113418	+	3970	3980	1.44e-05	0.53	TTATGTAATAA
ENSDARG00000010727	1					ENSDARG00000116399	+	519	529	1.48e-05	0.53	TTATGTAACTA
ENSDARG00000009418	0					ENSDARG00000042188	+	4673	4683	1.68e-05	0.53	TTATGTAATGG
ENSDARG00000011000	0					ENSDARG00000018179	+	1115	1125	1.89e-05	0.53	TTACGTAACAG
ENSDARG00000011146	1					ENSDARG00000059768	+	3714	3724	1.93e-05	0.53	TTATGTAATTC
ENSDARG00000010411	0					ENSDARG00000099260	+	3271	3281	2.12e-05	0.53	TTATGTAACTG
ENSDARG00000009677	1					ENSDARG00000077176	+	669	679	2.19e-05	0.53	TTATGTAAGGA
ENSDARG00000016263	0					ENSDARG00000090156	+	3622	3632	2.33e-05	0.53	TTACGTAATAA
ENSDARG00000011998	0					ENSDARG00000042341	+	1745	1755	2.42e-05	0.53	TTATGTAATTA
ENSDARG00000011703	0					ENSDARG00000014190	+	2838	2848	2.56e-05	0.53	TTATGTAAGAA
ENSDARG00000011870	1					ENSDARG00000003631	+	2896	2906	2.56e-05	0.53	TTACGTAATCA
ENSDARG00000019752	1					ENSDARG00000020595	+	4480	4490	2.82e-05	0.53	TTACGTAACTG
ENSDARG00000017617	0					ENSDARG00000060380	+	2570	2580	2.93e-05	0.53	TTATGTAATTG
ENSDARG00000017798	0					ENSDARG00000061243	+	4381	4391	3.18e-05	0.53	TTACGTAAGAA
ENSDARG00000014190	1					ENSDARG00000100596	+	2219	2229	3.44e-05	0.53	TTACGTAAGTC
ENSDARG00000017320	1					ENSDARG00000034473	+	4142	4152	3.8e-05	0.53	TGATGTAATAT
ENSDARG00000014825	0					ENSDARG00000021539	+	3935	3945	3.87e-05	0.53	TGATGTAACTT
ENSDARG00000027249	1					ENSDARG00000034165	+	4535	4545	4.06e-05	0.53	TGATGTAACCC
ENSDARG00000017809	0					ENSDARG00000098666	+	4072	4082	4.22e-05	0.53	TTATGTAGCAT
ENSDARG00000020595	1					ENSDARG00000104188	+	982	992	4.25e-05	0.53	ATATGTAACGT
ENSDARG00000027182	0					ENSDARG00000032256	+	1046	1056	4.45e-05	0.53	TGATGTAATGC
ENSDARG00000020621	0					ENSDARG00000027182	+	3376	3386	4.45e-05	0.53	TGATGTAATGC
ENSDARG00000027109	0					ENSDARG00000002411	+	4909	4919	4.45e-05	0.53	TGATGTAATGC
ENSDARG00000022944	0					ENSDARG00000074839	+	2539	2549	4.52e-05	0.53	TTTTGTAACAT
ENSDARG00000013858	0					ENSDARG00000101338	+	4410	4420	4.52e-05	0.53	TTTTGTAACAT
ENSDARG00000021539	0					ENSDARG00000061165	+	4515	4525	4.52e-05	0.53	TTTTGTAACAT
ENSDARG00000016302	0					ENSDARG00000017798	+	1827	1837	4.67e-05	0.53	TTATATAATAT
ENSDARG00000017696	0					ENSDARG00000043410	+	2927	2937	4.67e-05	0.53	TTATATAATAT
ENSDARG00000013500	0					ENSDARG00000096951	+	2632	2642	4.77e-05	0.53	TTATATAACTT
ENSDARG00000018179	1					ENSDARG00000074702	+	4740	4750	4.77e-05	0.53	TTATATAACAC
ENSDARG00000027497	1					ENSDARG00000068503	+	4824	4834	4.85e-05	0.53	TTATATAACGA
ENSDARG00000015998	0					ENSDARG00000020621	+	2333	2343	4.95e-05	0.53	ATATGTAACAT
ENSDARG00000067729	0					ENSDARG00000043185	+	4299	4309	4.95e-05	0.53	ATATGTAACAT
ENSDARG00000033046	0					ENSDARG00000099930	+	2370	2380	5.1e-05	0.53	TTATATAATCT
ENSDARG00000070272	1					ENSDARG00000035771	+	1235	1245	5.36e-05	0.53	ATATGTAACCT
ENSDARG00000069945	1					ENSDARG00000017320	+	4324	4334	5.59e-05	0.53	TTACATAATGT
ENSDARG00000059043	0					ENSDARG00000040005	+	1603	1613	5.78e-05	0.53	TTTTGTAATGT
ENSDARG00000032997	0					ENSDARG00000017809	+	2752	2762	5.78e-05	0.53	TTTTGTAATGT
ENSDARG00000032272	1					ENSDARG00000115892	+	3183	3193	5.78e-05	0.53	TTTTGTAATGT
ENSDARG00000061165	0					ENSDARG00000077938	+	4396	4406	5.94e-05	0.53	TTATATAATGC
ENSDARG00000060380	1					ENSDARG00000112180	+	4450	4460	6.3e-05	0.53	ATATGTAATGT
ENSDARG00000060041	0					ENSDARG00000113560	+	4422	4432	6.41e-05	0.53	TGATGTAATAA
ENSDARG00000043185	0					ENSDARG00000004771	+	4510	4520	6.41e-05	0.53	TGATGTAATAA
ENSDARG00000068503	0					ENSDARG00000088258	+	1970	1980	6.74e-05	0.53	TTACATAACAC
ENSDARG00000069467	0					ENSDARG00000101619	+	1259	1269	6.83e-05	0.53	TTTTGTAATAT
ENSDARG00000032103	0					ENSDARG00000116074	+	1559	1569	6.83e-05	0.53	TTTTGTAATAT
ENSDARG00000061713	0					ENSDARG00000091614	+	2248	2258	6.83e-05	0.53	TTACATAACGA
ENSDARG00000052063	0					ENSDARG00000011703	+	2923	2933	6.83e-05	0.53	TTTTGTAATAT
ENSDARG00000058473	0					ENSDARG00000060482	+	4960	4970	6.83e-05	0.53	TTTTGTAATAT
ENSDARG00000035771	0					ENSDARG00000004105	+	387	397	6.93e-05	0.53	TTTTGTAACTT
ENSDARG00000060482	1					ENSDARG00000035952	+	2523	2533	7e-05	0.53	TGATGTAATCA
ENSDARG00000040005	0					ENSDARG00000059672	+	85	95	7.22e-05	0.53	TTATATAATTT
ENSDARG00000069017	0					ENSDARG00000069467	+	3644	3654	7.22e-05	0.53	TTATATAATTT
ENSDARG00000074702	0					ENSDARG00000014825	+	2800	2810	7.41e-05	0.53	TTATATAATGA
ENSDARG00000044874	0					ENSDARG00000053269	+	3320	3330	7.41e-05	0.53	TTATATAAGAT
ENSDARG00000074851	1					ENSDARG00000069017	+	4870	4880	7.52e-05	0.53	TTACGTAGTGT
ENSDARG00000043410	0					ENSDARG00000017617	+	137	147	7.67e-05	0.53	ATATGTAATAT
ENSDARG00000075158	1					ENSDARG00000059043	+	899	909	7.78e-05	0.53	TTTTGTAACCC
ENSDARG00000061778	0					ENSDARG00000096189	+	1531	1541	7.78e-05	0.53	ATATGTAACAC
ENSDARG00000055331	0					ENSDARG00000075172	+	4781	4791	7.78e-05	0.53	ATATGTAACTT
ENSDARG00000052148	1					ENSDARG00000101975	+	4359	4369	7.87e-05	0.53	TGACGTAACTC
ENSDARG00000052482	0					ENSDARG00000041449	+	4338	4348	7.98e-05	0.53	TTATATAATCC
ENSDARG00000055510	1					ENSDARG00000074246	+	3737	3747	8.07e-05	0.53	TTATGTAGTGC
ENSDARG00000060830	1					ENSDARG00000075158	+	3907	3917	8.3e-05	0.53	TTATGTAGCGG
ENSDARG00000068415	0					ENSDARG00000079307	+	641	651	8.51e-05	0.53	TGATGTAAGTT
ENSDARG00000042232	1					ENSDARG00000068143	+	2481	2491	8.51e-05	0.53	TGATGTAAGAC
ENSDARG00000070055	1					ENSDARG00000060830	+	3708	3718	8.87e-05	0.53	TTATATAATAA
ENSDARG00000034165	0					ENSDARG00000078166	+	1336	1346	9.44e-05	0.53	ATATGTAACAA
ENSDARG00000062096	0					ENSDARG00000103746	+	1766	1776	9.44e-05	0.53	ATATGTAACAA
ENSDARG00000069995	1					ENSDARG00000074851	+	1854	1864	9.44e-05	0.53	ATATGTAACAA
ENSDARG00000042338	1					ENSDARG00000011998	+	4654	4664	9.75e-05	0.53	TTATATAATGG
ENSDARG00000037427	1					ENSDARG00000068415	+	4066	4076	0.0001	0.53	TGATGTAATTA
ENSDARG00000042341	1					ENSDARG00000070055	+	4601	4611	0.000105	0.53	TTACATAATTT
ENSDARG00000075172	0					ENSDARG00000109632	+	1106	1116	0.000105	0.53	TTATGTAGGCT
ENSDARG00000069515	1					ENSDARG00000098689	+	2614	2624	0.000106	0.53	TTACATAAGAT
ENSDARG00000056414	0					ENSDARG00000077124	+	916	926	0.000107	0.53	TTTTGTAATTT
ENSDARG00000035952	0					ENSDARG00000052063	+	1449	1459	0.000107	0.53	TTTTGTAATTT
ENSDARG00000059768	1					ENSDARG00000031496	+	2107	2117	0.000107	0.53	TTTTGTAATTT
ENSDARG00000074246	0					ENSDARG00000055331	+	2985	2995	0.000107	0.53	TTTTGTAATTT
ENSDARG00000074839	0					ENSDARG00000009418	+	3310	3320	0.000107	0.53	TTTTGTAATTT
ENSDARG00000052419	0					ENSDARG00000007184	+	4344	4354	0.000107	0.53	TTTTGTAATTT
ENSDARG00000053480	1					ENSDARG00000027109	+	491	501	0.000108	0.53	TTACATAACAG
ENSDARG00000063457	1					ENSDARG00000079366	+	4319	4329	0.00011	0.53	TTTTGTAAGAT
ENSDARG00000032256	0					ENSDARG00000045265	+	1170	1180	0.000112	0.53	TGATGTAAGCA
ENSDARG00000053269	0					ENSDARG00000079613	+	652	662	0.000114	0.53	TTACATAATCC
ENSDARG00000059672	0					ENSDARG00000010727	+	3436	3446	0.000114	0.53	TTATATAAGTT
ENSDARG00000034473	0					ENSDARG00000003021	+	2506	2516	0.000115	0.53	TTATATAACTG
ENSDARG00000061000	0					ENSDARG00000032103	+	1760	1770	0.000118	0.53	ATATGTAATTT
ENSDARG00000031588	1					ENSDARG00000033046	+	2644	2654	0.000118	0.53	ATATGTAATTT
ENSDARG00000061159	1					ENSDARG00000003977	+	1596	1606	0.000122	0.53	ATATGTAACAG
ENSDARG00000041449	0					ENSDARG00000097877	+	1961	1971	0.000124	0.53	TTATATAAGCC
ENSDARG00000074387	0					ENSDARG00000003701	+	2680	2690	0.000125	0.53	TGACGTAAGGA
ENSDARG00000074498	0					ENSDARG00000074498	+	3680	3690	0.00013	0.53	TTTTGTAATAA
ENSDARG00000068143	0					ENSDARG00000010411	+	1539	1549	0.000134	0.53	TTACATAAGGC
ENSDARG00000042188	1					ENSDARG00000013858	+	4728	4738	0.000135	0.53	TTATATAAGAA
ENSDARG00000045265	0					ENSDARG00000011000	+	4393	4403	0.000138	0.53	ATATGTAATAA
ENSDARG00000075014	0					ENSDARG00000102825	+	3414	3424	0.00015	0.538	TTACATAAGTT
ENSDARG00000031496	0					ENSDARG00000075014	+	2388	2398	0.000151	0.538	TTTTGTAATTC
ENSDARG00000061243	1					ENSDARG00000074387	+	1508	1518	0.000158	0.546	TTATATAATTG
ENSDARG00000056806	0					ENSDARG00000111493	+	1050	1060	0.000167	0.551	TTACATAATTA
ENSDARG00000077938	0					ENSDARG00000056414	+	1492	1502	0.000167	0.551	TTACATAATTA
ENSDARG00000101975	0					ENSDARG00000011613	+	4687	4697	0.00017	0.551	TTTTGTAATTA
ENSDARG00000102610	0					ENSDARG00000100647	+	849	859	0.000173	0.552	TGACGTAAGCG
ENSDARG00000101661	0					ENSDARG00000011870	+	4388	4398	0.000174	0.552	TTATATAAGTA
ENSDARG00000111493	0					ENSDARG00000017696	+	880	890	0.000185	0.562	TGATATAATGT
ENSDARG00000114562	0					ENSDARG00000069515	+	4542	4552	0.000185	0.562	TTACATAATTG
ENSDARG00000109632	0					ENSDARG00000019752	+	3121	3131	0.000187	0.562	ATACGTAATTC
ENSDARG00000100596	1					ENSDARG00000104730	+	639	649	0.000203	0.562	TGATATAATCT
ENSDARG00000087417	0					ENSDARG00000114823	+	2361	2371	0.00021	0.562	TGTTGTAATGT
ENSDARG00000104188	0					ENSDARG00000114562	+	2570	2580	0.00022	0.562	TTTTATAACCT
ENSDARG00000099930	0					ENSDARG00000112993	+	3895	3905	0.000221	0.562	TTTTGTAGCGT
ENSDARG00000101877	0					ENSDARG00000004658	+	2857	2867	0.000222	0.562	TTATATAGTGT
ENSDARG00000078686	0					ENSDARG00000069995	+	318	328	0.000223	0.562	TGTTGTAATAT
ENSDARG00000096951	0					ENSDARG00000061778	+	705	715	0.000229	0.562	TGATATAATGA
ENSDARG00000092810	0					ENSDARG00000015998	+	1721	1731	0.00024	0.562	TTATATAGCTT
ENSDARG00000098666	0					ENSDARG00000004796	+	4683	4693	0.00024	0.562	TGACATAACAA
ENSDARG00000077176	1					ENSDARG00000032272	+	3083	3093	0.000247	0.562	TTATGTAAAGT
ENSDARG00000112180	0					ENSDARG00000013500	+	4039	4049	0.000247	0.562	TTTCATAACAT
ENSDARG00000104117	0					ENSDARG00000031588	+	4158	4168	0.000247	0.562	TTATGTAAAGT
ENSDARG00000096189	0					ENSDARG00000069945	+	3096	3106	0.000254	0.562	TGATATAATCA
ENSDARG00000090156	1					ENSDARG00000067729	+	606	616	0.000263	0.562	ATATATAATAT
ENSDARG00000099260	1					ENSDARG00000052148	+	4243	4253	0.000263	0.562	TTTTATAATCT
ENSDARG00000115892	0					ENSDARG00000011146	+	4884	4894	0.00027	0.562	TTATGTAAAAT
ENSDARG00000091131	0					ENSDARG00000087417	+	2219	2229	0.000279	0.562	TGATATAAGTT
ENSDARG00000076889	0					ENSDARG00000062096	+	3167	3177	0.00028	0.562	TTTCATAATGT
ENSDARG00000099468	0					ENSDARG00000016263	+	669	679	0.000283	0.562	TTTTATAACAA
ENSDARG00000079613	0					ENSDARG00000060041	+	4852	4862	0.000288	0.562	AGATGTAATGA
ENSDARG00000115473	1					ENSDARG00000052482	+	3848	3858	0.000294	0.562	ATACATAATGT
ENSDARG00000079366	0					ENSDARG00000056806	+	2422	2432	0.000296	0.562	TTTTATAACCA
ENSDARG00000091614	1					ENSDARG00000022944	+	3629	3639	0.000318	0.562	TTATATAGTCC
ENSDARG00000114823	0					ENSDARG00000032997	+	4669	4679	0.000318	0.562	TGACATAATCA
ENSDARG00000116074	0					ENSDARG00000016302	+	165	175	0.00032	0.562	TTATATAGGCT
ENSDARG00000112993	0					ENSDARG00000061000	+	3708	3718	0.00032	0.562	TTATATAGGCT
ENSDARG00000098689	0					ENSDARG00000037427	+	2441	2451	0.00033	0.562	TGATGTAGTAG
ENSDARG00000078166	0					ENSDARG00000104117	+	2331	2341	0.000345	0.562	ATATATAATAC
ENSDARG00000088258	0					ENSDARG00000091131	+	4066	4076	0.000345	0.562	TTGTGTAACAT
ENSDARG00000101338	0					ENSDARG00000009677	+	2834	2844	0.000367	0.565	TTATGCAACAT
ENSDARG00000102825	0					ENSDARG00000101661	+	777	787	0.000372	0.565	TTTCATAATGC
ENSDARG00000104730	0					ENSDARG00000099468	+	2781	2791	0.000382	0.567	TGACGTAGTGG
ENSDARG00000077124	0					ENSDARG00000052419	+	138	148	0.000398	0.57	ATATATAATAA
ENSDARG00000101619	0					ENSDARG00000092810	+	4500	4510	0.000417	0.574	ATTTGTAACCA
ENSDARG00000079307	0					ENSDARG00000076889	+	4468	4478	0.000448	0.577	TTTTATAAGTT
ENSDARG00000113560	0					ENSDARG00000058473	+	739	749	0.000498	0.577	TTTCATAATAA
ENSDARG00000100647	0					ENSDARG00000078686	+	3901	3911	0.00052	0.577	TTTTATAATTA
ENSDARG00000097877	0					ENSDARG00000101877	+	2809	2819	0.000524	0.577	TTATTTAATAT
ENSDARG00000113418	1					ENSDARG00000044874	+	3633	3643	0.000541	0.577	ATTTGTAACTA
ENSDARG00000103746	0					ENSDARG00000061713	+	2629	2639	0.000601	0.577	TTTCATAAGGA
ENSDARG00000116399	1					ENSDARG00000102610	+	233	243	0.000681	0.577	TTATGTTACAG
Total	49

## Sheet: 11 Night_lncRNAs
Supplementary Table 11: Promoter analysis of pineal gland night lncRNAs with Matlab program and Find Individual Motif Occurrences (FIMO) tool.
RORE (Matlab)							RORE (FIMO)
Sequence Name	Has Dbox?					Sequence Name	Strand	Start	End	p-value	q-value	Matched Sequence
ENSDARG00000009018	0					ENSDARG00000007323	+	230	243	2.66e-05	0.936	AATAAGTAGGTTAA
ENSDARG00000007467	0					ENSDARG00000091128	+	20	33	4.64e-05	0.936	AAAAATTAGTTCAA
ENSDARG00000002196	0					ENSDARG00000024844	+	121	134	7.24e-05	0.936	TTAAAGTAGGTCGT
ENSDARG00000006766	0					ENSDARG00000069298	+	301	314	7.34e-05	0.936	TGTATTTAGGGCAA
ENSDARG00000005916	0					ENSDARG00000038728	+	180	193	0.000105	0.936	TGTTTCTAGGTCAT
ENSDARG00000007944	0					ENSDARG00000078542	+	362	375	0.000114	0.936	TGAATTTTGGTCAC
ENSDARG00000007323	0					ENSDARG00000001549	+	258	271	0.000127	0.936	ATGAAGTAGGTCTG
ENSDARG00000001549	0					ENSDARG00000097394	+	262	275	0.000145	0.936	AAAAAGTGTGTCAT
ENSDARG00000008333	0					ENSDARG00000077608	+	349	362	0.000153	0.936	TAGATGCAGGTCAC
ENSDARG00000005593	0					ENSDARG00000102464	+	221	234	0.000202	0.952	GGGTTTTAGGTCAA
ENSDARG00000003257	0					ENSDARG00000078026	+	226	239	0.00025	0.952	TAAATATAGATCAT
ENSDARG00000001953	0					ENSDARG00000071774	+	50	63	0.000305	0.952	TGTCATTATGTCAA
ENSDARG00000003203	0					ENSDARG00000012071	+	47	60	0.000309	0.952	CAACTTTAGGGCAA
ENSDARG00000009142	0					ENSDARG00000111409	+	443	456	0.000322	0.952	GGAAAAGGGGTCAC
ENSDARG00000010023	0					ENSDARG00000007467	+	336	349	0.000335	0.952	TGTCTTTAGGCCAA
ENSDARG00000018904	0					ENSDARG00000055893	+	87	100	0.000366	0.952	CTACTGTTGGTCAT
ENSDARG00000012593	0					ENSDARG00000003203	+	277	290	0.000368	0.952	AGTCTTTAGTTCAA
ENSDARG00000016994	0					ENSDARG00000104478	+	111	124	0.000395	0.952	GTGAAATGGGTAAG
ENSDARG00000020618	0					ENSDARG00000109273	+	440	453	0.000442	0.952	GGTCATTGGGGCAC
ENSDARG00000013613	0					ENSDARG00000109821	+	453	466	0.000455	0.952	TATCAATAAGTCAT
ENSDARG00000019747	0					ENSDARG00000096908	+	330	343	0.000462	0.952	ACTCTTTAGGTTAA
ENSDARG00000014013	0					ENSDARG00000098803	+	358	371	0.000488	0.952	GTACTCTGGGTAAT
ENSDARG00000010300	0					ENSDARG00000077911	+	37	50	0.000509	0.952	CTGCTTTAGGGCAC
ENSDARG00000017234	0					ENSDARG00000025421	+	4	17	0.000536	0.952	GTGCAGTGGGTAAC
ENSDARG00000012071	0					ENSDARG00000012593	+	75	88	0.000582	0.952	TATAAGTAAGTAAG
ENSDARG00000019753	0					ENSDARG00000099252	+	247	260	0.000588	0.952	CAAAACTAAGACAA
ENSDARG00000018825	0					ENSDARG00000044820	+	192	205	0.000597	0.952	TAAATGTTTGTCAA
ENSDARG00000011553	0					ENSDARG00000002196	+	230	243	0.000701	0.952	ACTCTATATGTCAA
ENSDARG00000032553	0					ENSDARG00000016994	+	56	69	0.000706	0.952	TAAATCGAGGTAAA
ENSDARG00000040917	0					ENSDARG00000009018	+	101	114	0.00075	0.952	TAAATGTAGATTAA
ENSDARG00000025091	0					ENSDARG00000059058	+	223	236	0.000764	0.952	GCACAAGAGGTCAC
ENSDARG00000042791	0					ENSDARG00000005916	+	331	344	0.000839	0.952	ATAAAGTAGCTAAA
ENSDARG00000034693	0					ENSDARG00000098766	+	144	157	0.000858	0.952	AAAATGTAGATAAA
ENSDARG00000041072	0					ENSDARG00000070735	+	155	168	0.000858	0.952	AAAATGTAGATTAA
ENSDARG00000035957	0					ENSDARG00000093835	+	234	247	0.0009	0.952	CAAAATTAAGTGAG
ENSDARG00000030357	0					ENSDARG00000042807	+	401	414	0.000955	0.952	TGAAATTAGTTCCA
ENSDARG00000023151	0					ENSDARG00000061000	+	151	164	0.00101	0.952	TAAATCTATGCCAC
ENSDARG00000025421	0					ENSDARG00000076913	+	332	345	0.00102	0.952	TATTATTACGTCAT
ENSDARG00000040110	0					ENSDARG00000097491	+	66	79	0.00102	0.952	TTTATTTAGGACTG
ENSDARG00000023988	0					ENSDARG00000094946	+	470	483	0.00102	0.952	GTAAGCAGGGTCAG
ENSDARG00000024844	0					ENSDARG00000040917	+	248	261	0.00103	0.952	GATAATTACTTCAC
ENSDARG00000038728	0					ENSDARG00000086551	+	46	59	0.00105	0.952	GATATTTATTTCAG
ENSDARG00000033042	0					ENSDARG00000007944	+	428	441	0.00106	0.952	CAAAATGACGTCAC
ENSDARG00000038258	0					ENSDARG00000063197	+	435	448	0.00106	0.952	TGTATGTATGTGAG
ENSDARG00000039966	0					ENSDARG00000076747	+	399	412	0.00108	0.952	CAAATCCAGCTCAC
ENSDARG00000103095	0					ENSDARG00000078266	+	29	42	0.0011	0.952	TGTGTTTAAGTCAA
ENSDARG00000105562	0					ENSDARG00000032553	+	122	135	0.00123	0.952	TAAATCTGGTACAA
ENSDARG00000093835	0					ENSDARG00000018904	+	447	460	0.00124	0.952	AGTATTTCAGTCAG
ENSDARG00000093750	0					ENSDARG00000001953	+	240	253	0.00125	0.952	GTTATTAACGTCAG
ENSDARG00000105278	0					ENSDARG00000010300	+	477	490	0.00126	0.952	CATAATCGGCTCAG
ENSDARG00000099235	0					ENSDARG00000005593	+	397	410	0.00129	0.952	TGTATTGTGGTCAC
ENSDARG00000104563	0					ENSDARG00000099235	+	416	429	0.0013	0.952	AATATGTGCGTCGG
ENSDARG00000101044	0					ENSDARG00000116399	+	97	110	0.00132	0.952	CAGAAGTAGGAGAG
ENSDARG00000098824	0					ENSDARG00000023988	+	222	235	0.00136	0.952	TATTTTTGGGTTAA
ENSDARG00000063140	0					ENSDARG00000039966	+	24	37	0.00136	0.952	AAAATGTGAGACAA
ENSDARG00000087277	0					ENSDARG00000042791	+	349	362	0.00137	0.952	CCGCTATTGGTCAG
ENSDARG00000044812	0					ENSDARG00000003257	+	321	334	0.0014	0.952	ATAAATTATGTCGC
ENSDARG00000095283	0					ENSDARG00000092137	+	292	305	0.00153	0.952	TTTATCTGAGGCAG
ENSDARG00000063197	0					ENSDARG00000109403	+	404	417	0.00153	0.952	TTTAAAACGGTCAG
ENSDARG00000078582	0					ENSDARG00000034693	+	296	309	0.00155	0.952	AGATTGTAGGTAAC
ENSDARG00000059058	0					ENSDARG00000070575	+	384	397	0.00157	0.952	AATATTTGGTACAA
ENSDARG00000078026	0					ENSDARG00000096505	+	258	271	0.00159	0.952	AGAATTTACTTCAA
ENSDARG00000089477	0					ENSDARG00000101044	+	7	20	0.00161	0.952	GTTAATTGCGTTAA
ENSDARG00000042807	0					ENSDARG00000019747	+	177	190	0.00163	0.952	CATAGATAGGTTAC
ENSDARG00000097491	0					ENSDARG00000009142	+	441	454	0.00169	0.952	GCTAACTAGTTTAG
ENSDARG00000078542	0					ENSDARG00000040110	+	264	277	0.00174	0.952	TAAAACTGTGTAAT
ENSDARG00000059363	0					ENSDARG00000008333	+	35	48	0.00179	0.952	TGAAATTGTGTCTG
ENSDARG00000076964	0					ENSDARG00000019753	+	401	414	0.00183	0.952	TTTGTTTGGTTCAG
ENSDARG00000059567	0					ENSDARG00000025091	+	321	334	0.00192	0.952	AATTATTGTGTCAT
ENSDARG00000071774	0					ENSDARG00000070522	+	97	110	0.00197	0.952	CTTAAGTGAATCAT
ENSDARG00000090747	0					ENSDARG00000059567	+	408	421	0.00199	0.952	ATGAATGAGCTCAA
ENSDARG00000055893	0					ENSDARG00000105562	+	422	435	0.00202	0.952	TATATTTGGGCCTT
ENSDARG00000091128	0					ENSDARG00000104563	+	354	367	0.00207	0.952	GCAAATTACATCAA
ENSDARG00000078654	0					ENSDARG00000023151	+	167	180	0.00209	0.952	AATAAACAGTTCAC
ENSDARG00000060927	0					ENSDARG00000111845	+	265	278	0.00225	0.952	ATAAATTGGAGCAC
ENSDARG00000075397	0					ENSDARG00000058475	+	74	87	0.00227	0.952	AGAAAACAGATCAA
ENSDARG00000104478	0					ENSDARG00000013613	+	130	143	0.00229	0.952	CCTATTTACGTGAA
ENSDARG00000088181	0					ENSDARG00000103095	+	80	93	0.00241	0.952	CTATATTGGGTAAT
ENSDARG00000102904	0					ENSDARG00000093750	+	152	165	0.00243	0.952	CATAAATGTGTGAA
ENSDARG00000052856	0					ENSDARG00000104470	+	426	439	0.00247	0.952	AAGATCCGGTTCAA
ENSDARG00000044820	0					ENSDARG00000076964	+	114	127	0.00251	0.952	TAAAAATATGTTAT
ENSDARG00000076913	0					ENSDARG00000014013	+	37	50	0.00254	0.952	CCTGTTTTGGTCAT
ENSDARG00000043135	0					ENSDARG00000088181	+	247	260	0.00262	0.952	CAAATTTGCGTTAT
ENSDARG00000094946	0					ENSDARG00000078654	+	122	135	0.00274	0.952	TCAATGTGTGTCTG
ENSDARG00000061000	0					ENSDARG00000114691	+	132	145	0.00276	0.952	TGGATGAGGGTCTG
ENSDARG00000070522	0					ENSDARG00000078745	+	117	130	0.0029	0.952	ATTAAATGGATAAA
ENSDARG00000086957	0					ENSDARG00000102730	+	29	42	0.00292	0.952	GCAATGTGTGCCAG
ENSDARG00000101613	0					ENSDARG00000089477	+	126	139	0.00292	0.952	AGTATTTGTGCCAT
ENSDARG00000074746	0					ENSDARG00000030357	+	487	500	0.00296	0.952	CGGAAGTGAGTCGC
ENSDARG00000101521	0					ENSDARG00000116150	+	303	316	0.00299	0.952	GGGAAGTGTGTCTC
ENSDARG00000062427	0					ENSDARG00000044812	+	131	144	0.00299	0.952	TTGGTATCGGTCAA
ENSDARG00000078266	0					ENSDARG00000035957	+	95	108	0.00308	0.952	CTCCAGTAGCTCAT
ENSDARG00000070575	0					ENSDARG00000110879	+	396	409	0.00318	0.952	GAGATAAATGTCAA
ENSDARG00000076747	0					ENSDARG00000011553	+	5	18	0.00319	0.952	ATGAAATAGGTGCA
ENSDARG00000096908	0					ENSDARG00000090747	+	134	147	0.00321	0.952	TGACACTATATCAA
ENSDARG00000102464	0					ENSDARG00000098824	+	152	165	0.0034	0.952	CAGAAATAGGACTT
ENSDARG00000069289	0					ENSDARG00000063140	+	373	386	0.00342	0.952	TTAAAATGTGTTAC
ENSDARG00000098803	0					ENSDARG00000038258	+	374	387	0.00375	0.952	AGTCTGTAGATTAG
ENSDARG00000097394	0					ENSDARG00000018825	+	257	270	0.00378	0.952	TATCTTGAGGTCCT
ENSDARG00000058246	0					ENSDARG00000074746	+	264	277	0.00395	0.952	GCAATAAAGGGCAC
ENSDARG00000077608	0					ENSDARG00000086957	+	469	482	0.00398	0.952	CGACACCGGCTCAA
ENSDARG00000096505	0					ENSDARG00000062427	+	326	339	0.00409	0.952	AGGGAATAGTTCAT
ENSDARG00000069298	0					ENSDARG00000060927	+	259	272	0.00421	0.952	TGTCTGTGGGAGAG
ENSDARG00000099252	0					ENSDARG00000059363	+	189	202	0.00422	0.952	AATCTGGGGATCAC
ENSDARG00000098766	0					ENSDARG00000078582	+	20	33	0.00424	0.952	CAACACGGGTTCAT
ENSDARG00000104470	0					ENSDARG00000033042	+	261	274	0.00429	0.952	TTTCTTAGGGTGAA
ENSDARG00000086551	0					ENSDARG00000101521	+	329	342	0.00444	0.952	GGGAAACGGGCCAC
ENSDARG00000058475	0					ENSDARG00000052856	+	395	408	0.00456	0.952	TAACTATAGTTTAA
ENSDARG00000078745	0					ENSDARG00000075397	+	402	415	0.00479	0.952	CAGCTCTGCGCCAA
ENSDARG00000070735	0					ENSDARG00000041072	+	295	308	0.0048	0.952	AAACAAAGGGTCCA
ENSDARG00000070792	0					ENSDARG00000069289	+	21	34	0.00509	0.952	AAGCAGTGAGTTAC
ENSDARG00000102730	0					ENSDARG00000056450	+	399	412	0.00528	0.952	GCACATTGAGTCTG
ENSDARG00000056450	0					ENSDARG00000087277	+	376	389	0.0053	0.952	ATACAATATGTCGT
ENSDARG00000092137	0					ENSDARG00000095283	+	111	124	0.00572	0.952	TGTAGTTTGGTGAA
ENSDARG00000077911	0					ENSDARG00000101613	+	242	255	0.00582	0.952	TGCATGTATGACAA
ENSDARG00000111845	0					ENSDARG00000105278	+	23	36	0.00607	0.952	AATCTAAGGTTCAC
ENSDARG00000116150	0					ENSDARG00000043135	+	149	162	0.00648	0.952	TTAAAGTAGATATA
ENSDARG00000114691	0					ENSDARG00000006766	+	52	65	0.00687	0.952	CATAATAAATTCAG
ENSDARG00000110879	0					ENSDARG00000020618	+	469	482	0.00763	0.952	GCGCTGTGTGTCCA
ENSDARG00000111409	0					ENSDARG00000102904	+	434	447	0.0077	0.952	ATAAAGTATTTAAA
ENSDARG00000109821	0					ENSDARG00000017234	+	297	310	0.00789	0.952	CTTATCAACGACAG
ENSDARG00000109273	0					ENSDARG00000070792	+	69	82	0.00802	0.952	GTTAGTTTGTTCAT
ENSDARG00000109403	0					ENSDARG00000010023	+	235	248	0.0098	0.952	GATAGATAGATAAA
ENSDARG00000116399	0
