# Supplementary material for: Identification of Rhythmically Expressed LncRNAs in the Zebrafish Pineal Gland and Testis
Source: Int J Mol Sci. 2021 Jul 22;22(15):7810. doi: 10.3390/ijms22157810 (PMC8346003; doi:10.3390/ijms22157810)
Supplement: Supplementary file 1 [file ijms-22-07810-s001.zip › SupplementaryTables&Figures/Supplementary_tables/SupplementaryTable_16_20.xlsx]

## Sheet: 16 Summary
Supplementary Table 16: Summary of promoter analysis of testis morning, evening, and night lncRNAs.
Sequences	MATLAB	FIMO
Morning (Ebox)	8/8	8/8
Evening (Dbox)	2/8	8/8
Night (RORE)	0/2	2/2

## Sheet: 17 Mapping
Supplementary Table 17: Mapping of testis lncRNAs to GeneBank Nucleotide Accession number and Ensembl IDs.
Rhythmic novel lncRNAs	GeneBank Nucleotide Accession	Ensemble ID			morning	evening	night
DANIO_RERIO_NEWGENE_1					1	0	0
DANIO_RERIO_NEWGENE_12					0	1	0
DANIO_RERIO_NEWGENE_14	XM_016576713	ENSSRHG00000008134			0	1	0
DANIO_RERIO_NEWGENE_15					0	0	1
DANIO_RERIO_NEWGENE_2					0	1	0
DANIO_RERIO_NEWGENE_35					1	0	0
DANIO_RERIO_NEWGENE_37					0	0	1
DANIO_RERIO_NEWGENE_47					0	0	1
DANIO_RERIO_NEWGENE_60					0	1	0
DANIO_RERIO_NEWGENE_73	XM_009298341	ENSDARG00000108505			0	1	0
DANIO_RERIO_NEWGENE_78					0	1	0
DANIO_RERIO_NEWGENE_92					1	0	0
DANIO_RERIO_NEWGENE_451					0	1	0
DANIO_RERIO_NEWGENE_568					1	0	0
DANIO_RERIO_NEWGENE_1017					0	0	1
DANIO_RERIO_NEWGENE_1018					0	1	0
DANIO_RERIO_NEWGENE_1044					0	0	1
DANIO_RERIO_NEWGENE_1088					1	0	0
DANIO_RERIO_NEWGENE_1099					0	1	0
DANIO_RERIO_NEWGENE_1100					0	0	1
DANIO_RERIO_NEWGENE_1127					1	0	0
DANIO_RERIO_NEWGENE_1550					0	0	1
DANIO_RERIO_NEWGENE_1572					1	0	0
DANIO_RERIO_NEWGENE_1627					1	0	0
Danio_rerio_newGene_1630					0	0	1
DANIO_RERIO_NEWGENE_1643	NM_001044957	ENSDARG00000069780			0	1	0
DANIO_RERIO_NEWGENE_1648					0	1	0
DANIO_RERIO_NEWGENE_1664					0	1	0
DANIO_RERIO_NEWGENE_1683	XR_002458538	ENSDARG00000102917			1	0	0
DANIO_RERIO_NEWGENE_2609	XM_021468552	ENSDARG00000098037			0	1	0
DANIO_RERIO_NEWGENE_2634					1	0	0
DANIO_RERIO_NEWGENE_2691					0	1	0
DANIO_RERIO_NEWGENE_2716					0	1	0
DANIO_RERIO_NEWGENE_3183					0	0	1
DANIO_RERIO_NEWGENE_3191	XR_002456668	ENSDARG00000006169			1	0	0
DANIO_RERIO_NEWGENE_3225					0	0	1
DANIO_RERIO_NEWGENE_3236					1	0	0
DANIO_RERIO_NEWGENE_3241					0	0	1
DANIO_RERIO_NEWGENE_3710					1	0	0
DANIO_RERIO_NEWGENE_3774					0	1	0
DANIO_RERIO_NEWGENE_3782					0	0	1
DANIO_RERIO_NEWGENE_4290					0	0	1
DANIO_RERIO_NEWGENE_4293					0	1	0
DANIO_RERIO_NEWGENE_4712					0	1	0
DANIO_RERIO_NEWGENE_4719	JF295002	ENSDARG00000011652			0	1	0
DANIO_RERIO_NEWGENE_4743					0	0	1
DANIO_RERIO_NEWGENE_4779					1	0	0
DANIO_RERIO_NEWGENE_4784					0	1	0
DANIO_RERIO_NEWGENE_4796					0	0	1
DANIO_RERIO_NEWGENE_4802					0	1	0
DANIO_RERIO_NEWGENE_5125					0	1	0
DANIO_RERIO_NEWGENE_5132	XR_117761	ENSDARG00000094850			1	0	0
DANIO_RERIO_NEWGENE_5140					1	0	0
DANIO_RERIO_NEWGENE_5144					0	0	1
DANIO_RERIO_NEWGENE_5149					0	0	1
DANIO_RERIO_NEWGENE_5157					1	0	0
DANIO_RERIO_NEWGENE_5160					0	1	0
DANIO_RERIO_NEWGENE_5170	XM_026219857	ENSCARG00000009681			0	1	0
DANIO_RERIO_NEWGENE_5184					0	1	0
DANIO_RERIO_NEWGENE_5500					0	1	0
DANIO_RERIO_NEWGENE_5504					0	1	0
DANIO_RERIO_NEWGENE_5511					0	1	0
DANIO_RERIO_NEWGENE_5856					1	0	0
DANIO_RERIO_NEWGENE_5860					1	0	0
DANIO_RERIO_NEWGENE_5877					0	1	0
DANIO_RERIO_NEWGENE_5881					0	0	1
DANIO_RERIO_NEWGENE_6141	XR_663162	ENSDARG00000093874			1	0	0
DANIO_RERIO_NEWGENE_6154					0	1	0
DANIO_RERIO_NEWGENE_6157					0	1	0
DANIO_RERIO_NEWGENE_6172					0	1	0
DANIO_RERIO_NEWGENE_6175					0	0	1
DANIO_RERIO_NEWGENE_6186	XR_663216	ENSDARG00000074680			1	0	0
DANIO_RERIO_NEWGENE_6187					1	0	0
DANIO_RERIO_NEWGENE_6189					0	0	1
DANIO_RERIO_NEWGENE_6192					0	1	0
DANIO_RERIO_NEWGENE_6455					0	0	1
DANIO_RERIO_NEWGENE_6511					1	0	0
DANIO_RERIO_NEWGENE_6514					1	0	0
DANIO_RERIO_NEWGENE_6887					0	1	0
DANIO_RERIO_NEWGENE_6903					1	0	0
DANIO_RERIO_NEWGENE_7237					0	0	1
DANIO_RERIO_NEWGENE_7249					1	0	0
DANIO_RERIO_NEWGENE_7254					0	1	0
DANIO_RERIO_NEWGENE_7255					1	0	0
DANIO_RERIO_NEWGENE_7305					1	0	0
DANIO_RERIO_NEWGENE_7307					1	0	0
DANIO_RERIO_NEWGENE_7330					0	1	0
DANIO_RERIO_NEWGENE_8089					0	0	1
DANIO_RERIO_NEWGENE_8093	XM_021476517	ENSDARG00000092315			0	0	1
DANIO_RERIO_NEWGENE_8145	XR_658917	ENSDARG00000097368			1	0	0
DANIO_RERIO_NEWGENE_8474					1	0	0
DANIO_RERIO_NEWGENE_8490					0	0	1
DANIO_RERIO_NEWGENE_8529	XR_658929	ENSDARG00000078529			1	0	0
DANIO_RERIO_NEWGENE_8555	XR_659022	ENSDARG00000091932			0	1	0
DANIO_RERIO_NEWGENE_8560					0	1	0
DANIO_RERIO_NEWGENE_8932					0	1	0
DANIO_RERIO_NEWGENE_8945					0	1	0
DANIO_RERIO_NEWGENE_8978					0	0	1
DANIO_RERIO_NEWGENE_9390					0	1	0
DANIO_RERIO_NEWGENE_9751					0	1	0
DANIO_RERIO_NEWGENE_9755	XM_021469367	ENSDARG00000078159			0	0	1
DANIO_RERIO_NEWGENE_9812	XM_019065515	ENSCCRG00000040534			0	1	0
DANIO_RERIO_NEWGENE_10159					0	1	0
DANIO_RERIO_NEWGENE_10163					0	1	0
DANIO_RERIO_NEWGENE_10166	XM_016568425	ENSSRHG00000004357			1	0	0
DANIO_RERIO_NEWGENE_10181					0	0	1
DANIO_RERIO_NEWGENE_10197					0	1	0
DANIO_RERIO_NEWGENE_10210					0	0	1
DANIO_RERIO_NEWGENE_10526					0	0	1
DANIO_RERIO_NEWGENE_10539					1	0	0
DANIO_RERIO_NEWGENE_10760					1	0	0
DANIO_RERIO_NEWGENE_10823					0	0	1
DANIO_RERIO_NEWGENE_11075					0	1	0
DANIO_RERIO_NEWGENE_11076					0	1	0
DANIO_RERIO_NEWGENE_11253					1	0	0
DANIO_RERIO_NEWGENE_11458					0	0	1
DANIO_RERIO_NEWGENE_11485					0	0	1
DANIO_RERIO_NEWGENE_11536					1	0	0
DANIO_RERIO_NEWGENE_11641					1	0	0
DANIO_RERIO_NEWGENE_11642					0	1	0
DANIO_RERIO_NEWGENE_11657					0	0	1
DANIO_RERIO_NEWGENE_11794					0	1	0
DANIO_RERIO_NEWGENE_11913					0	1	0
DANIO_RERIO_NEWGENE_11931					0	1	0
DANIO_RERIO_NEWGENE_11982					0	1	0
DANIO_RERIO_NEWGENE_12236					0	0	1
DANIO_RERIO_NEWGENE_12260					0	0	1
DANIO_RERIO_NEWGENE_12400					0	1	0
DANIO_RERIO_NEWGENE_116					1	0	0
DANIO_RERIO_NEWGENE_82					0	0	1
DANIO_RERIO_NEWGENE_1084					0	0	1
DANIO_RERIO_NEWGENE_1094					0	0	1
DANIO_RERIO_NEWGENE_1602					0	1	0
DANIO_RERIO_NEWGENE_2631					0	0	1
DANIO_RERIO_NEWGENE_2693					0	0	1
DANIO_RERIO_NEWGENE_2699					0	1	0
DANIO_RERIO_NEWGENE_3184					1	0	0
DANIO_RERIO_NEWGENE_3699					1	0	0
DANIO_RERIO_NEWGENE_3742					1	0	0
DANIO_RERIO_NEWGENE_3775					1	0	0
DANIO_RERIO_NEWGENE_4255					0	0	1
DANIO_RERIO_NEWGENE_4782					0	0	1
DANIO_RERIO_NEWGENE_5172					0	0	1
DANIO_RERIO_NEWGENE_5179					0	0	1
DANIO_RERIO_NEWGENE_5437					0	1	0
DANIO_RERIO_NEWGENE_5476					1	0	0
DANIO_RERIO_NEWGENE_5847					1	0	0
DANIO_RERIO_NEWGENE_5855					1	0	0
DANIO_RERIO_NEWGENE_6519					0	1	0
Danio_rerio_newGene_6523					0	1	0
DANIO_RERIO_NEWGENE_7274					0	1	0
DANIO_RERIO_NEWGENE_8130					0	1	0
DANIO_RERIO_NEWGENE_8545					0	1	0
DANIO_RERIO_NEWGENE_8893					0	1	0
DANIO_RERIO_NEWGENE_8950					0	1	0
DANIO_RERIO_NEWGENE_8952					1	0	0
DANIO_RERIO_NEWGENE_9776					0	1	0
DANIO_RERIO_NEWGENE_9826					0	0	1
DANIO_RERIO_NEWGENE_10171					0	0	1
DANIO_RERIO_NEWGENE_10196					0	0	1
DANIO_RERIO_NEWGENE_10503					0	1	0
DANIO_RERIO_NEWGENE_11315					0	0	1
DANIO_RERIO_NEWGENE_11572					0	0	1
DANIO_RERIO_NEWGENE_12182					0	0	1
DANIO_RERIO_NEWGENE_12425					0	0	1

## Sheet: 18 Morning_lncRNAs
Supplementary Table 18: Promoter analysis of testis morning lncRNAs with Matlab program and Find Individual Motif Occurrences (FIMO) tool.
Ebox (Matlab)							Ebox (FIMO)
Sequence Name	Has Ebox?					Sequence Name	Strand	Start	End	p-value	q-value	Matched Sequence
ENSDARG00000102917	1					ENSDARG00000102917	+	4643	4648	0.000195	1	CACGTG
ENSDARG00000006169	1					ENSDARG00000006169	+	731	736	0.00342	1	CACGTT
ENSDARG00000094850	1					ENSDARG00000094850	+	1964	1969	0.00342	1	CACTTG
ENSDARG00000093874	1					ENSDARG00000093874	+	2085	2090	0.00342	1	CACGTA
ENSDARG00000074680	1					ENSDARG00000074680	+	2680	2685	0.00342	1	CACGTA
ENSDARG00000097368	1					ENSDARG00000097368	+	3566	3571	0.00342	1	CACCTG
ENSDARG00000078529	1					ENSDARG00000078529	+	3698	3703	0.00342	1	CACCTG
ENSSRHG00000004357	1					ENSSRHG00000004357	+	4898	4903	0.00342	1	CACGTT

## Sheet: 19 Evening_lncRNAs
Supplementary Table 19: Promoter analysis of testis evening lncRNAs with Matlab program and Find Individual Motif Occurrences (FIMO) tool.
Dbox (Matlab)					Dbox (FIMO)
Sequence Name	Has Dbox?			Sequence Name	Strand	Start	End	p-value	q-value	Matched Sequence
ENSSRHG00000008134	1			ENSSRHG00000008134	+	3724	3734	9.97e-06	0.409	TTATGTAATTT
ENSDARG00000108505	0			ENSDARG00000108505	+	4197	4207	5.78e-05	0.426	TTTTGTAATGT
ENSDARG00000069780	0			ENSDARG00000069780	+	3474	3484	4.95e-05	0.426	ATATGTAACAT
ENSDARG00000098037	0			ENSDARG00000098037	+	372	382	0.00209	0.705	TTATGTGGCCA
ENSDARG00000011652	0			ENSDARG00000011652	+	184	194	0.00225	0.71	TTATACAATAA
ENSCARG00000009681	0			ENSCARG00000009681	+	3483	3493	0.00215	0.705	TTTTGTGACAA
ENSDARG00000091932	1			ENSDARG00000091932	+	3991	4001	0.00226	0.71	TAATATAATCA
ENSCCRG00000040534	0			ENSCCRG00000040534	+	3503	3513	0.00234	0.71	TGATGTATGAA

## Sheet: 20 Night_lncRNAs
Supplementary Table 20: Promoter analysis of testis night lncRNAs with Matlab program and Find Individual Motif Occurrences (FIMO) tool.
RORE (Matlab)					RORE (FIMO)
Sequence Name	Has RORE?			Sequence Name	Strand	Start	End	p-value	q-value	Matched Sequence
ENSDARG00000092315	0			ENSDARG00000092315	+	1705	1718	0.000218	0.89	TATATATGGGGCAA
ENSDARG00000078159	0			ENSDARG00000078159	+	1801	1814	0.000595	0.89	CAGCAATAGGCCAC
															0
															0
