# Supplementary material for: Identification of Rhythmically Expressed LncRNAs in the Zebrafish Pineal Gland and Testis
Source: Int J Mol Sci. 2021 Jul 22;22(15):7810. doi: 10.3390/ijms22157810 (PMC8346003; doi:10.3390/ijms22157810)
Supplement: Supplementary file 1 [file ijms-22-07810-s001.zip › SupplementaryTables&Figures/Supplementary_tables/SupplementaryTable_23_24.xlsx]

## Sheet: 23 overlapping_lncRNAs
Supplementary Table 23: 26 overlapped lncRNAs between zebrafish pineal gland and testis.
S. No.	Pineal Gland	Testis	E-value
1	ZFLNCT14440	DANIO_RERIO_NEWGENE_1	6.18825e-63
2	ZFLNCT02473	DANIO_RERIO_NEWGENE_14	0
3	ZFLNCT07623	DANIO_RERIO_NEWGENE_47	2.71468e-87
4	ZFLNCT01082	DANIO_RERIO_NEWGENE_60	2.91066e-58
5	ZFLNCT06506	DANIO_RERIO_NEWGENE_1017	2.5513e-56
6	ZFLNCT12985	DANIO_RERIO_NEWGENE_1099	0
7	ZFLNCT11787	DANIO_RERIO_NEWGENE_1100	6.38442e-82
8	ZFLNCT08312	DANIO_RERIO_NEWGENE_1627	7.12842e-52
9	ZFLNCT03693	DANIO_RERIO_NEWGENE_1643	9.06043e-119
10	ZFLNCT03930	DANIO_RERIO_NEWGENE_1683	4.30086e-160
11	ZFLNCT08748	DANIO_RERIO_NEWGENE_3710	3.57372e-60
12	ZFLNCT04615	DANIO_RERIO_NEWGENE_5125	2.10365e-102
13	ZFLNCT09276	DANIO_RERIO_NEWGENE_5140	1.33342e-81
14	ZFLNCT10137	DANIO_RERIO_NEWGENE_5149	1.14211e-133
15	ZFLNCT14377	DANIO_RERIO_NEWGENE_6511	5.03675e-93
16	ZFLNCT14093	DANIO_RERIO_NEWGENE_7305	1.3762e-86
17	ZFLNCT19339	DANIO_RERIO_NEWGENE_7330	1.06177e-91
18	ZFLNCT11633	DANIO_RERIO_NEWGENE_8089	2.24947e-104
19	ZFLNCT04318	DANIO_RERIO_NEWGENE_8490	0
20	ZFLNCT09487	DANIO_RERIO_NEWGENE_8560	0
21	ZFLNCT11291	DANIO_RERIO_NEWGENE_8932	2.12035e-71
22	ZFLNCT07301	DANIO_RERIO_NEWGENE_8978	2.27135e-53
23	ZFLNCT09961	DANIO_RERIO_NEWGENE_10163	1.92712e-131
24	ZFLNCT07501	DANIO_RERIO_NEWGENE_11253	1.06032e-58
25	ZFLNCT05159	DANIO_RERIO_NEWGENE_11485	1.04154e-125
26	ZFLNCT06135	DANIO_RERIO_NEWGENE_11657	5.79927e-179

## Sheet: 24_4_LncRNAs
Supplementary Table 24: 6 overlapped lncRNAs between zebrafish pineal gland and testis with similar expression patterns.
	Similar expression pattern (6 lncRNAs)
	Morning	ZFLNCT03930	Danio_rerio_newGene_1683
	Evening	ZFLNCT02473	Danio_rerio_newGene_14
	Evening	ZFLNCT19339	Danio_rerio_newGene_7330
	Evening	ZFLNCT11291	Danio_rerio_newGene_8932
	Night	ZFLNCT07623	Danio_rerio_newGene_47
	Night	ZFLNCT06506	Danio_rerio_newGene_1017
