# Supplementary material for: Identification of Rhythmically Expressed LncRNAs in the Zebrafish Pineal Gland and Testis
Source: Int J Mol Sci. 2021 Jul 22;22(15):7810. doi: 10.3390/ijms22157810 (PMC8346003; doi:10.3390/ijms22157810)
Supplement: Supplementary file 1 [file ijms-22-07810-s001.zip › SupplementaryTables&Figures/Supplementary_tables/SupplementaryTable_21_22.xlsx]

## Sheet: 21 GO
Supplementary Table 21: GO analysis of testis morning, evening, and night lncRNAs.
lncRNA	Description	Length	#Hits	e-value	sim mean	#GO	GO IDs	GO Names	Enzyme codes	Enzyme names	InterPro IDs	InterPro GO IDs	InterPro GO Names
DANIO_RERIO_NEWGENE_2	Danio rerio genome assembly, chromosome: 1	539	6	0	98.97						no IPS match	no IPS match	no IPS match
DANIO_RERIO_NEWGENE_60	Danio rerio strain Nadia (NA) genome assembly, chromosome: 1	2310	20	0	86.22						no IPS match	no IPS match	no IPS match
DANIO_RERIO_NEWGENE_73	Danio rerio genome assembly, chromosome: 1	3816	20	0	92.84	9	F:GO:0003677; F:GO:0005525; C:GO:0005634; P:GO:0006313; P:GO:0006955; P:GO:0007165; P:GO:0015074; C:GO:0016021; P:GO:0019835	F:DNA binding; F:GTP binding; C:nucleus; P:transposition, DNA-mediated; P:immune response; P:signal transduction; P:DNA integration; C:integral component of membrane; P:cytolysis			TRANSMEMBRANE (PHOBIUS); NON_CYTOPLASMIC_DOMAIN (PHOBIUS); CYTOPLASMIC_DOMAIN (PHOBIUS); TMhelix (TMHMM)	no GO terms	no GO terms
DANIO_RERIO_NEWGENE_78	Danio rerio genome assembly, chromosome: 1	930	17	0	95.18	8	F:GO:0003677; F:GO:0005509; C:GO:0005887; P:GO:0007156; P:GO:0007399; P:GO:0016339; P:GO:0042074; P:GO:0055113	F:DNA binding; F:calcium ion binding; C:integral component of plasma membrane; P:homophilic cell adhesion via plasma membrane adhesion molecules; P:nervous system development; P:calcium-dependent cell-cell adhesion via plasma membrane cell adhesion molecules; P:cell migration involved in gastrulation; P:epiboly involved in gastrulation with mouth forming second			SIGNAL_PEPTIDE_C_REGION (PHOBIUS); SIGNAL_PEPTIDE_H_REGION (PHOBIUS); SIGNAL_PEPTIDE (PHOBIUS); NON_CYTOPLASMIC_DOMAIN (PHOBIUS); SIGNAL_PEPTIDE_N_REGION (PHOBIUS)	no GO terms	no GO terms
DANIO_RERIO_NEWGENE_451	Danio rerio genome assembly, chromosome: 2	956	20	0	93.52	24	F:GO:0000981; P:GO:0001568; P:GO:0001755; F:GO:0003682; C:GO:0005634; P:GO:0006357; P:GO:0007507; P:GO:0008045; P:GO:0030325; P:GO:0033339; P:GO:0035886; P:GO:0039021; P:GO:0040036; P:GO:0043114; F:GO:0043565; P:GO:0048387; P:GO:0051216; P:GO:0060059; P:GO:0061300; P:GO:0061386; P:GO:0072015; P:GO:0072149; P:GO:1902366; P:GO:2000583	F:RNA polymerase II transcription factor activity, sequence-specific DNA binding; P:blood vessel development; P:neural crest cell migration; F:chromatin binding; C:nucleus; P:regulation of transcription by RNA polymerase II; P:heart development; P:motor neuron axon guidance; P:adrenal gland development; P:pectoral fin development; P:vascular smooth muscle cell differentiation; P:pronephric glomer…			SIGNAL_PEPTIDE_N_REGION (PHOBIUS); SIGNAL_PEPTIDE_H_REGION (PHOBIUS); NON_CYTOPLASMIC_DOMAIN (PHOBIUS); SIGNAL_PEPTIDE (PHOBIUS); SIGNAL_PEPTIDE_C_REGION (PHOBIUS)	no GO terms	no GO terms
DANIO_RERIO_NEWGENE_568	Danio rerio genome assembly, chromosome: 2	3982	20	0	92.02						no IPS match	no IPS match	no IPS match
DANIO_RERIO_NEWGENE_1017	Danio rerio genome assembly, chromosome: 9	1219	20	0	90.69	13	F:GO:0005178; F:GO:0005520; F:GO:0005525; C:GO:0005737; P:GO:0007155; P:GO:0007165; F:GO:0008201; F:GO:0008270; C:GO:0016021; P:GO:0016567; C:GO:0031012; P:GO:0060548; F:GO:0061630	F:integrin binding; F:insulin-like growth factor binding; F:GTP binding; C:cytoplasm; P:cell adhesion; P:signal transduction; F:heparin binding; F:zinc ion binding; C:integral component of membrane; P:protein ubiquitination; C:extracellular matrix; P:negative regulation of cell death; F:ubiquitin protein ligase activity			G3DSA:3.30.420.470 (GENE3D); PTHR23022 (PANTHER); PTHR23022:SF115 (PANTHER)	no GO terms	no GO terms
DANIO_RERIO_NEWGENE_1018	Danio rerio genome assembly, chromosome: 3	2516	20	0	95.99	17	C:GO:0000137; F:GO:0000978; P:GO:0001966; F:GO:0003700; C:GO:0005654; C:GO:0005801; P:GO:0007030; P:GO:0007098; P:GO:0007420; P:GO:0007519; P:GO:0016571; C:GO:0032580; F:GO:0042054; P:GO:0045944; F:GO:0051011; P:GO:0051225; C:GO:0070652	C:Golgi cis cisterna; F:RNA polymerase II proximal promoter sequence-specific DNA binding; P:thigmotaxis; F:DNA-binding transcription factor activity; C:nucleoplasm; C:cis-Golgi network; P:Golgi organization; P:centrosome cycle; P:brain development; P:skeletal muscle tissue development; P:histone methylation; C:Golgi cisterna membrane; F:histone methyltransferase activity; P:positive regulation o…			mobidb-lite (MOBIDB_LITE)	no GO terms	no GO terms
DANIO_RERIO_NEWGENE_1044	Danio rerio genome assembly, chromosome: 3	567	20	0	94.32	12	F:GO:0003676; F:GO:0003682; F:GO:0005337; C:GO:0005634; C:GO:0005829; F:GO:0008270; F:GO:0008504; P:GO:0015844; C:GO:0016021; P:GO:0042462; P:GO:0098789; P:GO:1901642	F:nucleic acid binding; F:chromatin binding; F:nucleoside transmembrane transporter activity; C:nucleus; C:cytosol; F:zinc ion binding; F:monoamine transmembrane transporter activity; P:monoamine transport; C:integral component of membrane; P:eye photoreceptor cell development; P:pre-mRNA cleavage required for polyadenylation; P:nucleoside transmembrane transport			no IPS match	no IPS match	no IPS match
DANIO_RERIO_NEWGENE_1099	Danio rerio genome assembly, chromosome: 14	2313	20	0	96.97	16	F:GO:0000287; F:GO:0003785; C:GO:0005737; C:GO:0005856; P:GO:0005975; F:GO:0008270; P:GO:0008630; P:GO:0010468; C:GO:0014069; C:GO:0016021; F:GO:0016868; C:GO:0019005; P:GO:0030334; P:GO:0031146; P:GO:0042989; P:GO:0060080	F:magnesium ion binding; F:actin monomer binding; C:cytoplasm; C:cytoskeleton; P:carbohydrate metabolic process; F:zinc ion binding; P:intrinsic apoptotic signaling pathway in response to DNA damage; P:regulation of gene expression; C:postsynaptic density; C:integral component of membrane; F:intramolecular transferase activity, phosphotransferases; C:SCF ubiquitin ligase complex; P:regulation of …			SIGNAL_PEPTIDE_H_REGION (PHOBIUS); SIGNAL_PEPTIDE_C_REGION (PHOBIUS); NON_CYTOPLASMIC_DOMAIN (PHOBIUS); SIGNAL_PEPTIDE_N_REGION (PHOBIUS); SIGNAL_PEPTIDE (PHOBIUS); TMhelix (TMHMM)	no GO terms	no GO terms
DANIO_RERIO_NEWGENE_1100	Danio rerio genome assembly, chromosome: 3	4044	20	0	91.3	19	F:GO:0001786; F:GO:0005509; F:GO:0005544; C:GO:0005768; C:GO:0005856; C:GO:0005886; P:GO:0007010; F:GO:0008092; P:GO:0014059; C:GO:0016021; P:GO:0017158; F:GO:0019905; P:GO:0030100; F:GO:0030276; P:GO:0048791; C:GO:0070382; P:GO:0071277; P:GO:0097320; C:GO:0098793	F:phosphatidylserine binding; F:calcium ion binding; F:calcium-dependent phospholipid binding; C:endosome; C:cytoskeleton; C:plasma membrane; P:cytoskeleton organization; F:cytoskeletal protein binding; P:regulation of dopamine secretion; C:integral component of membrane; P:regulation of calcium ion-dependent exocytosis; F:syntaxin binding; P:regulation of endocytosis; F:clathrin binding; P:calci…			no IPS match	no IPS match	no IPS match
DANIO_RERIO_NEWGENE_1572	Danio rerio genome assembly, chromosome: 4	1629	20	0	91.48	13	C:GO:0000139; F:GO:0003824; F:GO:0005198; C:GO:0005783; C:GO:0005793; P:GO:0006886; P:GO:0006888; P:GO:0006891; P:GO:0009306; P:GO:0010883; C:GO:0016021; C:GO:0030126; P:GO:0072384	C:Golgi membrane; F:catalytic activity; F:structural molecule activity; C:endoplasmic reticulum; C:endoplasmic reticulum-Golgi intermediate compartment; P:intracellular protein transport; P:ER to Golgi vesicle-mediated transport; P:intra-Golgi vesicle-mediated transport; P:protein secretion; P:regulation of lipid storage; C:integral component of membrane; C:COPI vesicle coat; P:organelle transpor…			no IPS match	no IPS match	no IPS match
DANIO_RERIO_NEWGENE_1627	Danio rerio genome assembly, chromosome: 4	4326	20	0	94.32	48	P:GO:0000122; F:GO:0000978; F:GO:0000981; F:GO:0001217; P:GO:0001946; P:GO:0001947; P:GO:0002040; P:GO:0002943; P:GO:0003140; F:GO:0004930; F:GO:0005085; C:GO:0005789; C:GO:0005887; P:GO:0006886; P:GO:0006888; P:GO:0006891; P:GO:0007186; P:GO:0008045; F:GO:0008134; P:GO:0008285; F:GO:0008307; F:GO:0015347; C:GO:0017119; F:GO:0017150; C:GO:0030018; P:GO:0030330; P:GO:0032466; P:GO:0032877; F:GO:00…	P:negative regulation of transcription by RNA polymerase II; F:RNA polymerase II proximal promoter sequence-specific DNA binding; F:RNA polymerase II transcription factor activity, sequence-specific DNA binding; F:bacterial-type RNA polymerase transcriptional repressor activity, sequence-specific DNA binding; P:lymphangiogenesis; P:heart looping; P:sprouting angiogenesis; P:tRNA dihydrouridine sy…			no IPS match	no IPS match	no IPS match
DANIO_RERIO_NEWGENE_1664	Danio rerio genome assembly, chromosome: 4	1342	11	0	96.19	26	P:GO:0000462; P:GO:0001889; F:GO:0003723; F:GO:0003735; F:GO:0004857; P:GO:0006412; P:GO:0007165; P:GO:0008045; P:GO:0008360; F:GO:0019208; F:GO:0019901; P:GO:0021555; C:GO:0022627; C:GO:0030018; P:GO:0030155; C:GO:0031672; P:GO:0035507; P:GO:0043065; P:GO:0043086; P:GO:0043114; F:GO:0046982; P:GO:0051017; P:GO:0060028; P:GO:0070650; F:GO:0071889; C:GO:0072357	P:maturation of SSU-rRNA from tricistronic rRNA transcript (SSU-rRNA, 5.8S rRNA, LSU-rRNA); P:liver development; F:RNA binding; F:structural constituent of ribosome; F:enzyme inhibitor activity; P:translation; P:signal transduction; P:motor neuron axon guidance; P:regulation of cell shape; F:phosphatase regulator activity; F:protein kinase binding; P:midbrain-hindbrain boundary morphogenesis; C:c…			no IPS match	no IPS match	no IPS match
DANIO_RERIO_NEWGENE_1683	Danio rerio genome assembly, chromosome: 8	1834	20	0	98.73	29	P:GO:0000122; C:GO:0000124; F:GO:0000978; F:GO:0001227; P:GO:0003309; P:GO:0003310; F:GO:0003713; F:GO:0003824; F:GO:0005096; F:GO:0005524; C:GO:0005669; C:GO:0005737; P:GO:0006325; P:GO:0006777; P:GO:0010564; F:GO:0016251; C:GO:0017053; C:GO:0019008; P:GO:0030182; F:GO:0031490; P:GO:0043547; C:GO:0046695; F:GO:0046872; F:GO:0046982; P:GO:0051056; P:GO:0051123; F:GO:0051539; P:GO:0060261; P:GO:00…	P:negative regulation of transcription by RNA polymerase II; C:SAGA complex; F:RNA polymerase II proximal promoter sequence-specific DNA binding; F:transcriptional repressor activity, RNA polymerase II transcription regulatory region sequence-specific DNA binding; P:type B pancreatic cell differentiation; P:pancreatic A cell differentiation; F:transcription coactivator activity; F:catalytic activ…			IPR003879 (PRINTS); IPR003877 (SMART); IPR006574 (SMART); IPR006574 (PFAM); IPR003877 (PFAM); IPR043136 (G3DSA:2.60.120.GENE3D); PTHR25465 (PANTHER); PTHR25465:SF5 (PANTHER); IPR001870 (PROSITE_PROFILES); cd16040 (CDD); IPR013320 (SUPERFAMILY)	F:GO:0005515	F:protein binding
DANIO_RERIO_NEWGENE_3183	Danio rerio genome assembly, chromosome: 6	1451	20	0	93.54						no IPS match	no IPS match	no IPS match
DANIO_RERIO_NEWGENE_3191	Danio rerio genome assembly, chromosome: 2	634	20	0	97.08	15	F:GO:0003723; C:GO:0005634; C:GO:0005737; C:GO:0005844; P:GO:0007417; F:GO:0008017; C:GO:0016021; F:GO:0016301; P:GO:0016310; F:GO:0019901; C:GO:0031588; C:GO:0043197; P:GO:0044772; P:GO:0048167; P:GO:0048814	F:RNA binding; C:nucleus; C:cytoplasm; C:polysome; P:central nervous system development; F:microtubule binding; C:integral component of membrane; F:kinase activity; P:phosphorylation; F:protein kinase binding; C:nucleotide-activated protein kinase complex; C:dendritic spine; P:mitotic cell cycle phase transition; P:regulation of synaptic plasticity; P:regulation of dendrite morphogenesis			no IPS match	no IPS match	no IPS match
DANIO_RERIO_NEWGENE_3241	Danio rerio genome assembly, chromosome: 6	836	14	0	97.91						no IPS match	no IPS match	no IPS match
DANIO_RERIO_NEWGENE_4293	Danio rerio genome assembly, chromosome: 8	581	20	0	90.09						mobidb-lite (MOBIDB_LITE); mobidb-lite (MOBIDB_LITE)	no GO terms	no GO terms
DANIO_RERIO_NEWGENE_4712	Danio rerio genome assembly, chromosome: 9	800	20	0	94.09						CYTOPLASMIC_DOMAIN (PHOBIUS); NON_CYTOPLASMIC_DOMAIN (PHOBIUS); TRANSMEMBRANE (PHOBIUS); TMhelix (TMHMM)	no GO terms	no GO terms
DANIO_RERIO_NEWGENE_4743	Danio rerio genome assembly, chromosome: 9	4998	20	0	96.21	19	P:GO:0001841; F:GO:0001965; P:GO:0003383; F:GO:0003779; F:GO:0005085; F:GO:0005200; F:GO:0005543; C:GO:0005813; P:GO:0007264; F:GO:0008017; C:GO:0008091; P:GO:0016055; C:GO:0030054; P:GO:0030705; P:GO:0031122; P:GO:0035162; P:GO:0048821; P:GO:0051693; F:GO:0051959	P:neural tube formation; F:G-protein alpha-subunit binding; P:apical constriction; F:actin binding; F:guanyl-nucleotide exchange factor activity; F:structural constituent of cytoskeleton; F:phospholipid binding; C:centrosome; P:small GTPase mediated signal transduction; F:microtubule binding; C:spectrin; P:Wnt signaling pathway; C:cell junction; P:cytoskeleton-dependent intracellular transport; P…			no IPS match	no IPS match	no IPS match
DANIO_RERIO_NEWGENE_4779	Danio rerio genome assembly, chromosome: 9	1618	20	0	87.81	10	P:GO:0002224; F:GO:0004888; F:GO:0005525; C:GO:0005739; C:GO:0005887; P:GO:0006954; F:GO:0008508; P:GO:0015721; C:GO:0016324; F:GO:0046872	P:toll-like receptor signaling pathway; F:transmembrane signaling receptor activity; F:GTP binding; C:mitochondrion; C:integral component of plasma membrane; P:inflammatory response; F:bile acid:sodium symporter activity; P:bile acid and bile salt transport; C:apical plasma membrane; F:metal ion binding			no IPS match	no IPS match	no IPS match
DANIO_RERIO_NEWGENE_4784	Danio rerio genome assembly, chromosome: 9	625	20	1.84952e-117	95.62	19	P:GO:0001756; F:GO:0004930; F:GO:0005507; C:GO:0005576; P:GO:0007189; P:GO:0007368; P:GO:0007599; P:GO:0008643; P:GO:0009617; F:GO:0015165; C:GO:0030173; F:GO:0030374; P:GO:0045944; P:GO:0051924; C:GO:0055037; C:GO:0060170; C:GO:0080008; P:GO:0090481; P:GO:1901621	P:somitogenesis; F:G-protein coupled receptor activity; F:copper ion binding; C:extracellular region; P:adenylate cyclase-activating G-protein coupled receptor signaling pathway; P:determination of left/right symmetry; P:hemostasis; P:carbohydrate transport; P:response to bacterium; F:pyrimidine nucleotide-sugar transmembrane transporter activity; C:integral component of Golgi membrane; F:ligand-…			no IPS match	no IPS match	no IPS match
DANIO_RERIO_NEWGENE_4796	Danio rerio genome assembly, chromosome: 9	2643	20	0	91.02	10	C:GO:0000151; F:GO:0000977; F:GO:0000981; C:GO:0005634; P:GO:0006357; F:GO:0008017; P:GO:0016567; P:GO:0032502; P:GO:0035556; F:GO:0046983	C:ubiquitin ligase complex; F:RNA polymerase II regulatory region sequence-specific DNA binding; F:RNA polymerase II transcription factor activity, sequence-specific DNA binding; C:nucleus; P:regulation of transcription by RNA polymerase II; F:microtubule binding; P:protein ubiquitination; P:developmental process; P:intracellular signal transduction; F:protein dimerization activity			no IPS match	no IPS match	no IPS match
DANIO_RERIO_NEWGENE_5125	Danio rerio genome assembly, chromosome: 10	4925	20	0	92.44						no IPS match	no IPS match	no IPS match
DANIO_RERIO_NEWGENE_5132	Danio rerio genome assembly, chromosome: 10	1147	20	0	95.44	14	F:GO:0003677; F:GO:0003700; F:GO:0005198; F:GO:0005509; C:GO:0005634; C:GO:0005667; C:GO:0005737; C:GO:0005886; C:GO:0005923; P:GO:0006355; P:GO:0007155; P:GO:0007179; C:GO:0016021; P:GO:0070830	F:DNA binding; F:DNA-binding transcription factor activity; F:structural molecule activity; F:calcium ion binding; C:nucleus; C:transcription factor complex; C:cytoplasm; C:plasma membrane; C:bicellular tight junction; P:regulation of transcription, DNA-templated; P:cell adhesion; P:transforming growth factor beta receptor signaling pathway; C:integral component of membrane; P:bicellular tight ju…			IPR000742 (SMART); G3DSA:2.10.25.10 (GENE3D); IPR000742 (PROSITE_PATTERNS); IPR000742 (PROSITE_PATTERNS); TRANSMEMBRANE (PHOBIUS); CYTOPLASMIC_DOMAIN (PHOBIUS); NON_CYTOPLASMIC_DOMAIN (PHOBIUS); IPR000742 (PROSITE_PROFILES); SSF57196 (SUPERFAMILY); TMhelix (TMHMM)	no GO terms	no GO terms
DANIO_RERIO_NEWGENE_5140	Danio rerio genome assembly, chromosome: 10	2356	20	0	92.05	5	C:GO:0005886; P:GO:0007411; C:GO:0016021; F:GO:0046875; P:GO:0048013	C:plasma membrane; P:axon guidance; C:integral component of membrane; F:ephrin receptor binding; P:ephrin receptor signaling pathway			TRANSMEMBRANE (PHOBIUS); NON_CYTOPLASMIC_DOMAIN (PHOBIUS); TRANSMEMBRANE (PHOBIUS); CYTOPLASMIC_DOMAIN (PHOBIUS); CYTOPLASMIC_DOMAIN (PHOBIUS)	no GO terms	no GO terms
DANIO_RERIO_NEWGENE_5144	Danio rerio genome assembly, chromosome: 10	897	10	0	95.46						mobidb-lite (MOBIDB_LITE)	no GO terms	no GO terms
DANIO_RERIO_NEWGENE_5157	---NA---	2681									mobidb-lite (MOBIDB_LITE); mobidb-lite (MOBIDB_LITE); mobidb-lite (MOBIDB_LITE)	no GO terms	no GO terms
DANIO_RERIO_NEWGENE_5184	Danio rerio genome assembly, chromosome: 10	1156	20	0	94.01	1	F:GO:0005089	F:Rho guanyl-nucleotide exchange factor activity			NON_CYTOPLASMIC_DOMAIN (PHOBIUS); TRANSMEMBRANE (PHOBIUS); NON_CYTOPLASMIC_DOMAIN (PHOBIUS); TRANSMEMBRANE (PHOBIUS); CYTOPLASMIC_DOMAIN (PHOBIUS); TMhelix (TMHMM); TMhelix (TMHMM)	no GO terms	no GO terms
DANIO_RERIO_NEWGENE_5500	Danio rerio genome assembly, chromosome: 11	2778	20	0	88.63	4	C:GO:0005912; P:GO:0007156; P:GO:0007157; C:GO:0016021	C:adherens junction; P:homophilic cell adhesion via plasma membrane adhesion molecules; P:heterophilic cell-cell adhesion via plasma membrane cell adhesion molecules; C:integral component of membrane			TMhelix (TMHMM)	no GO terms	no GO terms
DANIO_RERIO_NEWGENE_5504	Danio rerio genome assembly, chromosome: 11	2717	20	0	88.88	6	F:GO:0005509; C:GO:0005887; P:GO:0007156; P:GO:0007411; P:GO:0048675; P:GO:0060219	F:calcium ion binding; C:integral component of plasma membrane; P:homophilic cell adhesion via plasma membrane adhesion molecules; P:axon guidance; P:axon extension; P:camera-type eye photoreceptor cell differentiation			no IPS match	no IPS match	no IPS match
DANIO_RERIO_NEWGENE_5881	Danio rerio genome assembly, chromosome: 12	3101	20	0	92.01						no IPS match	no IPS match	no IPS match
DANIO_RERIO_NEWGENE_6141	Danio rerio genome assembly, chromosome: 13	2933	11	0	95.86	25	P:GO:0000082; F:GO:0001228; P:GO:0001885; P:GO:0001947; F:GO:0003677; F:GO:0005515; C:GO:0005634; C:GO:0005829; P:GO:0007420; P:GO:0008284; P:GO:0009880; P:GO:0030223; P:GO:0030225; P:GO:0035476; P:GO:0035907; P:GO:0045766; P:GO:0045944; P:GO:0048703; P:GO:0048844; P:GO:0050821; P:GO:0060059; P:GO:0060216; P:GO:0060319; P:GO:0060841; P:GO:0072554	P:G1/S transition of mitotic cell cycle; F:transcriptional activator activity, RNA polymerase II transcription regulatory region sequence-specific DNA binding; P:endothelial cell development; P:heart looping; F:DNA binding; F:protein binding; C:nucleus; C:cytosol; P:brain development; P:positive regulation of cell proliferation; P:embryonic pattern specification; P:neutrophil differentiation; P:m…			no IPS match	no IPS match	no IPS match
DANIO_RERIO_NEWGENE_6172	Danio rerio genome assembly, chromosome: 13	3128	20	0	95.37	25	P:GO:0000082; F:GO:0001228; P:GO:0001885; P:GO:0001947; F:GO:0003677; F:GO:0005515; C:GO:0005634; C:GO:0005829; P:GO:0007420; P:GO:0008284; P:GO:0009880; P:GO:0030223; P:GO:0030225; P:GO:0035476; P:GO:0035907; P:GO:0045766; P:GO:0045944; P:GO:0048703; P:GO:0048844; P:GO:0050821; P:GO:0060059; P:GO:0060216; P:GO:0060319; P:GO:0060841; P:GO:0072554	P:G1/S transition of mitotic cell cycle; F:transcriptional activator activity, RNA polymerase II transcription regulatory region sequence-specific DNA binding; P:endothelial cell development; P:heart looping; F:DNA binding; F:protein binding; C:nucleus; C:cytosol; P:brain development; P:positive regulation of cell proliferation; P:embryonic pattern specification; P:neutrophil differentiation; P:m…			no IPS match	no IPS match	no IPS match
DANIO_RERIO_NEWGENE_6175	Danio rerio genome assembly, chromosome: 13	2753	20	0	90.52	10	C:GO:0000786; C:GO:0000790; F:GO:0000976; F:GO:0005086; P:GO:0006334; P:GO:0006342; P:GO:0007420; F:GO:0031490; P:GO:0032012; F:GO:0046982	C:nucleosome; C:nuclear chromatin; F:transcription regulatory region sequence-specific DNA binding; F:ARF guanyl-nucleotide exchange factor activity; P:nucleosome assembly; P:chromatin silencing; P:brain development; F:chromatin DNA binding; P:regulation of ARF protein signal transduction; F:protein heterodimerization activity			no IPS match	no IPS match	no IPS match
DANIO_RERIO_NEWGENE_6186	Danio rerio regulating synaptic membrane exocytosis 1a (rims1a), transcript variant X4, misc_RNA	7727	20	0	98.23						IPR001478 (SMART); IPR000008 (SMART); IPR001478 (PFAM); IPR035892 (G3DSA:2.60.40.GENE3D); IPR000008 (PFAM); IPR036034 (G3DSA:2.30.42.GENE3D); mobidb-lite (MOBIDB_LITE); mobidb-lite (MOBIDB_LITE); mobidb-lite (MOBIDB_LITE); mobidb-lite (MOBIDB_LITE); mobidb-lite (MOBIDB_LITE); mobidb-lite (MOBIDB_LITE); mobidb-lite (MOBIDB_LITE); mobidb-lite (MOBIDB_LITE); mobidb-lite (MOBIDB_LITE); mobidb-lite (M…	F:GO:0005515; P:GO:0006886; P:GO:0006887; C:GO:0016020; F:GO:0017137; C:GO:0048786	F:protein binding; P:intracellular protein transport; P:exocytosis; C:membrane; F:Rab GTPase binding; C:presynaptic active zone
DANIO_RERIO_NEWGENE_6187	Danio rerio genome assembly, chromosome: 13	7087	20	0	90.93	11	P:GO:0006886; F:GO:0017137; P:GO:0042391; C:GO:0042734; F:GO:0044325; F:GO:0046872; P:GO:0048167; C:GO:0048788; P:GO:0048791; P:GO:0050806; P:GO:2000300	P:intracellular protein transport; F:Rab GTPase binding; P:regulation of membrane potential; C:presynaptic membrane; F:ion channel binding; F:metal ion binding; P:regulation of synaptic plasticity; C:cytoskeleton of presynaptic active zone; P:calcium ion-regulated exocytosis of neurotransmitter; P:positive regulation of synaptic transmission; P:regulation of synaptic vesicle exocytosis			CYTOPLASMIC_DOMAIN (PHOBIUS); NON_CYTOPLASMIC_DOMAIN (PHOBIUS); TRANSMEMBRANE (PHOBIUS); TRANSMEMBRANE (PHOBIUS); CYTOPLASMIC_DOMAIN (PHOBIUS)	no GO terms	no GO terms
DANIO_RERIO_NEWGENE_6189	Danio rerio genome assembly, chromosome: 13	3399	20	0	95.97	4	F:GO:0003677; C:GO:0005634; P:GO:0006355; P:GO:0007275	F:DNA binding; C:nucleus; P:regulation of transcription, DNA-templated; P:multicellular organism development			SIGNAL_PEPTIDE_H_REGION (PHOBIUS); NON_CYTOPLASMIC_DOMAIN (PHOBIUS); SIGNAL_PEPTIDE_N_REGION (PHOBIUS); SIGNAL_PEPTIDE_C_REGION (PHOBIUS); SIGNAL_PEPTIDE (PHOBIUS); SignalP-noTM (SIGNALP_EUK)	no GO terms	no GO terms
DANIO_RERIO_NEWGENE_6192	Danio rerio genome assembly, chromosome: 13	1528	20	0	90.86	16	P:GO:0000122; F:GO:0000977; C:GO:0005634; P:GO:0033339; P:GO:0035775; P:GO:0035776; P:GO:0035777; P:GO:0035778; P:GO:0035779; P:GO:0045944; F:GO:0046872; P:GO:0048382; P:GO:0048389; P:GO:0072112; P:GO:1900107; P:GO:1903224	P:negative regulation of transcription by RNA polymerase II; F:RNA polymerase II regulatory region sequence-specific DNA binding; C:nucleus; P:pectoral fin development; P:pronephric glomerulus morphogenesis; P:pronephric proximal tubule development; P:pronephric distal tubule development; P:pronephric nephron tubule epithelial cell differentiation; P:angioblast cell differentiation; P:positive re…			SIGNAL_PEPTIDE_H_REGION (PHOBIUS); NON_CYTOPLASMIC_DOMAIN (PHOBIUS); SIGNAL_PEPTIDE_N_REGION (PHOBIUS); SIGNAL_PEPTIDE (PHOBIUS); SIGNAL_PEPTIDE_C_REGION (PHOBIUS); SignalP-noTM (SIGNALP_EUK)	no GO terms	no GO terms
DANIO_RERIO_NEWGENE_6455	Danio rerio genome assembly, chromosome: 14	1205	20	0	89.97						G3DSA:3.30.420.470 (GENE3D)	no GO terms	no GO terms
DANIO_RERIO_NEWGENE_6511	Danio rerio genome assembly, chromosome: 14	4185	20	0	89.97	28	P:GO:0001889; F:GO:0004930; F:GO:0005509; F:GO:0005524; F:GO:0005543; C:GO:0005737; C:GO:0005884; C:GO:0005887; P:GO:0006405; P:GO:0006606; P:GO:0007507; P:GO:0008045; P:GO:0009953; F:GO:0017056; P:GO:0030282; P:GO:0030514; P:GO:0031017; C:GO:0032432; P:GO:0035025; C:GO:0044613; P:GO:0048565; P:GO:0048701; F:GO:0051015; P:GO:0051017; P:GO:0051482; P:GO:0051639; P:GO:0060026; P:GO:0090263	P:liver development; F:G-protein coupled receptor activity; F:calcium ion binding; F:ATP binding; F:phospholipid binding; C:cytoplasm; C:actin filament; C:integral component of plasma membrane; P:RNA export from nucleus; P:protein import into nucleus; P:heart development; P:motor neuron axon guidance; P:dorsal/ventral pattern formation; F:structural constituent of nuclear pore; P:bone mineralizat…			IPR018289 (PFAM); PTHR33977 (PANTHER)	no GO terms	no GO terms
DANIO_RERIO_NEWGENE_7237	Danio rerio genome assembly, chromosome: 16	1666	20	0	94.44	8	F:GO:0001228; P:GO:0001885; F:GO:0003677; C:GO:0005634; P:GO:0007420; C:GO:0019005; P:GO:0031146; P:GO:0045944	F:transcriptional activator activity, RNA polymerase II transcription regulatory region sequence-specific DNA binding; P:endothelial cell development; F:DNA binding; C:nucleus; P:brain development; C:SCF ubiquitin ligase complex; P:SCF-dependent proteasomal ubiquitin-dependent protein catabolic process; P:positive regulation of transcription by RNA polymerase II			SIGNAL_PEPTIDE (PHOBIUS); SIGNAL_PEPTIDE_N_REGION (PHOBIUS); NON_CYTOPLASMIC_DOMAIN (PHOBIUS); SIGNAL_PEPTIDE_C_REGION (PHOBIUS); SIGNAL_PEPTIDE_H_REGION (PHOBIUS); TMhelix (TMHMM)	no GO terms	no GO terms
DANIO_RERIO_NEWGENE_7249	Danio rerio genome assembly, chromosome: 16	665	9	0	98.8	8	F:GO:0003676; F:GO:0003779; F:GO:0004809; C:GO:0030017; P:GO:0030488; P:GO:0035025; P:GO:0045944; P:GO:0051091	F:nucleic acid binding; F:actin binding; F:tRNA (guanine-N2-)-methyltransferase activity; C:sarcomere; P:tRNA methylation; P:positive regulation of Rho protein signal transduction; P:positive regulation of transcription by RNA polymerase II; P:positive regulation of DNA-binding transcription factor activity			mobidb-lite (MOBIDB_LITE)	no GO terms	no GO terms
DANIO_RERIO_NEWGENE_7254	Danio rerio genome assembly, chromosome: 16	2467	20	0	93.28	11	P:GO:0001755; C:GO:0005615; C:GO:0005887; P:GO:0010842; F:GO:0016787; F:GO:0030215; P:GO:0030335; F:GO:0045499; P:GO:0048843; P:GO:0050919; P:GO:0071526	P:neural crest cell migration; C:extracellular space; C:integral component of plasma membrane; P:retina layer formation; F:hydrolase activity; F:semaphorin receptor binding; P:positive regulation of cell migration; F:chemorepellent activity; P:negative regulation of axon extension involved in axon guidance; P:negative chemotaxis; P:semaphorin-plexin signaling pathway			CYTOPLASMIC_DOMAIN (PHOBIUS); NON_CYTOPLASMIC_DOMAIN (PHOBIUS); TRANSMEMBRANE (PHOBIUS); TMhelix (TMHMM)	no GO terms	no GO terms
DANIO_RERIO_NEWGENE_7255	Danio rerio genome assembly, chromosome: 16	4465	20	0	94.42	3	C:GO:0005783; P:GO:0010883; C:GO:0016021	C:endoplasmic reticulum; P:regulation of lipid storage; C:integral component of membrane			TRANSMEMBRANE (PHOBIUS); CYTOPLASMIC_DOMAIN (PHOBIUS); NON_CYTOPLASMIC_DOMAIN (PHOBIUS); TMhelix (TMHMM)	no GO terms	no GO terms
DANIO_RERIO_NEWGENE_7305	Danio rerio genome assembly, chromosome: 16	2448	20	0	94.58	14	F:GO:0001228; C:GO:0001725; F:GO:0003677; F:GO:0003712; F:GO:0003779; C:GO:0005730; P:GO:0006364; P:GO:0007420; C:GO:0030018; P:GO:0030036; P:GO:0030154; C:GO:0032040; P:GO:0045944; F:GO:0046872	F:transcriptional activator activity, RNA polymerase II transcription regulatory region sequence-specific DNA binding; C:stress fiber; F:DNA binding; F:transcription coregulator activity; F:actin binding; C:nucleolus; P:rRNA processing; P:brain development; C:Z disc; P:actin cytoskeleton organization; P:cell differentiation; C:small-subunit processome; P:positive regulation of transcription by RN…			no IPS match	no IPS match	no IPS match
DANIO_RERIO_NEWGENE_7307	Danio rerio genome assembly, chromosome: 16	982	20	0	92.27						no IPS match	no IPS match	no IPS match
DANIO_RERIO_NEWGENE_8145	Danio rerio genome assembly, chromosome: 18	692	9	0	97.9	10	F:GO:0003824; C:GO:0005634; C:GO:0005737; C:GO:0005887; F:GO:0022841; C:GO:0030315; P:GO:0030322; P:GO:0032287; P:GO:0043484; P:GO:0071805	F:catalytic activity; C:nucleus; C:cytoplasm; C:integral component of plasma membrane; F:potassium ion leak channel activity; C:T-tubule; P:stabilization of membrane potential; P:peripheral nervous system myelin maintenance; P:regulation of RNA splicing; P:potassium ion transmembrane transport			no IPS match	no IPS match	no IPS match
DANIO_RERIO_NEWGENE_8474	Danio rerio genome assembly, chromosome: 19	1068	3	0	99.03						mobidb-lite (MOBIDB_LITE); mobidb-lite (MOBIDB_LITE)	no GO terms	no GO terms
DANIO_RERIO_NEWGENE_8529	Danio rerio genome assembly, chromosome: 19	3367	20	0	90.01	17	F:GO:0004930; C:GO:0005739; P:GO:0006783; P:GO:0007166; P:GO:0007186; P:GO:0007601; P:GO:0007634; C:GO:0016021; P:GO:0016525; P:GO:0030218; P:GO:0032780; F:GO:0042030; F:GO:0042803; P:GO:0043652; F:GO:0051117; P:GO:0051289; P:GO:0090387	F:G-protein coupled receptor activity; C:mitochondrion; P:heme biosynthetic process; P:cell surface receptor signaling pathway; P:G-protein coupled receptor signaling pathway; P:visual perception; P:optokinetic behavior; C:integral component of membrane; P:negative regulation of angiogenesis; P:erythrocyte differentiation; P:negative regulation of ATPase activity; F:ATPase inhibitor activity; F:p…			Coil (COILS); IPR008077 (PRINTS); IPR000832 (PRINTS); IPR000832 (PFAM); G3DSA:1.20.1070.10 (GENE3D); mobidb-lite (MOBIDB_LITE); mobidb-lite (MOBIDB_LITE); mobidb-lite (MOBIDB_LITE); PTHR12011 (PANTHER); PTHR12011:SF39 (PANTHER); TRANSMEMBRANE (PHOBIUS); CYTOPLASMIC_DOMAIN (PHOBIUS); TRANSMEMBRANE (PHOBIUS); CYTOPLASMIC_DOMAIN (PHOBIUS); NON_CYTOPLASMIC_DOMAIN (PHOBIUS); NON_CYTOPLASMIC_DOMAIN (PH…	F:GO:0004888; F:GO:0004930; P:GO:0007166; P:GO:0007186; C:GO:0016020; C:GO:0016021; P:GO:0016525	F:transmembrane signaling receptor activity; F:G-protein coupled receptor activity; P:cell surface receptor signaling pathway; P:G-protein coupled receptor signaling pathway; C:membrane; C:integral component of membrane; P:negative regulation of angiogenesis
DANIO_RERIO_NEWGENE_9390	Danio rerio genome assembly, chromosome: 21	2254	20	0	91.24	50	F:GO:0000149; C:GO:0000812; P:GO:0002548; F:GO:0003723; F:GO:0005154; F:GO:0005484; C:GO:0005615; C:GO:0005789; C:GO:0005794; C:GO:0005829; P:GO:0006606; P:GO:0006623; P:GO:0006888; P:GO:0006891; P:GO:0006896; P:GO:0006954; P:GO:0007186; F:GO:0008009; F:GO:0008083; P:GO:0008284; P:GO:0009615; C:GO:0012507; P:GO:0015882; C:GO:0016021; P:GO:0016573; P:GO:0030433; F:GO:0030544; P:GO:0030593; C:GO:00…	F:SNARE binding; C:Swr1 complex; P:monocyte chemotaxis; F:RNA binding; F:epidermal growth factor receptor binding; F:SNAP receptor activity; C:extracellular space; C:endoplasmic reticulum membrane; C:Golgi apparatus; C:cytosol; P:protein import into nucleus; P:protein targeting to vacuole; P:ER to Golgi vesicle-mediated transport; P:intra-Golgi vesicle-mediated transport; P:Golgi to vacuole trans…			PTHR24401 (PANTHER); SIGNAL_PEPTIDE_H_REGION (PHOBIUS); SIGNAL_PEPTIDE (PHOBIUS); SIGNAL_PEPTIDE_C_REGION (PHOBIUS); SIGNAL_PEPTIDE_N_REGION (PHOBIUS); NON_CYTOPLASMIC_DOMAIN (PHOBIUS)	no GO terms	no GO terms
DANIO_RERIO_NEWGENE_9751	Danio rerio genome assembly, chromosome: 22	1365	20	0	91.36						TRANSMEMBRANE (PHOBIUS); CYTOPLASMIC_DOMAIN (PHOBIUS); NON_CYTOPLASMIC_DOMAIN (PHOBIUS)	no GO terms	no GO terms
DANIO_RERIO_NEWGENE_9755	Danio rerio genome assembly, chromosome: 22	1564	20	0	87.11	9	F:GO:0000978; F:GO:0000981; C:GO:0005654; C:GO:0005737; P:GO:0006357; F:GO:0015267; C:GO:0016021; P:GO:0055085; P:GO:0071391	F:RNA polymerase II proximal promoter sequence-specific DNA binding; F:RNA polymerase II transcription factor activity, sequence-specific DNA binding; C:nucleoplasm; C:cytoplasm; P:regulation of transcription by RNA polymerase II; F:channel activity; C:integral component of membrane; P:transmembrane transport; P:cellular response to estrogen stimulus			Coil (COILS); IPR013087 (SMART); G3DSA:3.30.160.60 (GENE3D); G3DSA:3.30.160.60 (GENE3D); IPR013087 (PFAM); PF13894 (PFAM); G3DSA:3.30.160.60 (GENE3D); mobidb-lite (MOBIDB_LITE); mobidb-lite (MOBIDB_LITE); PTHR24409:SF363 (PANTHER); PTHR24409:SF363 (PANTHER); PTHR24409 (PANTHER); PTHR24409 (PANTHER); IPR013087 (PROSITE_PATTERNS); IPR013087 (PROSITE_PATTERNS); IPR013087 (PROSITE_PATTERNS); IPR01308…	no GO terms	no GO terms
DANIO_RERIO_NEWGENE_10166	Danio rerio genome assembly, chromosome: 23	3172	20	0	87.22	3	C:GO:0005829; F:GO:0046875; P:GO:1901187	C:cytosol; F:ephrin receptor binding; P:regulation of ephrin receptor signaling pathway			no IPS match	no IPS match	no IPS match
DANIO_RERIO_NEWGENE_10197	Danio rerio genome assembly, chromosome: 23	279	20	6.71499e-78	93.55						mobidb-lite (MOBIDB_LITE); mobidb-lite (MOBIDB_LITE)	no GO terms	no GO terms
DANIO_RERIO_NEWGENE_10210	Danio rerio genome assembly, chromosome: 23	2839	10	0	98.34	12	C:GO:0000790; F:GO:0003682; F:GO:0003697; F:GO:0005524; C:GO:0005737; P:GO:0006310; P:GO:0006338; F:GO:0008134; F:GO:0008301; P:GO:0035556; P:GO:0045089; P:GO:0045944	C:nuclear chromatin; F:chromatin binding; F:single-stranded DNA binding; F:ATP binding; C:cytoplasm; P:DNA recombination; P:chromatin remodeling; F:transcription factor binding; F:DNA binding, bending; P:intracellular signal transduction; P:positive regulation of innate immune response; P:positive regulation of transcription by RNA polymerase II			CYTOPLASMIC_DOMAIN (PHOBIUS); TRANSMEMBRANE (PHOBIUS); NON_CYTOPLASMIC_DOMAIN (PHOBIUS)	no GO terms	no GO terms
DANIO_RERIO_NEWGENE_10539	Danio rerio genome assembly, chromosome: 12	1857	20	0	98.54	34	C:GO:0000139; P:GO:0002377; F:GO:0003779; F:GO:0003823; F:GO:0005254; C:GO:0005581; C:GO:0005771; C:GO:0005789; C:GO:0005791; P:GO:0006910; P:GO:0006911; P:GO:0006958; P:GO:0007186; P:GO:0007411; F:GO:0008201; F:GO:0008502; C:GO:0009897; F:GO:0015293; F:GO:0030676; C:GO:0031965; C:GO:0032587; C:GO:0034707; F:GO:0034987; P:GO:0035023; C:GO:0042571; P:GO:0042742; P:GO:0045087; F:GO:0048495; P:GO:00…	C:Golgi membrane; P:immunoglobulin production; F:actin binding; F:antigen binding; F:chloride channel activity; C:collagen trimer; C:multivesicular body; C:endoplasmic reticulum membrane; C:rough endoplasmic reticulum; P:phagocytosis, recognition; P:phagocytosis, engulfment; P:complement activation, classical pathway; P:G-protein coupled receptor signaling pathway; P:axon guidance; F:heparin bind…			CYTOPLASMIC_DOMAIN (PHOBIUS); NON_CYTOPLASMIC_DOMAIN (PHOBIUS); TRANSMEMBRANE (PHOBIUS); TMhelix (TMHMM); TMhelix (TMHMM)	no GO terms	no GO terms
DANIO_RERIO_NEWGENE_10760	Danio rerio genome assembly, chromosome: 25	1969	20	0	93.19						CYTOPLASMIC_DOMAIN (PHOBIUS); NON_CYTOPLASMIC_DOMAIN (PHOBIUS); TRANSMEMBRANE (PHOBIUS); CYTOPLASMIC_DOMAIN (PHOBIUS); TRANSMEMBRANE (PHOBIUS); TMhelix (TMHMM); TMhelix (TMHMM)	no GO terms	no GO terms
DANIO_RERIO_NEWGENE_11075	Danio rerio genome assembly, chromosome: 8	394	11	0	87.01	7	F:GO:0005335; P:GO:0015842; C:GO:0016021; C:GO:0030672; C:GO:0043195; P:GO:0051610; P:GO:0055085	F:serotonin:sodium symporter activity; P:aminergic neurotransmitter loading into synaptic vesicle; C:integral component of membrane; C:synaptic vesicle membrane; C:terminal bouton; P:serotonin uptake; P:transmembrane transport			no IPS match	no IPS match	no IPS match
DANIO_RERIO_NEWGENE_11076	Danio rerio genome assembly, chromosome: 8	1166	13	0	88.21	7	F:GO:0005335; P:GO:0015842; C:GO:0016021; C:GO:0030672; C:GO:0043195; P:GO:0051610; P:GO:0055085	F:serotonin:sodium symporter activity; P:aminergic neurotransmitter loading into synaptic vesicle; C:integral component of membrane; C:synaptic vesicle membrane; C:terminal bouton; P:serotonin uptake; P:transmembrane transport			mobidb-lite (MOBIDB_LITE); mobidb-lite (MOBIDB_LITE); TRANSMEMBRANE (PHOBIUS); NON_CYTOPLASMIC_DOMAIN (PHOBIUS); CYTOPLASMIC_DOMAIN (PHOBIUS); TMhelix (TMHMM)	no GO terms	no GO terms
DANIO_RERIO_NEWGENE_11536	Danio rerio genome assembly, chromosome: 4	882	20	0	95.47	42	F:GO:0001786; F:GO:0005089; F:GO:0005109; F:GO:0005125; F:GO:0005509; F:GO:0005540; F:GO:0005544; C:GO:0005615; P:GO:0007219; P:GO:0007528; P:GO:0008543; P:GO:0009950; P:GO:0014059; C:GO:0016021; C:GO:0016324; P:GO:0016477; P:GO:0017158; F:GO:0019905; P:GO:0022408; C:GO:0030027; P:GO:0030182; F:GO:0030276; F:GO:0030295; C:GO:0031528; P:GO:0032147; P:GO:0032534; P:GO:0033634; P:GO:0035025; P:GO:00…	F:phosphatidylserine binding; F:Rho guanyl-nucleotide exchange factor activity; F:frizzled binding; F:cytokine activity; F:calcium ion binding; F:hyaluronic acid binding; F:calcium-dependent phospholipid binding; C:extracellular space; P:Notch signaling pathway; P:neuromuscular junction development; P:fibroblast growth factor receptor signaling pathway; P:dorsal/ventral axis specification; P:regu…			mobidb-lite (MOBIDB_LITE); mobidb-lite (MOBIDB_LITE)	no GO terms	no GO terms
DANIO_RERIO_NEWGENE_11657	Danio rerio genome assembly, chromosome: 6	1965	17	0	94.01	11	P:GO:0007268; C:GO:0008328; C:GO:0016323; C:GO:0030054; C:GO:0031594; C:GO:0043005; P:GO:0043113; P:GO:0045197; P:GO:0098609; C:GO:0098839; P:GO:0099645	P:chemical synaptic transmission; C:ionotropic glutamate receptor complex; C:basolateral plasma membrane; C:cell junction; C:neuromuscular junction; C:neuron projection; P:receptor clustering; P:establishment or maintenance of epithelial cell apical/basal polarity; P:cell-cell adhesion; C:postsynaptic density membrane; P:neurotransmitter receptor localization to postsynaptic specialization membra…			IPR000719 (SMART); G3DSA:3.30.200.20 (GENE3D); IPR017348 (PIRSF); G3DSA:1.10.510.10 (GENE3D); IPR000719 (PFAM); PTHR22984 (PANTHER); PTHR22984:SF11 (PANTHER); IPR017441 (PROSITE_PATTERNS); IPR008271 (PROSITE_PATTERNS); IPR000719 (PROSITE_PROFILES); IPR011009 (SUPERFAMILY)	F:GO:0004672; F:GO:0004674; F:GO:0005524; P:GO:0006468; P:GO:0043066	F:protein kinase activity; F:protein serine/threonine kinase activity; F:ATP binding; P:protein phosphorylation; P:negative regulation of apoptotic process
DANIO_RERIO_NEWGENE_11794	Danio rerio genome assembly, chromosome: 9	1157	20	0	96.15	10	P:GO:0002224; F:GO:0004888; F:GO:0005525; C:GO:0005739; C:GO:0005887; P:GO:0006954; F:GO:0008508; P:GO:0015721; C:GO:0016324; F:GO:0046872	P:toll-like receptor signaling pathway; F:transmembrane signaling receptor activity; F:GTP binding; C:mitochondrion; C:integral component of plasma membrane; P:inflammatory response; F:bile acid:sodium symporter activity; P:bile acid and bile salt transport; C:apical plasma membrane; F:metal ion binding			NON_CYTOPLASMIC_DOMAIN (PHOBIUS); TRANSMEMBRANE (PHOBIUS); CYTOPLASMIC_DOMAIN (PHOBIUS)	no GO terms	no GO terms
DANIO_RERIO_NEWGENE_11931	Danio rerio uncharacterized LOC103909685 (LOC103909685), transcript variant X1, ncRNA	1197	20	0	96.66						TRANSMEMBRANE (PHOBIUS); CYTOPLASMIC_DOMAIN (PHOBIUS); NON_CYTOPLASMIC_DOMAIN (PHOBIUS); TRANSMEMBRANE (PHOBIUS); CYTOPLASMIC_DOMAIN (PHOBIUS); TMhelix (TMHMM)	no GO terms	no GO terms
DANIO_RERIO_NEWGENE_12260	Danio rerio genome assembly, chromosome: 13	5300	20	0	94.38	26	F:GO:0000977; P:GO:0001755; C:GO:0001891; P:GO:0003323; F:GO:0003700; F:GO:0003730; C:GO:0005768; C:GO:0005789; C:GO:0005829; F:GO:0008143; F:GO:0008234; F:GO:0008266; F:GO:0008270; P:GO:0009617; C:GO:0016021; C:GO:0016605; P:GO:0016926; F:GO:0017137; P:GO:0019915; P:GO:0045055; P:GO:0045944; P:GO:0050796; P:GO:0055088; P:GO:0070365; P:GO:1990798; C:GO:1990904	F:RNA polymerase II regulatory region sequence-specific DNA binding; P:neural crest cell migration; C:phagocytic cup; P:type B pancreatic cell development; F:DNA-binding transcription factor activity; F:mRNA 3'-UTR binding; C:endosome; C:endoplasmic reticulum membrane; C:cytosol; F:poly(A) binding; F:cysteine-type peptidase activity; F:poly(U) RNA binding; F:zinc ion binding; P:response to bacter…			CYTOPLASMIC_DOMAIN (PHOBIUS); TRANSMEMBRANE (PHOBIUS); NON_CYTOPLASMIC_DOMAIN (PHOBIUS); TMhelix (TMHMM)	no GO terms	no GO terms
DANIO_RERIO_NEWGENE_116	Danio rerio uncharacterized LOC101886403 (LOC101886403), ncRNA	350	2	3.09009e-180	100						IPR000242 (PRINTS); IPR000242 (PFAM); IPR029021 (G3DSA:3.90.190.GENE3D); PTHR46957:SF2 (PANTHER); PTHR46957 (PANTHER); IPR000242 (PROSITE_PROFILES); cd14617 (CDD); IPR029021 (SUPERFAMILY)	F:GO:0004725; P:GO:0006470	F:protein tyrosine phosphatase activity; P:protein dephosphorylation
DANIO_RERIO_NEWGENE_82	Danio rerio genome assembly, chromosome: 1	1300	20	0	91.85						mobidb-lite (MOBIDB_LITE)	no GO terms	no GO terms
DANIO_RERIO_NEWGENE_1084	Danio rerio genome assembly, chromosome: 3	974	6	0	91.62						TRANSMEMBRANE (PHOBIUS); CYTOPLASMIC_DOMAIN (PHOBIUS); NON_CYTOPLASMIC_DOMAIN (PHOBIUS); TMhelix (TMHMM)	no GO terms	no GO terms
DANIO_RERIO_NEWGENE_1094	Danio rerio genome assembly, chromosome: 16	1381	20	0	97.4	21	F:GO:0000978; F:GO:0004997; C:GO:0005680; C:GO:0005886; P:GO:0006355; P:GO:0007166; P:GO:0007189; P:GO:0007200; F:GO:0008528; P:GO:0009755; F:GO:0015056; C:GO:0016021; P:GO:0016567; P:GO:0031145; C:GO:0031410; C:GO:0043005; F:GO:0043404; P:GO:0045842; P:GO:0051301; F:GO:0051424; P:GO:0071376	F:RNA polymerase II proximal promoter sequence-specific DNA binding; F:thyrotropin-releasing hormone receptor activity; C:anaphase-promoting complex; C:plasma membrane; P:regulation of transcription, DNA-templated; P:cell surface receptor signaling pathway; P:adenylate cyclase-activating G-protein coupled receptor signaling pathway; P:phospholipase C-activating G-protein coupled receptor signalin…			TRANSMEMBRANE (PHOBIUS); NON_CYTOPLASMIC_DOMAIN (PHOBIUS); CYTOPLASMIC_DOMAIN (PHOBIUS)	no GO terms	no GO terms
DANIO_RERIO_NEWGENE_3184	Danio rerio genome assembly, chromosome: 6	1140	20	0	92.6						CYTOPLASMIC_DOMAIN (PHOBIUS); NON_CYTOPLASMIC_DOMAIN (PHOBIUS); TRANSMEMBRANE (PHOBIUS); TRANSMEMBRANE (PHOBIUS); CYTOPLASMIC_DOMAIN (PHOBIUS); TMhelix (TMHMM); TMhelix (TMHMM)	no GO terms	no GO terms
DANIO_RERIO_NEWGENE_3742	Danio rerio genome assembly, chromosome: 2	743	20	0	89.37	13	F:GO:0004993; F:GO:0005201; C:GO:0005615; C:GO:0005887; P:GO:0007198; P:GO:0007268; P:GO:0030198; C:GO:0030425; C:GO:0031012; C:GO:0045202; P:GO:0048706; P:GO:0048846; F:GO:0051378	F:G-protein coupled serotonin receptor activity; F:extracellular matrix structural constituent; C:extracellular space; C:integral component of plasma membrane; P:adenylate cyclase-inhibiting serotonin receptor signaling pathway; P:chemical synaptic transmission; P:extracellular matrix organization; C:dendrite; C:extracellular matrix; C:synapse; P:embryonic skeletal system development; P:axon exte…			IPR008979 (G3DSA:2.60.120.GENE3D); PTHR45713 (PANTHER); IPR008979 (SUPERFAMILY)	no GO terms	no GO terms
DANIO_RERIO_NEWGENE_3775	Danio rerio genome assembly, chromosome: 7	2261	20	0	93.5						mobidb-lite (MOBIDB_LITE); mobidb-lite (MOBIDB_LITE)	no GO terms	no GO terms
DANIO_RERIO_NEWGENE_5179	Danio rerio genome assembly, chromosome: 10	2741	20	0	90.42						NON_CYTOPLASMIC_DOMAIN (PHOBIUS); CYTOPLASMIC_DOMAIN (PHOBIUS); TRANSMEMBRANE (PHOBIUS); TMhelix (TMHMM)	no GO terms	no GO terms
DANIO_RERIO_NEWGENE_5476	Danio rerio genome assembly, chromosome: 11	930	20	0	95.6						no IPS match	no IPS match	no IPS match
DANIO_RERIO_NEWGENE_5847	Danio rerio genome assembly, chromosome: 12	1220	8	1.43849e-160	94.97						IPR021116 (PFAM); mobidb-lite (MOBIDB_LITE); mobidb-lite (MOBIDB_LITE); mobidb-lite (MOBIDB_LITE); mobidb-lite (MOBIDB_LITE); PTHR23414 (PANTHER); PTHR23414:SF2 (PANTHER); SIGNAL_PEPTIDE_N_REGION (PHOBIUS); SIGNAL_PEPTIDE_C_REGION (PHOBIUS); SIGNAL_PEPTIDE_H_REGION (PHOBIUS); NON_CYTOPLASMIC_DOMAIN (PHOBIUS); SIGNAL_PEPTIDE (PHOBIUS); SignalP-noTM (SIGNALP_EUK)	F:GO:0005179; C:GO:0005576	F:hormone activity; C:extracellular region
DANIO_RERIO_NEWGENE_6519	Danio rerio genome assembly, chromosome: 14	1758	20	0	95.2	11	C:GO:0000785; F:GO:0000976; F:GO:0005509; C:GO:0005576; C:GO:0005634; P:GO:0006355; P:GO:0007155; C:GO:0016021; F:GO:0031490; F:GO:0032454; P:GO:0033169	C:chromatin; F:transcription regulatory region sequence-specific DNA binding; F:calcium ion binding; C:extracellular region; C:nucleus; P:regulation of transcription, DNA-templated; P:cell adhesion; C:integral component of membrane; F:chromatin DNA binding; F:histone demethylase activity (H3-K9 specific); P:histone H3-K9 demethylation			TRANSMEMBRANE (PHOBIUS); CYTOPLASMIC_DOMAIN (PHOBIUS); CYTOPLASMIC_DOMAIN (PHOBIUS); NON_CYTOPLASMIC_DOMAIN (PHOBIUS); NON_CYTOPLASMIC_DOMAIN (PHOBIUS); TRANSMEMBRANE (PHOBIUS); TRANSMEMBRANE (PHOBIUS); TMhelix (TMHMM); TMhelix (TMHMM); TMhelix (TMHMM)	no GO terms	no GO terms
Danio_rerio_newGene_6523	Danio rerio genome assembly, chromosome: 22	11357	20	0	99.05	28	C:GO:0000785; F:GO:0000976; F:GO:0001530; F:GO:0005319; F:GO:0005515; C:GO:0005634; C:GO:0005887; P:GO:0006355; P:GO:0006869; P:GO:0006914; P:GO:0007155; P:GO:0009410; C:GO:0009897; F:GO:0016209; C:GO:0031225; F:GO:0031490; P:GO:0032355; F:GO:0032454; P:GO:0033169; C:GO:0035032; F:GO:0038023; C:GO:0043235; P:GO:0048484; P:GO:0060100; P:GO:0061515; F:GO:0070891; P:GO:0071391; P:GO:0098869	C:chromatin; F:transcription regulatory region sequence-specific DNA binding; F:lipopolysaccharide binding; F:lipid transporter activity; F:protein binding; C:nucleus; C:integral component of plasma membrane; P:regulation of transcription, DNA-templated; P:lipid transport; P:autophagy; P:cell adhesion; P:response to xenobiotic stimulus; C:external side of plasma membrane; F:antioxidant activity; …			IPR021109 (G3DSA:2.40.70.GENE3D); IPR043128 (G3DSA:3.30.70.GENE3D); G3DSA:3.10.20.370 (GENE3D); IPR036397 (G3DSA:3.30.420.GENE3D); IPR041577 (PFAM); G3DSA:3.10.10.10 (GENE3D); IPR043128 (G3DSA:3.30.70.GENE3D); IPR000477 (PFAM); IPR001584 (PFAM); IPR041588 (PFAM); G3DSA:1.10.340.70 (GENE3D); mobidb-lite (MOBIDB_LITE); mobidb-lite (MOBIDB_LITE); mobidb-lite (MOBIDB_LITE); PTHR24559 (PANTHER); PTHR2…	F:GO:0003676; F:GO:0004190; P:GO:0006508; P:GO:0015074	F:nucleic acid binding; F:aspartic-type endopeptidase activity; P:proteolysis; P:DNA integration
DANIO_RERIO_NEWGENE_7274	Danio rerio genome assembly, chromosome: 16	350	20	5.43627e-116	92.53						no IPS match	no IPS match	no IPS match
DANIO_RERIO_NEWGENE_8545	Danio rerio genome assembly, chromosome: 19	1654	20	0	88.1	11	F:GO:0000977; F:GO:0000981; C:GO:0005634; P:GO:0021537; P:GO:0021554; P:GO:0021794; P:GO:0031290; P:GO:0043010; P:GO:0045944; F:GO:0046872; P:GO:0071632	F:RNA polymerase II regulatory region sequence-specific DNA binding; F:RNA polymerase II transcription factor activity, sequence-specific DNA binding; C:nucleus; P:telencephalon development; P:optic nerve development; P:thalamus development; P:retinal ganglion cell axon guidance; P:camera-type eye development; P:positive regulation of transcription by RNA polymerase II; F:metal ion binding; P:opt…			no IPS match	no IPS match	no IPS match
DANIO_RERIO_NEWGENE_8893	Danio rerio genome assembly, chromosome: 20	773	17	0	93.85	7	F:GO:0005247; C:GO:0005737; C:GO:0005887; P:GO:0021517; C:GO:0030054; P:GO:0097477; P:GO:1902476	F:voltage-gated chloride channel activity; C:cytoplasm; C:integral component of plasma membrane; P:ventral spinal cord development; C:cell junction; P:lateral motor column neuron migration; P:chloride transmembrane transport			CYTOPLASMIC_DOMAIN (PHOBIUS); NON_CYTOPLASMIC_DOMAIN (PHOBIUS); TRANSMEMBRANE (PHOBIUS); TMhelix (TMHMM)	no GO terms	no GO terms
DANIO_RERIO_NEWGENE_8952	Danio rerio genome assembly, chromosome: 20	954	10	0	95.85						mobidb-lite (MOBIDB_LITE); mobidb-lite (MOBIDB_LITE)	no GO terms	no GO terms
DANIO_RERIO_NEWGENE_9826	Danio rerio genome assembly, chromosome: 22	1424	20	5.07451e-179	97.96	9	F:GO:0000978; P:GO:0001817; F:GO:0005102; C:GO:0005634; P:GO:0006355; C:GO:0009897; C:GO:0016021; F:GO:0046983; P:GO:0050852	F:RNA polymerase II proximal promoter sequence-specific DNA binding; P:regulation of cytokine production; F:signaling receptor binding; C:nucleus; P:regulation of transcription, DNA-templated; C:external side of plasma membrane; C:integral component of membrane; F:protein dimerization activity; P:T cell receptor signaling pathway			CYTOPLASMIC_DOMAIN (PHOBIUS); TRANSMEMBRANE (PHOBIUS); NON_CYTOPLASMIC_DOMAIN (PHOBIUS); TRANSMEMBRANE (PHOBIUS); NON_CYTOPLASMIC_DOMAIN (PHOBIUS); TRANSMEMBRANE (PHOBIUS); CYTOPLASMIC_DOMAIN (PHOBIUS); TMhelix (TMHMM); TMhelix (TMHMM)	no GO terms	no GO terms
DANIO_RERIO_NEWGENE_10503	Danio rerio genome assembly, chromosome: 24	231	20	3.0168e-98	89.29	44	P:GO:0000209; P:GO:0002377; F:GO:0003729; F:GO:0003823; C:GO:0005685; C:GO:0005887; P:GO:0006376; P:GO:0006515; P:GO:0006884; P:GO:0006910; P:GO:0006911; P:GO:0006958; P:GO:0007268; F:GO:0008142; C:GO:0009897; F:GO:0015379; F:GO:0015485; F:GO:0016491; C:GO:0030018; F:GO:0030544; P:GO:0030579; F:GO:0030911; P:GO:0031398; P:GO:0031943; P:GO:0032436; F:GO:0034987; C:GO:0042571; P:GO:0042742; P:GO:00…	P:protein polyubiquitination; P:immunoglobulin production; F:mRNA binding; F:antigen binding; C:U1 snRNP; C:integral component of plasma membrane; P:mRNA splice site selection; P:protein quality control for misfolded or incompletely synthesized proteins; P:cell volume homeostasis; P:phagocytosis, recognition; P:phagocytosis, engulfment; P:complement activation, classical pathway; P:chemical synap…			IPR013783 (G3DSA:2.60.40.GENE3D); PTHR23267 (PANTHER); PTHR23267:SF328 (PANTHER); SIGNAL_PEPTIDE_C_REGION (PHOBIUS); SIGNAL_PEPTIDE (PHOBIUS); SIGNAL_PEPTIDE_N_REGION (PHOBIUS); SIGNAL_PEPTIDE_H_REGION (PHOBIUS); NON_CYTOPLASMIC_DOMAIN (PHOBIUS); SignalP-noTM (SIGNALP_EUK); IPR036179 (SUPERFAMILY)	no GO terms	no GO terms
DANIO_RERIO_NEWGENE_11315	Danio rerio genome assembly, chromosome: 8	679	8	1.53601e-70	98.04						no IPS match	no IPS match	no IPS match
DANIO_RERIO_NEWGENE_11572	Danio rerio genome assembly, chromosome: 16	400	20	3.96335e-154	95.47	41	P:GO:0001525; F:GO:0001664; F:GO:0003735; F:GO:0003779; F:GO:0004857; F:GO:0004879; F:GO:0005179; F:GO:0005251; F:GO:0005516; C:GO:0005615; C:GO:0005634; C:GO:0005840; P:GO:0006355; P:GO:0006412; P:GO:0006886; P:GO:0006904; P:GO:0007193; P:GO:0007269; C:GO:0008076; F:GO:0008270; P:GO:0009617; F:GO:0016286; F:GO:0017075; C:GO:0030141; P:GO:0030522; P:GO:0031032; P:GO:0034765; C:GO:0043005; C:GO:00…	P:angiogenesis; F:G-protein coupled receptor binding; F:structural constituent of ribosome; F:actin binding; F:enzyme inhibitor activity; F:nuclear receptor activity; F:hormone activity; F:delayed rectifier potassium channel activity; F:calmodulin binding; C:extracellular space; C:nucleus; C:ribosome; P:regulation of transcription, DNA-templated; P:translation; P:intracellular protein transport; …			no IPS match	no IPS match	no IPS match
DANIO_RERIO_NEWGENE_12182	Danio rerio genome assembly, chromosome: 21	1857	20	0	95.13	13	C:GO:0000127; F:GO:0000977; F:GO:0001228; C:GO:0005887; P:GO:0016571; P:GO:0030218; P:GO:0032007; C:GO:0033596; F:GO:0042054; P:GO:0045944; P:GO:0046627; P:GO:0051726; P:GO:0060216	C:transcription factor TFIIIC complex; F:RNA polymerase II regulatory region sequence-specific DNA binding; F:transcriptional activator activity, RNA polymerase II transcription regulatory region sequence-specific DNA binding; C:integral component of plasma membrane; P:histone methylation; P:erythrocyte differentiation; P:negative regulation of TOR signaling; C:TSC1-TSC2 complex; F:histone methyl…			no IPS match	no IPS match	no IPS match
DANIO_RERIO_NEWGENE_12425	Danio rerio genome assembly, chromosome: 13	1378	20	0	87.43	6	F:GO:0003700; P:GO:0006355; P:GO:0021778; P:GO:0042552; P:GO:0045664; F:GO:0046983	F:DNA-binding transcription factor activity; P:regulation of transcription, DNA-templated; P:oligodendrocyte cell fate specification; P:myelination; P:regulation of neuron differentiation; F:protein dimerization activity			no IPS match	no IPS match	no IPS match
DANIO_RERIO_NEWGENE_3225	Danio rerio genome assembly, chromosome: 6	1701	20	0	93.25	37	F:GO:0000287; P:GO:0002093; F:GO:0003682; F:GO:0003729; F:GO:0003779; F:GO:0005385; F:GO:0005524; C:GO:0005634; C:GO:0005742; C:GO:0005783; C:GO:0005802; C:GO:0005829; C:GO:0005844; C:GO:0005856; P:GO:0006882; P:GO:0007605; F:GO:0008465; F:GO:0009055; F:GO:0015035; F:GO:0015293; C:GO:0016021; F:GO:0016618; F:GO:0016922; P:GO:0022900; F:GO:0030267; F:GO:0030374; F:GO:0030676; C:GO:0031410; C:GO:00…	F:magnesium ion binding; P:auditory receptor cell morphogenesis; F:chromatin binding; F:mRNA binding; F:actin binding; F:zinc ion transmembrane transporter activity; F:ATP binding; C:nucleus; C:mitochondrial outer membrane translocase complex; C:endoplasmic reticulum; C:trans-Golgi network; C:cytosol; C:polysome; C:cytoskeleton; P:cellular zinc ion homeostasis; P:sensory perception of sound; F:gl…	EC:1.1.1.79; EC:1.1.1.29; EC:1.1.1.81	Glyoxylate reductase (NADP(+)); Glycerate dehydrogenase; Hydroxypyruvate reductase	no IPS match	no IPS match	no IPS match
DANIO_RERIO_NEWGENE_10196	Danio rerio genome assembly, chromosome: 23	1442	20	0	91.24	22	P:GO:0001755; P:GO:0001955; P:GO:0003007; F:GO:0004420; C:GO:0005778; C:GO:0005789; C:GO:0005794; C:GO:0005829; P:GO:0008299; P:GO:0015936; C:GO:0016021; P:GO:0016126; P:GO:0035621; F:GO:0042282; P:GO:0048703; F:GO:0050661; P:GO:0055114; F:GO:0070273; P:GO:0120009; F:GO:1902387; F:GO:1902388; P:GO:1902389	P:neural crest cell migration; P:blood vessel maturation; P:heart morphogenesis; F:hydroxymethylglutaryl-CoA reductase (NADPH) activity; C:peroxisomal membrane; C:endoplasmic reticulum membrane; C:Golgi apparatus; C:cytosol; P:isoprenoid biosynthetic process; P:coenzyme A metabolic process; C:integral component of membrane; P:sterol biosynthetic process; P:ER to Golgi ceramide transport; F:hydrox…	EC:1.1.1.88; EC:1.1.1.34	Hydroxymethylglutaryl-CoA reductase; Hydroxymethylglutaryl-CoA reductase (NADPH)	no IPS match	no IPS match	no IPS match
DANIO_RERIO_NEWGENE_5877	Danio rerio genome assembly, chromosome: 4	2594	20	0	97.25	54	C:GO:0000790; F:GO:0000978; F:GO:0000981; P:GO:0001919; P:GO:0002028; P:GO:0002031; F:GO:0003682; F:GO:0004052; F:GO:0004438; F:GO:0004521; F:GO:0004725; F:GO:0004930; F:GO:0005506; F:GO:0005509; F:GO:0005524; C:GO:0005737; C:GO:0005886; P:GO:0006310; P:GO:0006338; P:GO:0007525; P:GO:0007528; P:GO:0007626; F:GO:0008134; F:GO:0008301; P:GO:0008333; P:GO:0008589; C:GO:0016021; F:GO:0016817; P:GO:00…	C:nuclear chromatin; F:RNA polymerase II proximal promoter sequence-specific DNA binding; F:RNA polymerase II transcription factor activity, sequence-specific DNA binding; P:regulation of receptor recycling; P:regulation of sodium ion transport; P:G-protein coupled receptor internalization; F:chromatin binding; F:arachidonate 12-lipoxygenase activity; F:phosphatidylinositol-3-phosphatase activity…	EC:1.13.11.31; EC:1.13.11; EC:1.13.11.33; EC:3.1.3.16; EC:3.1.3.48; EC:3.1.3.41; EC:3.1.3.64	Arachidonate 12-lipoxygenase; Acting on single donors with incorporation of molecular oxygen (oxygenases). The oxygen incorporated need not be derived from O(2); Arachidonate 15-lipoxygenase; Protein-serine/threonine phosphatase; Protein-tyrosine-phosphatase; 4-nitrophenylphosphatase; Phosphatidylinositol-3-phosphatase	no IPS match	no IPS match	no IPS match
DANIO_RERIO_NEWGENE_10159	Danio rerio genome assembly, chromosome: 23	707	20	0	88.75	11	F:GO:0005506; C:GO:0005737; P:GO:0006082; P:GO:0006805; F:GO:0008395; C:GO:0016021; F:GO:0016712; F:GO:0020037; P:GO:0042738; C:GO:0043231; P:GO:0055114	F:iron ion binding; C:cytoplasm; P:organic acid metabolic process; P:xenobiotic metabolic process; F:steroid hydroxylase activity; C:integral component of membrane; F:oxidoreductase activity, acting on paired donors, with incorporation or reduction of molecular oxygen, reduced flavin or flavoprotein as one donor, and incorporation of one atom of oxygen; F:heme binding; P:exogenous drug catabolic …	EC:1.14.14	Acting on paired donors, with incorporation or reduction of molecular oxygen. The oxygen incorporated need not be derived from O(2)	NON_CYTOPLASMIC_DOMAIN (PHOBIUS); TRANSMEMBRANE (PHOBIUS); CYTOPLASMIC_DOMAIN (PHOBIUS); SignalP-noTM (SIGNALP_EUK)	no GO terms	no GO terms
DANIO_RERIO_NEWGENE_11485	Danio rerio genome assembly, chromosome: 3	1524	20	0	94.72	32	F:GO:0004888; F:GO:0005161; F:GO:0005506; C:GO:0005615; C:GO:0005789; C:GO:0005887; C:GO:0005952; P:GO:0006082; P:GO:0006805; F:GO:0008083; P:GO:0008284; F:GO:0008395; F:GO:0008603; P:GO:0010738; P:GO:0014068; F:GO:0015467; F:GO:0016712; F:GO:0020037; P:GO:0030335; F:GO:0030552; C:GO:0031090; P:GO:0031954; P:GO:0034765; P:GO:0042738; P:GO:0043406; P:GO:0043949; P:GO:0046222; P:GO:0048008; P:GO:00…	F:transmembrane signaling receptor activity; F:platelet-derived growth factor receptor binding; F:iron ion binding; C:extracellular space; C:endoplasmic reticulum membrane; C:integral component of plasma membrane; C:cAMP-dependent protein kinase complex; P:organic acid metabolic process; P:xenobiotic metabolic process; F:growth factor activity; P:positive regulation of cell proliferation; F:stero…	EC:1.14.14	Acting on paired donors, with incorporation or reduction of molecular oxygen. The oxygen incorporated need not be derived from O(2)	no IPS match	no IPS match	no IPS match
DANIO_RERIO_NEWGENE_6154	Danio rerio genome assembly, chromosome: 13	1271	20	0	94.66	43	P:GO:0000122; F:GO:0000977; F:GO:0001054; F:GO:0001056; F:GO:0003700; F:GO:0003712; F:GO:0004508; F:GO:0005506; C:GO:0005666; C:GO:0005736; C:GO:0005765; C:GO:0005883; C:GO:0005886; P:GO:0006360; P:GO:0006383; P:GO:0007420; P:GO:0007548; F:GO:0008253; P:GO:0010960; F:GO:0015095; C:GO:0016021; P:GO:0016311; C:GO:0019005; F:GO:0020037; P:GO:0030237; P:GO:0030238; F:GO:0030274; P:GO:0031146; C:GO:00…	P:negative regulation of transcription by RNA polymerase II; F:RNA polymerase II regulatory region sequence-specific DNA binding; F:RNA polymerase I activity; F:RNA polymerase III activity; F:DNA-binding transcription factor activity; F:transcription coregulator activity; F:steroid 17-alpha-monooxygenase activity; F:iron ion binding; C:DNA-directed RNA polymerase III complex; C:DNA-directed RNA p…	EC:1.14.99.9; EC:1.1.1.149; EC:3.1.3.41; EC:4.1.2.30; EC:3.1.3.5; EC:3.1.3.31; EC:2.7.7.6	Acting on paired donors, with incorporation or reduction of molecular oxygen. The oxygen incorporated need not be derived from O(2); 20-alpha-hydroxysteroid dehydrogenase; 4-nitrophenylphosphatase; Carbon-carbon lyases; 5'-nucleotidase; Nucleotidase; DNA-directed RNA polymerase	mobidb-lite (MOBIDB_LITE); CYTOPLASMIC_DOMAIN (PHOBIUS); TRANSMEMBRANE (PHOBIUS); NON_CYTOPLASMIC_DOMAIN (PHOBIUS)	no GO terms	no GO terms
DANIO_RERIO_NEWGENE_5511	Danio rerio genome assembly, chromosome: 16	2949	20	0	98.19	51	P:GO:0000122; F:GO:0000976; F:GO:0001103; P:GO:0001944; F:GO:0003682; F:GO:0003713; F:GO:0003714; F:GO:0003730; F:GO:0004777; F:GO:0005026; F:GO:0005524; C:GO:0005689; C:GO:0005739; C:GO:0005829; C:GO:0005886; P:GO:0006302; P:GO:0006468; P:GO:0006915; P:GO:0007507; F:GO:0008143; F:GO:0008266; F:GO:0008270; F:GO:0008324; F:GO:0009013; P:GO:0009450; P:GO:0010212; C:GO:0016021; P:GO:0016567; P:GO:00…	P:negative regulation of transcription by RNA polymerase II; F:transcription regulatory region sequence-specific DNA binding; F:RNA polymerase II repressing transcription factor binding; P:vasculature development; F:chromatin binding; F:transcription coactivator activity; F:transcription corepressor activity; F:mRNA 3'-UTR binding; F:succinate-semialdehyde dehydrogenase (NAD+) activity; F:transfo…	EC:1.2.1.16; EC:2.7.11; EC:1.2.1.24	Succinate-semialdehyde dehydrogenase (NAD(P)(+)); Transferring phosphorus-containing groups; Succinate-semialdehyde dehydrogenase (NAD(+))	TRANSMEMBRANE (PHOBIUS); NON_CYTOPLASMIC_DOMAIN (PHOBIUS); CYTOPLASMIC_DOMAIN (PHOBIUS); TMhelix (TMHMM)	no GO terms	no GO terms
DANIO_RERIO_NEWGENE_10171	Danio rerio genome assembly, chromosome: 23	1617	20	0	87.61	48	P:GO:0000122; P:GO:0000185; F:GO:0001046; P:GO:0001654; F:GO:0003713; F:GO:0003714; F:GO:0003924; F:GO:0003958; F:GO:0004303; F:GO:0004356; F:GO:0005524; F:GO:0005546; C:GO:0005671; C:GO:0005794; C:GO:0005834; P:GO:0006338; P:GO:0006480; P:GO:0006542; P:GO:0006703; P:GO:0007186; P:GO:0007420; F:GO:0008168; P:GO:0009953; F:GO:0010181; C:GO:0015629; C:GO:0016021; P:GO:0016226; F:GO:0017025; C:GO:00…	P:negative regulation of transcription by RNA polymerase II; P:activation of MAPKKK activity; F:core promoter sequence-specific DNA binding; P:eye development; F:transcription coactivator activity; F:transcription corepressor activity; F:GTPase activity; F:NADPH-hemoprotein reductase activity; F:estradiol 17-beta-dehydrogenase activity; F:glutamate-ammonia ligase activity; F:ATP binding; F:phosph…	EC:1.6.2.4; EC:1.1.1.300; EC:6.3.1.2; EC:1.1.1.62; EC:3.6.1.15; EC:1.1.1.2	NADPH--hemoprotein reductase; NADP-retinol dehydrogenase; Glutamine synthetase; 17-beta-estradiol 17-dehydrogenase; Nucleoside-triphosphate phosphatase; Alcohol dehydrogenase (NADP(+))	no IPS match	no IPS match	no IPS match
DANIO_RERIO_NEWGENE_6514	Danio rerio genome assembly, chromosome: 8	3177	20	0	94.7	88	C:GO:0000127; P:GO:0000165; C:GO:0000798; F:GO:0000977; F:GO:0001228; P:GO:0001756; P:GO:0001947; P:GO:0003228; P:GO:0003229; F:GO:0003682; F:GO:0003730; F:GO:0003735; F:GO:0003777; F:GO:0003924; F:GO:0003958; F:GO:0004517; F:GO:0004707; F:GO:0004724; F:GO:0005516; F:GO:0005524; F:GO:0005525; C:GO:0005615; C:GO:0005654; C:GO:0005730; C:GO:0005739; C:GO:0005813; C:GO:0005829; C:GO:0005834; C:GO:00…	C:transcription factor TFIIIC complex; P:MAPK cascade; C:nuclear cohesin complex; F:RNA polymerase II regulatory region sequence-specific DNA binding; F:transcriptional activator activity, RNA polymerase II transcription regulatory region sequence-specific DNA binding; P:somitogenesis; P:heart looping; P:atrial cardiac muscle tissue development; P:ventricular cardiac muscle tissue development; F:…	EC:1.6.2.4; EC:2.7.11; EC:1.14.13.39; EC:3.1.3.16; EC:3.6.1.3; EC:2.7.11.24; EC:1.14.13; EC:3.1.3.41; EC:3.6.1.15	NADPH--hemoprotein reductase; Transferring phosphorus-containing groups; Nitric-oxide synthase (NADPH); Protein-serine/threonine phosphatase; Adenosinetriphosphatase; Mitogen-activated protein kinase; Acting on paired donors, with incorporation or reduction of molecular oxygen. The oxygen incorporated need not be derived from O(2); 4-nitrophenylphosphatase; Nucleoside-triphosphate phosphatase	mobidb-lite (MOBIDB_LITE); PTHR34153 (PANTHER)	no GO terms	no GO terms
DANIO_RERIO_NEWGENE_1643	Danio rerio genome assembly, chromosome: 4	796	20	0	92.98	34	C:GO:0000785; P:GO:0001522; F:GO:0003677; F:GO:0003723; F:GO:0003785; F:GO:0003906; F:GO:0005080; F:GO:0005509; C:GO:0005639; C:GO:0005884; P:GO:0006284; P:GO:0006979; P:GO:0006998; F:GO:0008201; F:GO:0009982; P:GO:0010591; P:GO:0010976; P:GO:0016358; P:GO:0016567; C:GO:0030016; P:GO:0030091; F:GO:0030159; P:GO:0030514; C:GO:0030891; F:GO:0033743; F:GO:0035259; P:GO:0042989; P:GO:0048839; F:GO:00…	C:chromatin; P:pseudouridine synthesis; F:DNA binding; F:RNA binding; F:actin monomer binding; F:DNA-(apurinic or apyrimidinic site) endonuclease activity; F:protein kinase C binding; F:calcium ion binding; C:integral component of nuclear inner membrane; C:actin filament; P:base-excision repair; P:response to oxidative stress; P:nuclear envelope organization; F:heparin binding; F:pseudouridine sy…	EC:1.8.4.12	Peptide-methionine (R)-S-oxide reductase	CYTOPLASMIC_DOMAIN (PHOBIUS); NON_CYTOPLASMIC_DOMAIN (PHOBIUS); TRANSMEMBRANE (PHOBIUS)	no GO terms	no GO terms
DANIO_RERIO_NEWGENE_1648	Danio rerio genome assembly, chromosome: 4	1327	15	0	89.39	34	C:GO:0000785; P:GO:0001522; F:GO:0003677; F:GO:0003723; F:GO:0003785; F:GO:0003906; F:GO:0005080; F:GO:0005509; C:GO:0005639; C:GO:0005884; P:GO:0006284; P:GO:0006979; P:GO:0006998; F:GO:0008201; F:GO:0009982; P:GO:0010591; P:GO:0010976; P:GO:0016358; P:GO:0016567; C:GO:0030016; P:GO:0030091; F:GO:0030159; P:GO:0030514; C:GO:0030891; F:GO:0033743; F:GO:0035259; P:GO:0042989; P:GO:0048839; F:GO:00…	C:chromatin; P:pseudouridine synthesis; F:DNA binding; F:RNA binding; F:actin monomer binding; F:DNA-(apurinic or apyrimidinic site) endonuclease activity; F:protein kinase C binding; F:calcium ion binding; C:integral component of nuclear inner membrane; C:actin filament; P:base-excision repair; P:response to oxidative stress; P:nuclear envelope organization; F:heparin binding; F:pseudouridine sy…	EC:1.8.4.12	Peptide-methionine (R)-S-oxide reductase	no IPS match	no IPS match	no IPS match
DANIO_RERIO_NEWGENE_4719	Danio rerio genome assembly, chromosome: 9	5654	20	0	97.56	56	F:GO:0000287; P:GO:0000413; P:GO:0003400; F:GO:0003743; F:GO:0003755; F:GO:0003924; F:GO:0004252; F:GO:0004427; F:GO:0004674; F:GO:0004725; F:GO:0004768; F:GO:0005102; F:GO:0005506; F:GO:0005509; F:GO:0005524; F:GO:0005525; C:GO:0005576; C:GO:0005759; C:GO:0005777; C:GO:0005794; C:GO:0005829; C:GO:0005868; P:GO:0006468; P:GO:0007015; P:GO:0007052; F:GO:0008190; F:GO:0008270; P:GO:0010970; C:GO:00…	F:magnesium ion binding; P:protein peptidyl-prolyl isomerization; P:regulation of COPII vesicle coating; F:translation initiation factor activity; F:peptidyl-prolyl cis-trans isomerase activity; F:GTPase activity; F:serine-type endopeptidase activity; F:inorganic diphosphatase activity; F:protein serine/threonine kinase activity; F:protein tyrosine phosphatase activity; F:stearoyl-CoA 9-desaturas…	EC:2.1.1.35; EC:2.7.11; EC:3.6.1.1; EC:3.4.21; EC:3.1.3.16; EC:5.2.1.8; EC:3.1.3.48; EC:1.14.19.1; EC:1.14.19; EC:3.1.3.41; EC:3.6.1.15	tRNA (uracil(54)-C(5))-methyltransferase; Transferring phosphorus-containing groups; Inorganic diphosphatase; Acting on peptide bonds (peptidases); Protein-serine/threonine phosphatase; Peptidylprolyl isomerase; Protein-tyrosine-phosphatase; Stearoyl-CoA 9-desaturase; Acting on paired donors, with incorporation or reduction of molecular oxygen. The oxygen incorporated need not be derived from O(2…	Coil (COILS); Coil (COILS); IPR000315 (SMART); IPR000156 (SMART); IPR013083 (G3DSA:3.30.40.GENE3D); IPR011993 (G3DSA:2.30.29.GENE3D); IPR000315 (PFAM); G3DSA:3.30.40.200 (GENE3D); IPR000156 (PFAM); PF15227 (PFAM); mobidb-lite (MOBIDB_LITE); mobidb-lite (MOBIDB_LITE); PTHR25465 (PANTHER); PTHR25465:SF5 (PANTHER); IPR017907 (PROSITE_PATTERNS); IPR001841 (PROSITE_PROFILES); IPR000156 (PROSITE_PROFIL…	F:GO:0008270; P:GO:0046907	F:zinc ion binding; P:intracellular transport
DANIO_RERIO_NEWGENE_8555	Danio rerio genome assembly, chromosome: 19	2026	20	0	95.01	34	P:GO:0000398; F:GO:0002161; F:GO:0003723; F:GO:0003724; F:GO:0003827; F:GO:0003899; F:GO:0004468; F:GO:0004832; F:GO:0004865; F:GO:0004888; F:GO:0005524; C:GO:0005736; C:GO:0005794; C:GO:0005819; C:GO:0005829; C:GO:0005874; C:GO:0005887; C:GO:0005905; C:GO:0005925; P:GO:0006363; P:GO:0006379; P:GO:0006406; P:GO:0006438; P:GO:0006487; P:GO:0007165; F:GO:0008270; F:GO:0019799; F:GO:0030246; C:GO:00…	P:mRNA splicing, via spliceosome; F:aminoacyl-tRNA editing activity; F:RNA binding; F:RNA helicase activity; F:alpha-1,3-mannosylglycoprotein 2-beta-N-acetylglucosaminyltransferase activity; F:DNA-directed 5'-3' RNA polymerase activity; F:lysine N-acetyltransferase activity, acting on acetyl phosphate as donor; F:valine-tRNA ligase activity; F:protein serine/threonine phosphatase inhibitor activi…	EC:2.3.1.108; EC:2.3.1.32; EC:2.7.7.6; EC:6.1.1.9; EC:2.4.1.101; EC:3.6.1.15; EC:3.1.1.1	Alpha-tubulin N-acetyltransferase; Lysine N-acetyltransferase; DNA-directed RNA polymerase; Valine--tRNA ligase; Alpha-1,3-mannosyl-glycoprotein 2-beta-N-acetylglucosaminyltransferase; Nucleoside-triphosphate phosphatase; Carboxylesterase	NON_CYTOPLASMIC_DOMAIN (PHOBIUS); TRANSMEMBRANE (PHOBIUS); CYTOPLASMIC_DOMAIN (PHOBIUS)	no GO terms	no GO terms
DANIO_RERIO_NEWGENE_6157	Danio rerio genome assembly, chromosome: 13	703	8	8.15421e-161	97.8	8	F:GO:0004758; C:GO:0005829; C:GO:0016021; C:GO:0017059; F:GO:0030170; P:GO:0046512; P:GO:0046513; P:GO:0048813	F:serine C-palmitoyltransferase activity; C:cytosol; C:integral component of membrane; C:serine C-palmitoyltransferase complex; F:pyridoxal phosphate binding; P:sphingosine biosynthetic process; P:ceramide biosynthetic process; P:dendrite morphogenesis	EC:2.3.1.50	Serine C-palmitoyltransferase	no IPS match	no IPS match	no IPS match
DANIO_RERIO_NEWGENE_8978	Danio rerio genome assembly, chromosome: 20	6402	20	0	87.15	20	C:GO:0000139; C:GO:0000151; F:GO:0003682; F:GO:0004842; C:GO:0005634; C:GO:0005795; P:GO:0006302; P:GO:0006487; F:GO:0008455; P:GO:0009312; P:GO:0010212; C:GO:0016021; P:GO:0033522; P:GO:0033523; F:GO:0042393; F:GO:0042803; F:GO:0043130; P:GO:0045739; F:GO:0046872; P:GO:0070534	C:Golgi membrane; C:ubiquitin ligase complex; F:chromatin binding; F:ubiquitin-protein transferase activity; C:nucleus; C:Golgi stack; P:double-strand break repair; P:protein N-linked glycosylation; F:alpha-1,6-mannosylglycoprotein 2-beta-N-acetylglucosaminyltransferase activity; P:oligosaccharide biosynthetic process; P:response to ionizing radiation; C:integral component of membrane; P:histone …	EC:2.4.1.143	Alpha-1,6-mannosyl-glycoprotein 2-beta-N-acetylglucosaminyltransferase	NON_CYTOPLASMIC_DOMAIN (PHOBIUS); TRANSMEMBRANE (PHOBIUS); CYTOPLASMIC_DOMAIN (PHOBIUS); CYTOPLASMIC_DOMAIN (PHOBIUS); TRANSMEMBRANE (PHOBIUS); TRANSMEMBRANE (PHOBIUS); NON_CYTOPLASMIC_DOMAIN (PHOBIUS); TMhelix (TMHMM); TMhelix (TMHMM); TMhelix (TMHMM)	no GO terms	no GO terms
DANIO_RERIO_NEWGENE_11913	Danio rerio genome assembly, chromosome: 12	378	19	3.52513e-66	97.31	6	F:GO:0008467; F:GO:0008495; C:GO:0016021; C:GO:0031966; P:GO:0045333; P:GO:0048034	F:[heparan sulfate]-glucosamine 3-sulfotransferase 1 activity; F:protoheme IX farnesyltransferase activity; C:integral component of membrane; C:mitochondrial membrane; P:cellular respiration; P:heme O biosynthetic process	EC:2.5.1.29; EC:2.8.2.23	Geranylgeranyl diphosphate synthase; [Heparan sulfate]-glucosamine 3-sulfotransferase 1	no IPS match	no IPS match	no IPS match
DANIO_RERIO_NEWGENE_1088	Danio rerio genome assembly, chromosome: 3	761	20	0	93.07	10	P:GO:0003323; F:GO:0003924; C:GO:0005834; P:GO:0007186; P:GO:0008612; P:GO:0031017; C:GO:0031680; F:GO:0031681; F:GO:0034038; F:GO:0060090	P:type B pancreatic cell development; F:GTPase activity; C:heterotrimeric G-protein complex; P:G-protein coupled receptor signaling pathway; P:peptidyl-lysine modification to peptidyl-hypusine; P:exocrine pancreas development; C:G-protein beta/gamma-subunit complex; F:G-protein beta-subunit binding; F:deoxyhypusine synthase activity; F:molecular adaptor activity	EC:2.5.1.46; EC:3.6.1.15	Deoxyhypusine synthase; Nucleoside-triphosphate phosphatase	no IPS match	no IPS match	no IPS match
DANIO_RERIO_NEWGENE_4802	Danio rerio genome assembly, chromosome: 9	6249	20	0	92.14	22	P:GO:0000122; F:GO:0000981; P:GO:0002088; F:GO:0004069; F:GO:0005085; F:GO:0005096; C:GO:0005634; C:GO:0005667; C:GO:0005829; C:GO:0005886; P:GO:0006532; P:GO:0007264; P:GO:0009653; C:GO:0016021; F:GO:0016798; F:GO:0022857; P:GO:0030154; F:GO:0030170; C:GO:0031012; P:GO:0043547; F:GO:0043565; P:GO:0055085	P:negative regulation of transcription by RNA polymerase II; F:RNA polymerase II transcription factor activity, sequence-specific DNA binding; P:lens development in camera-type eye; F:L-aspartate:2-oxoglutarate aminotransferase activity; F:guanyl-nucleotide exchange factor activity; F:GTPase activator activity; C:nucleus; C:transcription factor complex; C:cytosol; C:plasma membrane; P:aspartate b…	EC:2.6.1.1	Aspartate transaminase	TMhelix (TMHMM)	no GO terms	no GO terms
DANIO_RERIO_NEWGENE_2609	Danio rerio genome assembly, chromosome: 5	7043	20	0	94.66	21	F:GO:0000978; F:GO:0000981; F:GO:0004714; F:GO:0005524; C:GO:0005634; C:GO:0005887; P:GO:0006357; P:GO:0006884; P:GO:0007169; F:GO:0008511; C:GO:0016324; P:GO:0018108; F:GO:0030246; P:GO:0035556; P:GO:0035725; F:GO:0046872; P:GO:0055064; P:GO:0055075; P:GO:0055078; P:GO:1902476; P:GO:1990573	F:RNA polymerase II proximal promoter sequence-specific DNA binding; F:RNA polymerase II transcription factor activity, sequence-specific DNA binding; F:transmembrane receptor protein tyrosine kinase activity; F:ATP binding; C:nucleus; C:integral component of plasma membrane; P:regulation of transcription by RNA polymerase II; P:cell volume homeostasis; P:transmembrane receptor protein tyrosine k…	EC:2.7.10; EC:2.7.10.1; EC:2.7.11	Transferring phosphorus-containing groups; Receptor protein-tyrosine kinase; Transferring phosphorus-containing groups	NON_CYTOPLASMIC_DOMAIN (PHOBIUS); TRANSMEMBRANE (PHOBIUS); CYTOPLASMIC_DOMAIN (PHOBIUS)	no GO terms	no GO terms
DANIO_RERIO_NEWGENE_15	Danio rerio genome assembly, chromosome: 1	7452	20	0	98.19	32	P:GO:0000028; P:GO:0000082; C:GO:0000151; P:GO:0002115; F:GO:0003677; F:GO:0003700; F:GO:0004674; F:GO:0004930; F:GO:0005246; F:GO:0005509; F:GO:0005524; F:GO:0005525; C:GO:0005634; C:GO:0005743; C:GO:0005759; C:GO:0005783; C:GO:0005886; P:GO:0006355; P:GO:0006874; P:GO:0007186; F:GO:0008270; P:GO:0010447; P:GO:0010972; C:GO:0016021; P:GO:0016567; F:GO:0019843; P:GO:0032237; F:GO:0043024; P:GO:00…	P:ribosomal small subunit assembly; P:G1/S transition of mitotic cell cycle; C:ubiquitin ligase complex; P:store-operated calcium entry; F:DNA binding; F:DNA-binding transcription factor activity; F:protein serine/threonine kinase activity; F:G-protein coupled receptor activity; F:calcium channel regulator activity; F:calcium ion binding; F:ATP binding; F:GTP binding; C:nucleus; C:mitochondrial i…	EC:2.7.11	Transferring phosphorus-containing groups	NON_CYTOPLASMIC_DOMAIN (PHOBIUS); TRANSMEMBRANE (PHOBIUS); CYTOPLASMIC_DOMAIN (PHOBIUS); TRANSMEMBRANE (PHOBIUS); CYTOPLASMIC_DOMAIN (PHOBIUS); TMhelix (TMHMM)	no GO terms	no GO terms
DANIO_RERIO_NEWGENE_5160	Danio rerio genome assembly, chromosome: 6	4037	20	0	92.17	7	F:GO:0004674; F:GO:0005524; C:GO:0005737; P:GO:0007346; C:GO:0016021; P:GO:0043066; P:GO:0046777	F:protein serine/threonine kinase activity; F:ATP binding; C:cytoplasm; P:regulation of mitotic cell cycle; C:integral component of membrane; P:negative regulation of apoptotic process; P:protein autophosphorylation	EC:2.7.11	Transferring phosphorus-containing groups	NON_CYTOPLASMIC_DOMAIN (PHOBIUS); CYTOPLASMIC_DOMAIN (PHOBIUS); TRANSMEMBRANE (PHOBIUS); TMhelix (TMHMM)	no GO terms	no GO terms
DANIO_RERIO_NEWGENE_11253	Danio rerio genome assembly, chromosome: 25	3022	20	0	95.37	34	F:GO:0000287; P:GO:0000902; F:GO:0004674; F:GO:0005243; F:GO:0005509; F:GO:0005524; C:GO:0005865; C:GO:0005912; C:GO:0005922; C:GO:0005942; P:GO:0007043; P:GO:0007156; P:GO:0007267; P:GO:0008286; C:GO:0015630; C:GO:0016021; P:GO:0016339; C:GO:0016342; P:GO:0018105; P:GO:0030866; P:GO:0032655; P:GO:0034332; P:GO:0035556; P:GO:0043473; P:GO:0043551; P:GO:0045214; F:GO:0045296; P:GO:0046854; F:GO:00…	F:magnesium ion binding; P:cell morphogenesis; F:protein serine/threonine kinase activity; F:gap junction channel activity; F:calcium ion binding; F:ATP binding; C:striated muscle thin filament; C:adherens junction; C:connexin complex; C:phosphatidylinositol 3-kinase complex; P:cell-cell junction assembly; P:homophilic cell adhesion via plasma membrane adhesion molecules; P:cell-cell signaling; P…	EC:2.7.11	Transferring phosphorus-containing groups	IPR000477 (PFAM); PTHR33332:SF14 (PANTHER); PTHR33332 (PANTHER)	no GO terms	no GO terms
DANIO_RERIO_NEWGENE_2699	Danio rerio genome assembly, chromosome: 5	1434	20	0	90.28	18	F:GO:0000977; F:GO:0000981; F:GO:0004674; F:GO:0005229; F:GO:0005509; F:GO:0005524; C:GO:0005634; C:GO:0005886; P:GO:0006468; F:GO:0008270; P:GO:0021794; C:GO:0034707; P:GO:0045892; P:GO:0045944; P:GO:0048665; F:GO:0072320; P:GO:0097380; P:GO:1902476	F:RNA polymerase II regulatory region sequence-specific DNA binding; F:RNA polymerase II transcription factor activity, sequence-specific DNA binding; F:protein serine/threonine kinase activity; F:intracellular calcium activated chloride channel activity; F:calcium ion binding; F:ATP binding; C:nucleus; C:plasma membrane; P:protein phosphorylation; F:zinc ion binding; P:thalamus development; C:ch…	EC:2.7.11	Transferring phosphorus-containing groups	NON_CYTOPLASMIC_DOMAIN (PHOBIUS); TRANSMEMBRANE (PHOBIUS); CYTOPLASMIC_DOMAIN (PHOBIUS); TMhelix (TMHMM)	no GO terms	no GO terms
DANIO_RERIO_NEWGENE_5172	Danio rerio genome assembly, chromosome: 10	1021	20	0	93.12	13	P:GO:0000079; F:GO:0004674; F:GO:0005524; C:GO:0005634; C:GO:0005737; C:GO:0005886; F:GO:0016538; P:GO:0030514; P:GO:0035556; C:GO:0042025; P:GO:0044772; P:GO:0051301; C:GO:0097124	P:regulation of cyclin-dependent protein serine/threonine kinase activity; F:protein serine/threonine kinase activity; F:ATP binding; C:nucleus; C:cytoplasm; C:plasma membrane; F:cyclin-dependent protein serine/threonine kinase regulator activity; P:negative regulation of BMP signaling pathway; P:intracellular signal transduction; C:host cell nucleus; P:mitotic cell cycle phase transition; P:cell…	EC:2.7.11	Transferring phosphorus-containing groups	no IPS match	no IPS match	no IPS match
DANIO_RERIO_NEWGENE_5855	Danio rerio genome assembly, chromosome: 8	7564	20	0	98.89	64	F:GO:0000149; C:GO:0000323; F:GO:0000981; P:GO:0001569; P:GO:0001666; P:GO:0001938; P:GO:0001946; P:GO:0002040; F:GO:0004181; F:GO:0004603; F:GO:0004674; F:GO:0004903; F:GO:0005509; F:GO:0005524; C:GO:0005615; C:GO:0005634; C:GO:0005739; C:GO:0005768; C:GO:0005829; P:GO:0006357; P:GO:0006518; P:GO:0006574; P:GO:0007216; P:GO:0007492; P:GO:0008045; F:GO:0008083; F:GO:0008234; F:GO:0008270; F:GO:00…	F:SNARE binding; C:lytic vacuole; F:RNA polymerase II transcription factor activity, sequence-specific DNA binding; P:branching involved in blood vessel morphogenesis; P:response to hypoxia; P:positive regulation of endothelial cell proliferation; P:lymphangiogenesis; P:sprouting angiogenesis; F:metallocarboxypeptidase activity; F:phenylethanolamine N-methyltransferase activity; F:protein serine/…	EC:2.7.11; EC:1.1.1.31; EC:3.4.17; EC:2.1.1.28	Transferring phosphorus-containing groups; 3-hydroxyisobutyrate dehydrogenase; Acting on peptide bonds (peptidases); Phenylethanolamine N-methyltransferase	no IPS match	no IPS match	no IPS match
DANIO_RERIO_NEWGENE_4782	Danio rerio genome assembly, chromosome: 9	890	20	0	96.03	35	P:GO:0000245; F:GO:0000285; F:GO:0003729; F:GO:0004674; F:GO:0005524; C:GO:0005686; C:GO:0005689; C:GO:0005743; C:GO:0005759; P:GO:0007346; P:GO:0008637; P:GO:0014032; P:GO:0030318; P:GO:0031101; P:GO:0032727; P:GO:0032729; P:GO:0032755; P:GO:0034514; P:GO:0035556; P:GO:0042026; P:GO:0043066; P:GO:0045041; P:GO:0046777; P:GO:0046854; F:GO:0046872; C:GO:0048471; P:GO:0050870; F:GO:0051082; P:GO:00…	P:spliceosomal complex assembly; F:1-phosphatidylinositol-3-phosphate 5-kinase activity; F:mRNA binding; F:protein serine/threonine kinase activity; F:ATP binding; C:U2 snRNP; C:U12-type spliceosomal complex; C:mitochondrial inner membrane; C:mitochondrial matrix; P:regulation of mitotic cell cycle; P:apoptotic mitochondrial changes; P:neural crest cell development; P:melanocyte differentiation; …	EC:2.7.11; EC:2.7.1.150	Transferring phosphorus-containing groups; 1-phosphatidylinositol-3-phosphate 5-kinase	no IPS match	no IPS match	no IPS match
DANIO_RERIO_NEWGENE_8950	Danio rerio genome assembly, chromosome: 20	1369	20	0	92.76	38	C:GO:0000159; F:GO:0000976; F:GO:0000981; P:GO:0001666; P:GO:0001755; F:GO:0003682; F:GO:0003924; F:GO:0004698; F:GO:0005524; F:GO:0005525; C:GO:0005789; C:GO:0005829; P:GO:0006670; P:GO:0006897; P:GO:0007219; P:GO:0008045; P:GO:0009749; C:GO:0016021; P:GO:0018105; C:GO:0019185; P:GO:0030031; P:GO:0031952; P:GO:0032488; F:GO:0042392; F:GO:0042577; P:GO:0042795; P:GO:0042796; P:GO:0043666; P:GO:00…	C:protein phosphatase type 2A complex; F:transcription regulatory region sequence-specific DNA binding; F:RNA polymerase II transcription factor activity, sequence-specific DNA binding; P:response to hypoxia; P:neural crest cell migration; F:chromatin binding; F:GTPase activity; F:calcium-dependent protein kinase C activity; F:ATP binding; F:GTP binding; C:endoplasmic reticulum membrane; C:cytoso…	EC:2.7.11; EC:2.7.11.13; EC:3.1.3.41; EC:3.6.1.15	Transferring phosphorus-containing groups; Protein kinase C; 4-nitrophenylphosphatase; Nucleoside-triphosphate phosphatase	no IPS match	no IPS match	no IPS match
DANIO_RERIO_NEWGENE_5149	Danio rerio genome assembly, chromosome: 10	3615	20	0	87.32	23	C:GO:0001725; P:GO:0003315; F:GO:0003779; F:GO:0004703; F:GO:0005524; C:GO:0005887; C:GO:0005912; P:GO:0006468; P:GO:0007186; P:GO:0007224; P:GO:0007601; P:GO:0007602; P:GO:0008016; F:GO:0008020; P:GO:0009584; P:GO:0018298; C:GO:0030018; P:GO:0030036; C:GO:0031941; P:GO:0043009; F:GO:0051371; P:GO:0055001; P:GO:0071482	C:stress fiber; P:heart rudiment formation; F:actin binding; F:G-protein coupled receptor kinase activity; F:ATP binding; C:integral component of plasma membrane; C:adherens junction; P:protein phosphorylation; P:G-protein coupled receptor signaling pathway; P:smoothened signaling pathway; P:visual perception; P:phototransduction; P:regulation of heart contraction; F:G-protein coupled photorecept…	EC:2.7.11; EC:2.7.11.16	Transferring phosphorus-containing groups; [G-protein-coupled receptor] kinase	NON_CYTOPLASMIC_DOMAIN (PHOBIUS); CYTOPLASMIC_DOMAIN (PHOBIUS); TRANSMEMBRANE (PHOBIUS); TMhelix (TMHMM)	no GO terms	no GO terms
DANIO_RERIO_NEWGENE_35	Danio rerio genome assembly, chromosome: 1	1364	20	0	93.12	40	P:GO:0000122; C:GO:0000792; F:GO:0000978; F:GO:0000981; P:GO:0002062; F:GO:0003682; F:GO:0004693; F:GO:0005524; C:GO:0005667; C:GO:0005671; C:GO:0005737; C:GO:0005886; C:GO:0005929; P:GO:0006338; P:GO:0006954; P:GO:0007346; P:GO:0007528; P:GO:0007626; F:GO:0008134; F:GO:0008270; F:GO:0008327; F:GO:0010385; P:GO:0035556; C:GO:0042025; P:GO:0043066; P:GO:0045165; P:GO:0045664; P:GO:0045944; P:GO:00…	P:negative regulation of transcription by RNA polymerase II; C:heterochromatin; F:RNA polymerase II proximal promoter sequence-specific DNA binding; F:RNA polymerase II transcription factor activity, sequence-specific DNA binding; P:chondrocyte differentiation; F:chromatin binding; F:cyclin-dependent protein serine/threonine kinase activity; F:ATP binding; C:transcription factor complex; C:Ada2/G…	EC:2.7.11; EC:2.7.11.22	Transferring phosphorus-containing groups; Cyclin-dependent kinase	CYTOPLASMIC_DOMAIN (PHOBIUS); TRANSMEMBRANE (PHOBIUS); NON_CYTOPLASMIC_DOMAIN (PHOBIUS)	no GO terms	no GO terms
DANIO_RERIO_NEWGENE_12236	Danio rerio genome assembly, chromosome: 23	1322	20	0	92.02	9	P:GO:0000165; F:GO:0004707; F:GO:0005198; F:GO:0005524; C:GO:0005634; C:GO:0005737; P:GO:0010468; P:GO:0031101; C:GO:0045095	P:MAPK cascade; F:MAP kinase activity; F:structural molecule activity; F:ATP binding; C:nucleus; C:cytoplasm; P:regulation of gene expression; P:fin regeneration; C:keratin filament	EC:2.7.11; EC:2.7.11.24	Transferring phosphorus-containing groups; Mitogen-activated protein kinase	no IPS match	no IPS match	no IPS match
DANIO_RERIO_NEWGENE_8093	Danio rerio genome assembly, chromosome: 18	2991	20	0	99.5	82	P:GO:0000082; P:GO:0000187; P:GO:0000289; P:GO:0000470; C:GO:0000922; C:GO:0000940; P:GO:0001947; P:GO:0003139; F:GO:0003677; F:GO:0003714; F:GO:0003723; F:GO:0003735; F:GO:0003854; F:GO:0004535; F:GO:0004674; F:GO:0004708; F:GO:0004806; F:GO:0005127; F:GO:0005216; F:GO:0005509; F:GO:0005524; F:GO:0005525; C:GO:0005615; C:GO:0005634; C:GO:0005758; C:GO:0005783; C:GO:0005885; P:GO:0005975; P:GO:00…	P:G1/S transition of mitotic cell cycle; P:activation of MAPK activity; P:nuclear-transcribed mRNA poly(A) tail shortening; P:maturation of LSU-rRNA; C:spindle pole; C:condensed chromosome outer kinetochore; P:heart looping; P:secondary heart field specification; F:DNA binding; F:transcription corepressor activity; F:RNA binding; F:structural constituent of ribosome; F:3-beta-hydroxy-delta5-stero…	EC:2.7.11; EC:2.7.12.1; EC:3.2.1.21; EC:3.1.13; EC:3.1.15; EC:1.1.1.145; EC:3.1.13.4; EC:3.1.1.1; EC:3.1.1.3	Transferring phosphorus-containing groups; Dual-specificity kinase; Beta-glucosidase; Acting on ester bonds; Acting on ester bonds; 3-beta-hydroxy-Delta(5)-steroid dehydrogenase; Poly(A)-specific ribonuclease; Carboxylesterase; Triacylglycerol lipase	no IPS match	no IPS match	no IPS match
DANIO_RERIO_NEWGENE_2693	Danio rerio genome assembly, chromosome: 5	2611	20	0	97.17	57	P:GO:0000122; F:GO:0000287; F:GO:0000977; F:GO:0001102; F:GO:0001228; P:GO:0001501; P:GO:0001503; P:GO:0001708; P:GO:0001947; P:GO:0001953; P:GO:0002027; C:GO:0002189; P:GO:0003014; P:GO:0003146; P:GO:0003218; F:GO:0004674; F:GO:0004749; F:GO:0004843; F:GO:0005261; F:GO:0005524; C:GO:0005634; C:GO:0005829; C:GO:0005887; P:GO:0006015; P:GO:0006164; P:GO:0006468; P:GO:0006511; P:GO:0006582; P:GO:00…	P:negative regulation of transcription by RNA polymerase II; F:magnesium ion binding; F:RNA polymerase II regulatory region sequence-specific DNA binding; F:RNA polymerase II activating transcription factor binding; F:transcriptional activator activity, RNA polymerase II transcription regulatory region sequence-specific DNA binding; P:skeletal system development; P:ossification; P:cell fate speci…	EC:2.7.11; EC:2.7.6.1; EC:3.6.1.13; EC:3.4.19.12	Transferring phosphorus-containing groups; Ribose-phosphate diphosphokinase; ADP-ribose diphosphatase; Ubiquitinyl hydrolase 1	no IPS match	no IPS match	no IPS match
DANIO_RERIO_NEWGENE_5170	Danio rerio genome assembly, chromosome: 10	2234	20	0	94.42	27	F:GO:0003712; F:GO:0004045; F:GO:0004674; F:GO:0005198; F:GO:0005524; C:GO:0005615; C:GO:0005739; C:GO:0005819; C:GO:0005829; P:GO:0006357; P:GO:0006468; P:GO:0006886; P:GO:0006898; P:GO:0008285; C:GO:0009897; C:GO:0016021; C:GO:0016592; C:GO:0030130; C:GO:0030132; F:GO:0032051; P:GO:0035556; C:GO:0045334; P:GO:0045930; P:GO:0048268; C:GO:0071439; P:GO:2000210; P:GO:2000811	F:transcription coregulator activity; F:aminoacyl-tRNA hydrolase activity; F:protein serine/threonine kinase activity; F:structural molecule activity; F:ATP binding; C:extracellular space; C:mitochondrion; C:spindle; C:cytosol; P:regulation of transcription by RNA polymerase II; P:protein phosphorylation; P:intracellular protein transport; P:receptor-mediated endocytosis; P:negative regulation of…	EC:2.7.11; EC:3.1.1.29; EC:3.1.1.1	Transferring phosphorus-containing groups; Aminoacyl-tRNA hydrolase; Carboxylesterase	no IPS match	no IPS match	no IPS match
DANIO_RERIO_NEWGENE_3782	Danio rerio genome assembly, chromosome: 10	3382	20	0	97.68	13	C:GO:0000776; F:GO:0004683; F:GO:0005516; F:GO:0005524; C:GO:0005654; C:GO:0005737; P:GO:0006468; P:GO:0007094; P:GO:0007165; F:GO:0008484; C:GO:0016021; F:GO:0046872; F:GO:0047555	C:kinetochore; F:calmodulin-dependent protein kinase activity; F:calmodulin binding; F:ATP binding; C:nucleoplasm; C:cytoplasm; P:protein phosphorylation; P:mitotic spindle assembly checkpoint; P:signal transduction; F:sulfuric ester hydrolase activity; C:integral component of membrane; F:metal ion binding; F:3',5'-cyclic-GMP phosphodiesterase activity	EC:2.7.11; EC:3.1.4.17; EC:3.1.4.35; EC:2.7.11.17	Transferring phosphorus-containing groups; 3',5'-cyclic-nucleotide phosphodiesterase; 3',5'-cyclic-GMP phosphodiesterase; Calcium/calmodulin-dependent protein kinase	IPR001646 (PFAM); G3DSA:2.160.20.80 (GENE3D); SSF141571 (SUPERFAMILY)	no GO terms	no GO terms
DANIO_RERIO_NEWGENE_1550	Danio rerio genome assembly, chromosome: 4	3905	20	0	97.67	38	P:GO:0000165; P:GO:0001666; P:GO:0001934; P:GO:0001938; P:GO:0002040; F:GO:0003700; F:GO:0004013; F:GO:0004252; F:GO:0004707; F:GO:0005044; F:GO:0005229; F:GO:0005524; C:GO:0005615; C:GO:0005829; C:GO:0005887; P:GO:0006355; P:GO:0006897; F:GO:0008083; F:GO:0008201; P:GO:0016233; P:GO:0030199; F:GO:0030246; P:GO:0031638; P:GO:0033353; P:GO:0038084; F:GO:0042056; F:GO:0042162; F:GO:0043183; P:GO:00…	P:MAPK cascade; P:response to hypoxia; P:positive regulation of protein phosphorylation; P:positive regulation of endothelial cell proliferation; P:sprouting angiogenesis; F:DNA-binding transcription factor activity; F:adenosylhomocysteinase activity; F:serine-type endopeptidase activity; F:MAP kinase activity; F:scavenger receptor activity; F:intracellular calcium activated chloride channel acti…	EC:2.7.11; EC:3.4.21; EC:2.7.11.24; EC:3.3.1.1	Transferring phosphorus-containing groups; Acting on peptide bonds (peptidases); Mitogen-activated protein kinase; Adenosylhomocysteinase	no IPS match	no IPS match	no IPS match
DANIO_RERIO_NEWGENE_5437	Danio rerio genome assembly, chromosome: 11	860	9	0	96.12	18	P:GO:0000165; P:GO:0000245; F:GO:0003777; F:GO:0004707; F:GO:0005524; C:GO:0005634; C:GO:0005737; C:GO:0005871; C:GO:0005874; C:GO:0005886; P:GO:0007018; P:GO:0007605; F:GO:0008017; C:GO:0016021; F:GO:0016887; P:GO:0050684; P:GO:0050974; P:GO:0061512	P:MAPK cascade; P:spliceosomal complex assembly; F:microtubule motor activity; F:MAP kinase activity; F:ATP binding; C:nucleus; C:cytoplasm; C:kinesin complex; C:microtubule; C:plasma membrane; P:microtubule-based movement; P:sensory perception of sound; F:microtubule binding; C:integral component of membrane; F:ATPase activity; P:regulation of mRNA processing; P:detection of mechanical stimulus …	EC:2.7.11; EC:3.6.1.3; EC:2.7.11.24; EC:3.6.1.15	Transferring phosphorus-containing groups; Adenosinetriphosphatase; Mitogen-activated protein kinase; Nucleoside-triphosphate phosphatase	SIGNAL_PEPTIDE (PHOBIUS); SIGNAL_PEPTIDE_H_REGION (PHOBIUS); SIGNAL_PEPTIDE_C_REGION (PHOBIUS); NON_CYTOPLASMIC_DOMAIN (PHOBIUS); SIGNAL_PEPTIDE_N_REGION (PHOBIUS); SignalP-noTM (SIGNALP_EUK)	no GO terms	no GO terms
DANIO_RERIO_NEWGENE_12	Danio rerio genome assembly, chromosome: 16	2554	20	0	91.93	54	F:GO:0000049; P:GO:0000398; P:GO:0000723; F:GO:0000978; F:GO:0000981; C:GO:0001726; F:GO:0003678; F:GO:0004016; F:GO:0004519; F:GO:0004674; F:GO:0005337; F:GO:0005524; C:GO:0005759; C:GO:0005887; C:GO:0005902; P:GO:0006171; P:GO:0006281; P:GO:0006313; P:GO:0006357; P:GO:0006955; P:GO:0007163; P:GO:0007189; P:GO:0007204; P:GO:0007346; F:GO:0008504; C:GO:0009897; P:GO:0015074; C:GO:0015629; P:GO:00…	F:tRNA binding; P:mRNA splicing, via spliceosome; P:telomere maintenance; F:RNA polymerase II proximal promoter sequence-specific DNA binding; F:RNA polymerase II transcription factor activity, sequence-specific DNA binding; C:ruffle; F:DNA helicase activity; F:adenylate cyclase activity; F:endonuclease activity; F:protein serine/threonine kinase activity; F:nucleoside transmembrane transporter a…	EC:2.7.11; EC:3.6.1.3; EC:4.6.1.1; EC:3.6.1.15	Transferring phosphorus-containing groups; Adenosinetriphosphatase; Adenylate cyclase; Nucleoside-triphosphate phosphatase	IPR036514 (G3DSA:3.40.50.GENE3D); cd00229 (CDD); SSF52266 (SUPERFAMILY)	no GO terms	no GO terms
DANIO_RERIO_NEWGENE_8130	Danio rerio genome assembly, chromosome: 18	1304	20	0	90.43	25	F:GO:0003774; F:GO:0004013; F:GO:0004111; F:GO:0005085; F:GO:0005524; C:GO:0005739; C:GO:0005813; C:GO:0005829; C:GO:0005868; C:GO:0005874; P:GO:0006730; P:GO:0007018; F:GO:0008168; C:GO:0016021; P:GO:0016310; C:GO:0019005; F:GO:0030246; F:GO:0030332; P:GO:0031146; P:GO:0031571; P:GO:0032259; P:GO:0033353; P:GO:0035023; F:GO:0045505; P:GO:0046314	F:motor activity; F:adenosylhomocysteinase activity; F:creatine kinase activity; F:guanyl-nucleotide exchange factor activity; F:ATP binding; C:mitochondrion; C:centrosome; C:cytosol; C:cytoplasmic dynein complex; C:microtubule; P:one-carbon metabolic process; P:microtubule-based movement; F:methyltransferase activity; C:integral component of membrane; P:phosphorylation; C:SCF ubiquitin ligase co…	EC:2.7.3.2; EC:3.3.1.1; EC:3.6.1.15	Creatine kinase; Adenosylhomocysteinase; Nucleoside-triphosphate phosphatase	Coil (COILS); IPR005162 (PFAM); PTHR15503:SF11 (PANTHER); IPR032567 (PANTHER)	no GO terms	no GO terms
DANIO_RERIO_NEWGENE_2631	Danio rerio genome assembly, chromosome: 5	8728	20	0	99.46	92	P:GO:0000122; F:GO:0000287; C:GO:0000790; F:GO:0000977; F:GO:0001102; F:GO:0001228; P:GO:0001525; P:GO:0001708; P:GO:0001947; P:GO:0001953; C:GO:0002189; P:GO:0002218; P:GO:0003146; P:GO:0003218; F:GO:0003682; F:GO:0004033; F:GO:0004364; F:GO:0004464; F:GO:0004514; F:GO:0004602; F:GO:0004749; F:GO:0005125; F:GO:0005249; F:GO:0005509; F:GO:0005524; C:GO:0005615; C:GO:0005635; C:GO:0005783; P:GO:00…	P:negative regulation of transcription by RNA polymerase II; F:magnesium ion binding; C:nuclear chromatin; F:RNA polymerase II regulatory region sequence-specific DNA binding; F:RNA polymerase II activating transcription factor binding; F:transcriptional activator activity, RNA polymerase II transcription regulatory region sequence-specific DNA binding; P:angiogenesis; P:cell fate specification; …	EC:2.7.6.1; EC:2.5.1.18; EC:2.4.2.19; EC:1.11.1.9; EC:2.4.2.12; EC:1.11.1.7; EC:4.4.1.20	Ribose-phosphate diphosphokinase; Glutathione transferase; Nicotinate-nucleotide diphosphorylase (carboxylating); Glutathione peroxidase; Nicotinamide phosphoribosyltransferase; Peroxidase; Leukotriene-C(4) synthase	IPR041588 (PFAM); IPR041373 (PFAM); IPR036397 (G3DSA:3.30.420.GENE3D); IPR001584 (PFAM); IPR021109 (G3DSA:2.40.70.GENE3D); G3DSA:3.10.10.10 (GENE3D); G3DSA:1.10.340.70 (GENE3D); IPR043128 (G3DSA:3.30.70.GENE3D); G3DSA:3.10.20.370 (GENE3D); IPR043128 (G3DSA:3.30.70.GENE3D); IPR000477 (PFAM); PTHR24559:SF269 (PANTHER); PTHR24559:SF269 (PANTHER); PTHR24559 (PANTHER); SIGNAL_PEPTIDE_C_REGION (PHOBIUS…	F:GO:0003676; P:GO:0015074	F:nucleic acid binding; P:DNA integration
DANIO_RERIO_NEWGENE_1602	Danio rerio genome assembly, chromosome: 4	3675	20	0	97.61	18	F:GO:0000978; F:GO:0000981; F:GO:0005524; C:GO:0005634; C:GO:0005747; C:GO:0005942; P:GO:0006120; P:GO:0007259; F:GO:0008444; P:GO:0016567; P:GO:0021884; P:GO:0032049; P:GO:0043066; P:GO:0043551; P:GO:0045944; P:GO:0046854; F:GO:0046872; F:GO:0046935	F:RNA polymerase II proximal promoter sequence-specific DNA binding; F:RNA polymerase II transcription factor activity, sequence-specific DNA binding; F:ATP binding; C:nucleus; C:mitochondrial respiratory chain complex I; C:phosphatidylinositol 3-kinase complex; P:mitochondrial electron transport, NADH to ubiquinone; P:JAK-STAT cascade; F:CDP-diacylglycerol-glycerol-3-phosphate 3-phosphatidyltran…	EC:2.7.8.5	CDP-diacylglycerol--glycerol-3-phosphate 1-phosphatidyltransferase	SIGNAL_PEPTIDE_C_REGION (PHOBIUS); SIGNAL_PEPTIDE_H_REGION (PHOBIUS); NON_CYTOPLASMIC_DOMAIN (PHOBIUS); SIGNAL_PEPTIDE_N_REGION (PHOBIUS); SIGNAL_PEPTIDE (PHOBIUS)	no GO terms	no GO terms
DANIO_RERIO_NEWGENE_6887	Danio rerio genome assembly, chromosome: 15	1104	20	0	92.25	26	F:GO:0001733; P:GO:0003007; F:GO:0005242; F:GO:0005524; C:GO:0005634; C:GO:0005794; C:GO:0005886; P:GO:0007254; F:GO:0008270; F:GO:0008307; P:GO:0009247; C:GO:0016021; P:GO:0016055; C:GO:0030018; P:GO:0030318; P:GO:0031102; P:GO:0034765; P:GO:0042074; F:GO:0042805; P:GO:0045214; P:GO:0051876; P:GO:0051877; P:GO:0060027; P:GO:0060537; P:GO:0097324; P:GO:1990573	F:galactosylceramide sulfotransferase activity; P:heart morphogenesis; F:inward rectifier potassium channel activity; F:ATP binding; C:nucleus; C:Golgi apparatus; C:plasma membrane; P:JNK cascade; F:zinc ion binding; F:structural constituent of muscle; P:glycolipid biosynthetic process; C:integral component of membrane; P:Wnt signaling pathway; C:Z disc; P:melanocyte differentiation; P:neuron pro…	EC:2.8.2.11	Galactosylceramide sulfotransferase	no IPS match	no IPS match	no IPS match
DANIO_RERIO_NEWGENE_5856	Danio rerio genome assembly, chromosome: 12	4241	20	0	91.84	9	F:GO:0000287; P:GO:0001525; F:GO:0003875; F:GO:0004304; F:GO:0005096; P:GO:0006886; F:GO:0017137; P:GO:0051725; P:GO:0090630	F:magnesium ion binding; P:angiogenesis; F:ADP-ribosylarginine hydrolase activity; F:estrone sulfotransferase activity; F:GTPase activator activity; P:intracellular protein transport; F:Rab GTPase binding; P:protein de-ADP-ribosylation; P:activation of GTPase activity	EC:2.8.2.4; EC:3.2.2.19	Estrone sulfotransferase; [Protein ADP-ribosylarginine] hydrolase	no IPS match	no IPS match	no IPS match
DANIO_RERIO_NEWGENE_10163	Danio rerio genome assembly, chromosome: 23	3645	20	0	97.06	9	F:GO:0004622; C:GO:0005783; C:GO:0005794; P:GO:0005975; C:GO:0016021; P:GO:0016042; F:GO:0016758; P:GO:0030259; C:GO:0031982	F:lysophospholipase activity; C:endoplasmic reticulum; C:Golgi apparatus; P:carbohydrate metabolic process; C:integral component of membrane; P:lipid catabolic process; F:transferase activity, transferring hexosyl groups; P:lipid glycosylation; C:vesicle	EC:3.1.1.5; EC:3.1.1.1	Lysophospholipase; Carboxylesterase	mobidb-lite (MOBIDB_LITE); mobidb-lite (MOBIDB_LITE); mobidb-lite (MOBIDB_LITE); mobidb-lite (MOBIDB_LITE); mobidb-lite (MOBIDB_LITE); mobidb-lite (MOBIDB_LITE); mobidb-lite (MOBIDB_LITE); mobidb-lite (MOBIDB_LITE); CYTOPLASMIC_DOMAIN (PHOBIUS); TRANSMEMBRANE (PHOBIUS); NON_CYTOPLASMIC_DOMAIN (PHOBIUS); TMhelix (TMHMM)	no GO terms	no GO terms
DANIO_RERIO_NEWGENE_10823	Danio rerio genome assembly, chromosome: 25	7586	20	0	95.98	27	P:GO:0000289; C:GO:0000781; C:GO:0000790; C:GO:0000932; F:GO:0000978; F:GO:0004535; C:GO:0005768; C:GO:0005886; P:GO:0006348; P:GO:0007032; F:GO:0008324; F:GO:0010485; P:GO:0010506; C:GO:0016021; P:GO:0016197; C:GO:0016602; P:GO:0017148; C:GO:0030015; C:GO:0042025; F:GO:0042393; P:GO:0043967; P:GO:0045893; F:GO:0046982; C:GO:0071203; P:GO:0090503; P:GO:0098655; P:GO:2000036	P:nuclear-transcribed mRNA poly(A) tail shortening; C:chromosome, telomeric region; C:nuclear chromatin; C:P-body; F:RNA polymerase II proximal promoter sequence-specific DNA binding; F:poly(A)-specific ribonuclease activity; C:endosome; C:plasma membrane; P:chromatin silencing at telomere; P:endosome organization; F:cation transmembrane transporter activity; F:H4 histone acetyltransferase activi…	EC:3.1.13; EC:3.1.15; EC:3.1.13.4; EC:2.3.1.48	Acting on ester bonds; Acting on ester bonds; Poly(A)-specific ribonuclease; Histone acetyltransferase	mobidb-lite (MOBIDB_LITE)	no GO terms	no GO terms
DANIO_RERIO_NEWGENE_8932	Danio rerio genome assembly, chromosome: 20	1038	20	0	96.69	36	C:GO:0000139; P:GO:0001525; P:GO:0001570; F:GO:0003714; F:GO:0003735; F:GO:0003950; F:GO:0004722; F:GO:0004888; C:GO:0005634; C:GO:0005795; C:GO:0005887; C:GO:0005923; P:GO:0006412; P:GO:0006470; P:GO:0006487; P:GO:0007155; P:GO:0007166; F:GO:0008270; F:GO:0008455; P:GO:0009312; P:GO:0010629; F:GO:0017137; C:GO:0022627; P:GO:0031174; P:GO:0043009; P:GO:0047496; P:GO:0048821; P:GO:0051726; P:GO:00…	C:Golgi membrane; P:angiogenesis; P:vasculogenesis; F:transcription corepressor activity; F:structural constituent of ribosome; F:NAD+ ADP-ribosyltransferase activity; F:protein serine/threonine phosphatase activity; F:transmembrane signaling receptor activity; C:nucleus; C:Golgi stack; C:integral component of plasma membrane; C:bicellular tight junction; P:translation; P:protein dephosphorylatio…	EC:3.1.3.16; EC:2.4.2.30; EC:3.1.3.41; EC:2.4.1.143	Protein-serine/threonine phosphatase; NAD(+) ADP-ribosyltransferase; 4-nitrophenylphosphatase; Alpha-1,6-mannosyl-glycoprotein 2-beta-N-acetylglucosaminyltransferase	mobidb-lite (MOBIDB_LITE)	no GO terms	no GO terms
DANIO_RERIO_NEWGENE_3699	Danio rerio genome assembly, chromosome: 13	2835	20	0	99.45	48	P:GO:0000187; P:GO:0000398; P:GO:0000737; P:GO:0003341; F:GO:0003700; F:GO:0003723; F:GO:0003847; F:GO:0004222; F:GO:0004530; F:GO:0004674; F:GO:0004708; F:GO:0004930; F:GO:0005509; F:GO:0005524; F:GO:0005525; C:GO:0005667; C:GO:0005684; C:GO:0005686; C:GO:0005689; C:GO:0005739; P:GO:0006508; P:GO:0006936; P:GO:0007179; P:GO:0007186; P:GO:0007283; P:GO:0007420; P:GO:0007498; P:GO:0007507; F:GO:00…	P:activation of MAPK activity; P:mRNA splicing, via spliceosome; P:DNA catabolic process, endonucleolytic; P:cilium movement; F:DNA-binding transcription factor activity; F:RNA binding; F:1-alkyl-2-acetylglycerophosphocholine esterase activity; F:metalloendopeptidase activity; F:deoxyribonuclease I activity; F:protein serine/threonine kinase activity; F:MAP kinase kinase activity; F:G-protein cou…	EC:3.1.30; EC:2.7.11; EC:3.1.1.47; EC:3.4.24; EC:2.7.12.1; EC:3.6.1.3; EC:3.1.21; EC:3.1.21.1; EC:3.6.4.5; EC:3.6.1.15; EC:3.1.1.1	Acting on ester bonds; Transferring phosphorus-containing groups; 1-alkyl-2-acetylglycerophosphocholine esterase; Acting on peptide bonds (peptidases); Dual-specificity kinase; Adenosinetriphosphatase; Acting on ester bonds; Deoxyribonuclease I; Minus-end-directed kinesin ATPase; Nucleoside-triphosphate phosphatase; Carboxylesterase	IPR000477 (PFAM); PTHR19446 (PANTHER); PTHR19446:SF410 (PANTHER); IPR000477 (PROSITE_PROFILES); cd01650 (CDD); IPR043502 (SUPERFAMILY)	no GO terms	no GO terms
DANIO_RERIO_NEWGENE_2634	Danio rerio genome assembly, chromosome: 5	817	20	0	92.1	40	C:GO:0000118; C:GO:0000220; P:GO:0001510; F:GO:0003677; F:GO:0003725; F:GO:0004525; C:GO:0005829; C:GO:0005886; P:GO:0007035; P:GO:0007368; F:GO:0008173; F:GO:0015248; F:GO:0015485; P:GO:0015918; C:GO:0016021; C:GO:0016363; C:GO:0016471; P:GO:0017015; F:GO:0020037; P:GO:0030335; P:GO:0030902; P:GO:0031053; P:GO:0031065; P:GO:0034111; P:GO:0034333; F:GO:0042802; F:GO:0042826; P:GO:0045892; F:GO:00…	C:histone deacetylase complex; C:vacuolar proton-transporting V-type ATPase, V0 domain; P:RNA methylation; F:DNA binding; F:double-stranded RNA binding; F:ribonuclease III activity; C:cytosol; C:plasma membrane; P:vacuolar acidification; P:determination of left/right symmetry; F:RNA methyltransferase activity; F:sterol transporter activity; F:cholesterol binding; P:sterol transport; C:integral co…	EC:3.1.30; EC:3.6.1.3; EC:3.1.26; EC:3.1.26.3; EC:3.6.1.15	Acting on ester bonds; Adenosinetriphosphatase; Acting on ester bonds; Ribonuclease III; Nucleoside-triphosphate phosphatase	no IPS match	no IPS match	no IPS match
DANIO_RERIO_NEWGENE_7330	Danio rerio genome assembly, chromosome: 16	1907	20	0	93.74	34	P:GO:0001756; P:GO:0001947; P:GO:0003228; P:GO:0003229; F:GO:0003730; F:GO:0003777; F:GO:0004767; F:GO:0005524; C:GO:0005576; C:GO:0005634; C:GO:0005741; C:GO:0005743; C:GO:0005758; C:GO:0005759; C:GO:0005829; C:GO:0005912; P:GO:0006397; P:GO:0006684; P:GO:0006687; P:GO:0007519; F:GO:0008017; C:GO:0016021; P:GO:0032480; P:GO:0032880; P:GO:0039536; P:GO:0043010; P:GO:0043066; P:GO:0045893; F:GO:00…	P:somitogenesis; P:heart looping; P:atrial cardiac muscle tissue development; P:ventricular cardiac muscle tissue development; F:mRNA 3'-UTR binding; F:microtubule motor activity; F:sphingomyelin phosphodiesterase activity; F:ATP binding; C:extracellular region; C:nucleus; C:mitochondrial outer membrane; C:mitochondrial inner membrane; C:mitochondrial intermembrane space; C:mitochondrial matrix; …	EC:3.1.4.12; EC:3.6.1.15	Sphingomyelin phosphodiesterase; Nucleoside-triphosphate phosphatase	mobidb-lite (MOBIDB_LITE)	no GO terms	no GO terms
DANIO_RERIO_NEWGENE_10526	Danio rerio genome assembly, chromosome: 24	562	12	9.01543e-116	95.17	7	P:GO:0000266; F:GO:0004115; C:GO:0005739; P:GO:0007165; P:GO:0009060; P:GO:0030001; F:GO:0046872	P:mitochondrial fission; F:3',5'-cyclic-AMP phosphodiesterase activity; C:mitochondrion; P:signal transduction; P:aerobic respiration; P:metal ion transport; F:metal ion binding	EC:3.1.4.17	3',5'-cyclic-nucleotide phosphodiesterase	mobidb-lite (MOBIDB_LITE)	no GO terms	no GO terms
DANIO_RERIO_NEWGENE_1	Danio rerio genome assembly, chromosome: 1	4924	20	0	91.43	7	C:GO:0005783; P:GO:0005975; F:GO:0008270; F:GO:0008422; C:GO:0016021; P:GO:0016567; F:GO:0061630	C:endoplasmic reticulum; P:carbohydrate metabolic process; F:zinc ion binding; F:beta-glucosidase activity; C:integral component of membrane; P:protein ubiquitination; F:ubiquitin protein ligase activity	EC:3.2.1.21	Beta-glucosidase	mobidb-lite (MOBIDB_LITE); mobidb-lite (MOBIDB_LITE); mobidb-lite (MOBIDB_LITE); mobidb-lite (MOBIDB_LITE); mobidb-lite (MOBIDB_LITE); mobidb-lite (MOBIDB_LITE); mobidb-lite (MOBIDB_LITE); mobidb-lite (MOBIDB_LITE); PTHR45134 (PANTHER); PTHR45134:SF6 (PANTHER)	no GO terms	no GO terms
DANIO_RERIO_NEWGENE_9812	Danio rerio genome assembly, chromosome: 22	717	20	0	92.06	13	P:GO:0002088; P:GO:0003323; F:GO:0004252; F:GO:0005179; F:GO:0005212; C:GO:0005576; C:GO:0005882; P:GO:0006508; P:GO:0007165; P:GO:0007601; C:GO:0016021; F:GO:0031769; P:GO:0042594	P:lens development in camera-type eye; P:type B pancreatic cell development; F:serine-type endopeptidase activity; F:hormone activity; F:structural constituent of eye lens; C:extracellular region; C:intermediate filament; P:proteolysis; P:signal transduction; P:visual perception; C:integral component of membrane; F:glucagon receptor binding; P:response to starvation	EC:3.4.21	Acting on peptide bonds (peptidases)	no IPS match	no IPS match	no IPS match
Danio_rerio_newGene_1630	Danio rerio genome assembly, chromosome: 4	18810	20	0	99	58	P:GO:0000165; F:GO:0000981; P:GO:0001666; P:GO:0001934; P:GO:0001938; P:GO:0002040; P:GO:0003009; F:GO:0004013; F:GO:0004252; F:GO:0004301; F:GO:0004463; F:GO:0004707; F:GO:0004725; F:GO:0005044; F:GO:0005509; F:GO:0005523; F:GO:0005524; C:GO:0005615; C:GO:0005747; C:GO:0005829; C:GO:0005861; C:GO:0005886; P:GO:0006357; P:GO:0006897; P:GO:0006954; F:GO:0008083; F:GO:0008137; F:GO:0008201; F:GO:00…	P:MAPK cascade; F:RNA polymerase II transcription factor activity, sequence-specific DNA binding; P:response to hypoxia; P:positive regulation of protein phosphorylation; P:positive regulation of endothelial cell proliferation; P:sprouting angiogenesis; P:skeletal muscle contraction; F:adenosylhomocysteinase activity; F:serine-type endopeptidase activity; F:epoxide hydrolase activity; F:leukotrie…	EC:3.4.21; EC:3.1.3.16; EC:3.6.1.3; EC:3.1.3.48; EC:1.6.99.5; EC:1.6.99.3; EC:3.6.1.15; EC:2.7.11; EC:3.3.2.6; EC:3.3.2.10; EC:2.7.11.24; EC:3.1.3.41; EC:3.3.1.1; EC:1.6.5.3	Acting on peptide bonds (peptidases); Protein-serine/threonine phosphatase; Adenosinetriphosphatase; Protein-tyrosine-phosphatase; Acting on NADH or NADPH; NADH dehydrogenase; Nucleoside-triphosphate phosphatase; Transferring phosphorus-containing groups; Leukotriene-A(4) hydrolase; Soluble epoxide hydrolase; Mitogen-activated protein kinase; 4-nitrophenylphosphatase; Adenosylhomocysteinase; NADH…	no IPS match	no IPS match	no IPS match
DANIO_RERIO_NEWGENE_8089	Danio rerio genome assembly, chromosome: 7	8799	20	0	97.36	46	P:GO:0000381; F:GO:0000978; P:GO:0001822; P:GO:0001889; P:GO:0002040; F:GO:0003700; F:GO:0003723; F:GO:0003899; F:GO:0004181; F:GO:0004252; F:GO:0005089; F:GO:0005509; C:GO:0005615; C:GO:0005666; C:GO:0005769; C:GO:0005795; C:GO:0005856; C:GO:0005911; P:GO:0006357; P:GO:0006518; P:GO:0007418; P:GO:0007596; F:GO:0008270; P:GO:0008333; P:GO:0009304; C:GO:0016021; P:GO:0016485; P:GO:0016567; P:GO:00…	P:regulation of alternative mRNA splicing, via spliceosome; F:RNA polymerase II proximal promoter sequence-specific DNA binding; P:kidney development; P:liver development; P:sprouting angiogenesis; F:DNA-binding transcription factor activity; F:RNA binding; F:DNA-directed 5'-3' RNA polymerase activity; F:metallocarboxypeptidase activity; F:serine-type endopeptidase activity; F:Rho guanyl-nucleoti…	EC:3.4.21; EC:3.5.1.98; EC:3.4.17; EC:2.7.7.6	Acting on peptide bonds (peptidases); Histone deacetylase; Acting on peptide bonds (peptidases); DNA-directed RNA polymerase	IPR043128 (G3DSA:3.30.70.GENE3D); G3DSA:3.10.10.10 (GENE3D); IPR021109 (G3DSA:2.40.70.GENE3D); IPR000477 (PFAM); IPR043128 (G3DSA:3.30.70.GENE3D); PTHR24559:SF299 (PANTHER); PTHR24559 (PANTHER); IPR000477 (PROSITE_PROFILES); IPR001878 (PROSITE_PROFILES); cd01647 (CDD); cd00303 (CDD); IPR043502 (SUPERFAMILY); IPR036875 (SUPERFAMILY)	F:GO:0003676; F:GO:0008270	F:nucleic acid binding; F:zinc ion binding
DANIO_RERIO_NEWGENE_11641	Danio rerio si:dkey-10p5.10 (si:dkey-10p5.10), ncRNA	884	12	0	97.63	30	P:GO:0000462; C:GO:0000776; F:GO:0003924; F:GO:0004252; F:GO:0005509; F:GO:0005524; F:GO:0005525; P:GO:0006119; P:GO:0006259; P:GO:0006392; P:GO:0006508; P:GO:0007094; F:GO:0008017; P:GO:0008608; P:GO:0010821; P:GO:0016571; F:GO:0030337; F:GO:0030515; C:GO:0031307; F:GO:0031490; C:GO:0032040; C:GO:0034388; C:GO:0035098; F:GO:0042054; C:GO:0042645; P:GO:0047497; F:GO:0061860; P:GO:0090307; P:GO:00…	P:maturation of SSU-rRNA from tricistronic rRNA transcript (SSU-rRNA, 5.8S rRNA, LSU-rRNA); C:kinetochore; F:GTPase activity; F:serine-type endopeptidase activity; F:calcium ion binding; F:ATP binding; F:GTP binding; P:oxidative phosphorylation; P:DNA metabolic process; P:transcription elongation from mitochondrial promoter; P:proteolysis; P:mitotic spindle assembly checkpoint; F:microtubule bind…	EC:3.4.21; EC:3.6.1.3; EC:3.6.1.15	Acting on peptide bonds (peptidases); Adenosinetriphosphatase; Nucleoside-triphosphate phosphatase	NON_CYTOPLASMIC_DOMAIN (PHOBIUS); CYTOPLASMIC_DOMAIN (PHOBIUS); TRANSMEMBRANE (PHOBIUS); TMhelix (TMHMM)	no GO terms	no GO terms
DANIO_RERIO_NEWGENE_3236	Danio rerio genome assembly, chromosome: 6	2433	20	0	94.08	23	F:GO:0003723; F:GO:0003779; F:GO:0004197; F:GO:0004867; C:GO:0005615; C:GO:0005739; C:GO:0005764; C:GO:0005813; C:GO:0005844; C:GO:0005886; F:GO:0008017; P:GO:0010738; P:GO:0010951; C:GO:0016021; P:GO:0016477; F:GO:0022857; P:GO:0030705; P:GO:0031122; P:GO:0032956; F:GO:0034237; P:GO:0051603; F:GO:0051959; P:GO:0055085	F:RNA binding; F:actin binding; F:cysteine-type endopeptidase activity; F:serine-type endopeptidase inhibitor activity; C:extracellular space; C:mitochondrion; C:lysosome; C:centrosome; C:polysome; C:plasma membrane; F:microtubule binding; P:regulation of protein kinase A signaling; P:negative regulation of endopeptidase activity; C:integral component of membrane; P:cell migration; F:transmembran…	EC:3.4.22	Acting on peptide bonds (peptidases)	SIGNAL_PEPTIDE (PHOBIUS); SIGNAL_PEPTIDE_N_REGION (PHOBIUS); SIGNAL_PEPTIDE_C_REGION (PHOBIUS); SIGNAL_PEPTIDE_H_REGION (PHOBIUS); NON_CYTOPLASMIC_DOMAIN (PHOBIUS)	no GO terms	no GO terms
DANIO_RERIO_NEWGENE_4290	Danio rerio genome assembly, chromosome: 21	1184	20	0	96.65	37	P:GO:0001514; F:GO:0003730; F:GO:0004197; F:GO:0004925; C:GO:0005634; C:GO:0005905; P:GO:0006919; P:GO:0007015; P:GO:0007156; P:GO:0007411; F:GO:0008017; C:GO:0009897; C:GO:0016021; P:GO:0016079; F:GO:0019905; F:GO:0019955; C:GO:0030136; C:GO:0031201; F:GO:0032051; F:GO:0035368; F:GO:0035615; P:GO:0038161; F:GO:0043021; C:GO:0043195; C:GO:0043235; F:GO:0043325; F:GO:0046872; P:GO:0046928; P:GO:00…	P:selenocysteine incorporation; F:mRNA 3'-UTR binding; F:cysteine-type endopeptidase activity; F:prolactin receptor activity; C:nucleus; C:clathrin-coated pit; P:activation of cysteine-type endopeptidase activity involved in apoptotic process; P:actin filament organization; P:homophilic cell adhesion via plasma membrane adhesion molecules; P:axon guidance; F:microtubule binding; C:external side o…	EC:3.4.22	Acting on peptide bonds (peptidases)	no IPS match	no IPS match	no IPS match
DANIO_RERIO_NEWGENE_5860	Danio rerio genome assembly, chromosome: 12	1650	18	0	94.75	8	F:GO:0004197; F:GO:0005086; C:GO:0005615; C:GO:0005764; P:GO:0006955; P:GO:0030036; P:GO:0032012; P:GO:0051603	F:cysteine-type endopeptidase activity; F:ARF guanyl-nucleotide exchange factor activity; C:extracellular space; C:lysosome; P:immune response; P:actin cytoskeleton organization; P:regulation of ARF protein signal transduction; P:proteolysis involved in cellular protein catabolic process	EC:3.4.22	Acting on peptide bonds (peptidases)	IPR013854 (PFAM); G3DSA:3.40.395.10 (GENE3D); mobidb-lite (MOBIDB_LITE); mobidb-lite (MOBIDB_LITE); mobidb-lite (MOBIDB_LITE); mobidb-lite (MOBIDB_LITE); IPR004979 (PANTHER); IPR038765 (SUPERFAMILY)	F:GO:0003700; C:GO:0005634; P:GO:0006355	F:DNA-binding transcription factor activity; C:nucleus; P:regulation of transcription, DNA-templated
DANIO_RERIO_NEWGENE_3774	Danio rerio genome assembly, chromosome: 7	5009	20	0	98.31	75	C:GO:0000151; F:GO:0000981; P:GO:0001947; P:GO:0003341; F:GO:0003677; F:GO:0003735; F:GO:0003777; F:GO:0004198; F:GO:0004252; F:GO:0004642; F:GO:0005085; F:GO:0005113; F:GO:0005119; F:GO:0005506; F:GO:0005509; F:GO:0005524; F:GO:0005544; C:GO:0005576; C:GO:0005634; C:GO:0005762; C:GO:0005813; C:GO:0005829; C:GO:0005871; C:GO:0005874; C:GO:0005886; C:GO:0005905; C:GO:0005930; P:GO:0006189; P:GO:00…	C:ubiquitin ligase complex; F:RNA polymerase II transcription factor activity, sequence-specific DNA binding; P:heart looping; P:cilium movement; F:DNA binding; F:structural constituent of ribosome; F:microtubule motor activity; F:calcium-dependent cysteine-type endopeptidase activity; F:serine-type endopeptidase activity; F:phosphoribosylformylglycinamidine synthase activity; F:guanyl-nucleotide…	EC:3.4.22; EC:3.4.21; EC:3.6.1.3; EC:1.14.14; EC:6.3.5.3; EC:3.6.1.15	Acting on peptide bonds (peptidases); Acting on peptide bonds (peptidases); Adenosinetriphosphatase; Acting on paired donors, with incorporation or reduction of molecular oxygen. The oxygen incorporated need not be derived from O(2); Phosphoribosylformylglycinamidine synthase; Nucleoside-triphosphate phosphatase	no IPS match	no IPS match	no IPS match
DANIO_RERIO_NEWGENE_4255	Danio rerio genome assembly, chromosome: 8	4557	20	0	91.5	36	P:GO:0002244; P:GO:0003407; F:GO:0004109; F:GO:0004222; F:GO:0005509; C:GO:0005634; C:GO:0005758; C:GO:0005815; C:GO:0005874; P:GO:0006508; P:GO:0006782; P:GO:0007049; P:GO:0007156; P:GO:0007219; P:GO:0007411; F:GO:0008017; F:GO:0008270; C:GO:0016021; C:GO:0030018; P:GO:0030198; C:GO:0030424; C:GO:0031012; P:GO:0031018; C:GO:0032154; P:GO:0032402; F:GO:0035591; P:GO:0042541; P:GO:0043123; P:GO:00…	P:hematopoietic progenitor cell differentiation; P:neural retina development; F:coproporphyrinogen oxidase activity; F:metalloendopeptidase activity; F:calcium ion binding; C:nucleus; C:mitochondrial intermembrane space; C:microtubule organizing center; C:microtubule; P:proteolysis; P:protoporphyrinogen IX biosynthetic process; P:cell cycle; P:homophilic cell adhesion via plasma membrane adhesion…	EC:3.4.24; EC:1.3.3.3	Acting on peptide bonds (peptidases); Coproporphyrinogen oxidase	G3DSA:3.30.200.20 (GENE3D); IPR000719 (PFAM); G3DSA:1.10.510.10 (GENE3D); G3DSA:1.10.510.10 (GENE3D); mobidb-lite (MOBIDB_LITE); mobidb-lite (MOBIDB_LITE); mobidb-lite (MOBIDB_LITE); PTHR22984 (PANTHER); PTHR22984:SF11 (PANTHER); IPR017441 (PROSITE_PATTERNS); IPR000719 (PROSITE_PROFILES); IPR011009 (SUPERFAMILY)	F:GO:0004672; F:GO:0005524; P:GO:0006468	F:protein kinase activity; F:ATP binding; P:protein phosphorylation
DANIO_RERIO_NEWGENE_8945	Danio rerio genome assembly, chromosome: 2	801	20	0	97.94	20	P:GO:0000122; F:GO:0000977; F:GO:0000981; F:GO:0003844; F:GO:0004298; F:GO:0004407; F:GO:0004553; F:GO:0005524; C:GO:0005737; P:GO:0005978; P:GO:0009615; P:GO:0010499; P:GO:0016575; C:GO:0019773; P:GO:0035556; F:GO:0042826; P:GO:0043161; F:GO:0043169; C:GO:0070822; P:GO:1901533	P:negative regulation of transcription by RNA polymerase II; F:RNA polymerase II regulatory region sequence-specific DNA binding; F:RNA polymerase II transcription factor activity, sequence-specific DNA binding; F:1,4-alpha-glucan branching enzyme activity; F:threonine-type endopeptidase activity; F:histone deacetylase activity; F:hydrolase activity, hydrolyzing O-glycosyl compounds; F:ATP bindin…	EC:3.5.1.98; EC:2.4.1.18; EC:3.4.25	Histone deacetylase; 1,4-alpha-glucan branching enzyme; Acting on peptide bonds (peptidases)	mobidb-lite (MOBIDB_LITE); mobidb-lite (MOBIDB_LITE); mobidb-lite (MOBIDB_LITE)	no GO terms	no GO terms
DANIO_RERIO_NEWGENE_47	Danio rerio genome assembly, chromosome: 1	6216	20	0	87.91	17	P:GO:0000045; F:GO:0003729; F:GO:0003924; F:GO:0005344; F:GO:0005525; C:GO:0005685; P:GO:0006376; P:GO:0006886; P:GO:0015671; F:GO:0019825; F:GO:0020037; C:GO:0030121; F:GO:0030276; C:GO:0032588; F:GO:0046872; P:GO:0048096; C:GO:0071004	P:autophagosome assembly; F:mRNA binding; F:GTPase activity; F:oxygen carrier activity; F:GTP binding; C:U1 snRNP; P:mRNA splice site selection; P:intracellular protein transport; P:oxygen transport; F:oxygen binding; F:heme binding; C:AP-1 adaptor complex; F:clathrin binding; C:trans-Golgi network membrane; F:metal ion binding; P:chromatin-mediated maintenance of transcription; C:U2-type prespli…	EC:3.6.1.15	Nucleoside-triphosphate phosphatase	no IPS match	no IPS match	no IPS match
DANIO_RERIO_NEWGENE_92	Danio rerio genome assembly, chromosome: 1	733	20	0	97.64	44	F:GO:0000049; C:GO:0000137; P:GO:0000266; F:GO:0001228; P:GO:0001756; P:GO:0001966; P:GO:0002127; P:GO:0003374; F:GO:0003677; F:GO:0003924; F:GO:0004993; F:GO:0005198; F:GO:0005525; C:GO:0005634; C:GO:0005667; C:GO:0005762; C:GO:0005801; C:GO:0005887; C:GO:0005923; P:GO:0007030; P:GO:0007198; P:GO:0007268; P:GO:0007519; F:GO:0008017; C:GO:0014069; C:GO:0015630; P:GO:0016185; F:GO:0016428; C:GO:00…	F:tRNA binding; C:Golgi cis cisterna; P:mitochondrial fission; F:transcriptional activator activity, RNA polymerase II transcription regulatory region sequence-specific DNA binding; P:somitogenesis; P:thigmotaxis; P:tRNA wobble base cytosine methylation; P:dynamin family protein polymerization involved in mitochondrial fission; F:DNA binding; F:GTPase activity; F:G-protein coupled serotonin recep…	EC:3.6.1.15	Nucleoside-triphosphate phosphatase	mobidb-lite (MOBIDB_LITE)	no GO terms	no GO terms
DANIO_RERIO_NEWGENE_1127	Danio rerio genome assembly, chromosome: 3	2061	20	0	92.69	3	F:GO:0003777; C:GO:0005576; P:GO:0060287	F:microtubule motor activity; C:extracellular region; P:epithelial cilium movement involved in determination of left/right asymmetry	EC:3.6.1.15	Nucleoside-triphosphate phosphatase	no IPS match	no IPS match	no IPS match
DANIO_RERIO_NEWGENE_6903	Danio rerio genome assembly, chromosome: 15	926	9	0	93.84	3	F:GO:0003924; F:GO:0005525; P:GO:0007165	F:GTPase activity; F:GTP binding; P:signal transduction	EC:3.6.1.15	Nucleoside-triphosphate phosphatase	no IPS match	no IPS match	no IPS match
DANIO_RERIO_NEWGENE_11642	Danio rerio genome assembly, chromosome: 25	1144	20	0	96.36	12	P:GO:0002250; F:GO:0003924; F:GO:0005525; C:GO:0005940; C:GO:0015630; C:GO:0016021; C:GO:0031105; C:GO:0032153; P:GO:0034613; F:GO:0038023; F:GO:0060090; P:GO:0061640	P:adaptive immune response; F:GTPase activity; F:GTP binding; C:septin ring; C:microtubule cytoskeleton; C:integral component of membrane; C:septin complex; C:cell division site; P:cellular protein localization; F:signaling receptor activity; F:molecular adaptor activity; P:cytoskeleton-dependent cytokinesis	EC:3.6.1.15	Nucleoside-triphosphate phosphatase	no IPS match	no IPS match	no IPS match
DANIO_RERIO_NEWGENE_9776	Danio rerio genome assembly, chromosome: 22	924	12	1.94462e-129	94.86	16	P:GO:0001508; F:GO:0003714; F:GO:0003924; F:GO:0005525; C:GO:0005634; C:GO:0005667; C:GO:0005834; P:GO:0006355; P:GO:0007188; P:GO:0009950; F:GO:0031683; F:GO:0031826; P:GO:0060158; F:GO:0070491; P:GO:0090090; P:GO:1903507	P:action potential; F:transcription corepressor activity; F:GTPase activity; F:GTP binding; C:nucleus; C:transcription factor complex; C:heterotrimeric G-protein complex; P:regulation of transcription, DNA-templated; P:adenylate cyclase-modulating G-protein coupled receptor signaling pathway; P:dorsal/ventral axis specification; F:G-protein beta/gamma-subunit complex binding; F:type 2A serotonin …	EC:3.6.1.15	Nucleoside-triphosphate phosphatase	G3DSA:3.40.50.300 (GENE3D); PTHR10218:SF213 (PANTHER); IPR001019 (PANTHER); IPR027417 (SUPERFAMILY)	F:GO:0003924; P:GO:0007186; F:GO:0019001; F:GO:0031683	F:GTPase activity; P:G-protein coupled receptor signaling pathway; F:guanyl nucleotide binding; F:G-protein beta/gamma-subunit complex binding
DANIO_RERIO_NEWGENE_2691	Danio rerio genome assembly, chromosome: 5	2034	20	0	93.24	12	P:GO:0000122; F:GO:0000977; F:GO:0001227; F:GO:0005524; F:GO:0008094; C:GO:0016589; P:GO:0021999; F:GO:0031491; P:GO:0043044; F:GO:0046983; P:GO:0050768; P:GO:0060319	P:negative regulation of transcription by RNA polymerase II; F:RNA polymerase II regulatory region sequence-specific DNA binding; F:transcriptional repressor activity, RNA polymerase II transcription regulatory region sequence-specific DNA binding; F:ATP binding; F:DNA-dependent ATPase activity; C:NURF complex; P:neural plate anterior/posterior regionalization; F:nucleosome binding; P:ATP-depende…	EC:3.6.1.3; EC:3.6.1.15	Adenosinetriphosphatase; Nucleoside-triphosphate phosphatase	no IPS match	no IPS match	no IPS match
DANIO_RERIO_NEWGENE_2716	Danio rerio genome assembly, chromosome: 13	3782	20	0	92.94	30	F:GO:0000976; F:GO:0003700; F:GO:0003777; F:GO:0004842; F:GO:0005096; F:GO:0005524; C:GO:0005654; C:GO:0005737; C:GO:0005871; C:GO:0005874; C:GO:0005887; P:GO:0007158; P:GO:0007165; F:GO:0008568; C:GO:0009986; P:GO:0010569; P:GO:0016567; P:GO:0030183; P:GO:0031122; P:GO:0033077; F:GO:0038023; F:GO:0042043; P:GO:0043547; P:GO:0045944; P:GO:0048488; P:GO:0050804; P:GO:0051013; P:GO:0097104; P:GO:00…	F:transcription regulatory region sequence-specific DNA binding; F:DNA-binding transcription factor activity; F:microtubule motor activity; F:ubiquitin-protein transferase activity; F:GTPase activator activity; F:ATP binding; C:nucleoplasm; C:cytoplasm; C:kinesin complex; C:microtubule; C:integral component of plasma membrane; P:neuron cell-cell adhesion; P:signal transduction; F:microtubule-seve…	EC:3.6.1.3; EC:3.6.1.15; EC:3.6.4.3	Adenosinetriphosphatase; Nucleoside-triphosphate phosphatase; Microtubule-severing ATPase	Coil (COILS); Coil (COILS); SIGNAL_PEPTIDE_N_REGION (PHOBIUS); SIGNAL_PEPTIDE_H_REGION (PHOBIUS); SIGNAL_PEPTIDE_C_REGION (PHOBIUS); SIGNAL_PEPTIDE (PHOBIUS); NON_CYTOPLASMIC_DOMAIN (PHOBIUS); PS51257 (PROSITE_PROFILES); SignalP-noTM (SIGNALP_EUK)	no GO terms	no GO terms
DANIO_RERIO_NEWGENE_14	Danio rerio genome assembly, chromosome: 1	4927	20	0	88.79	27	C:GO:0000139; P:GO:0001732; F:GO:0003743; F:GO:0003924; F:GO:0005524; F:GO:0005525; C:GO:0005834; C:GO:0005852; C:GO:0005871; C:GO:0005874; P:GO:0007018; P:GO:0007188; P:GO:0007266; F:GO:0008017; F:GO:0008146; F:GO:0008574; C:GO:0016021; P:GO:0016051; C:GO:0016282; P:GO:0030166; F:GO:0031369; C:GO:0031514; C:GO:0031526; F:GO:0031683; F:GO:0031752; C:GO:0033290; P:GO:0060271	C:Golgi membrane; P:formation of cytoplasmic translation initiation complex; F:translation initiation factor activity; F:GTPase activity; F:ATP binding; F:GTP binding; C:heterotrimeric G-protein complex; C:eukaryotic translation initiation factor 3 complex; C:kinesin complex; C:microtubule; P:microtubule-based movement; P:adenylate cyclase-modulating G-protein coupled receptor signaling pathway; …	EC:3.6.1.3; EC:3.6.1.15; EC:3.6.4.4	Adenosinetriphosphatase; Nucleoside-triphosphate phosphatase; Plus-end-directed kinesin ATPase	IPR015943 (G3DSA:2.130.10.GENE3D); IPR013979 (PFAM); IPR011400 (PANTHER); PTHR14068:SF0 (PANTHER); SSF82171 (SUPERFAMILY)	F:GO:0003723; F:GO:0003743; F:GO:0005515; C:GO:0005852; P:GO:0006413; F:GO:0031369	F:RNA binding; F:translation initiation factor activity; F:protein binding; C:eukaryotic translation initiation factor 3 complex; P:translational initiation; F:translation initiation factor binding
DANIO_RERIO_NEWGENE_8490	Danio rerio genome assembly, chromosome: 19	2309	20	0	96.49	20	P:GO:0000226; P:GO:0000712; P:GO:0000819; F:GO:0003677; F:GO:0003918; F:GO:0005524; C:GO:0005929; P:GO:0006265; P:GO:0007412; P:GO:0010842; F:GO:0015631; C:GO:0016021; P:GO:0018095; P:GO:0031290; C:GO:0032039; P:GO:0034472; P:GO:0035556; P:GO:0044774; F:GO:0050998; F:GO:0070740	P:microtubule cytoskeleton organization; P:resolution of meiotic recombination intermediates; P:sister chromatid segregation; F:DNA binding; F:DNA topoisomerase type II (ATP-hydrolyzing) activity; F:ATP binding; C:cilium; P:DNA topological change; P:axon target recognition; P:retina layer formation; F:tubulin binding; C:integral component of membrane; P:protein polyglutamylation; P:retinal gangli…	EC:3.6.1.3; EC:5.99.1.3; EC:3.6.1.15	Adenosinetriphosphatase; DNA topoisomerase (ATP-hydrolyzing); Nucleoside-triphosphate phosphatase	CYTOPLASMIC_DOMAIN (PHOBIUS); NON_CYTOPLASMIC_DOMAIN (PHOBIUS); CYTOPLASMIC_DOMAIN (PHOBIUS); TRANSMEMBRANE (PHOBIUS); TRANSMEMBRANE (PHOBIUS); TMhelix (TMHMM); TMhelix (TMHMM)	no GO terms	no GO terms
DANIO_RERIO_NEWGENE_12400	Danio rerio genome assembly, chromosome: 9	1666	20	0	89.98	27	F:GO:0000981; F:GO:0003684; F:GO:0003735; F:GO:0003887; F:GO:0004096; C:GO:0005634; C:GO:0005667; C:GO:0005739; P:GO:0006412; P:GO:0007399; F:GO:0008270; P:GO:0009653; C:GO:0015934; P:GO:0016567; F:GO:0017125; F:GO:0020037; P:GO:0030154; P:GO:0042276; P:GO:0042742; P:GO:0045944; F:GO:0047613; P:GO:0051091; P:GO:0055114; F:GO:0061630; P:GO:0070987; P:GO:0098869; P:GO:1903426	F:RNA polymerase II transcription factor activity, sequence-specific DNA binding; F:damaged DNA binding; F:structural constituent of ribosome; F:DNA-directed DNA polymerase activity; F:catalase activity; C:nucleus; C:transcription factor complex; C:mitochondrion; P:translation; P:nervous system development; F:zinc ion binding; P:anatomical structure morphogenesis; C:large ribosomal subunit; P:pro…	EC:4.1.1.6; EC:2.7.7.7; EC:1.11.1.7; EC:1.11.1.6	Aconitate decarboxylase; DNA-directed DNA polymerase; Peroxidase; Catalase	no IPS match	no IPS match	no IPS match
DANIO_RERIO_NEWGENE_3710	Danio rerio genome assembly, chromosome: 7	1329	20	0	91.28	11	F:GO:0004089; F:GO:0005509; P:GO:0006730; P:GO:0007156; F:GO:0008270; C:GO:0016021; C:GO:0016342; F:GO:0019781; P:GO:0045116; F:GO:0045296; P:GO:0051453	F:carbonate dehydratase activity; F:calcium ion binding; P:one-carbon metabolic process; P:homophilic cell adhesion via plasma membrane adhesion molecules; F:zinc ion binding; C:integral component of membrane; C:catenin complex; F:NEDD8 activating enzyme activity; P:protein neddylation; F:cadherin binding; P:regulation of intracellular pH	EC:4.2.1.1	Carbonic anhydrase	no IPS match	no IPS match	no IPS match
DANIO_RERIO_NEWGENE_8560	Danio rerio genome assembly, chromosome: 4	3796	20	0	97.72	47	P:GO:0000413; C:GO:0000796; F:GO:0000978; F:GO:0000981; P:GO:0001666; F:GO:0003755; F:GO:0003779; F:GO:0003923; F:GO:0005525; C:GO:0005615; C:GO:0005634; C:GO:0005739; C:GO:0005881; C:GO:0005882; C:GO:0005887; P:GO:0006516; P:GO:0007009; P:GO:0007076; P:GO:0007416; F:GO:0008017; F:GO:0008083; P:GO:0008589; P:GO:0008643; C:GO:0009897; F:GO:0015293; P:GO:0016255; P:GO:0016567; F:GO:0017075; C:GO:00…	P:protein peptidyl-prolyl isomerization; C:condensin complex; F:RNA polymerase II proximal promoter sequence-specific DNA binding; F:RNA polymerase II transcription factor activity, sequence-specific DNA binding; P:response to hypoxia; F:peptidyl-prolyl cis-trans isomerase activity; F:actin binding; F:GPI-anchor transamidase activity; F:GTP binding; C:extracellular space; C:nucleus; C:mitochondri…	EC:5.2.1.8	Peptidylprolyl isomerase	no IPS match	no IPS match	no IPS match
DANIO_RERIO_NEWGENE_11458	Danio rerio genome assembly, chromosome: 1	832	20	0	96.99	69	C:GO:0000126; F:GO:0000247; F:GO:0000287; F:GO:0000978; F:GO:0000979; F:GO:0000981; F:GO:0000995; F:GO:0001016; P:GO:0001944; F:GO:0003924; F:GO:0003948; F:GO:0004674; F:GO:0004769; F:GO:0004995; F:GO:0005080; F:GO:0005222; F:GO:0005223; F:GO:0005254; F:GO:0005524; F:GO:0005525; C:GO:0005669; C:GO:0005783; C:GO:0005802; C:GO:0005938; P:GO:0006402; P:GO:0006517; P:GO:0006695; P:GO:0006897; P:GO:00…	C:transcription factor TFIIIB complex; F:C-8 sterol isomerase activity; F:magnesium ion binding; F:RNA polymerase II proximal promoter sequence-specific DNA binding; F:RNA polymerase II core promoter sequence-specific DNA binding; F:RNA polymerase II transcription factor activity, sequence-specific DNA binding; F:RNA polymerase III general transcription initiation factor activity; F:RNA polymeras…	EC:5.3.3.1; EC:2.7.11; EC:3.5.1.26; EC:5.3.3.5; EC:3.6.1.15	Steroid Delta-isomerase; Transferring phosphorus-containing groups; N(4)-(beta-N-acetylglucosaminyl)-L-asparaginase; Cholestenol Delta-isomerase; Nucleoside-triphosphate phosphatase	mobidb-lite (MOBIDB_LITE); mobidb-lite (MOBIDB_LITE); mobidb-lite (MOBIDB_LITE); mobidb-lite (MOBIDB_LITE); PTHR22984 (PANTHER); PTHR22984:SF11 (PANTHER); cd17224 (CDD)	no GO terms	no GO terms
DANIO_RERIO_NEWGENE_10181	Danio rerio genome assembly, chromosome: 10	2903	20	0	97.35	86	P:GO:0000027; F:GO:0000247; P:GO:0000737; C:GO:0001726; P:GO:0001944; P:GO:0003323; P:GO:0003341; F:GO:0003677; F:GO:0003723; F:GO:0003735; F:GO:0004126; F:GO:0004421; F:GO:0004530; F:GO:0004674; F:GO:0004769; F:GO:0004896; F:GO:0005080; F:GO:0005178; F:GO:0005200; F:GO:0005388; F:GO:0005509; F:GO:0005524; C:GO:0005634; C:GO:0005783; C:GO:0005925; C:GO:0005938; P:GO:0006084; P:GO:0006417; P:GO:00…	P:ribosomal large subunit assembly; F:C-8 sterol isomerase activity; P:DNA catabolic process, endonucleolytic; C:ruffle; P:vasculature development; P:type B pancreatic cell development; P:cilium movement; F:DNA binding; F:RNA binding; F:structural constituent of ribosome; F:cytidine deaminase activity; F:hydroxymethylglutaryl-CoA synthase activity; F:deoxyribonuclease I activity; F:protein serine…	EC:5.3.3.1; EC:3.1.30; EC:3.6.1.3; EC:3.1.21; EC:3.1.21.1; EC:3.6.4.5; EC:3.6.3.8; EC:5.3.3.5; EC:3.6.1.15; EC:2.7.11; EC:2.3.3.10; EC:3.5.4.5	Steroid Delta-isomerase; Acting on ester bonds; Adenosinetriphosphatase; Acting on ester bonds; Deoxyribonuclease I; Minus-end-directed kinesin ATPase; Calcium-transporting ATPase; Cholestenol Delta-isomerase; Nucleoside-triphosphate phosphatase; Transferring phosphorus-containing groups; Hydroxymethylglutaryl-CoA synthase; Cytidine deaminase	G3DSA:3.30.200.20 (GENE3D); mobidb-lite (MOBIDB_LITE); mobidb-lite (MOBIDB_LITE); PTHR22984:SF11 (PANTHER); PTHR22984 (PANTHER); IPR017441 (PROSITE_PATTERNS); NON_CYTOPLASMIC_DOMAIN (PHOBIUS); TRANSMEMBRANE (PHOBIUS); CYTOPLASMIC_DOMAIN (PHOBIUS); IPR000719 (PROSITE_PROFILES); IPR011009 (SUPERFAMILY); TMhelix (TMHMM)	F:GO:0004672; F:GO:0005524; P:GO:0006468	F:protein kinase activity; F:ATP binding; P:protein phosphorylation
DANIO_RERIO_NEWGENE_37	Danio rerio genome assembly, chromosome: 1	860	20	0	93.47	20	P:GO:0001568; F:GO:0005085; F:GO:0005525; C:GO:0005654; C:GO:0005783; C:GO:0005886; P:GO:0006607; F:GO:0008139; F:GO:0008270; C:GO:0016021; P:GO:0016125; P:GO:0016192; F:GO:0016787; P:GO:0035556; C:GO:0042025; F:GO:0043539; F:GO:0047750; P:GO:0061298; F:GO:0061608; P:GO:0071902	P:blood vessel development; F:guanyl-nucleotide exchange factor activity; F:GTP binding; C:nucleoplasm; C:endoplasmic reticulum; C:plasma membrane; P:NLS-bearing protein import into nucleus; F:nuclear localization sequence binding; F:zinc ion binding; C:integral component of membrane; P:sterol metabolic process; P:vesicle-mediated transport; F:hydrolase activity; P:intracellular signal transducti…	EC:5.3.3.5	Cholestenol Delta-isomerase	CYTOPLASMIC_DOMAIN (PHOBIUS); TRANSMEMBRANE (PHOBIUS); NON_CYTOPLASMIC_DOMAIN (PHOBIUS); TMhelix (TMHMM)	no GO terms	no GO terms
DANIO_RERIO_NEWGENE_11982	Danio rerio genome assembly, chromosome: 14	1791	13	0	97.57	37	C:GO:0000502; C:GO:0000785; P:GO:0001676; F:GO:0003677; F:GO:0003682; F:GO:0004467; F:GO:0005179; F:GO:0005540; C:GO:0005576; C:GO:0005783; C:GO:0005811; C:GO:0005876; C:GO:0005886; P:GO:0006006; P:GO:0006606; P:GO:0007062; P:GO:0007507; C:GO:0008278; P:GO:0009953; C:GO:0016021; P:GO:0030182; P:GO:0030513; P:GO:0031398; P:GO:0035336; P:GO:0042127; F:GO:0043027; C:GO:0044613; F:GO:0047676; P:GO:00…	C:proteasome complex; C:chromatin; P:long-chain fatty acid metabolic process; F:DNA binding; F:chromatin binding; F:long-chain fatty acid-CoA ligase activity; F:hormone activity; F:hyaluronic acid binding; C:extracellular region; C:endoplasmic reticulum; C:lipid droplet; C:spindle microtubule; C:plasma membrane; P:glucose metabolic process; P:protein import into nucleus; P:sister chromatid cohesi…	EC:6.2.1.3; EC:6.2.1.15	Long-chain-fatty-acid--CoA ligase; Arachidonate--CoA ligase	NON_CYTOPLASMIC_DOMAIN (PHOBIUS); CYTOPLASMIC_DOMAIN (PHOBIUS); NON_CYTOPLASMIC_DOMAIN (PHOBIUS); TRANSMEMBRANE (PHOBIUS); TRANSMEMBRANE (PHOBIUS); TRANSMEMBRANE (PHOBIUS); CYTOPLASMIC_DOMAIN (PHOBIUS); TMhelix (TMHMM); TMhelix (TMHMM); TMhelix (TMHMM)	no GO terms	no GO terms

## Sheet: 22 KEGG
Supplementary Table 22: KEGG analysis of testis morning, evening, and night lncRNAs.
DANIO_RERIO_NEWGENE_8529	ENSDARG00000078529	adhesion G protein-coupled receptor B1b(adgrb1b)	Related Genes	Danio rerio
	GOTERM_BP_DIRECT	cell surface receptor signaling pathway, G-protein coupled receptor signaling pathway, negative regulation of angiogenesis,
	GOTERM_CC_DIRECT	membrane, integral component of membrane,
	GOTERM_MF_DIRECT	transmembrane signaling receptor activity, G-protein coupled receptor activity,
	INTERPRO	GPS domain, GPCR, family 2, secretin-like, Thrombospondin, type 1 repeat, GPCR, family 2, extracellular hormone receptor domain, GPCR, family 2, brain-specific angiogenesis inhibitor, GPCR, family 2-like,
	SMART	HormR, TSP1, GPS,
	UP_KEYWORDS	Complete proteome, Membrane, Reference proteome, Signal, Transmembrane, Transmembrane helix,
DANIO_RERIO_NEWGENE_3191	ENSDARG00000006169	leucine-rich repeat kinase 2(lrrk2)	Related Genes	Danio rerio
	COG_ONTOLOGY	Function unknown,
	GOTERM_BP_DIRECT	protein phosphorylation, small GTPase mediated signal transduction, phosphorylation,
	GOTERM_CC_DIRECT	intracellular,
	GOTERM_MF_DIRECT	protein kinase activity, ATP binding, GTP binding, kinase activity, transferase activity,
	INTERPRO	Protein kinase, catalytic domain, Leucine-rich repeat, Leucine-rich repeat, typical subtype, Serine/threonine-protein kinase, active site, Protein kinase-like domain, Armadillo-like helical, Mitochondrial Rho-like, WD40/YVTN repeat-like-containing domain, Armadillo-type fold, Protein kinase, ATP binding site, WD40-repeat-containing domain, Ankyrin repeat-containing domain, ROC GTPase, Leucine ric…
	SMART	S_TKc, LRR_TYP,
	UP_KEYWORDS	Complete proteome, Kinase, Leucine-rich repeat, Reference proteome, Repeat, Transferase,
DANIO_RERIO_NEWGENE_1643	ENSDARG00000069780	pseudouridylate synthase 7-like(pus7l)	Related Genes	Danio rerio
	COG_ONTOLOGY	Function unknown,
	GOTERM_BP_DIRECT	pseudouridine synthesis, tRNA processing, RNA modification,
	GOTERM_MF_DIRECT	RNA binding, pseudouridine synthase activity, isomerase activity, pivalyl-CoA mutase activity, o-hydroxylaminobenzoate mutase activity, lupeol synthase activity, beta-amyrin synthase activity, baruol synthase activity,
	INTERPRO	Pseudouridine synthase, TruD, Pseudouridine synthase, TruD, insertion domain, Pseudouridine synthase, catalytic domain,
	SP_COMMENT_TYPE	catalytic activity, similarity,
	UP_KEYWORDS	Complete proteome, Isomerase, Proteomics identification, Reference proteome, tRNA processing,
	UP_SEQ_FEATURE	active site:Nucleophile, chain:Pseudouridylate synthase 7 homolog-like protein, domain:TRUD, sequence conflict,
DANIO_RERIO_NEWGENE_6186	ENSDARG00000074680	regulating synaptic membrane exocytosis 1a(rims1a)	Related Genes	Danio rerio
	GOTERM_BP_DIRECT	intracellular protein transport, exocytosis, regulation of membrane potential, calcium ion-regulated exocytosis of neurotransmitter, regulation of synaptic vesicle exocytosis,
	GOTERM_CC_DIRECT	intracellular, membrane, presynaptic active zone,
	GOTERM_MF_DIRECT	Rab GTPase binding, ion channel binding, metal ion binding,
	INTERPRO	C2 calcium-dependent membrane targeting, PDZ domain, Rab-binding domain, Zinc finger, FYVE/PHD-type, Zinc finger, RING/FYVE/PHD-type, Zinc finger, FYVE-related,
	SMART	PDZ, C2,
	UP_KEYWORDS	Complete proteome, Metal-binding, Reference proteome, Zinc, Zinc-finger,
DANIO_RERIO_NEWGENE_8555	ENSDARG00000091932	si:ch73-25f10.6(si:ch73-25f10.6)	Related Genes	Danio rerio
	GOTERM_CC_DIRECT	membrane, integral component of membrane,
	UP_KEYWORDS	Complete proteome, Membrane, Reference proteome, Transmembrane, Transmembrane helix,
DANIO_RERIO_NEWGENE_6141	ENSDARG00000093874	si:dkey-196j8.2(si:dkey-196j8.2)	Related Genes	Danio rerio
	UP_KEYWORDS	Complete proteome, Reference proteome,
DANIO_RERIO_NEWGENE_8145	ENSDARG00000097368	si:dkey-244a7.1(si:dkey-244a7.1)	Related Genes	Danio rerio
	UP_KEYWORDS	Complete proteome, Reference proteome,
DANIO_RERIO_NEWGENE_5132	ENSDARG00000094850	si:dkey-88l16.5(si:dkey-88l16.5)	Related Genes	Danio rerio
	GOTERM_CC_DIRECT	membrane, integral component of membrane,
	INTERPRO	Epidermal growth factor-like domain, EGF-like, conserved site,
	SMART	EGF,
	UP_KEYWORDS	Complete proteome, Membrane, Reference proteome, Transmembrane, Transmembrane helix,
DANIO_RERIO_NEWGENE_9755	ENSDARG00000078159	zgc:175284(zgc:175284)	Related Genes	Danio rerio
	COG_ONTOLOGY	Transcription / Cell division and chromosome partitioning,
	GOTERM_MF_DIRECT	nucleic acid binding, metal ion binding,
	INTERPRO	Zinc finger, C2H2, Zinc finger C2H2-type/integrase DNA-binding domain, Zinc finger, C2H2-like,
	SMART	ZnF_C2H2,
	UP_KEYWORDS	Complete proteome, Reference proteome,
