# Supplementary material for: Identification of Rhythmically Expressed LncRNAs in the Zebrafish Pineal Gland and Testis
Source: Int J Mol Sci. 2021 Jul 22;22(15):7810. doi: 10.3390/ijms22157810 (PMC8346003; doi:10.3390/ijms22157810)
Supplement: Supplementary file 1 [file ijms-22-07810-s001.zip › SupplementaryTables&Figures/Supplementary_tables/SupplementaryTable_3_4.xlsx]

## Sheet: Testis
Supplementary Table 3: MetaCycle analysis of zebrafish pineal gland lncRNA expression profiles
CycID	meta2d_pvalue	meta2d_BH.Q	meta2d_period	meta2d_phase	meta2d_Base	meta2d_AMP	meta2d_rAMP
DANIO_RERIO_NEWGENE_1	0.0040412	0.18014	29.0462	22.1639	1.23058	0.155698	0.126523
DANIO_RERIO_NEWGENE_12	0.00326699	0.161708	24.6421	7.25705	0.817741	1.24197	1.24197
DANIO_RERIO_NEWGENE_14	0.00750313	0.274615	22.5376	8.30764	1.66174	0.40898	0.246115
DANIO_RERIO_NEWGENE_15	0.00242039	0.161708	25.3154	19.7464	1.0178	0.274807	0.27
DANIO_RERIO_NEWGENE_2	0.0165578	0.416582	26.1454	6.89148	4.9013	1.37527	0.280592
DANIO_RERIO_NEWGENE_35	0.0199576	0.450894	22.8236	1.12384	0.905293	0.43471	0.43471
DANIO_RERIO_NEWGENE_37	0.0219994	0.485047	20.2327	19.7803	2.82153	0.860542	0.304991
DANIO_RERIO_NEWGENE_47	0.000132285	0.0605203	22.1254	16.7843	0.376113	0.258292	0.258292
DANIO_RERIO_NEWGENE_60	0.0191294	0.443125	23.4818	8.68093	0.253198	0.193403	0.193403
DANIO_RERIO_NEWGENE_73	0.0116005	0.364665	23.7478	7.38378	2.44552	2.6292	1.07511
DANIO_RERIO_NEWGENE_78	0.00443726	0.180449	21.5986	9.21481	0.326517	0.290248	0.290248
DANIO_RERIO_NEWGENE_92	0.0309515	0.539441	28.6667	1.5443	0.887678	0.380159	0.380159
DANIO_RERIO_NEWGENE_451	0.0431419	0.663443	19.5867	12.816	0.517138	0.227635	0.227635
DANIO_RERIO_NEWGENE_568	0.00422983	0.18014	21.5088	6.95621	0.920964	0.300158	0.300158
DANIO_RERIO_NEWGENE_1017	0.0236262	0.49597	22.7717	20.11	1.29088	0.79649	0.617011
DANIO_RERIO_NEWGENE_1018	0.0096851	0.320517	19.1262	16.772	0.421853	0.108689	0.108689
DANIO_RERIO_NEWGENE_1044	0.0123995	0.378184	22.3088	19.008	1.01597	0.458207	0.451006
DANIO_RERIO_NEWGENE_1088	0.0209247	0.466978	23.491	1.95083	0.0778809	0.1104	0.1104
DANIO_RERIO_NEWGENE_1099	0.0248107	0.504656	18.7706	11.8449	2.76381	1.03627	0.374942
DANIO_RERIO_NEWGENE_1100	0.0262295	0.508076	25.3632	17.8597	0.604888	0.0963305	0.0963305
DANIO_RERIO_NEWGENE_1127	0.0190904	0.443125	29.1966	28.48	0.124492	0.0945722	0.0945722
DANIO_RERIO_NEWGENE_1550	0.0294675	0.528681	21.9259	15.6607	1.34633	0.339899	0.252464
DANIO_RERIO_NEWGENE_1572	0.031598	0.545512	19.4718	3.0922	6.20343	2.97895	0.48021
DANIO_RERIO_NEWGENE_1627	0.000899338	0.161708	30.3836	22.209	0.104276	0.111857	0.111857
DANIO_RERIO_NEWGENE_1630	0.0248191	0.504656	19.3333	16.5211	0.266288	0.0725435	0.0725435
DANIO_RERIO_NEWGENE_1643	0.0407845	0.654698	18.7917	11.4839	2.88649	0.993201	0.344087
DANIO_RERIO_NEWGENE_1648	0.01685	0.416697	30.597	10.305	0.409015	0.146956	0.146956
DANIO_RERIO_NEWGENE_1664	0.00212523	0.161708	19.326	11.437	2.38359	0.630375	0.264464
DANIO_RERIO_NEWGENE_1683	0.0496015	0.709146	24.3432	1.16104	0.323982	0.251255	0.251255
DANIO_RERIO_NEWGENE_2609	0.0162735	0.416582	23.8399	9.2911	0.263919	0.0632159	0.0632159
DANIO_RERIO_NEWGENE_2634	0.0157569	0.416582	22.4107	6.20959	0.536345	0.222518	0.222518
DANIO_RERIO_NEWGENE_2691	0.0134377	0.387443	20.0069	9.05716	2.93304	0.765565	0.261015
DANIO_RERIO_NEWGENE_2716	0.0327243	0.559677	23.5897	8.20461	3.81152	0.74601	0.195725
DANIO_RERIO_NEWGENE_3183	0.00135169	0.161708	21.5713	18.7724	0.395951	0.155854	0.155854
DANIO_RERIO_NEWGENE_3191	0.0166177	0.416582	21.7017	3.49106	0.731511	0.445773	0.445773
DANIO_RERIO_NEWGENE_3225	0.0135812	0.387443	24.3738	15.4878	1.25825	0.562195	0.446807
DANIO_RERIO_NEWGENE_3236	4.86904e-06	0.00891035	22.7317	0.0568361	5.35617	3.49853	0.653179
DANIO_RERIO_NEWGENE_3241	0.016531	0.416582	18.9597	0.261488	1.57611	0.675068	0.428314
DANIO_RERIO_NEWGENE_3710	0.0173303	0.41913	27.1319	25.5592	0.999359	0.461057	0.461057
DANIO_RERIO_NEWGENE_3774	0.0030167	0.161708	19.9397	9.33257	0.9958	0.299397	0.299397
DANIO_RERIO_NEWGENE_3782	0.0351639	0.590367	22.7748	19.0912	1.35088	0.565464	0.41859
DANIO_RERIO_NEWGENE_4290	0.0391296	0.639349	30.3796	21.8916	0.109487	0.113278	0.113278
DANIO_RERIO_NEWGENE_4293	0.0462375	0.688802	18.9886	10.1453	2.65598	1.50937	0.568293
DANIO_RERIO_NEWGENE_4712	0.00301367	0.161708	18.6878	12.5363	1.01869	0.588055	0.577267
DANIO_RERIO_NEWGENE_4719	0.0034534	0.166309	22.2782	7.65329	0.740693	0.274425	0.274425
DANIO_RERIO_NEWGENE_4743	0.0468695	0.691703	18.8558	1.24551	0.707525	0.310398	0.310398
DANIO_RERIO_NEWGENE_4779	0.00980818	0.320517	18.8272	6.18903	0.297926	0.164516	0.164516
DANIO_RERIO_NEWGENE_4784	0.0385094	0.634884	27.6851	6.2118	1.15523	0.744323	0.644308
DANIO_RERIO_NEWGENE_4796	0.00115611	0.161708	23.3524	18.3992	8.98685	1.54807	0.172259
DANIO_RERIO_NEWGENE_4802	0.0490675	0.707036	30.1714	5.61866	1.10756	0.579527	0.523247
DANIO_RERIO_NEWGENE_5125	0.0265365	0.508076	25.9932	9.06962	3.90322	1.37722	0.352841
DANIO_RERIO_NEWGENE_5132	0.00514771	0.204789	21.9884	3.1119	1.11721	0.530746	0.475065
DANIO_RERIO_NEWGENE_5140	0.0266532	0.508076	21.7462	3.7676	0.479244	0.163479	0.163479
DANIO_RERIO_NEWGENE_5144	0.00415311	0.18014	30.3212	9.34319	0.255613	0.237907	0.237907
DANIO_RERIO_NEWGENE_5149	0.00630158	0.240248	25.9592	18.7385	54.3033	4.42234	0.0814378
DANIO_RERIO_NEWGENE_5157	7.52767e-05	0.0575198	27.6196	3.15433	0.1138	0.0785746	0.0785746
DANIO_RERIO_NEWGENE_5160	0.0404764	0.654698	19.7518	9.48579	0.881786	0.174062	0.174062
DANIO_RERIO_NEWGENE_5170	0.0100237	0.321813	20.5563	9.9723	0.694966	0.333128	0.333128
DANIO_RERIO_NEWGENE_5184	0.0237585	0.49597	21.7727	13.2521	2.5595	0.485634	0.189738
DANIO_RERIO_NEWGENE_5500	0.0425161	0.663443	19.5961	9.51588	32.0753	14.7639	0.460291
DANIO_RERIO_NEWGENE_5504	0.029275	0.528681	19.0419	8.64484	1.22396	0.452578	0.369766
DANIO_RERIO_NEWGENE_5511	0.0382348	0.634884	19.7159	13.0845	0.246845	0.116562	0.116562
DANIO_RERIO_NEWGENE_5856	0.0292075	0.528681	21.804	1.19312	0.24439	0.100636	0.100636
DANIO_RERIO_NEWGENE_5860	0.0137052	0.387443	21.5643	5.32884	0.166571	0.121829	0.121829
DANIO_RERIO_NEWGENE_5877	0.0490377	0.707036	24.434	13.8259	2.39126	0.869226	0.363502
DANIO_RERIO_NEWGENE_5881	0.000754647	0.161708	18.9266	0.813335	0.600614	0.143781	0.143781
DANIO_RERIO_NEWGENE_6141	0.00792783	0.284469	24.5218	1.5277	0.245352	0.113683	0.113683
DANIO_RERIO_NEWGENE_6154	0.0225862	0.488235	27.1922	9.46396	0.933826	0.317916	0.317916
DANIO_RERIO_NEWGENE_6157	0.0428996	0.663443	25.6555	13.2923	1.43577	0.608523	0.423832
DANIO_RERIO_NEWGENE_6172	0.033987	0.575891	23.0699	7.52405	0.118409	0.0341776	0.0341776
DANIO_RERIO_NEWGENE_6175	0.00427383	0.18014	19.5646	0.359464	6.36155	0.96686	0.151985
DANIO_RERIO_NEWGENE_6186	0.0025391	0.161708	27.7355	27.2307	5.92819	1.36741	0.230662
DANIO_RERIO_NEWGENE_6187	0.00112434	0.161708	27.3664	24.8332	1.74764	0.373532	0.213735
DANIO_RERIO_NEWGENE_6189	0.00259982	0.161708	27.0821	13.5393	3.00863	0.732825	0.243575
DANIO_RERIO_NEWGENE_6192	0.0028192	0.161708	23.5717	8.94327	0.166769	0.101065	0.101065
DANIO_RERIO_NEWGENE_6455	0.0251757	0.504838	18.9544	17.497	0.16276	0.135455	0.135455
DANIO_RERIO_NEWGENE_6511	0.0427259	0.663443	28.0538	22.0621	0.890041	0.316675	0.316675
DANIO_RERIO_NEWGENE_6514	0.00739062	0.274615	23.4376	0.305596	0.608435	0.41109	0.41109
DANIO_RERIO_NEWGENE_6887	0.000207939	0.0761056	19.1514	10.0815	3.04047	1.56919	0.516101
DANIO_RERIO_NEWGENE_6903	0.0187644	0.443125	20.2022	4.85501	1.6719	0.512303	0.306419
DANIO_RERIO_NEWGENE_7237	0.0459443	0.688802	23.5265	22.9304	0.0383966	0.0648306	0.0648306
DANIO_RERIO_NEWGENE_7249	0.0017443	0.161708	23.3079	22.7855	0.401957	0.269636	0.269636
DANIO_RERIO_NEWGENE_7254	0.00818913	0.288194	18.7152	11.4562	0.28593	0.175752	0.175752
DANIO_RERIO_NEWGENE_7255	0.0198895	0.450894	20.6691	2.8376	0.327336	0.0569009	0.0569009
DANIO_RERIO_NEWGENE_7305	0.00323724	0.161708	18.7988	8.35432	0.214235	0.123558	0.123558
DANIO_RERIO_NEWGENE_7307	0.0238499	0.49597	22.6996	6.35131	0.310017	0.0733214	0.0733214
DANIO_RERIO_NEWGENE_7330	0.00289807	0.161708	19.7918	9.65001	0.192897	0.128203	0.128203
DANIO_RERIO_NEWGENE_8089	0.0146942	0.401349	30.451	20.8655	0.186295	0.117232	0.117232
DANIO_RERIO_NEWGENE_8093	0.0462965	0.688802	28.7116	21.1285	1.05721	0.286003	0.270527
DANIO_RERIO_NEWGENE_8145	0.00163526	0.161708	26.0455	2.38637	0.998012	0.748847	0.748847
DANIO_RERIO_NEWGENE_8474	0.000341496	0.0892768	19.0673	4.76166	0.789434	0.462133	0.462133
DANIO_RERIO_NEWGENE_8490	0.011757	0.364665	21.702	17.5924	0.423001	0.160472	0.160472
DANIO_RERIO_NEWGENE_8529	0.0126936	0.380807	26.8548	26.0658	0.396779	0.110899	0.110899
DANIO_RERIO_NEWGENE_8555	0.00429703	0.18014	27.6262	4.59026	6.44436	1.10083	0.17082
DANIO_RERIO_NEWGENE_8560	0.000256535	0.078243	24.1218	11.9745	1.96782	0.555588	0.282336
DANIO_RERIO_NEWGENE_8932	0.0137616	0.387443	22.2468	8.53198	1.23737	0.464978	0.375778
DANIO_RERIO_NEWGENE_8945	0.00193659	0.161708	29.7887	9.87732	0.286493	0.268006	0.268006
DANIO_RERIO_NEWGENE_8978	0.0484057	0.707036	21.1155	19.8312	5.80119	0.926318	0.159677
DANIO_RERIO_NEWGENE_9390	0.0305166	0.539441	23.2765	8.72314	0.650402	0.17497	0.17497
DANIO_RERIO_NEWGENE_9751	0.00203885	0.161708	21.9186	14.3964	0.0624913	0.0942448	0.0942448
DANIO_RERIO_NEWGENE_9755	0.00433124	0.18014	24.4153	16.785	1.7648	0.263879	0.149524
DANIO_RERIO_NEWGENE_9812	9.42948e-05	0.0575198	29.972	7.35222	0.723123	0.50399	0.50399
DANIO_RERIO_NEWGENE_10159	0.00161207	0.161708	26.8455	9.66631	0.324494	0.304377	0.304377
DANIO_RERIO_NEWGENE_10163	0.0253799	0.504838	19.9378	15.8089	1.033	0.458071	0.443437
DANIO_RERIO_NEWGENE_10166	0.00259619	0.161708	30.597	29.3202	7.06408	1.17596	0.16647
DANIO_RERIO_NEWGENE_10181	0.00293676	0.161708	30.0999	20.7667	1.66424	0.60856	0.365669
DANIO_RERIO_NEWGENE_10197	0.00859961	0.291431	22.1648	7.86933	12.5777	5.11497	0.406669
DANIO_RERIO_NEWGENE_10210	0.0260509	0.508076	28.6667	15.8754	1.30325	0.445003	0.341456
DANIO_RERIO_NEWGENE_10526	0.0174065	0.41913	28.2883	22.5647	0.312375	0.362312	0.362312
DANIO_RERIO_NEWGENE_10539	0.0418721	0.663443	30.451	22.6547	1.25559	0.620625	0.49429
DANIO_RERIO_NEWGENE_10760	0.00246283	0.161708	26.576	24.1993	0.880125	0.392294	0.392294
DANIO_RERIO_NEWGENE_10823	0.00326951	0.161708	20.7375	19.3593	0.930388	0.257391	0.257391
DANIO_RERIO_NEWGENE_11075	0.027945	0.52183	23.152	9.59231	3.28065	1.9889	0.606252
DANIO_RERIO_NEWGENE_11076	0.00152818	0.161708	23.3524	9.61988	5.23488	3.32224	0.634636
DANIO_RERIO_NEWGENE_11253	0.00269641	0.161708	22.3466	22.1791	0.366428	0.193821	0.193821
DANIO_RERIO_NEWGENE_11458	0.00103592	0.161708	25.1403	19.6294	0.59055	0.464882	0.464882
DANIO_RERIO_NEWGENE_11485	0.0438639	0.668924	25.5271	18.9454	0.308808	0.154711	0.154711
DANIO_RERIO_NEWGENE_11536	0.00137555	0.161708	27.7898	21.4269	4.26944	2.10008	0.491887
DANIO_RERIO_NEWGENE_11641	0.0272165	0.513465	25.4836	4.68554	0.533919	0.299942	0.299942
DANIO_RERIO_NEWGENE_11642	0.00271359	0.161708	26.9622	6.75094	0.281148	0.221235	0.221235
DANIO_RERIO_NEWGENE_11657	0.0307982	0.539441	18.7706	2.08149	0.778539	0.957969	0.957969
DANIO_RERIO_NEWGENE_11794	0.0285473	0.527693	24.3139	9.54813	0.116275	0.140484	0.140484
DANIO_RERIO_NEWGENE_11913	0.0157933	0.416582	27.0821	6.19123	0.739604	0.910529	0.910529
DANIO_RERIO_NEWGENE_11931	0.0142104	0.394017	30.3796	13.1349	1.61937	1.2705	0.784564
DANIO_RERIO_NEWGENE_11982	0.00857129	0.291431	26.796	9.11706	1.5108	0.35327	0.23383
DANIO_RERIO_NEWGENE_12236	0.00529013	0.205977	28.2585	16.6119	0.683931	0.594491	0.594491
DANIO_RERIO_NEWGENE_12260	0.0226776	0.488235	23.4818	19.3192	3.88477	0.773752	0.199176
DANIO_RERIO_NEWGENE_12400	0.00107958	0.161708	23.2655	11.2493	0.298593	0.26059	0.26059
DANIO_RERIO_NEWGENE_116	0.0294224	0.764032	27.9479	2.8412	15.1534	2.17356	0.143437
DANIO_RERIO_NEWGENE_82	0.00286134	0.309053	19.5025	2.78053	0.211321	0.0764085	0.0764085
DANIO_RERIO_NEWGENE_1084	0.040458	0.855939	25.0462	15.4476	0.312346	0.0666406	0.0666406
DANIO_RERIO_NEWGENE_1094	0.00124075	0.209996	19.1225	17.3328	0.230665	0.148109	0.148109
DANIO_RERIO_NEWGENE_1602	0.0397807	0.855939	22.4637	12.2277	1.00257	0.239424	0.23881
DANIO_RERIO_NEWGENE_2631	0.00820749	0.463039	26.0071	15.4781	0.780909	0.505794	0.505794
DANIO_RERIO_NEWGENE_2693	0.0498462	0.904771	23.7045	15.6787	3.04255	1.36682	0.449235
DANIO_RERIO_NEWGENE_2699	0.0196496	0.737574	28.8883	10.8012	0.40322	0.188251	0.188251
DANIO_RERIO_NEWGENE_3184	0.0292899	0.764032	21.8286	3.64602	0.940276	0.235391	0.235391
DANIO_RERIO_NEWGENE_3699	0.000634172	0.164027	28.782	3.61927	0.393154	0.149723	0.149723
DANIO_RERIO_NEWGENE_3742	0.0418835	0.859246	23.4448	3.44878	0.217983	0.231272	0.231272
DANIO_RERIO_NEWGENE_3775	0.0388484	0.855939	30.1889	0.0848865	5.7078	1.33579	0.23403
DANIO_RERIO_NEWGENE_4255	0.00355926	0.309053	30.1714	15.9524	9.26074	1.95867	0.211503
DANIO_RERIO_NEWGENE_4782	0.00247031	0.309053	20.3526	4.4333	0.787167	0.252873	0.252873
DANIO_RERIO_NEWGENE_5172	0.0367213	0.855939	23.9822	20.268	0.500092	0.285413	0.285413
DANIO_RERIO_NEWGENE_5179	0.000726857	0.164027	25.5876	17.5606	14.1903	2.99151	0.210813
DANIO_RERIO_NEWGENE_5437	0.0228789	0.737574	21.9621	9.56288	0.159939	0.192805	0.192805
DANIO_RERIO_NEWGENE_5476	0.030471	0.764032	25.8099	24.6346	1.24996	0.285084	0.228075
DANIO_RERIO_NEWGENE_5847	0.0220896	0.737574	22.936	5.7488	0.694651	0.698524	0.698524
DANIO_RERIO_NEWGENE_5855	0.0470615	0.904771	27.5284	25.4479	0.0510992	0.0417161	0.0417161
DANIO_RERIO_NEWGENE_6519	0.0466844	0.904771	28.9529	13.2108	0.780372	0.282847	0.282847
DANIO_RERIO_NEWGENE_6523	0.00365203	0.309053	25.2201	6.20029	0.0193111	0.0263591	0.0263591
DANIO_RERIO_NEWGENE_7274	0.0116668	0.564172	20.5116	7.6937	1.07456	1.23986	1.15383
DANIO_RERIO_NEWGENE_8130	0.00442827	0.333105	24.9839	12.0493	0.154315	0.107401	0.107401
DANIO_RERIO_NEWGENE_8545	0.0286313	0.764032	23.3966	9.2419	0.170399	0.116187	0.116187
DANIO_RERIO_NEWGENE_8893	0.0181563	0.737574	29.3197	5.84053	0.635177	0.641023	0.641023
DANIO_RERIO_NEWGENE_8950	0.0166102	0.737574	20.1336	10.1777	0.703825	0.258399	0.258399
DANIO_RERIO_NEWGENE_8952	1.88653e-05	0.0127718	20.3729	4.54462	0.13989	0.101313	0.101313
DANIO_RERIO_NEWGENE_9776	0.0266371	0.764032	18.8272	16.8352	0.259032	0.19642	0.19642
DANIO_RERIO_NEWGENE_9826	0.00512733	0.347121	19.8986	9.12296	0.474153	0.261906	0.261906
DANIO_RERIO_NEWGENE_10171	0.0059955	0.368996	22.0153	19.096	1.12525	0.278714	0.24769
DANIO_RERIO_NEWGENE_10196	0.0278674	0.764032	30.1714	15.4755	0.872163	0.201582	0.201582
DANIO_RERIO_NEWGENE_10503	0.00959105	0.499472	20.9238	14.6906	33.6673	20.0331	0.595031
DANIO_RERIO_NEWGENE_11315	0.0330172	0.79831	28.6997	19.288	0.391854	0.413503	0.413503
DANIO_RERIO_NEWGENE_11572	0.0226521	0.737574	27.8824	15.1389	2.33744	1.46412	0.626376
DANIO_RERIO_NEWGENE_12182	0.0193288	0.737574	27.0217	18.5317	0.204677	0.0745492	0.0745492
DANIO_RERIO_NEWGENE_12425	0.0490606	0.904771	26.9309	16.2197	8.22142	1.54858	0.188359

## Sheet: Pineal Gland
Supplementary Table 4: MetaCycle analysis of zebrafish testis lncRNA expression profiles
CycID	meta2d_pvalue	meta2d_BH.Q	meta2d_period	meta2d_phase	meta2d_Base	meta2d_AMP	meta2d_rAMP
ZFLNCT00056	0.00601383	0.266904	27.6642	19.0377	18.015	4.91001	0.272551
ZFLNCT00160	0.00109146	0.101193	21.7776	5.41629	1.17524	1.00536	0.855446
ZFLNCT00175	0.00569085	0.261854	20.2047	1.04611	1.52682	0.935904	0.612976
ZFLNCT00182	2.53021e-07	0.000621316	28.1084	23.2977	7.31477	3.90543	0.533911
ZFLNCT00197	0.026174	0.594287	28.5279	17.7064	29.2057	4.353	0.149046
ZFLNCT00220	0.0148644	0.432667	29.9141	26.8101	91.9379	55.8945	0.607959
ZFLNCT00221	0.0199138	0.515238	27.9864	22.1431	26.1824	9.27582	0.354278
ZFLNCT00277	0.00663191	0.27694	19.5618	8.98054	4.2761	0.910258	0.212871
ZFLNCT00328	9.40415e-05	0.0214009	28.2338	21.5152	0.107818	0.141312	0.141312
ZFLNCT00335	0.010641	0.356178	21.8932	7.37089	4.28679	3.90705	0.911417
ZFLNCT00351	0.0100185	0.343546	23.4809	21.9431	1.53965	1.8209	1.18267
ZFLNCT00357	0.0148156	0.432502	19.3929	2.02346	0.407533	0.610864	0.610864
ZFLNCT00424	0.0309651	0.656893	25.3155	10.2428	2.65276	4.05337	1.52798
ZFLNCT00503	0.0097369	0.343546	29.4418	3.2384	9.19764	3.92298	0.42652
ZFLNCT00507	4.36409e-05	0.0133143	25.4133	9.04207	11.6145	20.6748	1.78009
ZFLNCT00517	0.024472	0.575206	27.9864	6.25483	0.558787	0.58575	0.58575
ZFLNCT00518	0.0221776	0.553775	19.6279	11.2651	3.78495	2.12062	0.560276
ZFLNCT00537	0.00716182	0.286698	23.1007	10.1194	22.6993	15.086	0.664603
ZFLNCT00560	0.0142459	0.419542	23.4818	8.85666	1.90508	0.586104	0.307652
ZFLNCT00580	0.012268	0.383874	18.7988	6.41297	0.791708	0.850469	0.850469
ZFLNCT00599	0.0151573	0.434873	22.8121	1.52085	0.0977399	0.114882	0.114882
ZFLNCT00608	0.0111785	0.362003	26.3632	0.917311	0.503918	0.553803	0.553803
ZFLNCT00641	0.0417672	0.770407	30.597	25.6154	19.3457	10.9022	0.563549
ZFLNCT00707	0.00240594	0.161054	21.8543	10.2508	3.14108	1.56722	0.498942
ZFLNCT00708	0.0279858	0.621334	19.3333	10.3427	12.4219	0.421109	0.0339006
ZFLNCT00792	0.00340974	0.199659	29.6938	27.5065	259.892	138.748	0.533869
ZFLNCT00818	0.0434821	0.790175	25.1311	24.0129	17.6968	4.6394	0.26216
ZFLNCT00822	8.92434e-05	0.0207813	25.9479	10.2372	511.332	392.304	0.76722
ZFLNCT00870	0.0483046	0.836806	22.0355	17.4603	5.62652	2.20932	0.392661
ZFLNCT00886	0.00379423	0.211065	28.5867	23.4034	0.519248	0.437317	0.437317
ZFLNCT01075	0.0493118	0.845372	23.2657	5.21381	15.0981	10.1465	0.672039
ZFLNCT01078	0.00222293	0.15786	21.8086	9.76931	4.42252	4.91132	1.11053
ZFLNCT01082	0.00994253	0.343546	23.5688	3.83038	56.1628	43.4799	0.774176
ZFLNCT01086	0.000844048	0.0860634	26.2234	18.9892	10.8679	5.4386	0.500426
ZFLNCT01087	0.00434161	0.224579	26.9746	18.6501	63.8438	33.1641	0.519457
ZFLNCT01088	0.0275024	0.614004	28.8555	28.1674	46.6196	23.47	0.503436
ZFLNCT01090	1.78952e-08	9.90115e-05	27.9864	21.3108	50.6238	26.1344	0.516248
ZFLNCT01118	0.000421748	0.0555653	28.0538	9.29353	21.9943	13.2556	0.602683
ZFLNCT01151	0.0430886	0.784447	25.9163	15.7336	1.51018	0.491637	0.325549
ZFLNCT01159	5.60832e-06	0.0043197	23.3524	9.55595	2.79123	1.69101	0.60583
ZFLNCT01170	0.00995808	0.343546	25.1861	8.71359	45.3771	20.2457	0.446165
ZFLNCT01203	0.000366503	0.0498257	28.7095	9.43872	2.94055	1.51754	0.516072
ZFLNCT01221	0.00174873	0.139281	30.597	11.4414	6.99576	4.1016	0.586298
ZFLNCT01292	0.00101227	0.0947279	20.902	20.419	18.5945	14.1054	0.758579
ZFLNCT01297	0.0246328	0.57763	30.3092	22.3662	0.928046	1.33775	1.33775
ZFLNCT01307	0.0407553	0.759932	20.1411	18.9946	0.114892	0.197881	0.197881
ZFLNCT01316	1.78044e-05	0.00873073	30.0333	25.1284	26.519	12.3941	0.467365
ZFLNCT01329	1.35812e-05	0.00755494	27.0821	21.6842	6.98664	3.65999	0.523856
ZFLNCT01347	0.0017587	0.139281	19.9066	18.302	2.30951	1.33909	0.579817
ZFLNCT01426	0.000928722	0.0885647	24.9925	2.91822	22.1566	6.30512	0.284571
ZFLNCT01513	0.00012319	0.0266682	25.3905	4.30961	4.01481	3.95634	0.985437
ZFLNCT01617	0.00536294	0.25571	18.7152	11.2349	4.36772	1.88286	0.431085
ZFLNCT01661	0.0157808	0.443856	23.9342	20.9356	0.795204	0.860279	0.860279
ZFLNCT01778	0.0226223	0.556671	23.3079	9.86807	5.55531	3.49672	0.629437
ZFLNCT01798	0.0233809	0.563777	17.3818	16.4472	32.0265	8.35059	0.260741
ZFLNCT01820	0.000775481	0.0825939	20.0657	9.07292	1.00406	1.08362	1.07923
ZFLNCT01832	0.036823	0.715939	23.0158	6.02738	0.0225074	0.043657	0.043657
ZFLNCT01889	0.0421772	0.773481	24.973	5.51574	3.75612	2.47087	0.657824
ZFLNCT01906	0.000189575	0.0338966	25.2201	6.69661	20.9888	33.884	1.61439
ZFLNCT01917	0.014213	0.419542	26.9112	2.12685	47.1993	58.3636	1.23654
ZFLNCT01935	0.00286561	0.180619	28.6667	28.1098	1.09758	0.48338	0.440405
ZFLNCT01937	0.0341999	0.704617	26.3064	23.0901	0.195115	0.303497	0.303497
ZFLNCT01963	0.00572716	0.261854	22.7329	4.78034	38.7426	33.4628	0.863719
ZFLNCT01966	0.0266111	0.600129	26.0009	9.31424	24.402	6.34567	0.260047
ZFLNCT02015	0.00788267	0.302411	20.7189	15.9248	0.443244	0.759588	0.759588
ZFLNCT02093	0.000850921	0.0860634	24.0307	0.194529	0.404336	0.444907	0.444907
ZFLNCT02128	0.0451314	0.804093	29.2637	2.04067	3.54986	1.75622	0.494731
ZFLNCT02207	0.0391713	0.740042	28.1222	21.8072	1.38706	2.09627	1.5113
ZFLNCT02247	0.0351387	0.711123	27.4284	25.4549	0.35385	0.40969	0.40969
ZFLNCT02291	0.0186664	0.493158	29.3098	22.0164	11.9298	4.29842	0.360309
ZFLNCT02325	0.00142288	0.123889	28.494	26.9021	14.1886	5.6444	0.397813
ZFLNCT02388	0.0297711	0.638326	20.2674	4.92723	23.939	6.17777	0.258063
ZFLNCT02438	0.012821	0.395006	29.7723	21.953	79.8967	16.3647	0.204824
ZFLNCT02473	0.0042523	0.223159	23.7977	11.1574	0.270692	0.133467	0.133467
ZFLNCT02488	0.00596318	0.266904	22.3115	10.6473	0.575304	0.389366	0.389366
ZFLNCT02554	0.000876325	0.0868108	26.6808	5.6052	19.1901	11.8722	0.618663
ZFLNCT02562	0.0326764	0.680227	19.6925	1.35097	0.212241	0.33439	0.33439
ZFLNCT02615	0.00358157	0.204927	24.1218	0.21349	0.164747	0.163559	0.163559
ZFLNCT02702	6.14693e-07	0.00102582	24.7212	9.13535	33.0595	23.1906	0.701481
ZFLNCT02791	0.0231901	0.562233	23.6136	5.21415	0.0444909	0.0679908	0.0679908
ZFLNCT02795	0.0354195	0.711123	23.0158	7.10172	25.7789	15.4896	0.600863
ZFLNCT02839	0.00496679	0.248662	24.0732	9.7649	10.3401	3.425	0.331234
ZFLNCT02976	0.0157752	0.443856	23.5246	12.0436	0.818992	0.291839	0.291839
ZFLNCT02977	0.000570321	0.0656393	21.8489	2.8947	1.73733	0.762666	0.438988
ZFLNCT02985	0.0261566	0.594287	21.806	6.51545	9.69209	12.2641	1.26537
ZFLNCT02991	0.00896589	0.325273	26.0455	12.1352	20.4576	6.40572	0.313122
ZFLNCT03007	0.0253062	0.582507	21.3666	12.1625	2.04016	1.48306	0.726935
ZFLNCT03036	0.036406	0.715939	28.3625	27.3464	0.533869	0.669421	0.669421
ZFLNCT03046	0.00368259	0.20951	27.3965	11.7058	5.71564	2.03674	0.356345
ZFLNCT03057	0.00886812	0.325273	24.2711	11.8254	59.6303	25.1654	0.422025
ZFLNCT03083	0.00053124	0.06258	27.1433	18.8896	8.33585	3.94389	0.473123
ZFLNCT03089	0.0364784	0.715939	27.442	23.1212	14.2826	2.13967	0.149809
ZFLNCT03103	0.0251681	0.582004	29.4763	0.255199	4.62959	1.5151	0.327265
ZFLNCT03115	0.00031771	0.0482005	26.6332	12.2387	2.56349	2.57501	1.00449
ZFLNCT03193	0.0389584	0.738807	26.7674	0.705691	149.201	82.1886	0.550858
ZFLNCT03266	0.00179299	0.139281	27.5959	1.11854	35.3173	50.8114	1.43871
ZFLNCT03333	0.00260548	0.169407	30.4572	1.14021	8.74443	2.78935	0.318986
ZFLNCT03368	0.0395495	0.743337	28.6667	27.8789	11.8943	12.1277	1.01962
ZFLNCT03472	0.0108849	0.356178	30.5235	3.10167	1.79009	2.94543	1.64541
ZFLNCT03478	0.0153622	0.437843	23.7901	15.9833	6.23402	2.60789	0.418332
ZFLNCT03492	0.0238374	0.568295	20.576	17.3433	2.01937	0.705216	0.349226
ZFLNCT03673	0.0482257	0.836806	20.4792	0.0813865	3.44297	2.50993	0.729002
ZFLNCT03677	0.00170846	0.139281	21.8089	6.84187	3.89118	2.21386	0.568942
ZFLNCT03693	0.0225018	0.556671	19.9641	19.0827	0.0137571	0.021293	0.021293
ZFLNCT03729	0.00756226	0.293492	28.0214	1.93458	26.2196	12.3769	0.472047
ZFLNCT03787	0.0477417	0.83137	28.0985	3.90157	165.345	31.2546	0.189027
ZFLNCT03814	0.00232777	0.160744	28.7704	4.0635	9.05108	7.59107	0.838693
ZFLNCT03842	0.0479424	0.833415	30.5235	21.4535	0.061444	0.0764342	0.0764342
ZFLNCT03881	0.0489567	0.843589	20.5407	16.5838	20.4983	13.4673	0.656996
ZFLNCT03902	0.0378473	0.72738	20.0657	2.21071	11.1529	4.91262	0.440478
ZFLNCT03930	0.0108634	0.356178	28.6667	1.16558	3.69653	1.42999	0.386846
ZFLNCT03991	0.01079	0.356178	22.6718	4.14931	0.209484	0.23	0.23
ZFLNCT04135	0.0265021	0.600129	18.8272	0.0854792	1.50988	0.930665	0.616382
ZFLNCT04143	0.019162	0.49966	27.5317	0.599173	0.569918	0.52508	0.52508
ZFLNCT04189	0.00532253	0.25571	25.2143	1.79251	5.31741	3.19644	0.601127
ZFLNCT04264	0.0388198	0.737575	27.8568	3.30412	0.348361	0.375939	0.375939
ZFLNCT04304	0.0100073	0.343546	20.1554	17.9577	0.0396611	0.0526887	0.0526887
ZFLNCT04312	0.000180453	0.0328522	29.2901	25.9207	0.308302	0.248659	0.248659
ZFLNCT04318	0.035485	0.711123	25.8048	11.3789	0.0146668	0.0247229	0.0247229
ZFLNCT04521	0.0381532	0.730455	20.2022	8.62272	2.74552	2.22734	0.811263
ZFLNCT04615	0.0460685	0.813553	28.7268	26.6067	34.777	15.8422	0.455537
ZFLNCT04619	0.00153909	0.130601	29.7633	20.8412	6.04604	2.12478	0.351434
ZFLNCT04664	0.0257484	0.588628	23.575	1.11254	35.6171	25.5174	0.716438
ZFLNCT04674	0.00334089	0.197943	30.597	29.9491	41.5556	20.5259	0.493937
ZFLNCT04699	0.0259208	0.591218	20.237	4.84891	2.23113	1.54285	0.691509
ZFLNCT04700	0.0279153	0.621147	20.4088	4.38612	0.155776	0.227817	0.227817
ZFLNCT04743	0.000345552	0.0498257	30.1889	28.0773	5.50746	1.75903	0.319391
ZFLNCT04883	0.00357636	0.204927	26.738	23.6925	7.55311	8.00922	1.06039
ZFLNCT04900	0.0170336	0.468292	23.9039	10.4376	0.286273	0.3047	0.3047
ZFLNCT04917	3.51892e-05	0.0125839	24.3643	3.42974	7.85502	8.59575	1.0943
ZFLNCT04930	0.0377743	0.727374	30.3796	5.33154	0.0607786	0.124898	0.124898
ZFLNCT04967	0.00502768	0.250458	20.3821	10.7652	14.9965	2.26009	0.150708
ZFLNCT04970	0.0237659	0.568295	23.4818	7.31193	8.44346	6.43294	0.761884
ZFLNCT04971	6.15805e-06	0.00440432	22.0262	21.3858	8.84355	2.41251	0.272799
ZFLNCT04988	0.00983153	0.343546	25.2104	3.78523	1.76033	1.28914	0.732326
ZFLNCT04992	0.0203318	0.51834	29.1231	25.0217	0.486363	0.396218	0.396218
ZFLNCT05045	0.0044225	0.22709	20.5289	14.8043	5.18101	4.33457	0.836627
ZFLNCT05048	0.0447014	0.801881	19.3929	13.1492	0.513024	0.688299	0.688299
ZFLNCT05111	0.0384868	0.734035	30.4572	29.9038	1.87998	1.41495	0.75264
ZFLNCT05151	0.00727122	0.286698	28.1084	26.9858	8.05814	2.99323	0.371454
ZFLNCT05159	0.0107002	0.356178	27.6642	2.62453	0.0800114	0.0820546	0.0820546
ZFLNCT05165	0.00517105	0.253812	27.7023	1.9196	7.13866	4.38645	0.614464
ZFLNCT05203	0.00292511	0.182063	28.0214	1.05617	43.6671	40.8632	0.935789
ZFLNCT05220	0.0294643	0.638326	19.1895	18.3639	6.94926	6.12772	0.88178
ZFLNCT05226	0.00829917	0.312405	24.7755	7.80208	0.508283	0.785842	0.785842
ZFLNCT05232	0.0180206	0.483378	27.4823	10.5241	47.1531	11.7895	0.250026
ZFLNCT05244	0.0354577	0.711123	19.3523	4.19822	5.20206	3.36558	0.646969
ZFLNCT05245	0.010853	0.356178	18.0201	1.67684	1.24435	0.508274	0.408464
ZFLNCT05260	0.0297509	0.638326	22.3088	5.27918	1.05957	0.868926	0.820071
ZFLNCT05271	0.00239143	0.161054	29.7391	27.4348	0.857648	1.24783	1.24783
ZFLNCT05328	0.00489397	0.246248	27.9142	10.7124	1.54312	0.52625	0.34103
ZFLNCT05331	0.00135391	0.118919	29.7188	27.6717	11.8764	6.99691	0.589145
ZFLNCT05370	0.0112613	0.362572	19.4558	5.07764	3.47933	1.15589	0.332215
ZFLNCT05397	0.0117616	0.3726	22.8529	18.5806	0.306158	0.450975	0.450975
ZFLNCT05424	0.0210265	0.52899	30.1714	27.706	0.31824	0.225246	0.225246
ZFLNCT05428	0.0216384	0.543021	18.9027	6.64851	1.20682	0.916395	0.759346
ZFLNCT05489	0.0173792	0.473477	25.2426	10.4521	2.0925	1.86052	0.88914
ZFLNCT05510	0.00514034	0.253548	19.6702	8.13587	14.5439	4.39466	0.302166
ZFLNCT05537	0.0229569	0.557932	24.1051	10.5014	1.56645	1.69861	1.08437
ZFLNCT05565	0.0358717	0.713531	27.1922	6.70241	1.15136	0.861955	0.748638
ZFLNCT05577	0.0174243	0.473477	17.9536	11.4031	2.62098	1.86769	0.712592
ZFLNCT05600	0.0035046	0.202841	18.6878	7.46721	2.95409	0.71168	0.240913
ZFLNCT05608	0.0412714	0.765279	28.6667	27.9935	8.89552	6.05483	0.68066
ZFLNCT05627	0.00395233	0.215853	24.1664	22.2462	9.74511	13.7187	1.40775
ZFLNCT05656	0.0458159	0.810521	28.6667	28.0088	16.3343	7.05838	0.43212
ZFLNCT05701	0.0184217	0.487979	20.5407	7.33761	3.36958	2.42205	0.718799
ZFLNCT05718	0.00338724	0.199509	24.171	13.0985	7.2042	2.12781	0.295357
ZFLNCT05773	0.00192863	0.140959	24.0799	11.5345	3.21155	0.625753	0.194844
ZFLNCT05887	0.0471679	0.82699	27.5066	24.8464	2.0267	1.86554	0.920483
ZFLNCT05888	0.0358991	0.713531	18.4727	9.45526	0.216162	0.359728	0.359728
ZFLNCT06046	0.015097	0.434837	23.721	5.22363	1.27887	1.48183	1.1587
ZFLNCT06050	0.00570366	0.261854	29.1901	25.9079	0.431674	0.491031	0.491031
ZFLNCT06135	0.0359153	0.713531	18.6878	11.5763	0.69063	0.368446	0.368446
ZFLNCT06162	0.00230671	0.160396	19.1806	9.43204	2.14728	1.71343	0.797951
ZFLNCT06173	0.0151127	0.434837	24.334	23.2574	0.395439	0.347861	0.347861
ZFLNCT06179	0.0227677	0.556671	19.2398	7.59019	0.751514	0.834908	0.834908
ZFLNCT06183	0.0285742	0.628387	26.6711	25.9649	18.8839	10.5012	0.556093
ZFLNCT06194	0.0114943	0.367001	21.4983	8.23971	2.20764	0.972352	0.440449
ZFLNCT06195	0.00732296	0.286698	22.4707	21.5023	4.9478	1.23101	0.248799
ZFLNCT06210	0.0117831	0.3726	17.4094	9.52514	3.03431	1.38031	0.454902
ZFLNCT06239	0.0301385	0.642077	20.0408	0.827192	26.2487	34.4555	1.31266
ZFLNCT06264	0.00396654	0.215853	28.1298	24.9458	0.248848	0.228283	0.228283
ZFLNCT06294	0.0106798	0.356178	23.3507	3.74549	27.3573	17.4944	0.639479
ZFLNCT06417	0.00764313	0.295485	25.8956	22.9174	17.7057	6.72437	0.379786
ZFLNCT06469	0.00027122	0.0438902	21.702	3.04181	0.988541	1.15949	1.15949
ZFLNCT06506	0.00286446	0.180619	18.8847	6.28471	5.91454	1.56959	0.265379
ZFLNCT06524	0.000126168	0.0266682	26.7499	21.1217	0.619184	0.80041	0.80041
ZFLNCT06559	0.0091222	0.327386	20.6587	9.46552	0.421027	0.248661	0.248661
ZFLNCT06590	0.0182651	0.485116	24.4153	5.90604	88.0568	98.5682	1.11937
ZFLNCT06603	0.00100148	0.0946017	28.6667	3.40692	5.52595	3.92437	0.710171
ZFLNCT06654	0.0041951	0.223159	23.7936	22.3182	0.0880361	0.0974901	0.0974901
ZFLNCT06666	0.0227977	0.556671	19.7447	7.89823	1.19082	1.01438	0.851835
ZFLNCT06691	0.0374994	0.726269	28.2144	12.6576	4.66005	1.47605	0.316745
ZFLNCT06700	7.65552e-05	0.0195328	22.7717	13.4285	10.8155	3.66331	0.338708
ZFLNCT06772	0.0395684	0.743337	30.3111	17.1973	26.2554	6.75676	0.257348
ZFLNCT06924	0.0475875	0.830128	23.4	21.961	9.25572	2.62479	0.283586
ZFLNCT06967	0.0171385	0.468874	19.9501	10.1354	0.776626	0.404568	0.404568
ZFLNCT06984	0.0103036	0.35092	30.451	27.5621	0.0377917	0.0593318	0.0593318
ZFLNCT07009	0.0174959	0.473477	26.576	11.7351	1.99537	0.983912	0.493098
ZFLNCT07015	2.00546e-05	0.00873073	26.2064	11.8286	1.07636	0.947304	0.880098
ZFLNCT07025	0.0198535	0.515009	19.6844	8.16228	0.167246	0.255347	0.255347
ZFLNCT07041	0.0362735	0.715939	23.1388	5.96789	0.1656	0.266772	0.266772
ZFLNCT07052	2.98139e-05	0.0116287	27.0358	23.7871	7.94342	6.12248	0.770762
ZFLNCT07103	0.00611271	0.267278	28.4058	11.8218	1.29621	1.01051	0.779584
ZFLNCT07154	0.00637694	0.270561	19.3002	2.0846	1.01153	1.32954	1.31438
ZFLNCT07208	0.00605898	0.267219	28.9778	25.1609	24.9073	17.4064	0.698846
ZFLNCT07290	0.00303339	0.18749	19.7335	5.68661	0.561672	0.518693	0.518693
ZFLNCT07299	0.00685375	0.283581	26.3064	11.4515	10.9225	1.70095	0.15573
ZFLNCT07301	0.00373221	0.210088	22.3466	10.3247	5.97922	1.06443	0.178022
ZFLNCT07305	0.00982689	0.343546	28.6667	4.0269	0.776926	0.843879	0.843879
ZFLNCT07306	0.0440824	0.796746	25.3574	1.60345	14.7343	5.04026	0.342076
ZFLNCT07346	0.0160975	0.450236	20.4524	9.87335	0.350917	0.234276	0.234276
ZFLNCT07347	0.0202566	0.51834	30.451	27.1006	5.01763	3.19078	0.635914
ZFLNCT07381	0.00890342	0.325273	26.1951	25.1652	0.520127	0.530054	0.530054
ZFLNCT07407	0.0149741	0.434596	25.8956	9.32157	1.93129	1.59697	0.826891
ZFLNCT07479	0.00375569	0.210088	24.5455	0.539529	1.92311	1.73872	0.904116
ZFLNCT07483	0.00534134	0.25571	19.2541	8.53759	3.66937	0.965472	0.263117
ZFLNCT07488	0.00608469	0.267219	28.0985	2.74004	34.8471	28.2582	0.810921
ZFLNCT07492	1.63503e-06	0.00209195	28.1915	25.8146	6.66635	2.89241	0.433882
ZFLNCT07501	0.00984106	0.343546	24.0709	15.7441	5.46018	1.90183	0.348309
ZFLNCT07623	0.00281102	0.180619	30.597	19.779	1.52628	0.609585	0.399393
ZFLNCT07735	0.0331729	0.687702	19.0094	6.23619	2.50561	0.637746	0.254527
ZFLNCT07738	0.00224624	0.158392	18.8272	4.14755	0.433608	0.334952	0.334952
ZFLNCT07740	0.00044064	0.0564412	24.3643	23.6897	5.86478	1.8794	0.320456
ZFLNCT07772	0.0447669	0.801881	17.8562	8.02802	8.13277	1.76711	0.217282
ZFLNCT07805	0.00286811	0.180619	25.2201	12.5411	4.71984	6.63534	1.40584
ZFLNCT07809	0.0337946	0.699143	27.7336	24.2831	42.5427	42.4998	0.998991
ZFLNCT07883	0.0256256	0.587161	29.8437	20.8318	1.30461	1.34699	1.03249
ZFLNCT07912	0.0054196	0.255974	18.9434	7.22815	10.6927	1.55107	0.145059
ZFLNCT07932	0.0251483	0.582004	21.9465	15.4057	3.69981	0.63587	0.171865
ZFLNCT07960	5.29482e-06	0.0043197	24.171	9.9333	42.4336	44.9816	1.06005
ZFLNCT07961	3.39379e-05	0.0125839	25.3641	10.1136	46.9698	46.7424	0.995159
ZFLNCT08035	0.00132083	0.117233	29.6294	10.4885	3.79026	2.35205	0.620552
ZFLNCT08046	0.0114833	0.367001	19.1465	0.897541	257.334	31.476	0.122316
ZFLNCT08053	0.00423782	0.223159	21.8049	8.14515	2.06644	3.22663	1.56145
ZFLNCT08138	0.0128719	0.395258	20.2432	7.91681	0.509125	0.819039	0.819039
ZFLNCT08155	0.0188407	0.494778	20.4405	6.96504	0.111513	0.142566	0.142566
ZFLNCT08244	0.0291531	0.634587	19.8414	10.0861	0.227729	0.218496	0.218496
ZFLNCT08270	0.000407173	0.0543604	24.3593	1.13211	58.0403	34.8472	0.600396
ZFLNCT08294	0.0253002	0.582507	23.2113	6.53542	17.8168	4.26006	0.239103
ZFLNCT08312	0.0242508	0.575206	20.1322	16.7559	0.0394442	0.063949	0.063949
ZFLNCT08329	0.000443521	0.0564412	20.2992	7.72869	2.451	2.10017	0.856861
ZFLNCT08380	0.0153921	0.437843	28.6381	24.2644	2.55277	1.36389	0.534277
ZFLNCT08471	0.0350042	0.711123	22.8535	1.71853	25.8305	7.21458	0.279305
ZFLNCT08476	1.04743e-05	0.00655496	24.2711	21.7715	25.6662	25.5601	0.995866
ZFLNCT08504	0.0490331	0.843589	19.398	8.21095	0.78921	0.249695	0.249695
ZFLNCT08552	0.00599453	0.266904	23.7049	15.6001	0.87104	0.38129	0.38129
ZFLNCT08573	1.95829e-05	0.00873073	29.8127	28.6103	138.326	131.913	0.953639
ZFLNCT08605	0.00122152	0.110502	28.3625	12.6615	2.32892	2.03269	0.872801
ZFLNCT08614	0.0402928	0.754116	27.804	11.3537	8.52016	2.90971	0.341508
ZFLNCT08694	0.000904578	0.0879373	24.3103	3.29446	24.7149	13.8191	0.559142
ZFLNCT08704	0.02868	0.628387	25.9592	5.32487	9.79772	5.31097	0.542062
ZFLNCT08709	0.000356855	0.0498257	26.9929	17.221	6.75012	5.53522	0.820018
ZFLNCT08748	0.0221471	0.553775	27.5443	14.397	0.0188116	0.0258792	0.0258792
ZFLNCT08808	0.0202255	0.51834	25.3738	19.8706	0.826579	1.03051	1.03051
ZFLNCT08842	8.04912e-05	0.0196575	20.237	19.2335	6.17363	2.97194	0.481392
ZFLNCT08856	0.0196109	0.510036	26.9929	0.228481	3.1643	1.66054	0.524771
ZFLNCT08883	0.0017944	0.139281	30.0376	1.30862	26.0225	7.67266	0.294847
ZFLNCT08907	0.0387007	0.736711	23.2691	1.66619	3.40004	2.03116	0.597392
ZFLNCT09006	0.000113709	0.0253015	22.7717	6.20136	96.6779	39.5629	0.409224
ZFLNCT09034	0.00663793	0.27694	20.0819	6.94192	3.50952	1.01346	0.288773
ZFLNCT09040	1.19263e-05	0.00702461	26.1521	23.5777	14.0883	8.40985	0.596939
ZFLNCT09094	0.0280889	0.621663	22.8121	21.7344	16.7139	7.27468	0.435247
ZFLNCT09112	0.0023499	0.161054	28.1096	24.2561	0.643054	0.573373	0.573373
ZFLNCT09202	0.0349273	0.711123	28.0985	2.14488	246.493	205.293	0.832858
ZFLNCT09206	0.000842076	0.0860634	18.9139	8.43172	5.71201	2.57314	0.450479
ZFLNCT09210	0.00553418	0.260158	28.3605	18.4661	6.48942	2.49757	0.384868
ZFLNCT09254	0.000643818	0.0716283	22.8115	5.9104	5.63766	7.54763	1.33879
ZFLNCT09276	0.0299717	0.641253	25.7486	6.80074	2.07919	0.587384	0.282505
ZFLNCT09309	5.36798e-05	0.015357	23.5717	8.77231	5.49494	2.46166	0.447986
ZFLNCT09323	3.78934e-05	0.0130837	23.9822	9.72881	5.24388	3.06777	0.585019
ZFLNCT09415	2.12555e-06	0.00212832	25.4574	23.2802	53.0769	37.3229	0.703186
ZFLNCT09483	0.0170705	0.468292	26.2615	4.47255	10.3537	6.41476	0.61956
ZFLNCT09487	0.000600582	0.0683366	30.3796	16.896	0.529637	0.151762	0.151762
ZFLNCT09519	0.00888614	0.325273	27.5066	22.9659	5.1692	4.58357	0.886709
ZFLNCT09540	0.0181613	0.484931	25.972	15.1099	2.3661	0.338609	0.143108
ZFLNCT09547	0.0438277	0.795012	19.5124	2.49596	0.0605933	0.0795778	0.0795778
ZFLNCT09636	0.0165599	0.460595	30.3796	5.73832	0.0563062	0.122134	0.122134
ZFLNCT09650	0.0162732	0.453881	19.6838	9.05227	0.387743	0.5492	0.5492
ZFLNCT09700	0.008053	0.306596	24.5106	8.57322	1.16367	0.600295	0.515864
ZFLNCT09703	0.0271311	0.609166	18.7428	7.06702	165.85	19.7868	0.119305
ZFLNCT09707	0.0409285	0.760329	22.1308	4.73966	9.94553	16.3701	1.64598
ZFLNCT09750	0.00753226	0.293465	19.6554	2.97138	11.9337	5.43223	0.455199
ZFLNCT09788	0.0369624	0.717257	29.9074	26.6773	10.0443	12.9158	1.28588
ZFLNCT09818	0.000368231	0.0498257	30.2398	23.6426	1.84905	2.17752	1.17764
ZFLNCT09961	0.0102911	0.35092	18.7428	6.07654	6.06148	1.7168	0.283232
ZFLNCT09993	0.00627233	0.268397	29.5779	0.0304116	76.5415	52.7125	0.688679
ZFLNCT09995	0.000134846	0.0266682	28.782	19.7621	2.62327	1.84722	0.704169
ZFLNCT10007	0.0176505	0.476372	30.1153	21.7234	1.48171	0.853158	0.575791
ZFLNCT10040	0.000450943	0.0564412	29.0503	24.8765	116.965	46.934	0.401263
ZFLNCT10050	0.00373535	0.210088	19.1262	14.3811	0.792032	0.728453	0.728453
ZFLNCT10112	0.010712	0.356178	28.7169	28.5769	31.0245	21.7072	0.699677
ZFLNCT10124	0.0348375	0.711123	30.5235	16.3041	4.24845	5.8461	1.37605
ZFLNCT10137	0.000201783	0.0348354	25.3632	0.238802	8.40614	3.25575	0.387306
ZFLNCT10141	0.0204817	0.520517	20.0664	9.57584	0.160717	0.173596	0.173596
ZFLNCT10375	0.00430651	0.224579	18.9266	9.93479	31.8297	5.75672	0.18086
ZFLNCT10383	0.035581	0.711123	23.2228	7.80324	5.00729	3.03593	0.606301
ZFLNCT10394	0.000708745	0.0763082	26.676	6.50659	23.0986	17.8515	0.772837
ZFLNCT10397	0.00328102	0.195552	26.3064	4.31385	3.88042	3.77897	0.973854
ZFLNCT10402	0.00616251	0.26784	30.3796	23.4817	2.4666	1.71331	0.694603
ZFLNCT10422	0.0367779	0.715939	23.7936	14.6561	0.627557	0.42132	0.42132
ZFLNCT10425	1.67139e-06	0.00209195	26.8548	9.52727	6.9864	4.3543	0.623254
ZFLNCT10456	0.000449645	0.0564412	19.8177	19.7575	6.72608	10.1287	1.50588
ZFLNCT10462	0.0203078	0.51834	26.6243	20.6216	3.59707	4.76219	1.32391
ZFLNCT10500	0.000276931	0.0438902	29.8282	24.8194	10.2598	12.1695	1.18613
ZFLNCT10530	0.0251649	0.582004	26.4301	3.12784	31.7249	13.5806	0.428073
ZFLNCT10556	0.00796402	0.304365	21.9818	1.87515	1.63646	1.39218	0.850726
ZFLNCT10557	0.00248134	0.163458	23.6588	12.9434	10.7426	4.4493	0.414172
ZFLNCT10568	0.00910484	0.327386	26.5195	24.762	98.1691	24.4525	0.249085
ZFLNCT10593	0.000665412	0.0732173	25.8526	2.9028	184.212	178.516	0.969076
ZFLNCT10599	0.0232592	0.562546	28.6667	0.466142	110.798	110.757	0.999636
ZFLNCT10615	0.0380811	0.730455	28.3908	0.739533	0.29901	0.412321	0.412321
ZFLNCT10619	0.0169206	0.468026	30.3796	17.0809	3.78306	1.543	0.407871
ZFLNCT10626	0.015325	0.437843	27.421	3.51155	4809.28	3765.38	0.782941
ZFLNCT10646	0.00585334	0.265201	20.5407	18.0107	61.0842	39.3784	0.644657
ZFLNCT10656	0.0249609	0.58124	27.7898	7.60558	1.00303	0.655055	0.653075
ZFLNCT10658	0.0351164	0.711123	20.5853	19.8215	0.449747	0.533867	0.533867
ZFLNCT10664	0.00623256	0.26784	24.5106	14.3829	0.112768	0.00360135	0.00360135
ZFLNCT10672	0.0345232	0.709818	23.3087	4.46778	127.515	55.6004	0.436029
ZFLNCT10695	0.00599997	0.266904	20.1495	10.0957	2.5182	1.61526	0.641436
ZFLNCT10699	0.000503547	0.0607472	23.3966	13.2034	1.04554	0.659024	0.630318
ZFLNCT10749	0.0417788	0.770407	27.8824	0.337223	8.77165	4.16673	0.475022
ZFLNCT10764	0.0156786	0.443473	24.9032	4.11818	129.693	116.457	0.897942
ZFLNCT10780	0.00190495	0.140959	28.0214	1.32886	209.177	261.348	1.24941
ZFLNCT10788	0.0131805	0.402367	19.1465	9.08025	1.48455	0.441646	0.297495
ZFLNCT10830	4.19649e-05	0.0133143	28.1222	23.4501	8.48396	4.19197	0.494105
ZFLNCT10861	0.0319026	0.669687	26.4301	17.6148	3.68304	3.19476	0.867426
ZFLNCT10871	0.00150333	0.128656	30.451	28.0988	1.54559	1.02919	0.665888
ZFLNCT10894	0.00242173	0.161054	19.1262	15.6489	0.605912	0.294984	0.294984
ZFLNCT10904	0.0112075	0.362003	28.5268	15.2892	10.4257	5.38637	0.516644
ZFLNCT10934	0.044766	0.801881	20.1322	5.92249	4.06875	1.83636	0.451332
ZFLNCT10947	6.17636e-05	0.0167146	27.5917	22.2983	5.17716	1.81335	0.350259
ZFLNCT11057	0.0160232	0.449412	27.819	26.8817	0.424282	0.611565	0.611565
ZFLNCT11070	0.0247123	0.578142	26.3064	2.63411	1.65543	0.950116	0.57394
ZFLNCT11203	0.0289159	0.632173	29.3753	5.09782	0.837313	1.04117	1.04117
ZFLNCT11291	0.000479701	0.0590167	19.5124	9.51207	0.492772	0.266343	0.266343
ZFLNCT11320	0.00654449	0.275336	29.8956	6.0054	2.7749	3.7445	1.34942
ZFLNCT11389	0.0167273	0.463963	20.4451	7.0851	2.54073	2.07705	0.817502
ZFLNCT11402	0.00315361	0.192544	26.1186	3.86383	0.441838	0.179641	0.179641
ZFLNCT11412	1.01039e-05	0.00655496	26.796	9.7562	3.48382	1.96443	0.563873
ZFLNCT11424	0.0393569	0.742147	25.2653	6.53444	2.96537	2.01373	0.679082
ZFLNCT11429	0.0188021	0.494778	22.2343	10.4526	1.50202	0.405288	0.269829
ZFLNCT11460	0.0070212	0.286698	26.9143	6.0661	0.848101	0.326244	0.326244
ZFLNCT11465	0.00180933	0.13936	19.387	4.49554	1.87495	0.588233	0.313732
ZFLNCT11554	0.0493901	0.845372	19.5313	8.13115	1.02064	1.01496	0.994437
ZFLNCT11562	0.0456493	0.810437	29.479	26.0473	4.02557	4.63134	1.15048
ZFLNCT11633	0.0001569	0.0296423	20.2329	7.14787	0.885752	0.651744	0.651744
ZFLNCT11634	0.00122498	0.110502	19.7001	11.8462	0.315517	0.356147	0.356147
ZFLNCT11681	0.0302339	0.642743	21.804	4.33452	1.69707	1.70078	1.00219
ZFLNCT11724	0.00580693	0.264294	27.9567	27.6799	2192.36	1241.91	0.566472
ZFLNCT11751	0.00951745	0.340351	29.0462	1.86233	14.8188	5.71196	0.385453
ZFLNCT11758	0.00481862	0.243681	27.2138	15.7338	9.61572	6.27852	0.652943
ZFLNCT11787	1.97766e-08	9.90115e-05	19.3002	9.81039	0.368364	0.434003	0.434003
ZFLNCT11924	0.014812	0.432502	20.293	2.12086	2.07363	0.277878	0.134006
ZFLNCT11928	0.00674464	0.280224	19.2146	6.24798	11.8174	2.87875	0.243602
ZFLNCT12034	0.00206531	0.148265	27.8438	0.171583	16.3423	12.5081	0.765383
ZFLNCT12087	0.0100135	0.343546	24.6599	10.9504	182.676	30.7166	0.168148
ZFLNCT12106	0.00166322	0.137635	29.6345	12.0024	41.0191	14.6203	0.356427
ZFLNCT12108	0.0353707	0.711123	23.0641	13.3048	0.476636	0.325222	0.325222
ZFLNCT12121	0.000209655	0.035581	28.7	24.8398	2.61382	2.04682	0.783077
ZFLNCT12127	0.0180549	0.483378	22.5363	7.36483	0.0992506	0.168826	0.168826
ZFLNCT12149	0.0310631	0.657578	30.597	28.2774	12.1776	10.1604	0.834357
ZFLNCT12158	0.0297698	0.638326	22.6922	11.6708	0.144781	0.110643	0.110643
ZFLNCT12196	0.0321347	0.673148	25.4997	4.07896	58.3996	45.3224	0.776074
ZFLNCT12227	0.000642036	0.0716283	27.819	5.01467	5.64476	8.53127	1.51136
ZFLNCT12231	0.000783624	0.0825939	22.2343	2.72229	6.86673	3.63817	0.529826
ZFLNCT12511	0.0286405	0.628387	28.6667	26.6291	23.4687	14.4425	0.615396
ZFLNCT12557	0.00622225	0.26784	22.7814	22.4036	1.25734	0.618419	0.491847
ZFLNCT12578	0.0156461	0.443473	28.6667	25.1223	6.28064	4.55676	0.725525
ZFLNCT12604	0.0418662	0.770599	22.5022	5.7746	0.949941	1.51882	1.51882
ZFLNCT12616	0.000135268	0.0266682	20.2329	6.21214	0.213755	0.223268	0.223268
ZFLNCT12651	0.0137538	0.413564	27.093	25.0746	6.6925	2.86217	0.427668
ZFLNCT12698	0.0273775	0.613268	19.5445	5.87172	3.43654	1.33183	0.387549
ZFLNCT12730	0.0117961	0.3726	26.3796	14.8091	5.91689	0.406555	0.068711
ZFLNCT12731	4.29149e-05	0.0133143	29.6469	26.9555	47.8909	16.0763	0.335686
ZFLNCT12736	0.00732337	0.286698	21.3562	6.84314	0.12688	0.100818	0.100818
ZFLNCT12744	0.0367175	0.715939	29.3189	15.2198	18.3649	6.79221	0.369847
ZFLNCT12761	0.014119	0.419507	29.4649	25.6973	0.489545	0.393418	0.393418
ZFLNCT12775	0.00207302	0.148265	22.5288	20.5114	1.45851	0.655233	0.449247
ZFLNCT12785	0.023479	0.563777	28.1293	26.2272	0.326579	0.337664	0.337664
ZFLNCT12795	0.00911399	0.327386	30.5235	18.0787	0.61995	0.785012	0.785012
ZFLNCT12797	0.022612	0.556671	25.1403	24.6222	0.738129	0.500243	0.500243
ZFLNCT12801	0.00132302	0.117233	19.085	15.9059	0.384289	0.323715	0.323715
ZFLNCT12825	0.0135874	0.41103	29.4319	0.419541	106.518	62.1013	0.583013
ZFLNCT12845	0.0312668	0.660494	19.6532	7.0475	3.80509	2.88348	0.757797
ZFLNCT12848	0.00569679	0.261854	23.3507	1.74136	5.81338	3.2028	0.550935
ZFLNCT12850	0.00191636	0.140959	28.058	26.5708	0.533865	0.480979	0.480979
ZFLNCT12922	1.63849e-05	0.00863485	27.3161	23.7438	24.7377	10.3727	0.419307
ZFLNCT12923	0.00282615	0.180619	19.4806	4.43745	0.906735	0.840935	0.840935
ZFLNCT12985	0.00178511	0.139281	23.058	0.659781	0.239229	0.215859	0.215859
ZFLNCT13017	0.0234333	0.563777	26.9622	24.5052	1.34873	1.58971	1.17868
ZFLNCT13020	0.0129082	0.395258	25.2201	12.2065	3.4775	2.9311	0.842877
ZFLNCT13057	0.00319304	0.192558	27.289	4.86977	2.15974	0.625713	0.289717
ZFLNCT13184	0.0071054	0.286698	27.4912	6.29351	0.263701	0.491373	0.491373
ZFLNCT13211	0.0182133	0.485025	24.7212	9.28905	2.37075	0.689744	0.290939
ZFLNCT13310	0.00186289	0.140375	23.5246	4.79861	224.374	196.336	0.875042
ZFLNCT13323	0.0244064	0.575206	29.0886	27.5216	1.82498	0.839377	0.459938
ZFLNCT13325	0.0189789	0.496176	26.4171	23.3754	13.3251	4.44507	0.333586
ZFLNCT13379	0.0238017	0.568295	27.5284	1.21902	69.1687	55.9225	0.808494
ZFLNCT13439	0.00425681	0.223159	21.3692	11.9134	4.8731	1.11917	0.229664
ZFLNCT13451	0.011089	0.360502	18.7152	6.17705	6.9372	2.99117	0.431178
ZFLNCT13469	0.00163759	0.136643	23.8452	10.6128	2.75552	2.27502	0.825622
ZFLNCT13472	0.0207147	0.523777	26.1087	9.59838	1.07479	1.1488	1.06886
ZFLNCT13571	0.0466851	0.822989	26.3142	2.40735	692.564	543.537	0.784819
ZFLNCT13636	0.00527419	0.255123	28.6667	0.969489	12.1859	9.67904	0.794283
ZFLNCT13653	0.012172	0.382062	30.3796	16.6335	17.9579	4.13415	0.230214
ZFLNCT13670	0.0330773	0.687144	19.4491	8.04605	0.535593	0.483984	0.483984
ZFLNCT13698	0.0472424	0.82699	30.597	1.91476	0.44198	0.542897	0.542897
ZFLNCT13706	0.00478412	0.243164	23.1822	7.77454	2.26891	1.81097	0.79817
ZFLNCT13720	6.98984e-05	0.0184182	27.4912	24.3919	15.5266	8.93292	0.57533
ZFLNCT13744	0.0174753	0.473477	25.9348	10.3676	10.0495	1.91825	0.19088
ZFLNCT13747	4.97474e-06	0.0043197	30.3212	6.21905	3.79995	3.05838	0.804846
ZFLNCT13756	0.013689	0.412857	19.8595	14.4833	3.37159	3.68351	1.09251
ZFLNCT13759	0.036747	0.715939	30.0428	5.89431	2.68872	1.28921	0.479488
ZFLNCT13799	0.00827663	0.312405	28.6667	0.880005	7.43282	2.61451	0.351752
ZFLNCT13806	0.00292741	0.182063	24.5871	14.6526	2.13568	0.771803	0.361385
ZFLNCT13817	0.0400463	0.750906	22.9225	6.46788	0.338753	0.558203	0.558203
ZFLNCT13861	0.0222527	0.55427	27.6631	1.24108	126.847	81.0554	0.639001
ZFLNCT13885	0.00569721	0.261854	22.8144	15.1467	0.627493	0.532587	0.532587
ZFLNCT13909	5.79587e-05	0.0161206	25.255	23.5387	0.73702	0.600891	0.600891
ZFLNCT14004	0.0439455	0.795708	29.2516	15.5613	17.801	4.94129	0.277585
ZFLNCT14093	0.0363791	0.715939	22.4598	13.775	1.25992	1.05233	0.835233
ZFLNCT14137	0.0295311	0.638326	29.6202	29.136	1198.55	785.639	0.655489
ZFLNCT14213	0.0142435	0.419542	27.0358	10.3167	11.1362	8.35824	0.75055
ZFLNCT14249	0.0140112	0.417543	23.9309	13.0326	2.81337	0.911487	0.323984
ZFLNCT14272	0.00732995	0.286698	20.7975	7.2546	1.72858	0.451867	0.26141
ZFLNCT14347	0.0382958	0.731786	22.0523	2.46489	0.987313	0.3528	0.3528
ZFLNCT14377	0.0254977	0.585571	24.3643	21.1662	0.494819	0.338761	0.338761
ZFLNCT14440	0.0226864	0.556671	19.5618	16.1538	0.151342	0.119248	0.119248
ZFLNCT14475	0.000327656	0.0483002	27.9199	22.8359	1.93048	0.94597	0.490018
ZFLNCT14540	0.0295935	0.638326	19.0641	2.24596	0.214551	0.259791	0.259791
ZFLNCT14545	0.00410704	0.219913	22.2713	7.77503	51.9067	58.2926	1.12303
ZFLNCT14566	0.0423788	0.77554	21.7017	7.77033	2.69642	4.38614	1.62665
ZFLNCT14615	0.000313146	0.0482005	22.2395	11.8238	4.45706	5.06879	1.13725
ZFLNCT14628	0.0061797	0.26784	22.9368	7.51213	2.25244	0.75439	0.334922
ZFLNCT14711	0.0366372	0.715939	29.4418	5.81065	0.122498	0.244056	0.244056
ZFLNCT14736	0.0448731	0.802348	29.0462	24.9245	17.0515	8.55527	0.501731
ZFLNCT14810	0.0209687	0.528867	30.3796	22.4497	1.2761	1.99736	1.56521
ZFLNCT14888	0.00526862	0.255123	23.7478	4.81727	0.331351	0.438605	0.438605
ZFLNCT14919	0.00320688	0.192558	27.6708	23.4115	11.8019	3.82701	0.324272
ZFLNCT14930	0.0281577	0.621663	28.1084	21.7261	8.29713	13.1394	1.58361
ZFLNCT14948	0.0265615	0.600129	20.2653	9.89664	0.658336	0.927483	0.927483
ZFLNCT14950	0.0243925	0.575206	22.7238	21.6562	0.803779	0.810761	0.810761
ZFLNCT15010	0.0227796	0.556671	28.3136	4.46162	8.40514	5.01552	0.596721
ZFLNCT15028	0.0470171	0.82699	24.266	14.7653	2.59399	1.17645	0.453527
ZFLNCT15048	0.00473349	0.241819	24.3432	21.2125	3.90625	3.88073	0.993466
ZFLNCT15049	0.0205962	0.5221	22.0999	8.90235	4.34232	6.61178	1.52264
ZFLNCT15106	0.000197332	0.0346646	30.3836	28.1524	1.87979	1.40455	0.747183
ZFLNCT15129	0.0271335	0.609166	29.5973	27.8553	0.606666	0.866299	0.866299
ZFLNCT15152	0.039106	0.740042	19.5961	8.16995	0.140364	0.184012	0.184012
ZFLNCT15181	0.0406017	0.758478	30.5235	26.0923	7.44144	4.08076	0.548383
ZFLNCT15193	0.0497205	0.849576	28.5268	28.4449	13.0876	10.2605	0.783985
ZFLNCT15277	0.00226297	0.158455	24.1218	8.3393	4.36004	1.71139	0.392518
ZFLNCT15286	0.00311023	0.19106	25.5581	10.099	8.0138	3.40027	0.424303
ZFLNCT15287	0.0134794	0.408997	17.3544	7.95639	13.5672	2.35855	0.173842
ZFLNCT15303	0.00345772	0.201291	23.0615	14.5439	2.4558	0.989413	0.402888
ZFLNCT15349	0.0315091	0.664211	25.1975	11.1209	13.4887	4.09378	0.303497
ZFLNCT15364	0.0105261	0.356178	30.2397	28.1029	30.3246	25.5449	0.842383
ZFLNCT15497	0.000135831	0.0266682	23.8867	23.564	2.81104	2.25857	0.803466
ZFLNCT15664	0.0150971	0.434837	27.706	26.7614	7.43252	4.26709	0.574111
ZFLNCT15681	0.0456446	0.810437	19.3333	7.3037	16.4633	4.13947	0.251436
ZFLNCT15697	0.000542223	0.0631311	27.4912	22.1983	46.9087	66.8936	1.42604
ZFLNCT15736	0.0318671	0.669687	20.2169	18.9127	0.128034	0.208415	0.208415
ZFLNCT15745	0.000922822	0.0885647	22.052	6.84702	0.304458	0.482959	0.482959
ZFLNCT15746	0.00252552	0.165281	19.013	11.2988	0.90519	0.932181	0.932181
ZFLNCT15757	0.0139022	0.416774	30.2398	18.1328	0.730941	0.903827	0.903827
ZFLNCT15785	0.0115089	0.367001	27.1142	2.63853	27.5437	9.91115	0.359834
ZFLNCT15786	0.0340476	0.702926	27.6196	11.4981	0.317126	0.323663	0.323663
ZFLNCT15833	0.0108122	0.356178	21.737	16.9626	0.965971	0.518005	0.518005
ZFLNCT15948	0.000794824	0.0829018	25.9415	21.2034	2.25255	0.969013	0.430184
ZFLNCT15993	0.00242875	0.161054	23.7509	9.09212	25.3608	12.5518	0.494929
ZFLNCT16027	0.000528978	0.06258	25.5483	13.634	60.9958	84.9913	1.39339
ZFLNCT16033	0.000869107	0.0868108	18.6878	9.44162	8.91908	5.17211	0.579893
ZFLNCT16062	0.0417507	0.770407	21.0516	3.69505	0.296057	0.325705	0.325705
ZFLNCT16094	0.00188479	0.140839	23.2228	11.4042	5.20985	2.10408	0.403865
ZFLNCT16166	0.0348293	0.711123	19.2217	7.48967	3.08249	0.969691	0.31458
ZFLNCT16222	3.10255e-07	0.000621316	24.1218	10.9105	8.55572	5.39675	0.630777
ZFLNCT16496	0.0244616	0.575206	22.6847	18.8671	1.54152	0.637917	0.413822
ZFLNCT16499	0.0125666	0.389169	19.667	11.6269	5.87277	1.67049	0.284447
ZFLNCT16502	1.98307e-05	0.00873073	18.8221	10.3119	3.60385	1.48315	0.411547
ZFLNCT16511	0.00401177	0.217134	22.8942	9.86093	0.32317	0.267828	0.267828
ZFLNCT16615	0.00186457	0.140375	18.7988	7.46076	3.08776	2.85054	0.923175
ZFLNCT16673	8.28711e-05	0.0197569	24.3222	10.8824	10.1797	2.23829	0.219877
ZFLNCT16687	0.00877451	0.325273	19.5208	15.1215	0.39072	0.457514	0.457514
ZFLNCT16690	0.00435117	0.224579	28.7704	17.073	9.61579	11.3172	1.17694
ZFLNCT16701	0.00241663	0.161054	26.796	21.0507	0.794461	0.827387	0.827387
ZFLNCT16727	0.00634887	0.270516	28.6667	14.9734	0.453767	0.27981	0.27981
ZFLNCT16779	0.0376047	0.726904	28.9758	21.7654	0.326516	0.529775	0.529775
ZFLNCT16814	0.0290915	0.634587	20.5067	0.198128	0.491731	0.700893	0.700893
ZFLNCT16841	0.00507989	0.251807	30.3796	14.6823	1.48328	0.334509	0.225519
ZFLNCT16888	0.00540428	0.255974	28.5343	21.8591	0.224513	0.0959392	0.0959392
ZFLNCT16901	0.013962	0.417319	20.3671	7.20613	0.176758	0.174863	0.174863
ZFLNCT16911	1.90719e-06	0.00212185	23.9342	21.8341	2.71844	2.6225	0.964708
ZFLNCT16912	0.000363506	0.0498257	30.597	3.68549	0.79226	0.955031	0.955031
ZFLNCT16918	0.0424694	0.77554	28.384	12.634	5.08031	1.29787	0.255471
ZFLNCT16929	0.0296391	0.638326	19.2092	17.3846	8.9427	3.06652	0.342907
ZFLNCT16953	0.00163395	0.136643	25.4047	12.3908	1.97537	1.11453	0.564212
ZFLNCT16981	0.0472201	0.82699	19.1006	3.50509	4.07935	2.47394	0.606456
ZFLNCT16982	0.0170354	0.468292	26.2234	25.3733	1147.02	493.813	0.430517
ZFLNCT17002	0.000145852	0.028085	26.9535	7.58701	8.45392	6.08975	0.720346
ZFLNCT17006	0.00986579	0.343546	24.0877	7.87088	0.0781591	0.0570799	0.0570799
ZFLNCT17052	0.00853126	0.318921	19.8421	16.3667	0.435077	0.67011	0.67011
ZFLNCT17071	0.0070197	0.286698	23.2691	9.2261	7.07468	1.48967	0.210563
ZFLNCT17094	0.0473821	0.827988	28.0044	16.5511	8.29437	1.35054	0.162826
ZFLNCT17198	0.0228495	0.556671	26.3064	12.365	24.1387	4.30483	0.178337
ZFLNCT17267	4.89964e-05	0.0144294	21.3913	7.02205	11.1176	3.11999	0.280636
ZFLNCT17271	0.00708147	0.286698	29.6938	29.6091	14.5224	5.97128	0.411178
ZFLNCT17377	1.46354e-07	0.00048848	25.6596	24.5444	17.2546	8.29829	0.480932
ZFLNCT17490	0.0226467	0.556671	30.0601	25.1813	1.88438	1.58558	0.841434
ZFLNCT17551	0.0123364	0.38481	19.7447	0.51258	10.9491	15.5686	1.42191
ZFLNCT17552	0.00175963	0.139281	29.9714	19.7958	3.51244	2.38764	0.679768
ZFLNCT17561	7.80297e-05	0.0195328	27.9199	24.0056	14.7618	10.6905	0.724204
ZFLNCT17564	0.000483308	0.0590167	23.7478	9.09056	11.5431	6.2509	0.541526
ZFLNCT17577	0.0425219	0.77554	23.3087	12.5036	5.17514	1.36394	0.263556
ZFLNCT17586	0.00853599	0.318921	23.9778	2.23398	4.87742	1.83788	0.376814
ZFLNCT17587	0.00965187	0.343546	28.2619	27.7133	427.026	478.793	1.12123
ZFLNCT17588	0.000277819	0.0438902	26.576	23.3874	11.9041	9.60917	0.807212
ZFLNCT17592	3.01954e-05	0.0116287	18.9654	5.75898	0.198886	0.0704537	0.0704537
ZFLNCT17606	0.00768375	0.295913	28.3908	1.82077	112.927	39.6891	0.351458
ZFLNCT17609	0.00882033	0.325273	28.6387	0.0291127	10.7311	3.01713	0.281157
ZFLNCT17705	2.56868e-05	0.0107167	27.3608	11.8045	5.07713	1.36776	0.269397
ZFLNCT17722	0.000253138	0.0422445	26.1984	23.5329	25.1272	18.6381	0.741748
ZFLNCT17745	0.00820667	0.311263	21.7536	18.7204	0.847986	0.514789	0.514789
ZFLNCT17750	0.0106239	0.356178	28.782	20.3848	0.152477	0.102946	0.102946
ZFLNCT17766	0.00892307	0.325273	25.6976	14.5486	0.37261	0.347216	0.347216
ZFLNCT17769	0.0324603	0.677136	18.9821	7.1163	0.225488	0.351543	0.351543
ZFLNCT17777	0.00120902	0.110502	27.8675	23.6901	3.9616	2.30144	0.580937
ZFLNCT17778	0.036515	0.715939	22.4183	2.98195	0.470829	0.375214	0.375214
ZFLNCT17838	0.00386948	0.214062	26.8843	9.18808	1.87131	0.723395	0.386572
ZFLNCT18005	0.00644305	0.272212	20.3338	10.9697	9.97286	2.65185	0.265907
ZFLNCT18014	0.0060242	0.266904	24.1503	11.6519	3.84385	0.876681	0.228074
ZFLNCT18031	0.00391807	0.215558	23.7936	14.0748	18.4977	15.9438	0.861936
ZFLNCT18044	0.00405538	0.218315	26.738	9.21034	0.337872	0.316453	0.316453
ZFLNCT18056	0.00321155	0.192558	23.7581	13.0276	12.1583	7.25784	0.596945
ZFLNCT18212	4.38803e-05	0.0133143	27.801	13.0642	0.556432	0.333382	0.333382
ZFLNCT18224	0.00727417	0.286698	22.4598	14.4482	0.459146	0.351251	0.351251
ZFLNCT18272	0.018876	0.494778	22.4985	14.7276	2.77073	5.187	1.87207
ZFLNCT18275	0.0109364	0.356697	23.4818	9.32276	0.954989	0.645888	0.645888
ZFLNCT18277	0.0146434	0.429983	18.6878	7.38494	3.68186	1.1139	0.302537
ZFLNCT18301	0.027533	0.614004	23.2096	5.43618	2.7266	3.91717	1.43665
ZFLNCT18302	0.0322482	0.674115	28.6667	16.4377	6.73875	3.16314	0.469396
ZFLNCT18307	0.000706472	0.0763082	28.3605	25.2829	2.23461	1.29717	0.580492
ZFLNCT18335	0.00198056	0.143706	24.3643	9.95638	12.4537	4.33513	0.3481
ZFLNCT18338	0.000280533	0.0438902	23.9822	10.7881	8.31169	8.44344	1.01585
ZFLNCT18346	0.0281869	0.621663	30.0999	22.5086	3.08135	3.2488	1.05434
ZFLNCT18357	0.00985997	0.343546	19.2076	10.4859	2.44614	0.791143	0.323425
ZFLNCT18395	0.0408381	0.760059	17.7617	10.1003	1.49197	1.56721	1.05043
ZFLNCT18409	0.0491791	0.844648	19.9997	17.7538	0.148399	0.13285	0.13285
ZFLNCT18467	0.0447119	0.801881	21.2405	9.36071	0.798267	0.420038	0.420038
ZFLNCT18575	0.0119751	0.377064	28.6667	1.92807	2.75368	2.22667	0.808616
ZFLNCT18580	0.0125927	0.389169	26.1186	0.251988	0.723974	0.508816	0.508816
ZFLNCT18604	0.00017465	0.0323846	20.543	15.3526	0.529773	0.840978	0.840978
ZFLNCT18614	0.00561336	0.261854	28.5807	24.0702	35.9335	9.49141	0.264138
ZFLNCT18624	0.00183083	0.13994	26.0561	25.1785	0.359065	0.400449	0.400449
ZFLNCT18659	0.0420799	0.773112	19.0473	2.20347	0.0155582	0.0257321	0.0257321
ZFLNCT18684	0.000884321	0.0868108	25.4065	10.0893	2.02772	3.9437	1.94489
ZFLNCT18823	0.0355337	0.711123	20.8646	15.164	0.483479	0.369546	0.369546
ZFLNCT18927	0.0301249	0.642077	22.6983	7.13775	0.143147	0.222468	0.222468
ZFLNCT19000	0.00713113	0.286698	20.3077	13.674	16.6067	11.4014	0.686557
ZFLNCT19116	0.0457465	0.810521	29.9714	26.7298	2.52568	3.48959	1.38165
ZFLNCT19117	0.0484302	0.837532	28.3136	25.5896	1.47268	0.621171	0.421797
ZFLNCT19156	0.0352773	0.711123	30.3212	28.1716	0.517661	0.64271	0.64271
ZFLNCT19214	0.000328015	0.0483002	26.6911	8.24389	4.37582	1.26154	0.288297
ZFLNCT19216	0.0201283	0.51834	26.4143	11.8445	2.77566	0.850438	0.306391
ZFLNCT19317	0.0014811	0.127847	21.4984	13.9488	0.909623	1.44066	1.44066
ZFLNCT19339	0.0133144	0.405219	23.3087	13.7294	0.0692105	0.0613145	0.0613145
ZFLNCT19383	0.0355208	0.711123	18.088	10.8828	0.767186	0.868128	0.868128
ZFLNCT19403	0.00174242	0.139281	28.1915	23.9728	5.72072	5.73814	1.00305
ZFLNCT19411	0.048724	0.84116	26.4346	0.872933	22.8012	14.9429	0.655357
ZFLNCT19467	0.0445114	0.801881	19.4806	7.99147	8.13691	3.67529	0.451682
ZFLNCT19491	0.0377615	0.727374	26.5863	13.6211	1.43253	2.7955	1.95145
ZFLNCT19517	0.0248049	0.578955	29.7391	0.31809	13.3969	8.5691	0.639631
ZFLNCT19525	0.00721219	0.286698	27.2497	13.5537	59.81	20.4642	0.342153
ZFLNCT19536	0.00521427	0.254685	30.2397	21.1419	2.18981	0.752741	0.343747
ZFLNCT19554	0.0089427	0.325273	19.7673	16.906	2.0842	2.02209	0.970196
ZFLNCT19625	0.024408	0.575206	22.3396	9.95381	8.27141	2.40293	0.29051
ZFLNCT19633	0.00725509	0.286698	24.4153	11.5548	6.83717	1.95233	0.285546
ZFLNCT19747	0.0359973	0.713745	24.2311	7.34961	8.21154	4.29948	0.523589
ZFLNCT19750	0.0107235	0.356178	24.3643	8.07382	27.7033	11.4802	0.414399
ZFLNCT19799	0.0203443	0.51834	24.8142	20.7974	0.347267	0.295675	0.295675
ZFLNCT19827	0.000360825	0.0498257	20.576	15.3809	1.12532	0.988	0.877969
ZFLNCT19923	0.0125237	0.389169	26.3737	17.1515	13.5225	2.16948	0.160435
ZFLNCT20016	0.000132061	0.0266682	28.1915	25.3411	12.372	8.52207	0.688821
ZFLNCT20024	0.00728316	0.286698	19.4239	16.9352	1.29098	1.53291	1.1874
ZFLNCT20038	0.0178539	0.480567	21.5713	5.61997	0.402535	0.322416	0.322416
ZFLNCT20176	0.0449759	0.802752	25.6289	7.72451	66.0117	33.1093	0.501568
