# Supplementary material for: Identification of Rhythmically Expressed LncRNAs in the Zebrafish Pineal Gland and Testis
Source: Int J Mol Sci. 2021 Jul 22;22(15):7810. doi: 10.3390/ijms22157810 (PMC8346003; doi:10.3390/ijms22157810)
Supplement: Supplementary file 1 [file ijms-22-07810-s001.zip › SupplementaryTables&Figures/Supplementary_tables/SupplementaryTable_2.xlsx]

## Sheet: All_gene_fpkm_ORIG
Supplementary Table 2: Zebrafish testis gene expression profiles.
#ID	T01	T02	T03	T04	T05	T06	T07	T08	T09	T10	T11	T12	T13	T14	T15	T16	T17	T18	T19	T20	T21	T22	T23	T24
Danio_rerio_newGene_1	0.919328	1.22646	0.844572	1.24706	1.49053	1.15829	1.3354	0.697662	1.01201	1.07166	1.13115	1.04317	1.392	1.06736	1.15412	1.02199	1.07356	1.40618	1.7779	1.73019	1.3121	1.19636	1.26672	1.29963
Danio_rerio_newGene_10	0.0145087	2.32895	2.14168	2.75338	0.00846319	0.764594	0.0647088	2.54843	1.17622	0.728284	0.270042	0.0218786	0.00579701	7.77029	5.29861	0	0.613107	1.99277	1.06949	0.0747886	5.72845	0	0.411755	1.30105
Danio_rerio_newGene_100	0	0	2.15468	1.54007	3.58632	0.251511	0.972274	0.340682	0	1.40337	1.67454	0.740322	2.74433	1.09183	1.11808	0.730582	1.87011	0.258555	3.52672	0.893124	0	0.495596	0.760495	1.50249
Danio_rerio_newGene_101	0.666352	0.679251	1.7933	1.94915	1.63224	2.00789	0.956985	2.21133	1.10658	0.678727	1.30319	0.533637	0.314458	1.94663	0.305768	0.531082	1.74385	2.87503	0.684047	1.01208	0.262486	0.0824478	1.41196	2.14715
Danio_rerio_newGene_1011	13.0818	6.27901	9.8539	10.8598	10.5442	4.82991	11.2087	11.3695	10.1668	14.2183	17.7234	12.2594	6.72867	7.75204	9.81777	10.4177	7.42018	11.5064	8.38847	13.6905	5.82718	8.14987	10.3479	18.7215
Danio_rerio_newGene_1012	2.77403	3.59819	0.54754	1.07365	2.29872	2.44516	3.91319	1.80555	2.48346	1.77548	3.15528	1.61838	0.493055	1.0283	5.23553	1.3147	1.80146	2.27672	3.13906	4.26656	2.07771	0.366575	3.35341	1.93693
Danio_rerio_newGene_1013	16.086	13.3413	9.76488	12.4954	15.162	10.0859	13.0032	11.0108	14.7729	11.2143	12.6042	11.2198	13.5757	10.709	14.9855	15.2853	13.5169	11.5568	13.9959	21.1512	14.7238	15.3922	9.66665	13.9753
Danio_rerio_newGene_10130	2.66862	2.60143	2.05023	2.65454	1.80525	2.03866	2.06754	2.42027	1.99762	1.9917	1.59007	1.95476	2.48035	2.26045	2.8215	1.95866	2.00848	1.99851	1.59944	3.47656	1.62659	2.01493	2.19338	2.39081
Danio_rerio_newGene_10131	0.863792	1.43239	2.29852	1.25226	1.1963	1.60246	1.25457	2.00615	0.314921	1.26747	1.8525	1.49904	0.0806538	0.951626	0.546835	1.44071	1.41013	4.4416	2.45464	0.0477253	1.72804	0.542478	0.906345	2.10367
Danio_rerio_newGene_10132	0.620211	0.333663	0.755479	0.0462449	0.382434	0.672321	0.78161	0.530948	0.295736	0.411484	0.383329	0.274617	0.906382	0.540585	1.12792	1.0108	0.234224	1.06503	0.6652	0.140965	0.544899	0.147332	0.528619	0.225847
Danio_rerio_newGene_10133	29.8461	35.0477	32.0735	60.9912	34.4626	41.1437	56.8513	27.7904	49.207	26.2333	85.7106	26.0291	62.4015	20.7344	68.6681	22.5826	37.6605	15.3671	88.9992	33.8722	66.7042	13.1598	53.0391	12.5613
Danio_rerio_newGene_10134	1.13041	1.12481	0.552887	0.601397	1.04215	0.882255	0.666517	1.18628	0.768389	1.23527	0.948645	0.886557	0.475345	0.597256	0.46851	0.809332	0.838575	0.534821	0.782432	0.539507	0.815844	1.14183	0.639751	0.917074
Danio_rerio_newGene_10135	0.285086	0.117971	0.304042	0.147586	0.413406	0.0373005	0.278835	0.26132	0.209202	0.340893	0.540414	0.080301	0.064381	0	0.312966	0.183731	0.22154	0.0422974	0.556281	0.575353	0.192909	0.198326	0.270655	0.204681
Danio_rerio_newGene_10136	0.985094	0.158927	0.0922815	0.811844	0.193127	0.150792	0.730901	0.328004	1.73255	0.236833	0.357734	0.254464	0.98804	1.25355	1.4523	0.550634	0.375479	0.364975	0.71482	0.671012	0.647999	0.488536	0.535184	0.612547
Danio_rerio_newGene_10137	1.95549	2.53436	3.53415	3.0212	1.00153	2.14094	1.60712	2.81305	1.40264	2.53414	1.63686	2.52845	2.36639	2.59002	1.87648	1.85346	1.99244	1.86936	1.40384	1.58531	0.389404	1.72278	0.856288	0.24635
Danio_rerio_newGene_10138	4.30658	5.58915	5.19384	5.23131	5.70067	5.25811	5.67993	5.35171	3.07047	4.43036	6.70338	2.78394	6.15236	3.65956	10.4636	2.85272	4.96428	2.46314	6.58364	9.59052	6.17725	2.35037	3.60917	2.62453
Danio_rerio_newGene_10139	1.47663	1.15924	1.37706	1.30833	0	0.753435	0.0663615	0.458031	0.221135	0.4113	0.375124	0.436626	0.75811	0.666921	0.0691932	0.69861	0.398512	0.396044	1.05445	1.2042	0.0665867	0.287114	0.0628995	0.150366
Danio_rerio_newGene_1014	0	0.111215	0	0	0	0.473763	0.170528	0.151234	0.0598625	0	0	0	0.229164	0.21346	0.67021	0.0535598	0.128435	0	0.196768	0	0.112763	0.112751	0	0
Danio_rerio_newGene_10140	0.140536	3.53407	1.46793	1.94449	0.0657304	1.56964	1.8894	2.40783	2.31662	2.63397	1.53988	2.80569	0.292134	0.188553	3.16234	1.82151	0.676217	1.24357	0.712476	3.28458	0.248715	3.02812	0.235222	2.21322
Danio_rerio_newGene_10141	6.36683	6.38956	6.02318	6.42977	6.03476	5.00468	5.78909	4.84389	7.39085	4.6491	3.54113	6.30122	2.29497	4.26204	9.66696	3.31485	7.89733	6.82325	5.78709	7.12009	2.90249	4.30801	3.19491	7.17503
Danio_rerio_newGene_10142	0.0761756	0.441558	0.167259	0	0.176425	0	0.0749119	0	0	0	0.082837	0.152413	0.302358	0.282158	0	0.143059	0.0853037	0.246496	0.199066	0	0.820425	0	0.213944	0.155981
Danio_rerio_newGene_10143	0.387117	0.759395	0.511007	0.714323	1.53815	1.0742	0.0956073	0	0.0996862	0.0891204	0.431934	0.279688	0.616392	0	0.42833	0.878189	0.419475	0.497699	0.166593	0.36552	1.04855	0.650933	0.561603	0.483193
Danio_rerio_newGene_10144	2.04137	2.87789	3.24915	3.71206	3.61946	3.38334	3.04247	2.49915	2.69184	3.25816	2.95088	3.09522	2.20884	4.5524	1.49738	2.71034	4.65013	2.96082	2.74627	3.71022	2.66013	2.76676	3.57829	2.9433
Danio_rerio_newGene_10145	1.72884	1.45173	1.20387	2.85772	2.94743	1.61148	1.99629	1.42825	1.21027	1.13892	2.66654	1.26219	2.26146	1.4309	2.91976	2.16111	1.22115	1.09884	1.67294	1.41055	5.07669	1.09045	1.31727	1.06702
Danio_rerio_newGene_10146	0.125418	0	0	0	0.141908	0	0.245867	0	0	0.23447	0.138163	0.12411	0.397338	0	1.21606	0.473553	0.137211	0.131594	1.49128	0.443734	0.122317	0.246845	0	0
Danio_rerio_newGene_10147	0.111206	0	0	0	0.0740772	0.371351	0.328472	0.285983	0.0680102	0.54165	0.519708	0.0649932	2.8081	1.03261	0	0.594829	0.422624	0.281418	0.673126	0.407264	1.9651	0.826074	0.98184	0.836832
Danio_rerio_newGene_10148	0.532977	0.247754	0.468374	0.350173	0.236911	0.34156	0.373534	0.495118	0.539846	0.155643	0.209809	0.169584	0.304251	0.10907	1.14427	0.379044	0.321355	0.19355	0.244398	0.462195	0.633498	0.335809	0.225281	0.383758
Danio_rerio_newGene_10149	0.539221	1.92902	0.972575	0.288751	0.390979	0.520029	0.336321	0.640144	0.274694	0.305548	0.283456	0.664225	3.04e-62	0.142133	1.34573	0.213441	0.221735	0.689281	0.763905	0.460275	0.221991	0.358358	0.151941	0.422474
Danio_rerio_newGene_1015	16.3315	12.7446	12.0507	14.6065	13.0414	12.8174	11.7245	13.9099	12.7758	13.2958	14.1933	12.0603	14.7392	17.0513	10.8829	15.8353	11.8873	15.8119	15.0759	9.91794	14.0366	20.8375	13.9677	23.8033
Danio_rerio_newGene_10151	0.0254715	0.245889	0.139451	0.22197	0.17622	0.138459	0.152829	0.19707	0.184144	0.38239	0.139645	0.17916	0.203573	0.283849	0.193855	0.117087	0.170164	0.0821404	0.0659905	0.377629	0.0749432	0.123226	0.191964	0.129815
Danio_rerio_newGene_10152	31.6322	16.2558	24.5733	31.8883	29.7769	29.6153	23.7913	35.0379	21.0824	29.0678	23.9474	31.4456	11.0487	35.5717	8.77503	29.1978	30.2714	35.0565	16.475	22.994	3.62427	32.2944	26.2831	29.0673
Danio_rerio_newGene_10153	0.861058	1.91875	2.87481	0.886513	0.585	1.31573	1.84262	1.63537	1.70122	1.7628	0.923616	1.86766	1.00825	2.56318	2.52114	1.94845	1.39137	1.85967	1.3961	1.45356	1.47312	1.99829	0.754968	2.25334
Danio_rerio_newGene_10154	16.7692	6.0622	9.61385	15.6864	14.1337	7.67717	11.0944	9.69279	7.8259	10.1867	12.8977	12.8181	8.58879	16.3625	4.68357	7.25535	11.9588	10.4026	6.39835	17.6196	3.03567	14.743	14.1812	11.8355
Danio_rerio_newGene_10155	2.7827	1.66769	1.35207	2.54289	2.05219	4.45009	0.699686	4.08424	1.21283	0.746903	1.77e-52	3.36139	1.50908	1.09156	0.520108	4.03527	2.0734	4.37523	1.81704	5.48e-36	0.850203	2.07284	2.50349	2.15163
Danio_rerio_newGene_10156	4.06254	1.33035	1.87138	2.87072	2.99491	2.45265	1.91857	3.268	3.129	1.72827	2.25293	1.96964	2.35056	1.6423	3.40605	1.11929	1.97557	1.77915	2.95231	2.37929	3.24855	1.16091	2.15874	0.716431
Danio_rerio_newGene_10157	1.27078	0.613213	3.76672	1.03933	1.81735	1.33003	0.446397	8.17464	2.24683	10.2465	6.36342	4.12222	0.635471	0.596034	0.870733	7.42013	2.05462	1.13514	0.536751	2.65971	0.931007	0.867771	1.06303	0.284602
Danio_rerio_newGene_10158	9.52086	4.99703	3.15247	10.6544	0.000349614	9.82015	5.28947	5.0677	0.436658	4.88605	4.1499	4.66498	0.896532	1.37385	7.34687	3.21479	6.3466	3.80972	3.03694	6.66907	4.90915	1.73033	6.68001	5.15249
Danio_rerio_newGene_10159	0	0.39027	0.455722	0.538102	0	0.194996	0.261249	0.366587	0.141385	1.34438	0.924818	0.141619	0.273405	0.125545	0.3984	0.517	0.392013	0	0.113593	0	0.389078	0.799445	0.539019	0.287885
Danio_rerio_newGene_1016	0.608473	0	0.446162	0	0.695938	0.196481	0	2.45657	0.642198	0.190264	0.653149	0	0	0.180882	0	0	0.893384	0.433844	1.22836	0.689472	0.192469	0	0	0.210537
Danio_rerio_newGene_10160	1.50271	0.357425	0.937015	1.02329	0.967794	0.848466	0.668632	1.18436	1.23679	0.838527	1.71177	0.565585	2.01149	0.824364	0.821077	0.802479	0.693852	9.45e-07	0.75955	0.143289	1.86416	1.28351	1.8381	0.241457
Danio_rerio_newGene_10161	6.09365	2.57939	2.76493	4.59506	6.27843	5.51418	3.94239	3.94723	4.75601	5.16792	7.36436	4.04414	2.35492	2.16734	3.14555	5.64025	5.34627	1.51952	4.59575	4.21131	3.29804	4.36763	6.28595	2.22543
Danio_rerio_newGene_10162	2.29717	0.694211	2.26533	1.17245	2.11375	1.76333	1.18534	1.84418	3.34522	2.8474	1.48251	2.77126	2.31112	0.916146	0	3.45808	1.58767	0	1.90068	1.16972	1.9083	5.30397	2.97775	0
Danio_rerio_newGene_10163	1.04017	0.284258	1.00149	0.90715	1.3602	1.18145	0.646767	0.684471	2.01917	1.46566	1.23008	0.957376	1.0997	0.22989	0.00143126	2.11934	0.896798	0.643537	1.70973	0.734375	0.945862	1.71682	1.36308	0.000427585
Danio_rerio_newGene_10164	0	0	0.101179	0.0768011	7.93e-35	0.167109	8.05e-89	9.23e-124	0	0.118372	1.7e-284	0.0891196	0.0699634	4.15e-226	0.130784	0.802051	0.0758244	1.7e-86	0.0406097	0	0.197013	0	3.42e-189	0.209905
Danio_rerio_newGene_10165	0.29351	0.0457643	0.436551	0.291221	0.0895035	0.434309	0.323809	0.346608	0.520659	0.134234	0.639485	0.281223	0.198829	0.182644	0.260747	0.571958	0.152944	0.0894134	0.476358	0.0154751	0.797912	0.546584	0.577471	0.261524
Danio_rerio_newGene_10166	8.95713	8.225	5.11149	6.71376	6.73861	7.24262	7.21181	5.02688	7.00454	7.24576	6.56705	5.12444	8.66783	4.79219	7.6482	4.44919	5.50259	6.19479	9.5851	10.6965	8.29992	7.50286	8.71608	5.9252
Danio_rerio_newGene_10167	314.751	110.755	190.608	328.259	297.161	199.174	203.115	240.808	191.525	218.317	249.548	222.328	186.103	206.252	145.69	220.362	228.375	221.22	144.766	306.486	115.832	189.397	271.875	231.435
Danio_rerio_newGene_10168	2.00621	1.018	0.897549	0.939484	1.82838	1.22973	0.935451	1.18759	1.02686	0.938943	1.42089	2.04809	3.48088	2.52011	0.953103	0.870605	1.44937	1.22698	0.583918	0.735719	2.03199	0.486121	0.52664	1.57885
Danio_rerio_newGene_10169	0.187702	0.0912243	0.265789	0.406144	0.164377	0.173424	0.324125	0.127121	0.198266	0.181343	0.102027	0	0	0.134533	0.338041	0.500838	0.107663	0.62868	0.16211	0	0.5544	0.18641	0.174489	0.451628
Danio_rerio_newGene_1017	2.95194	0.582558	0.614898	1.42018	1.24325	1.12089	0.872065	0.836798	0.948867	0.795749	2.32267	1.54357	2.65123	1.05512	0.274958	1.32489	0.827792	1.62783	1.57622	0.184544	0.593027	0.839867	2.19649	3.45173
Danio_rerio_newGene_10170	0.209265	0.312321	0	0	0.117675	0.0986545	0.103311	0	0.214448	0	0	0.304921	0.332307	0.56277	0.34961	0	0.227001	0	0.264689	0.265127	0.102596	0.993053	0	0
Danio_rerio_newGene_10171	1.03413	0.564383	0.882747	1.02558	1.57288	1.57014	0.778854	1.04337	0.311766	1.26219	1.41574	0.722047	0.728478	1.51519	0.535028	1.0936	1.1663	1.30933	1.87453	0.601332	1.37805	1.6178	1.8193	1.55742
Danio_rerio_newGene_10172	1.43655	0.762432	1.06115	1.69741	1.318	0.689976	0.973294	0.472921	1.4607	1.11321	0.91632	1.34254	1.76207	0.966115	1.50988	0.782045	0.58523	1.46218	2.40221	2.19012	0.752403	0.585367	1.34552	1.59508
Danio_rerio_newGene_10173	0.934699	3.08754	7.09368	2.95034	2.09783	3.94738	1.69289	5.83295	1.21257	3.88974	1.5377	4.35137	1.21967	8.82877	1.4109	5.42803	3.74326	6.50321	1.44605	0.289535	1.91185	4.04275	1.29235	4.15468
Danio_rerio_newGene_10174	0.185599	0.58505	0.662072	0.76284	0.0930445	0.78002	0.54957	0.699191	0.276506	0.49909	0.399025	0.442384	0.712991	0.525876	0.587692	0.381823	0.423078	0.413545	0.256723	0.651678	0.277149	0.411577	0.280121	0.170874
Danio_rerio_newGene_10175	8.27e-07	0.479631	0.344194	0.177824	0.0474848	0.418699	0.248371	0.635784	0.306398	0.256743	0.144305	0.608918	9.11e-07	0.72199	0.199881	0.108103	0.100034	0.585342	9.64e-07	0.0375213	5.62e-08	0.25066	3.18e-07	0.294557
Danio_rerio_newGene_10176	0.299866	1.62905	1.12247	2.12621	0.0462211	1.75914	1.43799	2.5198	1.79815	1.66895	0.933608	1.70647	0.187181	1.80545	1.02432	0.769549	0.934003	1.85305	0.712243	1.91138	0.599497	2.07298	0.314941	1.78466
Danio_rerio_newGene_10177	0	0.110292	0.467709	0.00078215	7.57e-09	0.222812	1.81e-50	0.694109	0.185938	0.33073	1.34e-32	0.565775	0.000270615	0.239958	0.0275249	0.530177	0.0252004	0.616116	0.00890173	1.61e-17	1.15e-16	0.416336	4.83e-16	0.5744
Danio_rerio_newGene_10178	0.437845	0.86693	0.752048	0.906748	0	0.884182	0.728027	0.770438	0.472743	1.17064	0.893554	1.75515	0.0409914	0.253982	1.58334	0.542587	0.357431	0.673458	0.192301	1.68244	0.100977	0.83474	0.0401699	1.17725
Danio_rerio_newGene_10179	1.51609	0.0310218	0.637886	0.556173	1.65726	1.00788	0.85826	0.50951	1.64606	1.00421	0.0352649	1.03702	0.154048	0.813362	1.97092	0.091028	0.979005	0.734028	1.47183	0.039232	0.115024	0	0.698585	0.974581
Danio_rerio_newGene_1018	0.687532	0.439274	0.46807	0.537656	0.441511	0.46863	0.25543	0.283608	0.660275	0.297365	0.442006	0.299587	0.467746	0.342783	0.339446	0.357119	0.479145	0.421625	0.171646	0.2723	0.452283	0.717438	0.393165	0.376841
Danio_rerio_newGene_10180	5.49673	4.65146	5.76304	6.69895	4.28687	5.16233	4.66423	4.97858	5.6555	4.91658	6.42975	4.89197	4.37098	3.30553	4.27986	5.64162	7.08164	7.30032	2.89694	7.93995	3.68997	6.44176	5.68253	3.45721
Danio_rerio_newGene_10181	2.55589	0.681301	1.55763	2.53175	2.25188	1.20208	1.7811	1.50324	1.7311	1.50322	1.45827	1.79164	0.42816	0.574893	1.14331	0.748239	1.30697	4.278	1.4453	2.50262	0.0707143	1.09249	1.43125	1.59535
Danio_rerio_newGene_10183	2.33924	2.75311	2.5211	1.43051	1.79616	1.57094	2.60691	0.000957756	3.09237	0.131644	7.40792	1.66778	9.59174	3.46717	8.76007	2.07202	3.72007	1.36234	3.28682	1.8781	7.47833	1.74772	5.22916	1.12722
Danio_rerio_newGene_10184	1.58e-27	7.43e-34	0.232164	2.36e-81	0.281264	2.88e-74	1.85e-22	1.42e-126	1.31e-22	1.55e-62	1.23e-71	2.97e-41	0.461501	1.8e-76	0.223026	8.38e-38	9.3e-41	0.274186	0.654743	1.67e-37	1.23e-62	2.6e-52	0.137788	3.06e-60
Danio_rerio_newGene_10185	0.316873	0.555392	0.542908	0.69719	0.639518	0.704715	0.372636	0.581893	0.721537	0.707916	0.489468	0.631198	0.901453	1.54302	0.602934	0.521491	0.96386	0.86392	1.01116	0	1.97169	0.492591	0.425948	0.963549
Danio_rerio_newGene_10186	1.72006	1.99775	3.02726	2.0524	4.75569	2.97995	4.31954	3.40811	2.29615	1.73901	4.10672	3.1181	3.32996	7.29006	2.76434	4.75047	2.67893	5.20711	3.94162	1.49848	2.70137	2.90484	5.74191	4.10883
Danio_rerio_newGene_10187	1.9548	1.17561	0.859964	2.09685	0.913126	1.2858	1.30668	0.555597	2.02988	1.204	0.938913	1.2719	2.07939	1.56437	3.72695	1.02309	1.82496	1.62514	1.15754	2.06865	1.79377	1.66249	0.807332	1.32159
Danio_rerio_newGene_10190	3.23971	1.12503	1.78521	4.16199	2.42692	0.540161	3.35142	0.739448	0.485175	0.767094	2.55685	0.782558	0.210736	0.954432	1.48774	1.35827	0.883971	0	1.11373	0.625519	1.76984	0.537857	2.69098	0.550027
Danio_rerio_newGene_10191	0.404409	0.448587	0.4878	0.353208	0.684991	0.329959	0.705499	0.350343	0.811114	0.600781	0.211804	0.608059	0.770169	0.511895	0.806055	0.645206	0.425421	0.771109	0.552598	0.506262	0.522642	0.805429	0.317478	0.834287
Danio_rerio_newGene_10192	6.04751	8.9036	7.25751	7.05382	6.63333	6.10959	6.42263	5.47516	4.96237	5.39343	5.54269	8.07454	4.85145	8.21947	10.0639	5.39924	6.9597	4.4953	8.79403	5.47749	4.63717	4.76436	5.22998	4.90964
Danio_rerio_newGene_10193	2.67731	2.02061	1.35528	2.01865	1.82043	1.04443	1.52222	1.28685	1.28642	1.82456	1.47586	1.60462	1.82092	1.27773	2.29592	1.32356	0.76742	1.86358	1.65982	1.26982	1.74876	1.45545	1.36292	1.31676
Danio_rerio_newGene_10194	1.79621	1.10687	1.31916	1.90255	1.97508	0.634353	3.13954	1.65709	0.817347	1.88744	1.16893	0.773005	1.25001	0.938258	2.94859	0.956567	1.13983	0.394073	0.262351	4.72354	3.07474	2.83216	1.60529	2.13568
Danio_rerio_newGene_10195	0.808179	1.07238	1.3144	1.58317	1.05607	1.41246	1.44369	1.02538	1.46385	0.592392	1.38496	0.690177	1.06615	1.82944	1.61977	0.83308	1.14813	0.121681	1.3012	1.10202	1.20974	0.722208	0.861709	1.06407
Danio_rerio_newGene_10196	0.902955	0.442958	1.28582	1.69311	1.12235	1.03742	0.939221	0.431495	0.913448	0.962483	1.33969	0.963779	0.201865	0.910422	0.607773	0.537741	1.16421	0.858035	0.874647	0.832909	0.878795	0.324411	0.864499	0.640621
Danio_rerio_newGene_10197	19.2393	9.00882	20.0877	15.7883	8.62199	12.6027	8.55904	39.3416	7.01944	12.5114	5.0703	9.48236	3.58521	15.4621	18.998	14.5973	11.9652	8.77888	8.57885	6.52542	20.0858	8.23996	8.40699	3.16088
Danio_rerio_newGene_10198	0.224609	0.60335	0.825446	0.355366	1.34521	0.738349	0.859497	0.838937	0.602345	0.863298	0.448801	0.712071	0.401531	0.759408	0.208611	0.359711	0.870052	0.217264	0.888001	0.928349	0.336878	0.713039	0.302744	0.667936
Danio_rerio_newGene_10199	0.645852	0.81984	1.67171	1.51702	1.29661	1.58617	0.853913	2.61533	1.30481	1.60218	0.299857	1.53272	2.23097	0.441398	1.06635	1.29152	1.07945	1.42535	1.22677	0.723585	0.536322	1.56055	1.08068	1.1169
Danio_rerio_newGene_102	0.684611	0.399457	0.332252	3.53467	1.44178	0.881052	1.70097	0.565548	1.16052	0.909695	0.727584	0.653134	0.625515	1.66058	0.244413	2.39125	1.7371	0.0730972	0.774915	2.36238	0.655319	1.5832	1.61592	0.23339
Danio_rerio_newGene_1020	0	1.98353	0	0	0	0.233871	0	0	0	0	0.403489	0	0	0.228214	0	0.239904	0.413576	0	0	0	0	0	0	0
Danio_rerio_newGene_10200	80.1016	49.2392	60.7023	67.0829	71.9218	77.0864	50.7167	112.388	61.9722	63.4261	47.9209	83.207	26.3335	78.0699	20.5518	46.7631	62.8961	102.964	35.197	41.3469	7.03232	95.8513	79.682	72.4553
Danio_rerio_newGene_10201	124.423	75.2738	133.879	123.43	105.076	160.248	82.2143	151.497	122.909	113.634	61.1765	148.47	32.215	166.332	22.5853	142.079	113.363	169.906	52.2277	35.2645	12.7013	175.711	102.697	143.247
Danio_rerio_newGene_10202	18.0031	5.62747	10.9676	18.4655	16.519	14.7823	11.5947	11.0373	10.4493	12.7783	11.2448	11.229	2.63842	12.4603	4.21065	12.5404	14.7446	14.9855	7.65993	22.2467	1.62191	12.1296	13.5939	10.2053
Danio_rerio_newGene_10203	0.97613	0.84362	1.18898	0.81879	0.688263	1.2879	0.794879	1.26205	0.902812	1.51351	1.07526	1.31915	1.06011	1.34506	0.290698	1.10497	0.990445	1.44831	0.316502	0.585926	0.701142	1.55411	1.15749	1.25696
Danio_rerio_newGene_10204	16.0381	6.97731	10.0147	16.3744	15.8469	11.2234	10.6267	9.28705	10.6786	9.09757	11.7509	7.90429	7.48609	10.1289	9.3404	7.28932	11.0802	5.44612	5.68628	23.4203	6.81447	11.5084	11.9779	4.96154
Danio_rerio_newGene_10205	1.4042	2.62744	1.51379	1.4824	2.1701	0.846889	1.44884	2.45325	1.75108	2.39093	2.3152	1.4674	2.17892	1.9473	2.52083	1.68141	1.60107	4.06652	3.18202	2.64704	1.54496	2.34309	1.04744	2.73922
Danio_rerio_newGene_10206	0.681505	0.356511	0.220302	0.544185	0.0767891	0.182327	0.177277	1.97e-05	0.30246	0.415194	0.298039	0.0356582	0.0216501	7.08e-05	1.09e-05	0.00457379	0.139123	1.01e-05	0.196714	0.0493946	0.288589	0.217763	1.07055	0.039374
Danio_rerio_newGene_10207	2.17506	0.898095	1.61427	1.12807	1.61841	1.14115	1.25162	1.90124	2.16987	2.30841	1.41037	1.96105	1.28556	1.49257	0.257425	1.17589	1.59469	0.929468	1.07424	0.745801	1.24479	2.15594	2.23746	0.798014
Danio_rerio_newGene_10208	1.01681	0.390048	1.72596	0.530057	0.865155	0.718284	0.579021	1.32566	1.0723	1.68012	0.426691	1.70693	0.661846	0.506377	0.183096	1.44375	1.07746	0.349807	0.746995	0.0874771	0.860681	1.15497	0.9529	0.482202
Danio_rerio_newGene_10209	4.02899	4.25853	4.32069	3.55118	3.9498	3.71492	4.01655	4.62655	4.08476	3.8173	3.42613	3.88282	4.90118	3.91186	3.92992	5.28304	3.73314	5.23249	5.09078	4.11902	3.80533	7.40453	3.98577	4.39496
Danio_rerio_newGene_10210	0.732119	1.07815	1.9591	1.6422	1.34218	1.55102	0.858306	0.933045	0.894919	1.36493	1.02352	1.57785	0.703481	1.51231	0.636769	0.988686	2.1817	2.15453	1.41048	0.250699	0.881002	1.69204	1.27576	2.22795
Danio_rerio_newGene_10211	1.57245	2.25516	2.42182	1.76829	1.67107	2.76104	1.99806	2.77251	1.72835	2.45976	0.654214	2.1322	1.21326	3.1163	1.41321	1.52255	2.31256	2.77712	1.66184	1.35445	2.16953	1.14083	1.78673	2.35037
Danio_rerio_newGene_10212	0.980752	2.02616	1.91028	0.975144	0.949166	1.91215	1.12061	1.74885	1.10228	1.41587	0.766025	1.83148	1.18452	1.68043	1.1263	1.54186	1.39126	2.30645	0.935307	1.1033	1.38533	1.48091	1.25967	1.73772
Danio_rerio_newGene_10213	37.6536	23.5183	19.522	21.8673	24.3834	18.4349	26.6463	18.5425	22.1096	18.9515	24.6282	16.9113	22.844	25.3343	25.8124	17.6953	20.4179	21.5053	28.9079	58.6961	17.966	16.9911	26.7459	21.4148
Danio_rerio_newGene_10215	2.1976	2.93552	3.49632	2.46237	2.09131	3.39246	2.5741	3.32449	2.79623	3.8319	1.74134	3.81986	1.90638	3.3648	1.98541	4.05958	2.79042	3.65219	2.52774	1.96777	3.01388	5.14203	2.46008	4.20272
Danio_rerio_newGene_1022	4.67771	4.55265	4.27955	5.29582	7.72403	6.34376	6.63874	5.14331	4.92476	4.49633	6.00893	3.57311	1.78639	4.05587	6.57946	4.08442	7.16829	4.91279	4.65203	4.88316	3.62199	4.59438	4.24504	5.33038
Danio_rerio_newGene_1023	0.382428	3.68e-05	0.922314	0.616879	0.000922502	0.000127333	0.0434585	0.6596	0.118049	0.000570227	0.000206643	1.23843	8.62e-05	0.000144193	0.274427	0.0863434	2.30885	0.396237	2.86e-05	0.26861	0.142732	1.17198	0.89033	0.00238965
Danio_rerio_newGene_1024	2.69793	0.449147	3.42198	8.37026	2.87863	1.18956	1.73916	1.27421	4.08603	3.08527	8.4218	3.25837	5.35424	1.03411	1.50134	2.35639	2.45789	2.57852	4.30239	1.93904	0.869655	2.29999	2.8202	3.52371
Danio_rerio_newGene_1025	13.8864	12.8031	11.1078	10.6492	13.4417	10.8802	11.4534	10.2847	12.7756	11.5566	8.70106	10.3433	7.02561	12.4353	13.2151	12.9308	13.0828	14.614	18.385	13.6313	8.64226	13.577	9.51374	15.2403
Danio_rerio_newGene_1026	1.138	1.23602	1.32987	1.59571	1.34939	1.43551	1.1279	1.50611	1.20713	1.71767	1.18868	1.38447	1.4948	0.887157	0.856671	1.47358	1.26577	1.19893	1.20602	0.657491	1.5108	0.761679	1.30841	1.20498
Danio_rerio_newGene_1027	0.0617916	0.379675	0.365893	0.0508478	0.197063	0.0569389	0.58862	0.462931	1.00234	0.490051	0.396	0.24779	0.296455	0.184412	0.384517	0.295145	0.291315	0.0486396	0.897427	0.0903473	0.221457	0.548744	0.0939638	0.322801
Danio_rerio_newGene_1028	18.1703	14.3264	11.6203	18.5311	16.0255	14.0394	15.1354	12.0331	13.9925	13.27	17.5395	11.69	15.5115	13.3978	13.6087	11.7002	15.539	11.8667	14.4937	14.4564	14.008	12.3079	17.4886	11.533
Danio_rerio_newGene_1029	0.255136	0.417808	1.22793	0.315503	0.0990763	0.398982	0.167122	0.912025	0.0899228	0	0.185414	0.612489	0.203403	0.0800212	0	0.650587	0.0959551	0.0929023	0	0.0997604	0.0833391	0.337205	0.0805987	0.0889591
Danio_rerio_newGene_1030	0.194298	0.593904	0.641266	0.104078	0.16317	0.486984	0.0831352	0.570424	0.235495	0.269164	0.0299815	0.534796	0.133885	0.242607	0.085939	0.21809	0.288534	0.635462	0.0480166	0.0321393	0.517011	0.195886	0.0514751	0.178914
Danio_rerio_newGene_1031	2.22875	1.18727	11.8518	1.72523	4.54172	7.26794	7.34915	13.8258	9.40921	12.4024	19.431	5.57841	11.8473	4.20391	1.33303	4.0143	8.36501	0	2.18376	0	0	11.2227	7.74728	5.74994
Danio_rerio_newGene_1032	0.201129	0.306047	1.27888	0.347675	0.27455	0.959615	0.306711	1.18604	1.1104	1.34143	0.658606	1.02075	1.29448	0.799888	0.121092	0.733658	0.762781	0	0.251283	0	0.458243	0.981296	0.807981	0.656118
Danio_rerio_newGene_1033	0.515505	0.347219	0.847512	0.538184	0.481231	0.700935	0.407238	0.801386	1.82695	0.904496	1.39825	0.424101	1.75549	0.483783	0	0.443976	0.763536	0	0.712966	0	0	1.05827	1.20178	0.732022
Danio_rerio_newGene_1034	0.0940912	0.0912848	0.203439	0.230217	0	0.433527	0.0917109	0.485427	0.778244	0.959098	0.412093	0.184541	0.443988	0	0.102297	1.05687	0.207053	0	0.241382	0	0	0.546926	0.717359	0.86209
Danio_rerio_newGene_1035	27.6543	19.5698	28.8566	41.9443	22.3072	20.5546	26.4115	30.3868	19.3417	29.9756	39.2555	28.9681	11.7798	21.2141	9.23112	21.8553	24.3813	20.789	17.938	23.9894	3.92926	12.6729	19.4518	17.243
Danio_rerio_newGene_1036	1.50665	0.444719	1.26185	1.49775	0.932071	1.19591	1.4092	1.10515	1.1967	1.50677	1.08844	1.2659	0.683184	1.30532	0.546809	0.64795	1.17152	0.861981	0.86596	0.66813	1.08756	1.48467	1.08649	0.87506
Danio_rerio_newGene_1037	2.79268	2.64784	4.1279	14.3401	3.17893	4.41914	4.12413	2.30409	3.27147	4.98337	14.9667	2.55114	0.0626067	6.61797	8.37768	4.54184	4.84181	10.0761	11.8301	11.6686	1.67258	3.79435	4.21705	12.7411
Danio_rerio_newGene_1038	3.27445	0.150561	3.40152	2.24641	2.1084	2.68306	1.44921	2.39755	1.60406	2.69376	2.53214	1.53109	0.370497	2.49233	0.49868	2.02469	1.74441	0.121954	3.08697	0.331696	0.0505251	2.09137	0.796216	2.57779
Danio_rerio_newGene_1039	0.396122	0	0.924932	0.235735	0.763717	0.259825	3.87e-05	0.115456	0.0968555	9.88e-08	0.073095	0.242308	0.577179	4.46e-07	0	0.000692328	0.752987	0.237711	0.319556	0.0447063	0	7.55e-06	0.217124	1.54e-06
Danio_rerio_newGene_104	1.20179	1.88909	1.59479	1.02685	2.60581	2.72349	0.699811	1.86552	0.884658	0.655528	0.974938	0.735057	0.664704	0.045032	1.90147	0.485007	0.80407	1.42735	0.771774	0.553162	1.542	0.280782	1.95337	2.01477
Danio_rerio_newGene_1042	13.3641	20.1208	19.7015	15.3224	16.3033	18.6875	15.5392	19.452	16.0303	19.3342	15.1349	20.0033	15.9265	21.9491	15.7237	23.1577	17.4739	19.9265	16.1932	13.9469	15.6015	27.5126	15.7625	26.7268
Danio_rerio_newGene_1043	1.09865	0.314017	0.708864	1.03849	1.8e-296	0.596638	1.07589	0.579333	0.769702	0.304761	0.925595	0.203324	0.448486	0.573649	2.08579	0.439494	0.437175	0.731307	1.00897	1.83763	0.756344	0.39132	0.613219	1.00346
Danio_rerio_newGene_1044	1.52125	0.778456	0.661021	1.3077	1.85235	1.93628	1.03635	0.621773	0.159528	0.424973	2.50432	1.06889	1.18934	0.676408	0.656797	0.879787	1.14335	0.319232	1.63825	0.357373	0.874163	1.6466	1.042	0.610664
Danio_rerio_newGene_1046	4.9e-101	2.91e-19	2.31e-236	1.04939	1.8e-28	1.43e-235	1.07e-59	1.32e-44	5.24e-128	0.000119862	1.5e-05	1.63e-84	0.0221351	2.68e-34	5.55e-111	0.217185	5.26e-14	1.19e-106	1.3276	4.81e-49	3.09e-10	0.36278	5.07e-44	5.24e-115
Danio_rerio_newGene_1047	43.1429	26.7098	28.8588	2.32711	33.1261	32.356	56.2394	34.9056	27.4183	40.8379	13.0621	27.088	35.0441	5.64368	55.1502	21.7306	38.3418	30.2919	9.11182	21.3783	98.5445	18.0562	13.2875	23.5349
Danio_rerio_newGene_10478	0.829157	1.51315	0.369443	0.61	0.377737	1.74571	0.974746	0	1.39783	0.789079	1.25408	1.17523	1.82716	1.07053	0.356111	1.48084	0.556986	2.15918	0.845083	0.592815	3.53942	0	0.470341	1.36882
Danio_rerio_newGene_10479	1.09464	3.72416	4.88081	4.72336	2.75099	4.97057	2.34391	4.81439	5.27134	3.40911	4.40756	4.47801	3.75974	2.6062	5.60876	5.60499	4.15784	3.4949	7.85113	2.00033	7.21553	5.89771	3.43616	2.62972
Danio_rerio_newGene_1048	0.178198	0	0	0	0	0	0	0	0	0	0	0	0.965036	0	0	0	0	0.193603	0	0	0	0	0	0
Danio_rerio_newGene_10480	0.745028	0.219864	0.205698	0.991483	0.558895	1.13657	0.715167	0.251427	0.590333	0.834154	0.493484	0.415482	0.847865	1.04353	1.05045	0.520754	0.504803	1.0898	1.45979	0.290001	2.03744	1.85434	0.480037	0.833543
Danio_rerio_newGene_10481	6.32903	3.59217	8.66043	7.29108	8.81365	5.1139	5.27397	6.47552	6.62847	8.30038	4.53555	6.61273	5.99901	4.16208	5.29973	7.17958	7.25048	3.83376	6.73198	5.19136	2.734	4.75426	8.91435	3.21551
Danio_rerio_newGene_10482	0.393402	1.43235	0.620036	0.431404	0.529035	0.54306	0.627247	0.150768	0.606742	0.525881	1.14804	0.640178	2.01932	0.316448	1.91977	0.178503	0.86336	0.832335	2.18254	0.407885	0.687012	0.338433	0.898957	0.559689
Danio_rerio_newGene_10483	59.839	17.6539	21.9522	19.9792	49.6683	35.9066	22.582	34.8499	20.3206	57.7999	17.4767	39.6495	23.974	62.9024	23.0253	63.4972	36.5956	7.17592	15.5895	47.6209	19.587	31.1556	43.9975	59.3556
Danio_rerio_newGene_10484	19.9599	31.7718	30.0018	5.51317	17.5144	19.0087	15.0556	29.248	21.7224	16.9763	8.01513	24.946	12.7156	8.44047	6.95315	27.0283	19.7768	26.3089	15.8132	42.2893	4.39714	16.6726	17.1419	1.78646
Danio_rerio_newGene_10486	0.318971	0.799102	0.422657	1.58593	1.43428	0.707511	0.993167	0.188864	1.14e-06	0.381942	2.24053	0.187521	1.23321	0.171584	1.90539	3.84e-06	0.237597	3.93e-07	0.450597	0.947387	0.810481	0	0.518008	0.220632
Danio_rerio_newGene_10489	0.307929	0.237697	0.20485	0.625212	0.503734	0.33829	0.857003	0.122097	0.257403	0.220576	1.15291	0.249079	0	0.868313	1.6422	0	0.276004	0.067422	0.92887	0.0720065	0.76893	1.12851	0.82519	1.86788
Danio_rerio_newGene_1049	0.143281	0.289088	0.611089	0.0505046	0.0271915	0.619359	0.539196	0.0490699	0.457437	0.667703	0.593824	0.40741	0.913203	0.354922	0.165174	0.562643	0.30609	2.04e-06	0.0196164	0.166323	0.556159	0.000383203	0.355281	6.99e-05
Danio_rerio_newGene_10490	0.984154	0.0015337	4.57e-05	0.000325681	1.06868	0.153144	0.498483	6.9e-05	0.621505	0.00705204	2.03e-05	0.607039	0.78427	0.00103941	8.01e-05	0.470283	0.35858	0.225832	1.21397	0.000233419	0.000551149	0.679961	0.0582253	0.638146
Danio_rerio_newGene_10491	0.0755831	0.318684	0.0209184	0	3.53e-85	0.169507	0	0.063735	2.3e-45	0.149503	0	0.10766	0.0400734	0.0241756	0.100381	3.97e-27	5.85e-82	0	0	5.42e-215	4.82e-20	0.286422	0.226927	0.312161
Danio_rerio_newGene_10492	2.7282	0.155868	1.16145	3.85888	1.92378	0.0352563	3.42331	0.0111817	0.0201669	1.25008	0	0.0271878	0.278461	5.83987	3.09717	0.143599	0.827416	0.0617453	5.76609	0.0432007	5.28024	0.0128506	0.117992	5.28635
Danio_rerio_newGene_10493	0	5.70011	0	2.60235	0.127526	1.28396	0.0440167	0	0	0.923266	0.118332	0.0398326	6.24803	0.0481685	0.546346	2.57711	1.08904	0	0	0.127089	7.3979	0	4.52047	0.117441
Danio_rerio_newGene_10494	0	0.839982	0	0.531262	0	0.0663038	0.212303	0	0	0.334162	0.0788932	0	1.13425	0.0649332	0.0775095	0.665756	0.0789475	0	0	0	0.48949	0	1.15027	0.218839
Danio_rerio_newGene_10495	0.77757	0.802065	0	0.470383	0.435065	0.383115	1.46195	2.08209	0.411455	0.364789	1.25225	0.755845	2.9779	0.678944	0	0.39381	0	0.411262	0.325308	0.885914	0.367846	0	0	0
Danio_rerio_newGene_10497	1.46642	1.40081	1.52228	1.80573	1.18481	0.950436	2.91419	1.38679	2.0981	1.22984	1.45964	2.21322	2.32505	1.47125	3.53662	0.909436	1.74632	1.78929	2.52376	3.02554	0.853795	1.25527	1.65603	1.25146
Danio_rerio_newGene_10498	1.30544	0.232611	0	1.85926	1.06817	1.20635	0.571192	0.943959	0.621699	0.7873	0.76075	1.43881	0.734938	0.74746	0.75813	0.225162	0.781661	0.257443	0.598426	1.90706	0	1.28675	0.339627	0.24184
Danio_rerio_newGene_10499	1.50472	0.00374466	0.760221	0.000351054	0.411734	0.474949	1.93e-07	0.714798	2.25e-06	0.515457	0.00679694	3.51e-06	0.11154	0	8.16e-06	2.28e-57	0.0013345	3.61e-05	0.00054595	2.87183	6.62e-18	1.53e-47	2.32e-26	0
Danio_rerio_newGene_105	0.016055	5.97e-33	7.45e-30	0.0297896	1.13e-10	5.13e-09	0.00157905	9.06e-20	0.00131883	0.0607384	1.21e-27	3.73e-08	0.00340706	0.685342	0.0015767	0.532895	0.509453	2.86e-16	0.016416	1.72e-05	2.75e-05	0.0127206	2.95e-15	0.00579017
Danio_rerio_newGene_1050	10.1749	6.4384	4.11189	6.24283	4.05845	7.0188	8.62664	2.93607	6.65115	4.69299	8.7113	5.80061	7.63639	7.96886	7.04295	5.44984	3.92419	4.34957	8.05851	3.38938	7.29602	6.38473	5.39983	6.46271
Danio_rerio_newGene_10500	3.40914	2.991	4.72921	7.72979	3.7795	6.22824	4.03396	6.9892	3.77156	5.87814	5.08694	5.35437	1.90673	6.68908	1.58332	6.50092	4.54662	5.51454	1.97669	10.522	0.202558	4.79886	5.45046	4.81263
Danio_rerio_newGene_10501	10.7095	6.6346	7.56023	9.71839	9.66456	4.90466	5.95391	6.4517	8.23598	6.73007	8.47472	5.61602	5.62516	3.36095	6.44872	5.78887	7.66356	6.07536	10.006	3.46456	1.79928	7.29627	3.62911	6.66928
Danio_rerio_newGene_10502	0	0.340484	0.0652061	0.144249	0	0.0544128	0	0	0.0615027	0.0561833	0.254935	0.180669	0.13893	0.109505	0.120836	0	0	0	0.249257	0	0.399457	0	0.0550024	0
Danio_rerio_newGene_10503	38.2975	7.13827	23.41	63.696	29.9852	7.48136	38.7986	29.4343	109.982	75.0938	68.1708	26.2179	4.95279	5.08595	15.8785	24.2395	57.1132	23.4277	23.288	25.8536	0	70.8831	0	6.52935
Danio_rerio_newGene_10504	0.525141	0.128116	0.590695	0.410727	0.764622	0.486427	0.0651632	0.353504	0.550861	0.187625	0.285752	0.748524	0	0.0619266	0.137122	0.378206	0.148954	0.363477	0.225688	0	0	0.713321	0	0.344881
Danio_rerio_newGene_10506	13.3397	7.04055	6.15124	11.0857	9.80155	7.65093	8.85805	5.3295	9.12171	7.30299	12.4696	6.23655	8.79307	9.03191	8.22726	8.93225	7.49178	6.66071	9.64383	18.3622	7.64713	9.52378	9.40218	7.43152
Danio_rerio_newGene_10508	18.6598	9.33188	14.1884	16.3788	22.4125	8.23072	20.9994	14.4969	11.3842	13.6488	20.3632	13.5594	19.51	8.07101	13.9457	11.6681	11.2178	10.258	26.092	17.0212	20.1252	12.2835	19.9165	9.85143
Danio_rerio_newGene_10509	1.45287	2.11924	1.0164	1.23489	1.10125	2.01497	1.32538	1.32662	0.989666	2.16485	1.81067	0.391656	1.76652	2.16891	1.27134	2.17309	1.6286	1.92538	1.61293	0.460844	2.43976	0.585233	1.57417	1.92396
Danio_rerio_newGene_1051	0.0178486	0.010901	4.55e-14	0.374962	0.283918	0.100873	0.720092	0.000381125	0.436365	1.5e-32	0.582747	2.35e-07	4.48e-07	0.000969348	0.125598	1.28e-05	2.03e-18	0.300198	0.242015	0.193125	4.06e-19	7.92e-15	0.38191	3.13e-25
Danio_rerio_newGene_10511	1.07316	0.390898	0.295074	2.49618	1.08125	0.99939	0.657537	1.4081	1.39746	1.38766	3.35689	1.75037	1.06289	0.743408	0.862365	0.642796	0.897474	0	1.03769	1.92522	0.650694	0.785291	0.88989	1.10968
Danio_rerio_newGene_10512	0.806389	1.24699	1.87093	0.56003	0.487604	1.04596	0.239027	0.867307	1.30648	0.801547	0.812802	0.99715	1.83835	0.441043	1.28051	1.04977	0.805867	1.02014	1.305	1.19453	0.826773	1.04372	1.31813	0.720953
Danio_rerio_newGene_10514	0	1.68687	0.80576	0.450233	0	0.713945	0	0	1.94457	0.34487	0	1.09469	0.860196	0.326548	0.99332	0.905272	0	1.36566	0.154507	0.431268	5.44136	2.71699	1.25232	0.374361
Danio_rerio_newGene_10515	1.56145	0.249212	0.230896	0	1.61773	0.135072	0.0439604	0.00670556	1.01014	0.65667	0.193488	0.199093	2.60384	0.207588	0.354722	0.253588	0.63602	0.00525832	1.62592	4.85e-28	0.185598	0.151993	0.249636	0.0485588
Danio_rerio_newGene_10518	0	0	0.166303	0.134918	0	0.100534	0	0.0673621	0	0.049395	0	0.25606	0.129894	0.0944357	0	0.0933382	0.288162	0	0.137649	0	0.646952	0.101541	0.0533916	0.10426
Danio_rerio_newGene_10519	0.216709	0.305856	0.46243	0.204106	0.260349	0.246634	0.0894779	0.335941	0.291683	0.445024	0.114783	0.54878	0.146055	0.377406	0.156806	0.368275	0.159236	0.150871	0.159169	0.0708415	0.244425	0.191534	0.287209	0.24964
Danio_rerio_newGene_1052	1.56901	1.60036	2.07308	1.55913	1.55686	1.47099	1.58429	1.47372	1.66454	2.07907	2.07883	1.25672	1.51917	1.56715	0.634042	1.29825	1.77408	0.822366	1.80326	1.25135	1.23512	1.16615	1.08703	1.28413
Danio_rerio_newGene_10520	1.15979	1.24559	1.10657	1.08138	1.51545	1.91165	1.16396	3.81996	2.12748	1.56528	2.16643	1.74045	0.787325	1.91877	0.883523	1.72588	1.50262	1.30499	1.36282	2.39554	0.0144462	1.601	1.45767	0.730421
Danio_rerio_newGene_10521	0.744681	1.4333	1.00871	1.63466	0.19281	1.214	0.485254	0.976905	1.38467	0.547451	1.34654	0.924951	0.196961	1.15697	0.0867886	0.710582	1.76061	4.16114	1.14651	1.8476	0	3.34158	1.15623	1.91035
Danio_rerio_newGene_10522	5.81721	8.17849	10.5341	8.06388	9.16199	8.97845	7.74126	7.75489	8.14223	9.08609	11.7675	7.94403	11.0465	6.38641	15.0446	6.4053	8.94542	7.90412	10.7664	11.9717	11.6399	6.68623	8.74605	7.90399
Danio_rerio_newGene_10523	2.74851	2.02736	1.47643	2.69284	2.00607	2.32198	2.51321	2.82758	1.65676	2.28091	2.00347	1.76488	3.02831	1.58574	2.53805	2.05186	2.78166	2.49526	1.82935	2.41532	3.23118	2.74582	2.84238	1.91671
Danio_rerio_newGene_10524	1.9728	0.977905	0.652734	0.532302	2.10797	0.916851	0.486548	2.2534	1.28872	0.265623	0.698664	0.900579	0.220645	1.70287	0.270394	0.524219	1.23177	3.19169	0.319741	1.95235	0.30045	4.27667	0.911292	1.42205
Danio_rerio_newGene_10525	2.10709	2.09452	1.66115	0.741298	1.15119	0.545423	1.12701	1.7676	0.637271	2.20832	0.635111	2.09335	2.80415	0.423904	0.290702	0.576353	1.31586	1.71534	0.33134	1.02048	1.93311	0.827814	2.39554	0.0640934
Danio_rerio_newGene_10526	1.5885	1.54e-106	1.62e-39	3.78e-43	0.276694	0.166129	0.323454	0.463325	0.117566	1.1e-82	6.1e-51	0.2635	8e-34	1.36e-93	2.11e-20	4.01e-20	0.462868	1.81827	0.411577	1.49e-15	5.53e-44	0.241967	2.43e-18	4.13e-18
Danio_rerio_newGene_10527	0.545264	0.199329	0.745821	2.53229	0.398013	0	2.25145	0	0.597503	0.402977	0.597541	0.27894	0	1.96488	1.55381	0	0.154558	0	1.15692	0.163492	0.473315	0.375411	0.104468	1.85122
Danio_rerio_newGene_10528	0.277171	0	0.349419	0.599636	0.269338	0.652961	0.601206	0.0831147	0.13656	0.37733	0.45813	0.210731	0.0409482	1.06507	0.078134	0.282097	0.191324	0.465287	0.104207	0.772133	0.134816	0.30825	0.643796	0.254428
Danio_rerio_newGene_10529	0.851157	0.421618	1.18041	0	0	0	0.612467	0	7.84569	0	0	0.211695	0.166477	0	0	0.209376	0.721475	0.231614	2.77542	0.245458	0	0	0	0
Danio_rerio_newGene_1053	0.119226	0.134448	0.0890569	0.0244612	0.0690038	0.146269	0.0585058	0.0533226	0.167577	0.0573903	0.0863647	0.245991	0.489988	0.131302	0.245398	0.0764811	0.202309	0.0878253	0.188423	0.0231982	0.0584481	0.0197059	0.03717	0
Danio_rerio_newGene_10530	0.543184	0.94492	0.234598	0.300526	0.193844	0.609359	0.734975	0.386942	0.852743	0.90428	0.708976	0.24716	0.449338	1.47278	0.234985	0.58276	0.307739	0.590522	0.253022	1.15396	0.559667	0.382135	0.815704	1.53295
Danio_rerio_newGene_10531	0.156176	0.467362	0.166848	0	0	0.147311	8.42e-34	0.202231	0	0	0	0	2.07868	5.52e-196	0.522726	0.145892	0.338317	0.323669	0.925923	4.54803	0.151088	0.748365	0.151039	0
Danio_rerio_newGene_10533	0.0845452	0	0.091552	0.103131	1.0575	0.077035	0.247666	0.326743	0	0.237064	0.277086	0.168952	0.399638	0.386076	0	0.231677	0.0930359	0.0894959	0.287833	0.817712	0.164517	0.655048	0.556295	0
Danio_rerio_newGene_10534	0.401945	1.08159	0.441122	0.741689	0.790057	1.05042	0.480993	2.16562	0.735291	1.14731	0.764793	1.0246	0.862547	0.642212	1.26068	1.43795	0.545061	1.07852	1.08594	0.69694	1.24928	0.992406	0.863164	0.7243
Danio_rerio_newGene_10535	3.59107	3.6493	17.1316	22.0483	5.65519	14.1716	22.5927	7.21911	5.98512	12.9709	11.3766	10.1787	4.06202	19.9509	21.4007	13.7301	9.51781	2.86328	6.05283	11.9363	14.4332	7.3087	19.9969	3.50056
Danio_rerio_newGene_10536	0.529892	0.277985	0.571831	0.173206	0.44332	0.445825	1.03695	0.880704	0.494624	0.544106	0.167824	0.492242	0.181208	0.735633	0.135953	0.415173	0.604928	0.373827	0.945421	0.505544	0.569343	0.345325	0.423876	0.386257
Danio_rerio_newGene_10538	1.62461	1.32237	2.24578	1.99222	3.09988	1.78192	1.18082	1.55059	3.75425	1.21237	2.80302	1.18556	1.50335	1.18327	2.7963	2.11336	1.96738	1.67317	1.04072	1.36072	0.788181	1.75776	1.68836	2.13385
Danio_rerio_newGene_10539	1.36635	1.4464	0	0.870029	1.90598	1.02007	1.5491	0.316194	0.677904	2.83222	0	0.971234	0.126002	0.580469	1.10584	0.483244	1.22401	2.42672	2.6792	3.08229	0.180362	0.0714897	1.15445	1.08558
Danio_rerio_newGene_1054	0.311561	0	0.270797	0.0763807	0.213198	0.113476	0	0.161355	0.321799	0.174314	0.0681128	0	0.246168	0.114124	1.34223	0.172298	0.343333	0.132717	0.319993	0.0756088	0.426638	0.060677	0.234493	0.190728
Danio_rerio_newGene_10540	0.161318	0.606506	0.812423	0.253549	0.23001	0.767557	0.207965	1.0079	0.393211	1.11214	0.162023	1.09972	0.341554	0.792472	0.152379	1.01515	0.487263	1.0432	0.310579	0.126827	0.450375	0.874339	0.423764	1.20319
Danio_rerio_newGene_10541	0	0.207901	0.39826	0.133865	0.124115	0.0325734	0.107234	0.374475	0.223045	0.102029	0.0780826	0.147344	0.257579	0.0337777	0.07626	0.199013	0.241455	0.548819	0.185188	0.513854	0.21144	0.315796	0.133885	0.518232
Danio_rerio_newGene_1055	0.305496	1.17e-11	0.622936	0.111143	0.731607	0.335166	0.571143	0.142543	0.000101338	1.29e-11	1.28957	1.98e-22	1.51271	7.49e-12	0.00676072	0.191555	0.323978	0.698707	1.15113	0.282585	0.0477013	9.73e-38	0.205258	0.501968
Danio_rerio_newGene_1056	0	0.229702	0.721782	0.826989	0	0	0.216025	2.68789	0.47093	0	0	0.217397	0	0.782453	0	0.655205	0	0	2.27552	0	1.07271	0.220748	0.894329	0
Danio_rerio_newGene_1058	2.43e-30	0.166744	9.17e-69	0.0387622	8.67e-34	3.23e-69	0.0788657	2.46e-47	0.0984807	0.00477734	1.08e-28	5.19e-27	0.136469	7.95e-99	1.2e-74	0.0991613	0.14542	3.57e-108	0.0596507	1.04e-22	8.55e-50	2.04e-56	0.027595	2.88e-59
Danio_rerio_newGene_1059	3.29618	1.89642	1.75325	2.58844	2.34388	1.99299	3.36282	1.28738	0.754603	3.14682	3.68884	0.766759	1.98274	1.06256	3.65962	2.30369	4.47373	1.01122	4.00375	1.10817	0	1.55697	3.38016	3.40775
Danio_rerio_newGene_106	1.46633	0.492092	1.65222	1.63119	0.689814	0.764423	1.91057	1.06972	0.965234	0.699159	0.609959	1.10211	0.810664	0.692262	2.18896	1.25351	1.13081	1.72793	1.17752	1.9412	2.50989	1.36782	0.98847	1.58613
Danio_rerio_newGene_1062	1.54576	1.89353	2.05913	2.76386	1.42236	0.863326	1.06718	1.03519	0.811734	1.99342	1.59763	1.27712	0.985565	1.53065	1.04655	0.738803	0.696836	0.592695	2.23917	2.19932	1.8961	1.52585	1.37635	1.78591
Danio_rerio_newGene_1063	9.17e-36	0.000397346	1.39e-09	7.65e-05	1.08e-06	0.116493	0.00183125	3.35e-14	1.75e-05	0.300949	1.29e-05	0.686451	3.03e-08	0.505241	0.191842	7.32e-06	0.409827	3.83e-19	0.513048	0.107798	0.429175	2.93e-05	0.000201923	0.381237
Danio_rerio_newGene_1064	4.25152	2.36735	2.68762	3.70636	2.89975	1.30567	4.38095	1.54156	0.983718	2.79873	2.09787	1.66634	2.46979	1.47522	5.9585	0.797971	4.46753	2.17114	1.17514	8.52459	1.00664	1.72597	2.57707	1.08544
Danio_rerio_newGene_1065	3.02445	1.97395	0.88701	2.37444	1.5967	0.94225	2.20891	2.25103	1.19475	1.67521	2.39951	0.711125	2.54447	1.51957	1.63875	1.04277	1.42765	1.00055	2.13398	2.11248	2.50816	0.65566	2.04297	1.13643
Danio_rerio_newGene_1066	3.00965	2.58576	1.33458	1.55756	1.69389	0.956173	2.77353	2.17019	0.945777	2.12483	1.65588	0.472556	2.75159	1.01056	2.72043	0.761296	1.29023	1.59577	2.8923	2.76111	3.95893	0.674583	2.46295	1.78289
Danio_rerio_newGene_1067	1.34069	1.65652	0.204424	1.26007	1.13141	0.715976	0.484626	0.68159	0.293698	0.389065	1.30297	0.124228	0.932258	0.456804	1.16727	2.83e-07	0.508309	0.669433	0.843185	0.377893	7.25e-42	5.39e-21	1.22935	0.470331
Danio_rerio_newGene_1068	0.660024	0.682428	0.542126	1.35e-22	0.222318	0.703833	0.621845	0.832573	0.522575	0.275957	1.02827	0.528094	0.546833	0.145044	1.46647	0.887548	1.23057	0.462103	0.742827	0.516991	1.20466	0.532525	0.516698	0.519035
Danio_rerio_newGene_1069	0.466778	0.626939	0.35068	0.441715	0.286928	1.30143	0.675505	1.15352	0.94217	2.08486	0.629343	1.27222	0.545281	0.369049	0.721739	0.459017	0.418541	0.730048	0.618291	0.468988	0.615592	0.663735	0.339279	1.83738
Danio_rerio_newGene_107	0.445932	0.571361	1.16137	0.122398	0.339493	0.315777	0.0978961	0.755482	0.305997	0.549925	0.0549626	0.241139	0.118162	0.0901342	0.0543934	0.178196	0.163053	0	0.298446	0.188101	0.48866	0.190213	0.334919	0.499415
Danio_rerio_newGene_1070	24.2324	13.8432	12.2776	17.7379	19.1478	12.8879	15.2748	14.485	15.5079	11.5854	22.6211	12.4103	14.179	12.1113	18.1501	15.1253	15.6978	12.4089	19.7706	28.4758	18.3284	16.6426	17.2461	12.9054
Danio_rerio_newGene_1071	40.6206	11.2309	14.4799	36.3983	31.1896	22.0408	30.6784	19.3093	21.9384	25.3824	54.7347	17.5172	36.6935	23.5684	36.8984	24.6334	30.5567	28.2071	40.8333	54.7023	36.6662	13.9108	46.1127	30.3879
Danio_rerio_newGene_1072	0.878255	0.855919	0.362664	0.523548	0.737383	0.546599	0.492614	0.757957	0.633075	0.748299	0.918232	0.445032	0.902189	0.337433	1.13073	0.40881	0.403486	1.23157	0.819712	0.615695	1.10653	0.351416	1.21356	0.337793
Danio_rerio_newGene_1073	1.81134	0.886662	3.71361	1.8114	3.34187	1.56988	2.69167	2.0915	3.04532	1.70435	2.96858	1.49783	1.34987	0.944526	1.56431	0.923175	1.11892	0.4876	1.62474	3.406	1.43523	1.11279	1.50276	0.917402
Danio_rerio_newGene_1074	0.00887928	5.45465	0.80112	1.03195	0.124614	2.29971	3.59153	0.576561	0.538348	0.27118	3.16511	0.000727233	6.20988	4.11568	5.35661	2.21359	1.20072	4.81e-08	5.3589	2.03878	2.36252	0.428928	4.41274	2.3e-06
Danio_rerio_newGene_10740	92.759	27.0207	80.2232	65.8847	130.099	12.428	192.831	59.6659	45.5053	61.4005	11.5019	9.81043	23.6534	19.2016	7.1964	28.7087	12.1792	32.3208	8.68376	9.2836	14.3511	9.06006	61.7343	88.5577
Danio_rerio_newGene_10741	0.43598	0.0779503	0.41405	0.000664937	0.873729	0.290614	9.13e-05	1.13327	2.77e-05	0.846929	1.02445	0.935241	0.622454	0.761332	0.201585	1.12664	0.224271	0.000355933	1.26e-05	0.919855	2.51184	0.462145	0.000419332	0.000144296
Danio_rerio_newGene_10742	1.1117	1.37735	1.09959	0.427523	0.354451	1.75281	1.59e-05	1.13906	1.45239	0.896322	0.441023	2.31815	1.18172	0.783513	0.914632	1.98549	0.865625	0.773092	1.66059	0.26487	0.470505	0.446812	0.262311	1.62783
Danio_rerio_newGene_10743	5.33019	3.90252	6.75972	10.0342	10.1508	14.2342	6.46527	8.05238	6.44791	4.19686	8.96712	3.84652	7.22212	6.66209	3.4324	8.17659	12.7592	3.45747	7.83228	7.58797	1.84753	6.23422	8.2481	7.15588
Danio_rerio_newGene_10744	0.259464	0.295772	0.50087	0.0601768	0.268043	0.307869	0.0798842	0.272046	0.25214	0.16865	0.0710803	0.523882	0.15635	0.30657	0.0176784	0.332368	0.22201	0.387245	0.243818	0.0405538	0.22672	0.379336	0.135046	0.371284
Danio_rerio_newGene_10745	0.102502	0.672063	0.340203	0.321523	0.288405	0.372713	0.518135	0.278726	0.442343	0.630764	0.547202	1.95e-58	0.276086	0.287732	0.459569	0.436289	0.634188	5.06e-36	1.31712	0.860366	1.27275	0.167504	0.326654	0.787206
Danio_rerio_newGene_10746	2.53499	1.77224	0.682094	1.95528	1.45023	3.34163	1.23607	3.14815	2.00635	3.60945	1.92104	1.54733	2.03148	2.07516	2.6841	5.16862	4.44799	1.74499	3.29215	0.244516	2.26967	2.09554	1.46083	2.30907
Danio_rerio_newGene_10747	25.3228	16.8339	16.5095	35.9356	24.7109	21.5643	21.4723	20.4884	16.3238	18.6259	28.6639	12.425	17.864	18.7539	27.5444	15.9313	26.6651	19.3135	22.9473	46.1774	13.6361	23.8459	26.76	17.6641
Danio_rerio_newGene_10748	0.883836	0.845145	0.795212	0.75048	0.868973	0.864373	0.816317	0.786916	0.60065	0.865441	0.95571	0.819691	0.772229	1.02896	0.671416	0.753333	0.973467	0.620442	0.62465	0.480871	0.720294	0.660437	0.596758	0.648479
Danio_rerio_newGene_10749	0.159933	0.784721	0.178325	1.17735	0.186281	0.297042	0.628376	0.428842	0.0850331	0.608739	1.04706	0.40634	0.254651	0.525028	1.59534	0.542965	0.0900624	0.175482	0.969154	0.187985	0.392997	0.159545	0.380708	0.253596
Danio_rerio_newGene_1075	0.253497	0.0956786	0.218215	0.304433	0.0925382	0.561485	0.313637	0.296994	0.346057	0.352335	7.45e-09	0.325086	0.079059	0.281909	2.04e-199	0.429386	0.100751	0.531239	0.245521	4.95e-65	0.411687	0.0938395	0.255064	0.511718
Danio_rerio_newGene_10750	0.317738	0.237074	1.03697	0.880022	0.715071	0.447922	0.312817	0.93793	0.658692	0.892972	1.73912	0.787397	1.56633	1.00934	0	0.521085	1.04429	0.504156	0.603965	0.293888	1.16253	0.768219	0.534151	0.558455
Danio_rerio_newGene_10751	0.200172	0.277352	0.466628	1.2434	0.0870981	2.97e-53	0	0.263597	0.630145	3.55e-80	2.22e-40	0.319069	0.381035	0	0.821052	0.529521	1.02427	0.488749	6.94e-94	1.07717	0.513632	0.302103	1.99447	0.0524682
Danio_rerio_newGene_10752	2.94748	2.36126	1.73162	2.44736	1.36834	1.24282	2.92389	1.06475	1.6032	1.17393	2.27435	0.605705	3.44452	0.773363	2.86452	1.45936	1.73709	2.55473	1.89051	2.73204	3.52271	2.98061	2.19578	1.75222
Danio_rerio_newGene_10753	2.53401	1.65722	2.2753	1.37473	1.66711	1.52482	1.22817	1.46316	2.06881	1.99055	3.43002	1.91731	1.31637	1.36156	1.8317	2.67384	1.44026	1.58351	1.0565	2.67147	1.50175	0.958269	1.49066	0.90773
Danio_rerio_newGene_10755	2.67241	1.77393	2.60689	2.36853	2.15208	1.44243	0.880174	2.51537	2.09698	2.37047	2.10234	1.51933	2.42003	2.42926	1.69687	1.78938	1.11477	2.40401	2.81431	5.70638	0.871631	2.58635	2.21558	2.42385
Danio_rerio_newGene_10756	0.363076	0.235975	0.330041	0.811913	0.206117	0.336204	0.355795	0.158902	0.251498	0.28342	0.331006	0.428545	0.524056	0.332573	0.704512	0.566374	0.335486	1.22704	0.358858	0.945495	1.29941	0.476065	0.793559	0.187315
Danio_rerio_newGene_10757	0.583389	0.439596	0.174238	0.546728	0.905782	0.646676	0.207103	0.631917	1.01922	0.529368	0.702878	0.724187	0.570103	1.17679	0.719696	0.357526	0.582645	0.172538	0.800273	0.930258	0.147933	0.201919	0.485509	0.54668
Danio_rerio_newGene_10758	1.01058	0.65293	0.606921	0.577512	0.764132	0.62517	0.988523	0.641085	0.71396	0.51729	0.58531	0.63143	1.5898	0.696478	1.74106	0.261648	0.303822	0.810932	1.02854	0.455366	0.322649	1.21348	0.695893	1.08354
Danio_rerio_newGene_10759	0.971048	8.65e-80	5.69e-37	0.103394	0	1.18659	0	0	7.97e-57	2.67e-11	0.350194	1.54464	1.34e-63	0.764977	2.36e-26	0.28329	2.19651	0	0	0.378534	0.823305	0	0	0.286895
Danio_rerio_newGene_10760	1.16873	1.02574	0.773524	1.19587	0.419896	1.07728	0.520722	0.744741	1.07068	0.611119	0.0469633	0.84755	1.51379	0.476978	0.172119	0.232723	0.733257	1.2645	2.35589	0.959694	0.0976415	0.907523	0.831621	1.21917
Danio_rerio_newGene_10762	0.296951	0.108856	0.214381	0.364951	0.130162	0.208716	0.0362578	0.103599	0	0.0363413	0	0.318211	0.500953	0	0	0.0374316	0.468999	0	0.380912	0.122415	0.144306	0	0.137131	0.243105
Danio_rerio_newGene_10764	0.700765	1.07636	1.17145	1.00851	1.19992	1.56244	1.33394	0.985333	1.87975	0.977733	1.30784	1.52988	1.29144	1.8985	1.14504	2.6008	0.805996	2.15697	0.98849	0	0.839534	0	1.81837	1.99764
Danio_rerio_newGene_10765	1.34562	0.895878	0.175157	0.707087	0.753479	1.53891	1.3738	0.277053	1.99893	0.67915	0.748651	1.31217	5.01395	0.113538	2.81017	1.47024	1.53812	0.67629	1.37521	0	2.58696	0	1.42058	0.841443
Danio_rerio_newGene_10766	4.89e-77	3.51e-06	1.57e-152	0.25153	1.0217	0.319463	0.816324	0.465051	0.120019	1.21995	3.95e-50	2.33e-143	0.899199	0.256487	0.512068	0.825645	0.305569	0	0.518638	0.0890977	0.152563	0	0.238183	0.773971
Danio_rerio_newGene_10767	5.05381	4.30403	1.70333	2.70242	5.41743	4.64773	3.33333	1.04189	4.17192	2.2687	3.5422	2.58124	4.04784	2.79739	10.3581	0.788434	2.54217	1.88487	2.77167	0.126698	4.71725	0.0670781	5.07831	1.57518
Danio_rerio_newGene_10768	1.20948	1.47154	0.263865	1.43375	1.88934	0.694551	1.9648	1.50862	1.14553	1.49993	1.27767	0.858728	1.45366	1.48491	1.27714	1.67429	1.3208	1.8697	1.03989	0.775074	1.53164	1.09811	1.36675	0.473596
Danio_rerio_newGene_10769	0.482731	0.47336	0.951918	1.09e-05	0.106864	0.103416	0.415571	0.225173	0.162336	0.172951	0.281993	0.290717	0.705714	0.167586	0.922426	0.216788	0.243683	0.495423	0.421776	0.365567	0.474611	0.589284	0.401299	0.229515
Danio_rerio_newGene_10770	7.87563	2.50864	1.58213	7.51529	4.09141	0.706605	3.93077	1.84412	2.27126	2.5375	6.6639	1.66099	6.30761	1.45572	2.62639	1.63291	2.81342	0.97263	2.29141	0	0.809183	0.145142	1.64098	1.0452
Danio_rerio_newGene_10771	13.4963	5.82012	6.13544	7.85082	11.5193	7.05727	5.19967	9.90034	8.6399	9.13281	7.87947	7.81775	5.03027	9.81119	1.64101	9.45927	7.47375	7.07024	7.30662	14.5341	1.07904	6.36897	9.09365	9.60521
Danio_rerio_newGene_10772	1.90609	2.29597	0.618142	1.31451	1.70946	1.07125	0.971837	1.474	1.2244	1.38171	1.80877	1.79441	1.11022	1.71652	1.54988	1.46924	1.34797	0.622549	1.16237	0.342248	1.62002	0.192697	1.26767	1.76742
Danio_rerio_newGene_10773	0.000124915	0.0359478	1.02786	0.259407	0.856889	0.102727	0.333957	0.454991	0.013901	0.474237	0.595823	2.38e-13	0.0455612	0.0707264	7.87e-08	1.81e-14	1.43e-16	4.76e-12	0.71599	0.808984	1.63e-24	0.242739	0.752402	0.0647771
Danio_rerio_newGene_10774	0.319376	0.620671	0.534918	0.296758	0.517433	0.380959	0.274701	0.628977	0.507935	0.495471	0.285509	0.577034	0.273762	0.268752	0.426855	0.64746	0.297811	0.447791	0.574408	0.151242	0.394975	0.379789	0.349175	0.402648
Danio_rerio_newGene_10776	132.98	40.2422	96.3229	50.1597	127.759	72.2561	63.5644	117.344	63.5036	110.22	44.8277	33.0532	79.593	261.433	9.18191	105.095	89.8003	37.5667	41.0677	179.206	43.2296	331.317	74.9611	51.5953
Danio_rerio_newGene_10777	2.52309	1.6992	6.70218	1.26239	4.77889	2.89444	2.02434	7.43167	4.8063	6.27216	1.01769	0	1.45194	17.7041	0	6.32675	4.3005	3.9545	1.56833	1.72062	4.48408	20.6806	2.23881	7.79475
Danio_rerio_newGene_10778	0.152039	0.176402	0.0704789	0.299604	3.52e-191	0.509445	0.0804139	4.32e-168	0.258113	0.190542	0.310718	0.18189	0.231966	0.715072	0.257591	7.68e-280	0.191093	1.2e-179	0.353692	0.120733	0.0641065	0.348014	0.184943	0.336169
Danio_rerio_newGene_10780	0.256081	0.194895	0.204896	0.224844	0.0853499	0.132807	0.0180384	0.265713	0.172179	0.139393	0.455134	0.169878	0.0291213	0.173339	0.176365	0.0860096	0.168037	0	0.158398	0.0904163	0.0368142	0.160668	0.084723	0.0577392
Danio_rerio_newGene_10781	1.05352	5.03862	2.73089	5.91549	3.74171	3.73547	4.23108	3.31264	2.67226	5.30881	2.97624	6.67458	0	2.27532	2.22032	2.87226	1.18158	0.84744	8.14673	0.345408	0.761101	4.48499	2.85105	2.02652
Danio_rerio_newGene_10782	0.624261	2.50966	1.34949	1.26301	0.935314	1.40184	0.598571	1.93901	1.52164	0.776039	1.13277	1.01803	2.90937	0.739055	4.47888	1.01278	0.902162	0.437021	0.879501	2.43025	1.39025	0.611295	1.01239	0.634203
Danio_rerio_newGene_10783	1.41511	1.48381	2.05056	1.72903	2.83758	2.31634	2.53755	2.98733	2.09328	3.553	1.10953	3.11224	1.12161	2.08533	0.880933	2.57537	2.34374	3.33185	2.57401	1.02615	3.41657	3.43336	2.13204	3.92248
Danio_rerio_newGene_10784	0.0305979	0.335264	0.16341	0.180086	1.94e-07	0.30486	0.0652864	0.162828	0.502873	0.303274	0.186311	0.399059	0.217135	0.148819	0.356081	0.319685	0.230658	0.137661	0.374882	0.0372925	0.28734	0.214268	0.466391	0.283867
Danio_rerio_newGene_10786	3.84073	3.63641	4.48862	5.14705	3.02327	3.37733	6.14966	2.92903	3.39239	3.61219	4.98134	2.75398	2.14409	2.31232	4.81303	3.36782	2.78458	2.29832	3.88129	3.71908	3.69962	2.02767	2.77531	4.00773
Danio_rerio_newGene_10787	1.95267	1.1437	0.680245	1.013	1.13275	0.778373	0.981606	1.0002	1.32638	0.768762	1.13705	1.23617	1.1156	1.12735	0.933752	0.664235	1.03593	0.875956	0.964813	1.42674	1.03767	1.1642	0.975229	1.23165
Danio_rerio_newGene_10788	0.522979	0.000815625	0.000314222	0.930282	3.61e-05	0.240313	0.866962	4.71e-05	0.771322	1.93e-06	0.00148234	1.41e-05	0.000117071	3.59e-06	0.814531	4.54e-05	0.43836	1.2e-05	0.000162954	0.658817	0.335946	0.0181284	0.7676	0.90132
Danio_rerio_newGene_10790	0.527051	0.677732	0.424551	0.522911	0.446498	0.192277	0.173919	0.592603	0.254835	0.595206	0.192399	0.0354384	0.251986	0.261287	0.304186	0.325298	0.196803	0.341186	0.303773	0.560995	0.241469	0.888541	0.395646	0.144726
Danio_rerio_newGene_10791	0.359317	0.203405	0.397313	0.299173	0.366484	0.272082	0.243823	0.0731785	0.263973	0.155213	0.0405355	0.199819	0.105675	0.201485	0.137986	0.270093	0.238553	0.473488	0.18197	0.145358	0.195572	0.390249	0.210344	0.222831
Danio_rerio_newGene_10792	1.8132	0.961022	0.527309	1.72758	1.43686	2.17926	1.21418	0.0113121	1.96329	1.18135	1.49528	0.717967	2.63859	1.42384	2.14969	0.32797	1.08339	1.28913	1.72276	2.62769	1.7218	1.32202	2.19221	2.23956
Danio_rerio_newGene_10794	2.33538	0	0.258922	0	0	0.89772	0.451749	0	0.49693	0	0	0	0	0	0	0	0	0	0	0	0	0	0	0
Danio_rerio_newGene_10795	1.11654	0.298264	0.366741	0.966591	1.00546	0.79991	1.44747	0.109323	0.168117	0.406274	0.18595	0.169264	2.09709	0.0696714	3.26689	0	1.04213	0.993439	0.555296	1.72182	1.41263	2.17174	0.733022	1.58
Danio_rerio_newGene_10796	1.03482	0.533406	0.240513	1.03142	0.597596	0.604333	0.339206	0.533361	0.385611	0.377444	0.65729	0.424422	0.771434	0.744253	1.19773	0.180357	0.635299	0.773097	0.423911	0.426625	0.848711	0.380407	0.759061	0.479184
Danio_rerio_newGene_10797	1.75589	2.9488	0.214338	4.79395	0.218571	2.0773	1.51356	0.796481	1.43774	1.46644	2.32302	0.977284	2.2799	2.11322	2.08378	0	0.642501	4.58779	4.26104	0.911103	0.933459	1.53196	1.13466	2.18826
Danio_rerio_newGene_10798	5.06453	3.6255	3.84654	14.2098	7.54603	5.33185	6.121	3.74973	2.24955	3.73567	7.08983	5.41221	7.268	5.00138	3.77526	3.63833	4.54348	4.60061	5.17665	5.49907	4.87298	5.07739	7.02605	6.02953
Danio_rerio_newGene_10799	1.73215	1.41402	0.160061	1.59791	2.47128	2.25963	2.43869	0.81224	3.80597	2.00772	2.1354	0.645366	0.797922	0.60533	4.80088	0	1.77811	6.98e-123	2.43087	1.12052	5.78275	2.31746	2.28788	1.53442
Danio_rerio_newGene_1080	0	0.226405	0.262331	0.0966662	0.36496	0	0.077043	0.206687	0.16405	0.0744123	0.1705	0.240258	0.187417	0.0735803	0	1.48856	0.176411	0	0.2029	0.274049	0.304138	0.0773647	0.146351	0.0820423
Danio_rerio_newGene_10800	1.9061	2.8257	3.27435	2.77567	1.57184	2.18379	2.52884	2.32131	3.12455	2.91457	3.39142	2.06603	2.98539	2.34507	2.32185	1.02268	1.90567	1.47616	3.39205	2.68933	0.33372	1.71479	2.36683	1.9322
Danio_rerio_newGene_10801	0.267833	0.770752	0.498738	1.23483	0.91293	1.38924	0.915578	0.940231	0.755227	0.930337	0.514275	1.20031	0.478629	0.308732	0.572822	0.720215	1.02799	0.702358	0.915619	1.36686	0.197838	0.512764	0.877128	0.881558
Danio_rerio_newGene_10802	6.18328	9.13194	5.25203	6.78252	5.84436	6.03144	4.71401	4.6606	6.21553	5.98293	5.48679	4.24987	6.83711	4.48265	11.6502	4.82762	5.67611	4.69962	6.1997	4.14199	5.83396	5.67449	6.26822	6.47468
Danio_rerio_newGene_10804	6.35e-06	3.04e-06	2.93e-05	0.00072094	4.98e-06	1.04694	0.206053	4.85e-05	0.168908	6.46e-07	0.000438182	0.373089	0.757795	1.04619	0.0312767	1.11633	0.756434	0.0900258	0.369306	0.0315096	1.7e-06	0.000667902	0.322031	1.46e-08
Danio_rerio_newGene_10805	0.359643	0.0870284	0.974237	0.87895	0	0.840618	0.428125	0.698704	0.275121	0.573996	0.964657	1.2832	0.13969	0.0814333	0.66815	0.0832109	0.300578	0.753572	0.763096	4.06104	0	1.82271	0.171384	0.458847
Danio_rerio_newGene_10806	57.4245	21.7451	19.7959	37.8968	44.745	25.8094	33.4063	32.8136	31.4798	31.0311	32.3418	28.9494	18.1668	41.2313	12.3018	30.9192	32.0828	28.3704	23.1899	23.2954	8.83835	14.2938	44.4645	35.9827
Danio_rerio_newGene_10807	10.9663	4.75329	17.6848	28.3111	9.80727	24.4221	7.27472	6.16557	6.58332	15.8432	22.2881	10.3865	3.04895	8.39511	2.35469	7.22662	18.3986	29.5659	14.0315	101.439	1.54674	51.289	7.89799	7.60074
Danio_rerio_newGene_10808	0.170797	1.02591	2.17289	1.03549	0.385582	1.94565	1.48091	0.451734	1.42795	1.11242	0.185747	0	0.266071	1.68597	0.601275	0.330477	1.61764	0.179661	0.434919	0.614597	0.469595	0.66488	0.660327	0.24378
Danio_rerio_newGene_10809	0.261429	0.288351	0.400522	0.139046	0.170204	0.102227	0.333422	0.191262	0.306883	0.31327	0.124798	0.259768	0.417767	0.102267	0.492966	0.0335333	0.123559	0.0391796	0.16	0.329517	0.442862	0.0360667	0.283645	0.301053
Danio_rerio_newGene_10810	1.45938	0.520773	1.51428	0.965185	1.70717	1.12349	1.60853	1.67557	1.70053	1.56324	1.45668	1.49346	0.903358	1.12461	0.5192	1.39034	0.645942	0.62686	1.03597	0.403371	0.810446	0.817194	0.741585	0.951707
Danio_rerio_newGene_10811	7.96591	12.6745	19.9245	13.06	10.8379	19.4952	9.85921	24.0211	12.2986	18.588	10.02	24.11	11.4669	16.5759	8.79553	17.6417	16.7515	20.1463	10.5924	3.48747	15.4379	13.3344	11.6764	16.5812
Danio_rerio_newGene_10812	13.6732	5.19396	9.00593	14.9307	11.885	10.3199	11.6281	9.22441	7.61975	9.38885	13.9223	8.19137	4.18627	10.8537	3.27978	9.86288	10.5655	18.4052	6.75796	19.281	1.24181	16.8237	13.6794	11.7789
Danio_rerio_newGene_10813	0.83696	0.962391	1.86066	1.25421	0.99665	1.58232	1.0586	1.4364	0.991436	1.58518	1.18924	1.67149	0.762461	1.63394	0.495218	1.48228	1.42249	2.18594	0.604395	0.678962	0.808407	2.1587	1.1029	1.543
Danio_rerio_newGene_10814	3.55882	3.09996	3.63086	2.216	3.72253	2.6275	2.7578	3.2962	4.30537	2.90001	2.6399	3.32134	2.91382	3.16659	2.11846	3.35966	2.63318	3.55979	3.47599	1.93762	2.57306	3.17786	2.67359	4.12134
Danio_rerio_newGene_10815	1.53624	1.5723	1.52721	1.01358	1.70683	1.37528	1.31231	2.2074	1.26381	2.01253	1.25313	1.49292	1.14207	1.3276	1.23371	1.53368	1.63047	1.70796	1.22131	1.20162	2.08573	0.502231	0.813937	1.82308
Danio_rerio_newGene_10816	3.1408	6.29542	3.45407	4.68249	2.58556	3.8396	2.8047	5.4277	4.75323	4.75014	3.19887	2.55694	6.36329	6.30416	2.76765	3.21341	3.46145	3.77634	3.49137	0	4.13283	0.0285761	6.96736	2.56165
Danio_rerio_newGene_10817	0	0	0.110701	0	0	0.177438	0	0	0	0.189411	0	0.40304	0.676742	0.091943	0	0	0.328809	0.109977	0.0823958	0	0.184828	0.292934	0.0891691	0
Danio_rerio_newGene_10818	17.9602	18.7175	22.9926	31.6286	22.1668	13.7977	20.1894	20.4326	15.2723	27.9291	31.6253	17.0593	19.0741	16.6815	8.53003	16.615	18.7431	15.6566	19.4447	18.0379	7.08668	11.7749	18.9205	13.8616
Danio_rerio_newGene_10819	13.4289	10.6984	6.42091	15.2445	12.9807	8.93148	11.1993	11.773	12.1861	10.8344	10.7261	10.8372	13.5786	17.2403	3.96047	11.208	9.32531	7.38088	10.8579	26.615	6.77918	15.5168	16.2618	12.2789
Danio_rerio_newGene_10821	0.0258011	0.271503	0.310303	0.0747523	0.209489	0.147289	0.0940496	0.16606	0.106434	0.0483643	0.113228	0.207619	0.11696	0.128274	0.0465932	0.18203	0.12517	0.0741741	0.104701	0.0106808	0.329564	0.0834369	0.128661	0.106028
Danio_rerio_newGene_10823	0.959586	0.634279	0.656437	0.972452	1.44612	0.910852	0.973751	1.06299	0.75942	0.909034	1.17945	1.23	1.69569	1.27328	0.551159	0.872605	1.2312	1.26901	0.980171	0.508416	0.592034	0.741711	0.949582	0.49595
Danio_rerio_newGene_10825	1.04631	0.177642	0.2665	0.377756	0.633572	0.393353	0.482924	0.160016	0.0636084	0.173556	0.406479	0.123142	0.634815	0.2815	1.25001	0.0568073	0	0.588804	0.157655	0.297435	1.38858	0.478206	0.116104	0.315987
Danio_rerio_newGene_10826	0.184024	0.367752	0.40613	0	0.422784	0.872606	0.178179	0.49278	0.384129	0.347182	0.794116	1.10837	0.143808	0	1.37457	0	0.205574	0	0.15798	0.869947	1.77525	0.539637	0.174446	0.381764
Danio_rerio_newGene_10827	0.957613	0.999632	0.924213	0.678859	0.735205	0.542003	0.703959	3.41e-191	0.508412	0.5951	2.1e-163	3.39e-232	5.14e-18	0	2.32549	0.172673	0.350082	0	0.333861	0.148245	0.211455	0	1.03281	1.0159
Danio_rerio_newGene_10828	0.487084	0.160895	1.67433	0.399503	0.806944	0.362967	1.07163	0.948033	0.113949	1.39036	0.355745	0.391384	1.1231	1.25479	0.923375	0	0.726346	1.71297	1.56308	1.56743	0.953281	0.327562	0.471973	0.170789
Danio_rerio_newGene_1083	6.10392	3.53977	7.101	22.5802	4.15693	1.79653	5.46439	0	11.9383	7.48396	11.1243	4.72969	2.29048	6.98508	0	5.33052	4.81438	5.12147	1.12191	7.38947	0	9.07968	6.44326	0
Danio_rerio_newGene_10833	9.55263	6.94416	7.38072	13.3813	6.57789	11.1601	8.32633	8.52484	9.39621	12.4835	4.54869	8.70119	9.11692	5.45701	5.37067	6.65061	5.8725	8.94982	7.82049	9.03567	10.0214	4.29637	8.75428	5.76749
Danio_rerio_newGene_10836	0.00166993	2.15e-06	9.79e-06	1.46321	1.02e-05	2.96e-06	5.82e-05	1.8e-06	2.39e-05	1.76e-05	0.579172	4.88e-06	0.106982	4.74e-06	2.34e-06	4.85e-06	6.3e-06	2.01e-06	0.000157633	0.142546	4.5e-06	1.34e-05	1.09e-05	3.81e-06
Danio_rerio_newGene_1084	0	0.384687	0.346567	0.490575	0.272667	0.437215	0.313849	0.20451	0.246782	0.448197	0.437124	0	0	0.218365	0.432805	0.073884	0	1.69474	0.341174	0.292625	0.155494	0.0767393	0.225439	0.408114
Danio_rerio_newGene_1085	0.349186	0	0.0727722	0.570776	0.652183	0.217814	0.769343	0.34294	0.319377	0	0	0	0.0462634	0	1.87207	0	0.366024	1.54338	2.17885	0.619624	0	0	0.103656	1.78097
Danio_rerio_newGene_1086	0.169162	0.0409476	0.314122	0.209474	0.286985	0.11643	0.0839751	0.161411	0.0432747	0.234342	0.140974	0.290391	0.270057	0.419989	0.3723	0.26673	0.322748	0.791267	0.0719341	0.107353	0.248451	0.322999	0.120972	0.464004
Danio_rerio_newGene_1087	2.02802	0.113818	0.132197	2.79009	0.926749	1.55173	2.73174	0.57488	1.53688	0	0.260809	0.0405037	0.126625	0.711705	1.94618	0.451256	1.16688	1.04513	3.86464	1.69814	0	0	1.26052	1.17732
Danio_rerio_newGene_1088	0.244146	0.893767	1.03e-137	4.93e-285	8.76e-101	1.47e-139	0.233181	0.20566	0	0	6.3e-33	6.74e-23	0.310006	1.14e-174	1.33e-12	5.42e-74	3.28e-80	4.17e-09	0.017963	1.77e-68	2.85e-113	0	2.43e-72	1.88e-13
Danio_rerio_newGene_1089	0.312695	0.531567	0.567688	0.397125	0.475035	0.336065	0.266111	0.67395	0.565554	0.434898	0.289059	0.549296	0.497732	0.717406	0.335557	0.77381	0.607526	0.57144	0.585482	0.16802	0.78163	0.723865	0.315027	1.29982
Danio_rerio_newGene_109	0.939464	0.417251	0.563238	0	0.39449	0.629043	0.939885	0.223214	0.354084	0.322449	0.282678	0.519447	1.09592	0.0798415	2.13011	0.07953	0.095107	0.0922642	0	0.103566	1.4243	0.167052	0.891749	0.175273
Danio_rerio_newGene_1090	0.741477	1.14496	0.610562	0.588758	0.227073	0.656389	0.818426	0.904983	0.579466	1.25692	0.658751	0.27021	0.886184	0.464346	0.857869	0.614155	0.695783	0.589932	0.703029	0.000910837	0.404899	0.761687	0.948608	0.385771
Danio_rerio_newGene_1092	0.215589	0.613483	0.124545	1.30576	0.187456	0.446704	1.6185	0.456497	0.628193	1.00157	0.35087	0.156789	0.460517	0.20416	0.0271504	0.118333	0.304504	0.142777	0.177435	1.25e-06	0.420916	0.121077	0.474439	0.0579492
Danio_rerio_newGene_1094	0.114147	0.333816	0.275833	0.279597	0.273755	0.584924	0	0.0822484	0.0623797	0.691386	0.545353	0.12745	0.683099	0.172202	0.0539107	0.181041	0.474114	0.0688539	0.0496106	0.118508	0.277601	0	0.104187	0
Danio_rerio_newGene_1095	0.396243	0.585623	0.508845	0.374029	0.327397	0.509335	0.503863	0.672326	0.75279	0.63845	0.327024	0.548501	1.08848	0.790863	0.299299	0.525791	1.05302	0.650394	0.54631	0.105387	0.461995	0.567709	0.520825	0.924819
Danio_rerio_newGene_1096	5.06333	2.16761	9.5647	5.00496	6.52745	6.56246	3.39865	7.26899	8.02867	7.91401	4.39138	5.60826	11.6763	4.76107	0.337865	6.88923	6.24802	0	4.55689	0.0376373	0	5.90907	7.18675	6.51532
Danio_rerio_newGene_1097	5.24447	7.97688	10.0587	10.027	8.57983	8.58618	7.56901	6.57196	7.06141	8.42763	5.45378	6.66245	10.8357	8.33468	10.5686	9.10149	10.8083	8.48051	11.0454	10.8613	11.4595	8.22642	8.91437	8.67774
Danio_rerio_newGene_1099	1.53709	1.0488	3.41556	3.13163	3.57642	2.47584	2.02541	3.5245	2.90241	3.4182	2.76967	2.74354	0.792837	1.85421	1.62547	4.32725	3.61803	0.368644	2.45926	5.4768	2.86953	1.92086	2.68198	2.59001
Danio_rerio_newGene_11	0.0592964	5.26165	6.75839	84.3343	0	8.37739	2.13741	20.1004	19.7202	10.9875	18.4807	0.0685744	0.0500038	86.803	156.75	0.0177316	6.54105	19.584	21.0681	14.7787	103.293	0	7.53866	16.0368
Danio_rerio_newGene_110	0.193579	0.278297	0.224652	0.531641	0.261739	0.244629	0.0938131	0.43589	0.362675	0.333083	0.284661	0.438866	0.810432	0.213846	0.306896	0.368172	0.449699	0.645665	0.127637	0.15872	0.426614	0.172495	0.221106	0.4046
Danio_rerio_newGene_1100	0.46917	0.710938	0.477808	0.559498	0.769561	0.6074	0.546055	0.526666	0.503998	0.705614	0.486459	0.753094	0.703073	0.401959	0.512544	0.709608	0.718309	0.7636	0.732693	0.361342	0.57546	0.626116	0.660166	0.566559
Danio_rerio_newGene_1102	9.05807	8.13678	8.4372	12.879	3.77111	7.71987	10.708	8.98304	3.41948	8.77398	8.74896	4.81331	10.0093	17.6619	21.105	15.6164	6.33853	15.5487	14.434	33.3017	6.89275	44.5999	10.087	32.6689
Danio_rerio_newGene_1104	5.39779	1.45315	1.85687	0.742922	6.87754	0.548376	5.63287	5.09389	2.5564	3.28211	2.18877	3.12243	0.393872	0.849351	3.47782	2.75603	2.43549	0.670955	9.57881	2.88849	1.28212	3.10939	4.13577	6.38525
Danio_rerio_newGene_1105	0	0	0	0	0	0	0	0	0	0	1.12416	0	0	0	0	0	0	0	4.42034	1.13207	0	0	0	0
Danio_rerio_newGene_1106	0.882822	1.18589	0.715768	0.785875	2.27072	0.660723	1.66483	1.72134	1.29022	0.385699	1.46248	0.473178	0.548115	0.306318	3.94e-104	1.41014	0.93254	1.26068	0.113559	2.08387	3.74e-37	1.23304	1.27389	0.396726
Danio_rerio_newGene_1107	0.270759	0.285452	0.202631	0.272808	0.176787	0.180931	0.337532	0.0682477	0.158904	0.0971068	0.157778	0.318273	0.648229	0.145977	0.442217	0.149272	0.202518	0.574486	0.345862	0.1923	0.362515	0.251856	0.293143	0.437056
Danio_rerio_newGene_11075	0	1.20774	3.88478	3.49098	3.21034	5.79837	3.774	0	1.85696	1.6371	0.604851	1.71167	1.31186	2.01464	5.66204	4.2811	0.634906	0	3.34428	8.13468	9.64694	11.4209	3.39536	0
Danio_rerio_newGene_11076	0	1.12089	2.96821	8.93212	5.37454	8.33871	1.17369	1.47042	3.6573	3.47014	0.747425	4.1885	3.72733	6.74004	17.023	3.74705	3.1299	1.41615	1.86958	11.7639	12.4922	14.0851	5.99359	0
Danio_rerio_newGene_1108	0.236089	0.343483	0.38133	7.88e-68	0.335622	0.423918	0.620276	0.343302	0.68607	0.281946	0.428314	0.427414	0.299571	0.153784	0.414484	0.649298	0.411649	0.447122	0.215184	0.249183	0.5352	0.390636	0.516877	0.210344
Danio_rerio_newGene_11083	0.427669	0.0696129	0.33886	0.086975	0	0	0.0689483	0.201314	0.0776201	0.141929	1.80635	0	0	0	0	0.602256	0	0	0	0.0760457	0	0.146856	0.0652545	0.322948
Danio_rerio_newGene_11084	0	0	0	0	0	0	0	0	0.354938	0	1.0935	0	0	0	0	3.02531	0	0	0	0	0	0.329419	0	3.43142
Danio_rerio_newGene_1109	0.63504	1.54755	0.840135	0.999525	0.46647	1.74798	2.93085	2.48968	1.82122	1.00638	0.6599	1.3186	1.71554	0.392065	1.54901	1.55978	0.181698	1.58789	0.518649	2.20368	3.5143	1.72306	1.30631	2.26687
Danio_rerio_newGene_11096	0	0	0	0	0	0.33477	0.175139	0	0	0	0.0964723	0	0	0.169654	0	0	0.102482	0.198375	0	0.211311	0.0880399	0.0892439	1.01587	0
Danio_rerio_newGene_111	0.175163	0	0.23026	0	0.52172	0.120933	0.0431151	0.333197	0.187678	0.409509	0	0.235617	0.0175195	0	0	0.396388	0.460436	0	0.901521	0	0	0	0	0.483766
Danio_rerio_newGene_1110	0.242448	0.57502	0.259087	4.73e-07	0.0877477	0.19847	0.243249	1.03882	0.328191	0.738023	2.27e-06	0.235509	0.303228	0.692232	0.332693	0.405265	0.245865	0.160212	0.214957	0.118371	0.0655243	3.51e-07	0.498918	0.196325
Danio_rerio_newGene_1111	0.309399	0.131613	0.439259	0.340124	0.666612	0.465032	0.238826	0.996632	0.455667	0.476907	0.153078	0.47138	0.30099	0.0311373	0.228425	0.367538	0.981246	0.465367	0	0.308179	0.135664	0.295727	0.556492	0.379521
Danio_rerio_newGene_11110	0	0	0.0942605	0.300686	0.478859	0.378499	0.158686	0.335656	0	0.158045	0	0.340768	0.578962	0.388941	1.01141	0	0.187869	0	0	0.0930611	0.316865	0.575317	0.304896	0
Danio_rerio_newGene_11119	2.09586	1.44	1.38924	0.382448	1.24009	0.576125	0.303149	0.512085	1.02012	0.594902	0.859968	0	0.137293	0.68385	0	1.08565	0.662764	1.13801	1.75489	0.0391844	0	0.0342215	0.484281	1.52835
Danio_rerio_newGene_1112	1.38105	2.12773	1.71451	0.844588	1.92463	2.51711	2.96102	2.83837	1.21955	2.78904	1.26866	1.96286	2.50923	0.296452	1.51497	1.48611	2.09552	1.44401	0.874194	0.83706	3.91439	1.6421	1.07162	1.7798
Danio_rerio_newGene_11125	0.0686277	0.13335	0	0	0	0	0.335654	0	0	0	0	0	0	0.134518	0.201626	0.353753	0	0.402528	0	0	0	0	1.13517	0
Danio_rerio_newGene_11129	0	0	0.101421	0.114616	0	0.255742	0	0.241911	0.0962128	1.89764	0.300453	0.743415	0.146012	0	0	0	0.102974	0	0.237702	0	0	0	0.261685	0.379028
Danio_rerio_newGene_1115	0	1.89164	0	0	0	0	0.336258	0	0.117967	0	0	0.976699	0.544207	0	0	0	0	0	0.974533	0	0	0	0.848404	0
Danio_rerio_newGene_11151	7.59774	6.10426	4.17563	5.33326	6.10611	5.40097	5.39517	3.64801	3.85539	3.36547	7.53753	3.68906	5.15447	4.31831	7.0728	3.62763	7.14364	3.71794	7.23062	9.00436	6.3672	4.69879	8.94853	4.34935
Danio_rerio_newGene_11153	0.860129	1.36626	0.519697	0.600782	1.4e-06	1.27237	2.02255	0.858976	0.749347	0.808169	1.42572	2.99e-05	1.16787	0.508224	0.111418	0.742472	0.96807	1.24124	1.00346	1.47406	0.000100953	0.846981	1.42515	1.13709
Danio_rerio_newGene_11154	0.855125	1.32374	1.82896	1.62357	2.31508	1.51806	0.881776	1.23512	1.71463	1.28437	1.54589	1.77995	1.06846	1.26443	2.04935	1.95471	1.4408	1.84356	1.09695	1.60399	2.10003	2.26994	0.799329	3.82602
Danio_rerio_newGene_11155	3.34624	5.54689	4.23767	2.90048	4.31613	3.51936	3.27414	3.4919	3.68649	2.78437	4.59126	3.4194	3.53078	2.66279	4.17926	4.2086	3.46479	4.47754	3.44599	3.20358	5.47335	6.12902	3.84605	6.88912
Danio_rerio_newGene_11157	17.5667	16.1971	8.03727	12.9466	12.4501	7.38133	11.6607	5.80292	10.6783	7.65618	9.56865	12.1132	15.8405	9.7168	24.4497	13.6256	12.9395	11.3853	14.095	4.05933	18.9588	10.6054	10.4966	10.1251
Danio_rerio_newGene_11159	0.335822	0.183028	0.480892	0.253089	0.13529	0.569362	0.3338	0.531248	0.242088	0.905576	0.128252	0.785042	0.397873	0.914658	0.365636	0.808661	0.295542	0.864643	0.354708	0.326908	0.187596	0.784946	0.313173	0.194905
Danio_rerio_newGene_1116	214.26	187.291	160.255	220.254	150.84	218.456	275.506	227.31	165.959	270.111	206.732	151.243	97.3943	168.341	313.855	151.852	190.998	180.521	139.287	321.677	407.979	180.252	188.604	192.536
Danio_rerio_newGene_11162	12.4435	9.29555	12.7915	11.2935	9.64225	9.34318	13.482	11.261	12.391	10.0461	13.8093	11.7989	12.7946	12.0002	8.1783	14.5412	8.96279	9.7605	11.8041	2.97564	9.47947	7.95911	14.8464	7.89399
Danio_rerio_newGene_11169	6.89e-23	0.173505	1.1375	0.737729	1.32206	0.441911	0.803338	9.28e-20	0.292305	5.11e-64	0.78668	1.0455	4.22e-24	0.147732	1.78029	1.92e-13	0.381113	0.196283	5.06e-46	0.767821	1.67e-09	1.69e-10	3.58e-09	0.264206
Danio_rerio_newGene_1117	3.71e-52	5.13e-22	0.665776	0.731099	2.24e-05	0.000143847	0.0976075	2.36e-63	1.68e-62	6.67e-27	2.7e-19	8.45e-67	2.38e-16	0.279702	1.32e-06	0.124454	1.82e-19	3.7e-17	3.15e-06	0.212489	3.81e-20	0.271405	3.95e-45	0.769897
Danio_rerio_newGene_11173	0.410727	0.675565	0.790655	0.477364	1.44992	1.15309	0.53976	0.627955	1.56169	0.940775	1.27683	0.657348	0.329992	1.09185	0.369438	0.576799	0.657541	0.569986	0.165347	0.151721	0.969081	0.310522	1.14866	0.303011
Danio_rerio_newGene_11175	0	0	0.597641	0	0	0.368785	0	0	0	0	0	0.325705	0	1.88449	0	2.26877	0.235998	1.54869	0	0	0	1.7522	0	1.01899
Danio_rerio_newGene_11176	0	0	0.250928	0.0517534	0	0.190024	0	0	0	0.0392266	0	9.72e-07	0	0.428677	0	0.0948404	0.000328388	0.173944	0	0	0	0.210785	0	0.132967
Danio_rerio_newGene_11177	0	0	0.354943	0.125805	0	0.190212	0	0	0	0.0996325	0	0	0	1.69222	0	0.51521	0	0.587681	0	0	0	0.932074	0	0.790235
Danio_rerio_newGene_1118	0	0	8.64e-116	0.0519515	0	3.93e-134	1.33e-117	0.17201	9.99e-235	0	0	1.6e-47	0	1.08e-187	0	6.85e-80	3.27e-107	2.45e-147	2.38e-187	0	1.64e-58	5.1e-286	1.01e-172	6.15e-252
Danio_rerio_newGene_11180	2.85753	8.60771	6.61553	2.39357	3.43619	5.23331	2.97334	5.33445	6.09764	3.7833	2.22137	5.09896	4.21766	6.21871	2.42875	8.81937	4.31064	7.58214	4.47138	2.05259	5.02722	10.7743	3.40878	7.42409
Danio_rerio_newGene_11181	0.770304	2.19738	3.03455	1.79385	1.0192	1.34402	1.04625	2.17983	1.10926	1.8918	0.966879	3.95253	2.47019	1.61242	0.524827	2.19268	1.91268	3.85788	1.59377	0.13991	1.23796	3.75803	0.483921	3.70199
Danio_rerio_newGene_11183	0.16822	0.306527	0.101726	0.116086	0.172546	0.32083	0.130976	0.191376	0.289898	0.122262	0.351755	0.206187	0.150087	0.190934	0.0816314	0.186619	0.104504	0.340741	0.323951	0.0940427	0.222552	0.145233	0.175943	0.172377
Danio_rerio_newGene_11186	0.147871	8.16e-36	0.0770971	0.00919919	0.0679143	0.103356	0.156197	2.22e-23	4.07e-36	5.14e-47	2.88e-43	1.54e-15	0.0218504	1.64e-16	0.0381332	3.84e-45	1.48e-07	3.8e-07	6.63e-28	2.31e-42	0.0564504	0.261273	0.0631228	0.282671
Danio_rerio_newGene_11187	2.97807	1.68843	1.98565	2.08196	0.978632	2.00072	0.96391	1.6312	3.46764	3.45253	3.35505	0.597785	0.86592	1.33702	2.75104	2.69946	2.21891	2.21175	2.26429	1.40656	0.653675	2.91183	2.11485	2.64831
Danio_rerio_newGene_1119	2.36568	2.9095	0.798821	1.6924	0.661779	1.67047	2.92734	1.6727	1.18462	4.00568	2.53483	3.09112	2.1669	0.938211	2.34767	3.35571	1.90314	1.17129	2.14453	0.162062	3.22264	3.42554	2.35575	1.19734
Danio_rerio_newGene_11190	43.7464	13.5376	20.767	28.6933	36.0357	23.6006	21.1358	23.8136	26.4606	21.9827	38.0212	18.9721	15.0665	22.0105	19.2011	18.4402	26.5393	28.14	31.9414	48.8823	11.2406	37.9304	24.0363	30.5823
Danio_rerio_newGene_11193	11.8894	17.9213	10.9072	11.1428	12.6711	12.6796	15.0089	9.07217	13.7759	9.1507	19.3458	8.32751	16.84	10.2765	26.1727	10.9315	10.4046	9.91857	14.6182	24.163	17.4787	7.04092	12.1554	12.463
Danio_rerio_newGene_11194	0	0.0530943	1.10105	2.11406	1.97435	1.87723	1.37327	2.41606	1.545	1.88893	1.16444	3.14053	3.69224	1.891	1.46446	0	2.17013	0	1.02755	2.76154	2.60791	3.04427	1.82269	0
Danio_rerio_newGene_112	0.0807102	0.435609	0.0991267	0.499583	0.436868	0	0.356899	0.119954	0.222928	3.04994	9.16779	0.139127	0.0323408	0.247134	0.113329	0.21965	0.0968122	0.0495508	0.559147	0	0.039486	0.0428019	0.183327	0.0936872
Danio_rerio_newGene_1120	0.806768	1.00334	0.344931	1.30326	0.407297	0.234665	0.652386	1.59102	0.736082	2.0442	0.775461	1.95785	0.840752	0.73939	0.637314	1.01491	0.908786	0.114331	0.390196	0.259188	1.33063	1.26003	0.937297	1.59007
Danio_rerio_newGene_11205	0	0	0	0.791668	0.23768	1.46385	0.208275	0	2.48733	0	0.92298	0.433865	0.332812	0.96461	0.230951	0.212789	0	0.229883	0.531153	0	0.816121	0.211163	0.206952	0
Danio_rerio_newGene_11207	1.61129	0.788293	1.13868	0.844602	0.918403	0.343309	1.70612	1.98276	2.73776	0.497644	2.72757	0.924949	6.18e-09	0.84699	3.49885	1.28722	1.33011	2.76261	3.8981	3.16735	1.45328	1.98215	0.663067	1.75416
Danio_rerio_newGene_1121	1.61714	1.0769	1.53833	2.49717	1.35052	1.32729	0.704862	1.70868	1.31134	2.18714	1.15654	1.35493	1.87809	0.843462	1.24824	1.35337	1.19833	1.98817	0.853879	1.01535	1.0187	1.62299	1.55708	1.96355
Danio_rerio_newGene_11212	0.253153	2.5e-06	0.116057	4.02e-29	0.142074	0.285255	3.9e-09	1.85e-18	2.1e-09	2.39e-05	0.068057	4.31e-12	0.233409	0.317163	9.02e-66	0.24358	1.28e-80	0.242606	4.21e-14	1.65e-46	0.249489	0.11825	1.23e-09	0.16683
Danio_rerio_newGene_11214	0	23.7314	0	0	1.81918	2.00672	0	10.2509	1.93045	0	0	0	1.30373	0	4.05083	7.86416	0	3.73439	0	3.48269	0	0	1.8588	0
Danio_rerio_newGene_1122	10.4466	12.5419	11.2103	10.4967	8.08308	11.0507	10.6285	10.4513	11.128	10.4224	8.37748	12.2592	14.6241	9.70491	15.7888	13.7751	10.2558	10.68	9.57536	7.73771	18.0229	8.95958	9.17707	10.1681
Danio_rerio_newGene_11227	1.40718	0.78743	0.559105	0.234548	0.736802	0.370972	0.658162	0.346075	0.634761	0.36362	0.250903	0.328999	0.366828	0.459805	0.352291	0.633632	0.449443	0.744448	0.874839	0.752968	0.952837	1.37238	0.509313	0.983089
Danio_rerio_newGene_1123	1.73762	2.466	2.95514	1.47591	2.0104	2.88888	2.15683	3.16382	2.69897	2.53453	1.76563	3.47918	2.35253	2.47083	2.70847	3.12358	2.52636	2.62451	1.68001	1.64705	4.02846	2.19553	1.75861	2.61021
Danio_rerio_newGene_1124	6.55193	9.49977	9.81177	5.39417	5.33573	10.6575	5.48925	9.61831	5.58273	8.71698	7.05813	8.50963	6.77676	8.61596	7.98915	8.76423	6.92674	7.77999	5.53103	3.24047	10.9954	8.06442	5.70761	10.1499
Danio_rerio_newGene_11241	0.0253227	0.369259	0.377751	0.0636722	0.0307811	0.579892	0.101318	0.474076	0.239329	0.340137	0.0549441	0.424904	0.184262	0.619966	0.0276068	0.321887	0.0898727	0.604952	0.0687036	0	0.353066	0.250696	0.046298	0.296891
Danio_rerio_newGene_11248	13.198	9.01803	13.0599	22.4648	11.4363	22.1277	17.3246	20.571	11.516	19.8763	30.3365	17.3167	6.08766	24.8953	3.34353	14.6853	16.0958	26.0809	8.65665	36.2242	0.781539	19.5388	20.1762	18.2702
Danio_rerio_newGene_1125	1.59316	2.50052	1.68621	1.39073	1.79228	2.81124	1.97482	2.67971	3.20959	1.552	2.15089	2.66384	3.21982	2.99943	1.24098	2.0169	2.86262	0.574313	1.63878	2.01109	1.01391	1.7005	2.09491	1.31341
Danio_rerio_newGene_11253	0.822738	0.963665	0.460473	0.0532501	0.38935	0.439229	0.317245	0.21238	0.586178	0.343944	0.740395	0.305721	0.620998	0.171524	0.0855923	0.111439	0.409555	0.383543	0.605635	0.143627	0.0638843	0.0444962	0.0394869	0.805452
Danio_rerio_newGene_1126	3.3e-27	8.73e-14	0.769057	0.220641	3.02e-23	0.458623	0.497288	1.04e-08	0.874535	0.514874	4.9e-21	0.185573	0.00222554	0.162515	2.95e-05	0.468084	0.000313575	0.635714	0.943364	0.0815014	0.322759	0.756617	0.00111562	0.636667
Danio_rerio_newGene_11263	0.26883	4.5704	1.09007	0.731699	0.500235	0.709809	1.10563	0.0829714	0.99593	0.266265	1.33398	0.290035	0.165291	1.00081	7.31111	0.758778	0.669759	0.175812	0.26157	0.325204	3.86838	0.182917	1.03243	0.167794
Danio_rerio_newGene_1127	0.270057	0.260841	0.0531054	0.0307496	0.112943	0.044398	0.22244	0.249364	0	0.114183	0.0545431	0.097883	0.315969	0.0226522	0.0824905	0	0	0	0.213105	0.12608	0.366577	0.0470715	0.231857	0
Danio_rerio_newGene_11280	0	4.97694	0.0937414	1.37486	0	1.97608	0.0848662	0	0	0.569029	2.22821	0	0.137396	1.94215	0.27489	1.42563	1.24906	0	0	0	0.557238	0	0	0
Danio_rerio_newGene_11281	198.13	84.7548	119.586	201.334	182.603	132.625	176	138.004	134.678	134.666	187.913	130.469	140.866	114.245	144.392	129.567	138.685	125.663	217.12	278.82	118.697	122.658	198.41	120.885
Danio_rerio_newGene_11282	3.32402	4.66243	4.06184	2.13538	2.97731	3.97562	1.182	7.74315	2.77429	4.13006	0.755203	5.59165	2.59275	6.06662	1.47425	5.3192	1.74723	3.94845	2.22745	2.04318	3.37682	5.35336	2.33027	3.44846
Danio_rerio_newGene_11283	50.3705	18.7912	25.7121	19.3552	40.779	39.8523	24.7934	22.6545	39.465	31.3639	8.58417	21.0884	17.0686	19.7165	4.83342	16.9548	23.2223	16.3253	34.1109	0.475676	9.20836	66.9472	24.7362	33.9804
Danio_rerio_newGene_11288	104.093	104.981	74.1047	120.088	85.9589	73.0209	87.9332	65.1894	101.664	64.22	103.554	77.1126	102.875	79.4008	170.932	67.2753	79.3137	71.5763	52.447	98.8782	128.461	85.9495	118.457	67.0102
Danio_rerio_newGene_11290	0.284625	0.836472	2.45315	1.0579	0.224879	1.33274	0.751028	1.59672	1.3299	1.76931	0.101528	2.65078	0.83271	0.278658	1.13957	1.26694	1.10855	0.88188	0.247763	0.209901	0.278196	0.580866	0.969586	1.0472
Danio_rerio_newGene_11291	0.148289	0.297128	0	0.90938	0	0.423284	0.724705	0	0	0.278962	0.161244	0	0	0	3.16882	0.869296	0.994864	0.478337	0	0	1.43556	0.146409	0.142535	0.153382
Danio_rerio_newGene_11292	0	0.550969	0	0	0.117672	0.0473473	0	0.135374	0	0	0.278079	0.156907	0	0	0	0.0979797	0.17232	0.111539	0	0	0	0.0504065	0.143385	0
Danio_rerio_newGene_11293	0.778715	1.5809	1.01012	0.572601	0.516207	1.66106	1.95954	1.0428	0.489246	1.44792	1.87147	0.307698	0.485417	3.01838	0.507541	0.896718	1.17097	0.325511	0.516397	0.183765	1.04075	1.06801	1.06525	0.777727
Danio_rerio_newGene_113	1.21246	0.465897	0.999538	1.0301	3.034	0.798218	1.09158	1.62101	0.405213	0.559694	3.3604	1.52484	4.06954	1.75688	0.181878	0.900272	2.11719	0.222241	4.02187	2.21933	0.455544	3.72828	0.0866576	3.07388
Danio_rerio_newGene_11307	2.93428	3.47819	4.10835	1.43648	2.73482	1.61688	2.87654	2.05696	1.99239	2.86775	1.2608	2.45035	3.92864	2.1575	2.37236	2.48775	1.85321	2.59789	4.34406	2.40262	6.67644	2.42299	3.64443	4.46925
Danio_rerio_newGene_11315	1.01429	0	1.87e-08	0	0.408937	0.229392	0.120272	0.204304	0.382109	0	0	0.368442	0	0	0	0.756567	1.43503	1.20186	0.307056	0	0	0	0	1.59117
Danio_rerio_newGene_11317	0.438225	2.15e-23	22.9233	18.8121	35.3324	13.3302	14.9907	14.3846	21.984	6.2098	61.1515	1.91e-22	11.6905	34.8436	7.54877	15.5061	18.2417	1.36e-32	0.165847	8.14485	4.52629	13.1496	37.3044	6.26e-25
Danio_rerio_newGene_11318	147.109	65.3657	96.7536	207.406	258.794	116.326	155.283	105.986	123.391	111.722	231.12	80.51	70.2604	98.3882	55.7519	101.167	165.696	105.641	129.268	92.3409	37.7568	85.9203	145.499	109.031
Danio_rerio_newGene_11322	0.914832	1.76863	1.41654	2.18392	1.74171	2.72016	1.66646	5.94263	1.81393	3.46572	1.08557	2.4175	0.839974	2.90195	1.75e-05	2.41245	3.58286	2.95425	0.476292	0.899302	0.332454	2.55208	0.733023	2.65855
Danio_rerio_newGene_11323	1.68e-05	1.65825	2.05522	0.00589254	1.5408	1.29265	0.330843	0.303751	4.3e-06	1.06972	2.37311	0.146893	7.28e-06	0.999642	0.541287	0.483272	0.427687	1.21323	0.519368	0.280777	6.22e-06	3.14232	0.202819	0.0879135
Danio_rerio_newGene_11349	0.309683	0.466395	0.410202	3.16606	2.03358	0.891557	0.978873	1.87925	1.61568	2.45737	5.73029	3.00907	4.36122	4.86345	3.70719	3.05941	0.397592	1.58204	3.54086	3.2287	1.06103	4.15856	3.8288	1.88127
Danio_rerio_newGene_11351	0.560721	0.710183	0.0584979	0.375931	0.215073	0.0152566	0.53473	0.238098	0.824702	0.513322	0.0355018	0.48933	0.0395479	0.209316	0.0325896	0	0.0614722	0.494328	0.215514	0.681967	1.02e-07	1.46899	0.167123	0.19555
Danio_rerio_newGene_11360	6.47332	4.58522	4.36771	5.08557	6.16659	6.79241	7.15257	4.70816	6.25356	4.5116	7.56073	4.8865	3.58772	7.37582	2.4702	5.79776	6.98684	2.72521	5.9164	4.7941	3.42849	7.71974	8.13023	3.36474
Danio_rerio_newGene_11361	9.16419	9.14253	9.01694	9.61935	5.8769	12.4042	10.351	11.5469	13.7583	4.60326	9.85337	7.18955	3.92034	8.97004	3.52557	3.97063	7.48107	4.16779	6.24335	6.48e-136	3.50933	10.3668	8.52622	2.38911
Danio_rerio_newGene_11362	2.94065	2.26192	2.77841	2.53428	5.40842	5.38752	4.02785	2.57701	4.80805	3.42347	3.44573	3.56207	3.88974	3.35637	4.76931	1.49709	2.58799	2.14794	5.32228	7.40795	4.15537	5.68386	5.98277	4.1838
Danio_rerio_newGene_11374	2.87926	3.04406	2.06698	4.98213	2.96499	3.48538	1.72328	2.79239	2.69199	2.38772	2.34479	2.49672	3.72942	2.50482	1.96376	3.40485	3.23248	2.40993	1.68454	0.351977	3.80517	2.31858	2.67733	3.15935
Danio_rerio_newGene_11379	0.882634	3.06276	1.64983	3.63527	0	2.05678	1.69887	1.23389	1.89014	1.64857	3.75934	2.09193	4.28794	2.8835	4.69703	6.29284	1.93166	5.42496	3.39511	0.653252	6.35037	4.68401	3.12991	2.39798
Danio_rerio_newGene_11381	0.0753784	0.107345	0.801936	0.620419	4.36e-07	0.363713	0.0822773	0.703256	0.277213	0.652414	2.93e-07	0.328569	0.341635	0.267945	2.34e-05	0.21619	2.08e-06	0.239918	0.399731	0.0743397	0.119998	0.692643	0.240005	0.545931
Danio_rerio_newGene_11383	2.54358	0.551928	2.01273	1.86447	0.758937	1.04789	0.739681	1.87056	0.640399	1.65069	0.764026	0.681367	2.25604	0	0.49483	0.456781	1.09458	0	0.951007	0	0.220686	1.47635	0.174182	0
Danio_rerio_newGene_11385	0.281834	2.69e-05	0.0484374	0.731879	3.74e-06	0.576079	0.555427	0.436331	4.26e-06	0.41982	0.725188	0.61329	0.337651	1.14e-05	2.66e-07	0.704593	0.278358	0.509878	0.113785	0.125802	0.335279	0.119864	0.00126406	0.451733
Danio_rerio_newGene_11389	0.00012783	1.57861	0.27091	0.411953	0.28141	0.526116	8.19e-07	0.304337	0.462943	1.38651	0.181701	1.55985	0.376478	1.38216	0.376342	1.21257	0.971729	1.74769	1.49e-05	0.629779	0.403551	1.64232	0.929097	0.025575
Danio_rerio_newGene_11390	0.298503	0.239229	0.162248	0.120884	0.285183	0	0.33921	0.71448	0.415747	0.140662	0.273755	0.0495951	0.550978	0.273798	0.209919	0.36977	0	0.1585	0	0.179751	0.243435	0.244553	0.659285	0.103051
Danio_rerio_newGene_114	0.128852	0.505466	0.417406	0.315681	0	0.238349	0.248281	0.331566	0.266047	0.361056	0	0.37704	1.00639	0.231627	0.282575	0.121615	0.424717	0	1.55194	0	0.124431	0.124532	0	0.526197
Danio_rerio_newGene_11402	2.19893	4.97813	2.08709	2.12227	1.83637	2.1618	3.22101	1.21272	2.47297	1.933	2.37956	1.44159	4.72442	2.50256	2.82561	1.62805	2.70231	0.961277	4.01653	0.879197	2.43575	2.72822	1.6369	1.36044
Danio_rerio_newGene_11412	0.999697	4.02804	2.21927	2.4154	0.932265	1.22115	1.21677	1.02795	1.85364	0.527085	1.71924	0.70386	1.04872	0.757009	4.22188	1.39998	1.11056	1.26423	1.53491	1.28201	4.27981	0.982575	1.71179	0.167051
Danio_rerio_newGene_11413	15.7381	78.9705	44.2444	49.2203	26.9452	32.1198	25.9579	28.4524	31.135	24.2741	57.3167	17.2732	17.6188	16.3432	154.086	18.4609	30.0746	7.80389	11.2085	15.3262	76.6727	11.456	27.0554	14.6072
Danio_rerio_newGene_11417	0	0.854501	0	2.67332	0	0.354282	2.73667	0.820166	1.06474	0.579992	0.110757	0.0175822	2.15761	2.20302	1.58484	0	0.260566	0	2.36367	0	1.91429	0.017057	2.46822	0
Danio_rerio_newGene_11422	0.740085	1.87496	1.53033	1.07431	0.597385	1.18013	0.861992	2.70802	1.15132	1.36835	0.704347	2.25522	1.00684	1.17185	1.56826	2.18072	0.896056	1.09238	1.0528	1.31841	0.290129	1.49571	0.775051	1.70474
Danio_rerio_newGene_11428	0.0467817	0.182768	1.9262	0.404793	0	1.26611	0.780376	0.591285	0.10079	0.971291	0.348348	0.459878	1.64886	0.51028	0.503271	0.855047	0.274943	0	0.163313	3.49173	0.597317	1.05877	0.85547	0
Danio_rerio_newGene_11431	4.16462	4.14254	6.09252	12.2698	8.57299	7.1705	7.22105	6.46503	5.8545	8.52394	8.72128	9.7553	4.26022	3.82169	1.40495	6.95201	11.4069	11.9214	3.24787	10.3743	0.580879	12.5853	8.66661	5.96868
Danio_rerio_newGene_11432	0.411386	0.489599	0.599166	0.732885	1.04072	1.00474	0.42041	2.02135	0.533186	1.39438	0.741892	1.37336	0.964527	0.774016	9.47e-05	1.03983	1.40568	0.567599	0.911579	4.15826	0.0975287	1.68636	1.59203	5.51e-05
Danio_rerio_newGene_11437	0	0.444779	0.164008	0.114247	0	0.212954	0.181607	0.453935	0.299439	0.182457	0	0.451927	0.110326	0.137184	0.135251	0.333866	0.32469	0	0.120507	0.0507132	0	0	0.50748	0.0517116
Danio_rerio_newGene_11439	0.135826	0.0978303	0.11584	0.235894	0	0.173795	0	0.0907862	0.134748	0.0654599	0.0734549	0.132566	0.833388	0	0.528214	0	0.147197	0.0383798	0.148842	0.393603	0	0.169948	0.188328	0.183597
Danio_rerio_newGene_11440	0.256942	0.362803	0.773006	0.212545	0.240388	0.348469	0.0840099	0.402024	0.525261	0.42538	0.182926	0.714008	0.388976	0.227598	0.0847434	0.675303	0.439672	0.167194	0.276351	0	0	0.175195	0.130507	0.572684
Danio_rerio_newGene_11452	0	0.106222	0.253311	0	0	0.0720565	0.0361746	0.100031	0	0	0.0280083	0.0842183	0.374372	0.177802	0	0.107895	0.0602639	0	0.0764119	0	0	0	0.119801	0
Danio_rerio_newGene_11457	0.567348	2.68946	0.375709	0	1.70159	1.20775	0.0637656	0.0755273	0.322184	0.502951	0.76309	1.02513	0.233165	2.22398	0.0981893	0.1916	0.387796	0.941645	2.47258	1.69136	0.101931	2.32543	0	3.26776
Danio_rerio_newGene_11458	0.983579	0.0730065	0.233981	0.457794	0.504024	0.482801	0.292939	0.565863	0.229178	0.549903	1.1725	0.854249	0.117903	0.262486	0.0847864	0.933795	0.482908	2.65662	0.705807	0.0960477	0	0.356974	0.291868	1.33177
Danio_rerio_newGene_11461	0.218781	0.475333	0.15472	0.0224048	0.422149	0.168088	0.266281	0.0522192	1.91238	0.073712	0.153701	0	0	0.0184809	0.0521591	0.426788	0.329556	0.0443452	0	0.193425	0.533635	0	0	0.674564
Danio_rerio_newGene_11462	3.13035	0.160788	0.196758	0.204475	0.989328	0	0.162765	0.231525	1.51944	0	0.439477	0.0894755	0.19725	0	0.245548	0	0.293169	0	1.08688	0	0.401414	0	0	0
Danio_rerio_newGene_11463	24.5522	5.10531	5.51575	0.596089	11.7559	5.92047	8.74485	2.64151	9.4907	4.35311	4.4861	6.34372	0.788834	2.91323	0.152209	2.89663	8.1263	0	10.5992	0	0	0	4.0897	0
Danio_rerio_newGene_11470	0	0.910099	0.329106	0.286319	0.445205	0.129424	0.183272	0.130376	0.151214	0.184796	0.300035	0.101261	0.485938	0.183616	0.639611	0.189615	0.601983	0.436956	0.28584	0.460876	0.366296	0.38507	0.171664	0.364209
Danio_rerio_newGene_11475	0	0.506404	0.928692	1.65811	0	0.16295	0.651205	0.685057	3.76039	0.801657	2.39815	1.01049	0	0.608413	1.0799	0.332717	0.186813	0	0	1.17276	1.14387	0	2.12599	0
Danio_rerio_newGene_11483	0	0.0508028	0.223912	0.0647081	0	0.439396	0.410345	0	0.270857	0.343436	0	0	0	0.289113	1.3404	0.642506	0.115458	0	0.0451117	0	0.195734	0.0511145	0.0498615	0
Danio_rerio_newGene_11485	0.498764	0.0405819	0.232989	0.512791	0.383163	0.308967	0.0817976	0.112225	0.087375	0	0.722754	0.172145	0.429105	0	0.129704	0.120754	0.187381	0.594054	0.391413	0.438686	0.202571	0.413377	0.389345	0.785901
Danio_rerio_newGene_11486	0.509777	0.501634	0	0.928399	0.189094	0.708444	0.907169	0	0.25843	0.312663	0.279436	0	0.265367	0.594194	0.476294	0.30776	0.181595	0.173718	0.286923	0.727501	0.082789	0.241487	0.493728	0.418795
Danio_rerio_newGene_11495	0.0426711	0.535234	0.0544147	0.113632	0	0	0.736247	0.278449	0.154436	0.0854957	0	0.526188	0	0.419048	0.39469	0.345512	0.0555096	0.43457	0	0.274714	0.488033	0	0.0468265	0
Danio_rerio_newGene_115	0.402719	0.0681322	0.139424	0.371036	0.214519	0.165594	1.00852	0.164689	0.940447	0.109826	0.965331	0.256304	0.288205	0.137268	0.364513	0.238019	0.0821977	0.9005	0	0	0.116244	0	0.550142	0.197303
Danio_rerio_newGene_11500	0.681178	0.0604254	0.0375852	0.0378789	0.187047	0.0288056	0	0.0445588	0	0	0	0.0342732	0	0.404624	0	0.0330677	0.074251	0.449944	0	0.392484	0.0605935	0.614222	0.0281482	0.214633
Danio_rerio_newGene_11506	0.249771	0.0484897	0	0	0	0	0.146705	0.138188	0.106983	0	0.26806	0	0	0	0.04976	0.151964	0.116001	0	0	0	0.0487116	0.76049	0.0461384	0.0550203
Danio_rerio_newGene_11508	0.132149	2.00272	0.314041	0.0879459	0.0957046	0.0792413	4.28e-06	0.0694026	6.4e-06	0.653774	2.45e-05	0.128655	0.228313	0.244789	1.74e-06	0.539063	0.248359	0.940011	0.324206	0.332576	1.32e-06	0.758395	4.04e-06	0.723173
Danio_rerio_newGene_11511	7.24825	3.03653	2.23703	3.77294	2.14958	3.8129	5.03816	7.58545	2.74885	3.92137	4.97122	2.0678	5.49231	2.18966	3.28477	2.43276	2.91032	1.29052	4.07301	2.69524	5.2372	3.82335	3.52246	0.888008
Danio_rerio_newGene_11512	0.00835518	3.99e-19	0.153853	3.54e-05	0.623502	9.07e-25	3.53e-07	1.04e-11	0.220717	0.000112038	0.704598	3.03e-22	0.183345	0.324892	8.93e-06	0.390679	0.406904	0.373163	0.604211	0.791421	0.828969	0.184661	0.502101	5.3e-05
Danio_rerio_newGene_11513	0.120648	0.646421	1.35386	1.27287	0.978977	1.89783	0.684712	0.768543	1.98699	1.2051	0.350243	1.15313	1.46844	0.824794	0.880538	1.11545	1.21766	2.8053	1.43419	2.22183	1.28139	2.14493	1.3358	1.73679
Danio_rerio_newGene_11518	0.815913	0.630638	0.519405	1.14359	0.184918	0.80694	2e-05	0.772613	0.655204	0.42805	0.587963	0.711393	0.547119	0.303169	0.943485	0.352251	1.18609	0.582762	0.405383	1.21865	1.08952	0.315637	1.11851	0.973024
Danio_rerio_newGene_11519	0	0.653359	0	0	0.451235	0.246813	0.511605	0.176953	0.13748	0.248028	1.41023	0.666543	1.54098	0.484159	0.967249	0.129768	0.148034	0	0.558	0.153352	0.380244	0.128519	0.366689	0
Danio_rerio_newGene_11520	0	0.0697126	0	0	0.0819752	0.32933	0.348709	0.0959195	0	0	0.0770104	0	0.11166	0	0.516691	0	0	0	0	0.0833231	0.206451	0.212831	0.132937	0
Danio_rerio_newGene_11536	2.73587	4.51562	1.65099	8.63675	3.93078	3.24491	3.48137	4.91318	2.54581	2.51682	2.84227	3.65627	4.08137	2.73929	2.52914	0.515211	3.35606	8.67679	10.9861	3.87122	1.93898	1.80596	1.92399	8.16761
Danio_rerio_newGene_11537	1.78401	0.435156	0	1.10195	0.745254	0.688743	0.966221	0.977958	0.661123	0	0	0.15087	0.891854	0.525128	3.15828	0	0.666353	0.540935	1.38485	0.69155	1.28188	1.20743	0.418938	0.622064
Danio_rerio_newGene_11542	0	2.67256	2.11585	1.91206	0	3.38784	0.593184	4.76776	1.48087	4.27003	0	4.09012	0	1.96251	0	1.94619	0.419725	1.88866	0.826363	0	0.586648	1.85255	0	1.69625
Danio_rerio_newGene_11543	0.460112	0.564731	0.182615	0.0229217	0.276367	0.282376	0.092244	0.166866	0.45689	0.242295	0.222687	0.112083	0.0737017	0.017229	0	0.136208	0.144493	0.259165	0.365839	0	0.0361654	0.0179942	0.0172798	0.494124
Danio_rerio_newGene_11544	0.674646	0.866046	0.28886	0	0.180684	0.160263	0.168126	0.213206	0.303596	0.397714	0.210298	0.0477175	0.0342774	0.0860177	0.0209261	0.382094	0.307244	0.817348	0.656879	0.0232218	0.0213128	0	0	0.791996
Danio_rerio_newGene_11554	8.07648	9.71014	7.18303	14.9033	5.75644	1.31945	10.063	5.69381	5.98227	6.48839	20.595	8.4269	14.1815	0.0179105	8.07294	3.16966	3.0748	0.0212914	19.9574	15.9965	6.39732	12.1345	10.1952	8.41592
Danio_rerio_newGene_11555	4.55e-14	1.44e-18	0.204158	0.686059	0.0159785	0.0885911	0.393557	1.42e-13	0.113264	0.0473484	9.15e-13	0.110041	0.143	4.47e-17	0.0755143	2.15e-16	1.26e-13	0	0.317224	0.149919	0.0412925	8.89e-22	0.223335	1.59e-11
Danio_rerio_newGene_11567	7.02931	3.42771	0.723185	20.2425	3.52926	7.99111	5.37086	0.908	5.55907	1.21346	12.8395	1.28485	0.968816	2.7766	6.23009	0	2.79085	0	10.5154	0	1.76742	0	1.90953	4.61832
Danio_rerio_newGene_11570	1.97107	2.09766	0.317619	1.82572	1.49411	1.27613	1.25632	1.13615	1.22165	1.42905	0.989803	0.978806	2.316	1.34676	0.845584	0.584133	1.29696	0.93603	1.2693	0.468274	0.550779	0.36102	0.479216	1.55919
Danio_rerio_newGene_11572	0	0.549939	0.579556	8.18639	5.20424	1.60051	1.93176	1.46193	0	1.4764	5.54786	2.06977	0	1.35227	3.87709	0	3.96829	2.24578	0	3.90857	1.44188	4.70168	0.513787	5.35356
Danio_rerio_newGene_11575	0.246831	0.477692	1.23069	0.378418	0.881788	0.628503	0.480089	0.692298	0.666181	0.98029	0.661233	0.334275	0.490479	0.668698	0.895951	0.315837	1.08262	0.721807	0.267968	1.4743	0.60169	0.505885	0.792096	0
Danio_rerio_newGene_11576	0.561361	0.361289	0	0.0583109	0.161827	0.127995	0.186561	0.180781	0.383444	0.174247	0.0516401	0.465976	0.636224	0.0430958	0.0511975	0.343573	0.155146	0.298211	0.12187	0.290249	0.0918277	0.135185	0.443864	0.0945772
Danio_rerio_newGene_11581	6.76362	6.84159	2.91647	6.49194	5.96781	4.15578	4.4907	4.01828	4.65494	2.62539	6.50194	3.64466	4.24603	6.09765	3.61954	3.99779	3.65303	5.89101	5.09559	10.9536	3.63092	6.28713	6.53324	6.52218
Danio_rerio_newGene_11597	0	1.36563	0.598511	0.52421	0.204466	0.158792	0	0	0	0	0.364556	0	0	0.0841592	0	0.088557	0.100155	0.495423	0.225163	0	0	0	0	0.570625
Danio_rerio_newGene_116	29.4512	16.9507	12.7807	8.19807	16.5345	13.2178	16.4615	9.40321	20.2889	10.0313	13.3131	12.6745	7.45151	18.3998	21.0552	23.0202	11.6901	14.2204	9.94001	29.7947	9.06419	21.9921	12.8061	7.99995
Danio_rerio_newGene_11601	8.53543	3.56906	3.40236	0.192733	1.2564	2.51251	3.21719	3.29051	8.65164	5.1392	1.3733	5.11377	6.66558	2.57432	3.24184	0.299893	3.10942	0	2.98412	8.36333	2.75262	0	4.51141	0.485683
Danio_rerio_newGene_11607	0	1.01252	0.17066	1.88485	2.17295	0.414138	1.11453	0.544719	0.210264	1.25277	0	1.15738	0.118789	0.528976	0.198322	0.443881	1.19427	1.75314	0.82074	0.551959	1.01738	1.60458	0.0456887	0.969161
Danio_rerio_newGene_11609	3.75231	5.23154	5.5873	5.24714	3.99834	5.31557	6.75125	2.56781	3.23811	3.3149	6.7384	4.11307	5.63855	3.58368	6.04184	2.83848	3.11105	0.438529	3.60209	4.8772	5.51718	5.1576	5.35551	2.57343
Danio_rerio_newGene_11611	0.696981	0.561537	0.152077	0.342315	0.31886	0.397528	0.949949	0.18337	1.74894	0	0	0.551026	0.548131	0.126101	0.761944	0.269755	0	0.148581	1.20261	0.495531	0.270031	0.81559	0.66836	0.708538
Danio_rerio_newGene_11612	2.12307	0	0.297376	0.139029	0.240112	0.501935	0.546013	0.64594	0.51708	0.933011	0.0387937	0.995784	0.182227	0.533978	0	0.811968	0.86564	1.36067	1.23046	0.540081	0.66592	1.07886	0.603549	1.62236
Danio_rerio_newGene_11625	2.47247	1.1833	0.540646	3.24e-92	0	3.13e-20	1.49765	2.26e-07	2.20853	2.41455	3.22816	0.478159	0.55513	1.02544	0.0585141	0.773379	1.19037	2.11283	4.78e-46	1.14533	1.96106	0.277874	0.233699	1.0924
Danio_rerio_newGene_11641	0	0	0.459122	0	0	0.676513	0.641611	0.551803	0.170509	0.543183	0.350754	0.427465	1.35828	1.001	1.16851	0.932493	0.458321	0	0.205798	1.94618	1.10242	0.485847	0.528706	0
Danio_rerio_newGene_11642	0	0.399622	0.636542	0.33487	0	0.128549	0.200768	0.484309	0.367717	0.929968	0.146257	0.148034	0.594447	0.263949	0.196377	0.27564	0.233498	0	0	0.812488	0.5252	0.0701613	0.573665	0
Danio_rerio_newGene_11653	0.342665	1.07444	1.11755	0	0	1.3796	1.59889	1.87631	3.62707	0.95513	0.366295	0	0.259692	0	0	0.348524	0	0	2.51222	1.1309	0	0	0.340244	0
Danio_rerio_newGene_11655	1.35094	0.10071	0.742861	0.128536	0.119803	1.4e-07	0.343136	0.13554	1.16073	0.650486	0.229223	0.10442	0.248603	0.0481225	1.47e-07	0.0553572	0.173716	0.332966	0.704069	0.127141	0	0.152712	8.42e-08	0.159925
Danio_rerio_newGene_11657	0.476003	3.73118	0	0.083627	0	3.16828	0.133301	0.0391357	0.0709275	5.31554	5.20502	0.343077	0.322765	0.124983	0.145865	0.193584	1.56422	0.145571	0.0578293	0.241439	0	0.0694127	0	0.0693977
Danio_rerio_newGene_11661	0	1.14925	0.140865	0	0	0.240656	0	0	0	0.724859	0.283568	0	0	0	0	0	0.289241	0	0	0	0	0	0	0
Danio_rerio_newGene_11666	0.964235	1.09827	0.421166	1.2449	0.610647	1.63629	0.980996	2.15359	0.876091	0.781016	1.86422	0.376487	0.941929	2.31781	0.00581678	1.16458	1.33038	0.204386	0.337949	0.91475	1.99e-107	1.65e-24	0.744126	1.55098
Danio_rerio_newGene_11672	0.304362	0.689531	0.668136	0.601987	0.809353	0.665918	0.766477	0.867528	0.345877	1.27918	0.616374	1.15708	0.591933	0.801546	0.69186	1.4733	1.12633	0.479658	1.23034	0.865427	0.495959	1.41412	0.904362	1.28297
Danio_rerio_newGene_11674	0	0.0554631	0.0655189	0	0.268486	0.0529569	0.166577	0.0783815	0	0	0.307889	0.24026	0.679912	0.273931	0.287124	0.0572934	0.065793	0.129921	0.0991855	0.192328	0.167559	0.0575601	0.374488	0.250966
Danio_rerio_newGene_11676	0.340401	0	0	0	0	0	0	0	0.526397	0.31485	0	0.98953	0.131036	0.148116	0.939614	0	0	0	0.28541	0	0	0	0	0
Danio_rerio_newGene_11679	0.637582	0.549542	0.254625	0.433007	0.284182	0.327918	0.527798	0.369011	0.128597	0.497667	0.475555	0.467345	0.319612	0.684594	0.273247	0.322156	0.366563	0.169309	0.415138	0.0508033	0.417536	0.269613	0.472012	0.998615
Danio_rerio_newGene_11684	6.08957	2.79017	3.1043	7.31588	8.29874	3.69961	5.34674	4.94424	5.05982	4.63681	5.49666	4.32722	3.86468	2.92718	4.09003	2.68492	5.20234	3.04963	3.54439	10.4739	3.55818	3.96362	4.7824	4.73617
Danio_rerio_newGene_11686	1.06e-05	1.15e-05	5.65e-06	0.122495	0.129528	0.0161612	0.158761	0.0102358	1.86e-06	0.344058	2.36e-06	0.401011	0.000952365	0.00256457	2.52e-06	3.94e-07	4.23e-06	2.8e-06	0.063457	0.124211	0.0503256	2.35e-05	0.0749002	4.14e-06
Danio_rerio_newGene_11687	1.87641	1.29648	1.49282	1.64993	1.50493	1.52145	1.14407	1.2506	2.00696	1.36186	1.10323	1.1328	1.65186	1.25754	1.17723	1.07781	1.20307	1.33694	1.4216	0.802792	1.14589	1.11291	1.48044	0.987851
Danio_rerio_newGene_11695	0	0.190842	0.15442	0.568584	0.23557	0	0.51885	0.0903347	0.140943	0.193471	0.492696	0	0	0	0.532069	0.997434	0.154729	0	0	0	0.514746	0	0.12039	1.01814
Danio_rerio_newGene_11698	2.99e-05	0.122988	0.121442	0.112028	0.249811	1.5e-06	0.40865	1.66e-06	0.868898	0.171644	0.138319	0.00133436	0.570614	3.71e-06	0.373303	2.81e-05	0.246488	0.138965	0.542821	0.535349	0.249026	0.313944	0.819918	4.67e-07
Danio_rerio_newGene_117	2.29484	2.98053	0.908565	3.47765	2.09779	2.41424	3.16182	1.41204	3.30661	2.87557	3.7158	2.14706	2.41766	2.77379	2.9712	2.32719	2.10314	2.97636	3.73243	0.807935	6.23551	0.917395	2.36134	4.16044
Danio_rerio_newGene_11700	0	0.551971	0	0	0.411093	0	0	0.484968	0	0	1.39077	1.44306	0.284334	0.326627	0.396085	0	0	1.35208	0	0	0.349573	1.07945	0.353198	1.11106
Danio_rerio_newGene_11702	0	0	1.75937	0	0.442553	0.623301	0.093117	1.8289	0	1.60494	0.627357	1.42171	0.0753183	0.1769	0	1.49893	0.331567	0	0	2.03314	0.0921415	2.13257	0	0.104432
Danio_rerio_newGene_11716	7.66e-06	0	7.05568	7.21333	0.775567	4.78614	0.963781	5.22926	2.24034	2.10052	3.44637	1.42915	0.320263	2.19928	0.454157	2.51428	0.442784	4.96764	1.02285	1.32426	0	3.72671	1.63912	4.58e-07
Danio_rerio_newGene_11719	2.46e-06	0.0466974	9.72e-07	5.45e-07	0.800125	3.94e-07	0.155948	7.18e-07	0.0893433	1.51e-07	1.39e-07	5.37e-07	3.88e-07	0.0691841	0.037888	9.16e-05	0.147271	1.99e-07	0.245761	0.673454	0	1.75e-06	3.94e-07	0.326766
Danio_rerio_newGene_11726	0	0	0.0857938	0.0987534	0.183874	0	0	0	0.249349	0	1.88036	0.0772489	0	0	0.089549	0.225276	0.351771	0	0	1.72061	0.711345	0.621263	0	0
Danio_rerio_newGene_11730	0.170463	1.15177	0.536508	0.847456	0.775424	0.902334	0.285817	0.800116	0.585386	0.343207	0.803029	0.437159	0.695949	0.432539	0.94956	1.05479	0.661543	1.0735	0.603506	0.0860641	1.64422	0.550051	0.384671	0.389381
Danio_rerio_newGene_11731	0	7.69188	0	20.1547	11.9604	11.5261	19.1996	10.3	6.2904	9.95383	4.938	0	12.2247	3.55496	11.0005	11.0558	11.016	0	0	0	6.8912	0	18.3592	0
Danio_rerio_newGene_11736	0	1.22864	0.165512	0.680692	0.468934	0.361899	2.10813	0.420853	0.684278	0.831336	0.727103	0	1.61268	0.138396	1.69702	0.640955	0.651479	0	0	1.48458	2.31763	0.792856	2.68668	0
Danio_rerio_newGene_11737	0	2.55e-06	0.0665683	1.73e-07	2.26e-07	4.53e-07	6.62e-07	1.73e-05	5.83e-07	0	1.96e-07	0.122514	1.54e-07	1.06e-07	0.05156	3.01e-07	1.54e-07	0.261775	0.0503164	0	1.84e-07	0.413738	6.21e-08	0
Danio_rerio_newGene_11740	0	0.234165	0	0	0	0.0550363	0.0594684	0	0	0.114888	0.131378	0	0.143769	0	0.382409	0.0572773	0.0681836	0	0	0	0	0	0.112795	0
Danio_rerio_newGene_11741	1.27408	1.38944	0.0221867	0.821163	1.15459	1.26113	2.02794	0.670592	1.91514	0.576925	0.493501	0	2.52125	0.586078	1.52702	1.58004	0.894134	0	0	0	1.10392	0	1.58508	0
Danio_rerio_newGene_11742	3.14e-10	5.52e-05	0.112601	2.68e-11	0.561593	0.00049297	0.332258	0.000116555	1.44e-11	0.000131196	0.357651	0	0.832121	0.625818	0.736541	3.78e-05	0.407686	0	0	0	3.2e-10	0	0.000476124	0
Danio_rerio_newGene_11743	0.492749	1.99755	0.314044	1.26386	0.773116	1.03244	1.33125	0.497676	1.4751	0.254551	0.358397	0	1.23473	0.647504	1.85331	1.36386	0.98867	0	0	0	2.09732	0	2.02978	0
Danio_rerio_newGene_11744	0.252647	0.876655	5.64e-51	0.29182	0.189547	0.00496628	0.00222591	0.353723	0.383192	0.211289	0.210121	0	0.42886	0.197545	0.238661	0.238204	9.95e-10	0	0.0147584	0	0.313581	0	0.34179	0
Danio_rerio_newGene_11750	0	1.55921	0.454013	1.10709	1.14169	0.959829	1.06844	0.815983	0.485734	0.255118	0.548074	0	1.53132	0.441744	0.497988	0.992026	0.751064	0	0	0	0.373793	0	1.5913	0
Danio_rerio_newGene_11753	0	0.610031	0	0.45764	0.355156	0.379441	1.4518	0.10765	0.080893	0.0748179	0.54677	0	0.678615	0.0374645	0.626356	0.23456	0.576049	0	0	0	0.719909	0	0.703585	0
Danio_rerio_newGene_11754	0	1.07e-06	1.42e-06	1.16e-07	5.87e-07	0.297252	4.16e-05	5.58e-07	6.32e-07	0.253721	3.15e-07	0	0.506479	0.163257	2.29e-07	0.51609	2.11e-05	0	0	0	1.66e-07	7.08e-06	0.268699	0
Danio_rerio_newGene_11763	0	0	0.187938	0.248087	0.0629591	0.243426	0.0483746	0.0755635	0.560136	0.229224	0.0535614	0	0.324979	0	0	0.227469	0.123785	0	0.0914884	0	0.243431	0.0544673	0.0926059	0
Danio_rerio_newGene_11771	0.399776	0.298501	0.507758	0.275883	0.251221	0.201885	0.469251	0.0622579	0.301901	0.158583	0.164998	0.0730014	0.396072	0.156929	0.524812	0.105239	0.298374	0.204781	0.341049	0.0949482	0.0487659	0.023688	0.329412	0.0976832
Danio_rerio_newGene_11776	1.89192	5.85e-06	1.96396	0.720069	1.33413	1.25916	0.189674	0.315034	0.207144	1.33363	0.420266	0.797205	2.10018	0.724048	0.410662	0.193482	0.879344	0.214764	0.164793	0	0.750056	0.77025	0	0.205603
Danio_rerio_newGene_11780	0	0.544768	0.451217	0.793287	2.28276	0.400603	0.323821	0.665905	0.0951432	0.781542	1.04108	1.09113	0	6.38e-19	2.06042	0.380869	0.897224	0	0	0	0.455655	0	1.4634	0
Danio_rerio_newGene_11786	0.0713681	19.0663	10.9439	10.232	8.19886	3.27474	8.83488	3.09586	3.79517	2.89675	0.0778666	6.66633	0	0	29.5039	0	6.50209	0	0	0	12.7188	0	6.32953	0
Danio_rerio_newGene_11787	0	1.90266	0.90145	0.30863	0.403529	0.604007	1.99857	0.245069	0.966149	0.00184084	0.26189	0.285733	0	2.18876	1.21152	1.30035	3.32e-06	0	0	0	0.343825	0	8.94e-06	0
Danio_rerio_newGene_11788	0	0.906729	0.406647	0.0895862	0.515212	0.200168	0.850374	0.291961	0.306592	0.139417	0.0786609	0.150054	0	0.0692161	0.894861	0.280599	0.0834932	0	0	0	0.571056	0	0.201451	0
Danio_rerio_newGene_11789	0	6.26045	3.06661	4.33395	3.04614	0.719023	2.01051	1.50627	1.56139	0.875963	5.21e-54	1.22778	0	0.6792	9.53796	1.25405	2.44497	0	0	0	4.71974	0	1.77268	0
Danio_rerio_newGene_11792	0	3.71548	1.24899	2.15947	2.19093	0	0.526989	0.00137616	1.64312	0.00210639	0	0.00022814	0	4.8e-05	1.02584	0.000591387	0.534944	0	0	0	2.18254	0.890173	0.61256	0
Danio_rerio_newGene_11793	0	0.352209	0.137723	0	0.285859	0.0560364	0.0602291	0.0817591	0	0	0	0	0	0	0.497119	0	0.138636	0	0	0	0	0	0.230519	0
Danio_rerio_newGene_11794	0	0.389826	0	0.347069	2.65e-06	0.249993	1.68e-06	2.71e-06	0	0	0	2.4e-06	0	0	0.426009	0	7.64e-06	0	0	0	0.904902	0.465422	0.0532981	0
Danio_rerio_newGene_11795	0.493491	0	0.10606	1.6189	0.407901	1.07399	0.721919	0.359677	0.137771	0.318418	0.259876	0.689592	0.396638	0.313077	0.846012	0.458366	0.930183	0	0.622933	1.24733	0	1.35475	1.09726	0.17476
Danio_rerio_newGene_11803	4.72006	8.49e-122	2.7411	9.49711	4.94991	1.6542	8.00622	5.92372	2.71463	6.63414	2.97625	4.78075	0.180242	3.4864	1.91519	2.18697	4.15247	12.6018	7.40519	7.34194	0.51781	0.253933	3.04872	4.55776
Danio_rerio_newGene_11805	0.394085	2.01604	0.304225	0	0.0776228	0	0.162226	1.58732	0.386527	1.11973	0	0.52617	0	0.159996	0	0.395707	0.114062	0	0.0854844	0	0	0	0	0
Danio_rerio_newGene_11806	0.27332	1.1e-35	1.97e-11	0.348942	0.379378	0.247705	0.288103	0.633076	0.461797	0.0522413	0.339119	2.86e-45	5.73e-07	0.00730229	0.0869706	1.22e-26	6e-46	0	8.22e-35	0.656115	0	0.808069	0.292175	0.203446
Danio_rerio_newGene_11808	0	0.383133	0	0	0	0.366104	0.129165	0	0.273023	0	0	0	0.416755	0.120555	1.29427	0	0	0.418761	0.225674	0.314452	0.258009	0.255386	0	0
Danio_rerio_newGene_11810	1.67387	1.61861	1.25803	0.542217	0.962708	0.938422	1.282	1.19685	0.901033	0.955272	1.01829	1.19267	1.28243	1.59693	1.69265	0.959786	0.722866	0.646518	1.09619	0.316156	2.52212	1.14786	1.38369	0.984251
Danio_rerio_newGene_11821	0.541771	0.629508	0.535698	0.903646	0.518956	0.394988	0.982464	0.348691	0.317081	0.375346	1.06569	0.621632	1.12164	0.975075	1.02272	0.526988	0.73061	0.755911	0.987924	1.03115	0.980887	0.853174	0.94657	0.955926
Danio_rerio_newGene_11828	0.264366	0.530692	0.363658	0.240057	0.345609	0.372943	0.154584	0.436208	0.337349	0.457944	0.335236	0.558271	0.56268	0.515107	0.535389	0.362332	0.349009	0.23902	0.363719	0.255082	0.408862	0.367632	0.415468	0.331917
Danio_rerio_newGene_11829	0	0.163525	0.0618413	0.18704	0	0.120556	0	0.0490544	0.019598	0.0356353	0.291909	0.038142	0	0.245683	0	0.0347604	0.127202	0.101123	0.049016	0	0.0187075	0	0.03544	0.0388866
Danio_rerio_newGene_11832	0.81311	0.243408	0.061233	1.20708	0.0213111	5.87e-05	1.35173	0.296584	0.541099	0.49977	0.556543	0.000612258	0.726532	0.849379	0.586522	0.000100821	0.00505059	0.190983	0.125022	1.1784	1.67819	2.91e-05	1.32778	8.35e-05
Danio_rerio_newGene_11835	0.200312	1.27112	0.963256	1.8706	1.64521	0.771487	1.25123	1.4564	0.940517	1.49199	0.39976	1.92982	0.908668	1.6108	0.861299	0.989048	0.448353	1.5563	1.11819	1.85444	0.334609	1.1927	2.38608	1.0072
Danio_rerio_newGene_11846	3e-06	0	0.0315502	0.206197	0	0.0363457	0.11313	0	0	4.86e-08	0.370429	0.106439	0	1.79e-05	0	7.57e-08	0.128093	0	0	0	0	0	0.025514	0
Danio_rerio_newGene_11847	0	0	0	1.74054	0	6.35945	0	0	0	1.37403	20.7558	7.27156	0	0	0	0	3.0595	0	0	0	0	0	0	0
Danio_rerio_newGene_11853	0	2.62748	0	0.0928777	0.0868419	0	0.0498508	0	0	0	0	0.199907	0	0	0	0	0.0281037	0	0.173924	0	0.0742491	0	0	0
Danio_rerio_newGene_11864	0.93203	0.838874	0.81372	1.2279	1.13568	0.247118	1.62216	0.577499	0.877659	0.814709	0.977053	0.898228	1.48651	0.683268	1.31674	0.924703	0.887389	0.984681	0.410559	2.83744	0.91397	0.974191	0.53885	0.621136
Danio_rerio_newGene_11888	20.9663	4.25429	25.7967	25.6573	21.8041	17.5677	24.7342	34.2292	12.9473	14.594	34.8922	12.4595	1.16e-69	8.45948	9.58184	6.62993	12.7826	29.9861	6.37553	16.9682	0.00259976	11.7307	30.0205	12.3835
Danio_rerio_newGene_11889	1.8033	0.376799	1.04764	1.44301	0.614269	0.0264167	0.849768	3.84918	1.29908	1.46373	4.76156	4.60332	0.125322	1.18508	0.182179	1.21092	0.206512	2.21095	0.409377	0.0699086	0.347891	0.11778	0.714731	1.56582
Danio_rerio_newGene_11890	3.14e-06	0.225051	8.23e-06	0.173476	5.26974	2.75e-06	3.3e-06	3.58111	0.758585	0.569602	3.02959	4.02e-06	0.0329583	2.81e-06	9.97e-06	0.297086	1.60825	4.6e-06	3.8e-06	2.73e-06	0.000120514	0.143571	3.88e-06	4.03e-06
Danio_rerio_newGene_11893	0.955397	0.101946	0.711011	1.69384	0.256453	0	1.84249	1.20104	1.52133	1.51244	0.959053	1.82061	0.422662	1.33332	3.97144	0.754202	0.241168	1.05233	0.277999	0.859313	6.09607	0	2.64752	2.40927
Danio_rerio_newGene_119	8.27537	3.24971	3.75417	2.08985	7.0139	3.33055	3.98582	3.23819	4.59527	4.55898	6.59126	3.82942	3.7807	2.94636	5.66419	5.11074	3.80562	4.79936	4.00112	4.25754	3.70648	6.42301	5.91384	3.5722
Danio_rerio_newGene_11901	8.3514	5.2503	0	7.22377	1.29845	0	3.2272	6.86867	5.22521	4.53518	8.74587	1.18095	0	0	6.67138	6.68815	0	0	0.951772	0	10.8039	0	2.42081	0
Danio_rerio_newGene_11906	1.40682	1.37682	0.313385	1.96239	0.556541	0.587688	0.526698	1.15505	0.530323	0.723533	0.670505	0.254511	0.798461	1.77854	0.68119	0.483598	0.478873	0.376089	0.488699	0.575549	0.968622	0.728474	0.314315	0.266031
Danio_rerio_newGene_11913	1.1312	5.13675	0.403447	1.83094	0	0	0	0	0.394883	0.693512	0.814111	0	0.287407	0	2.95442	0	0	0.388093	0.61712	0.428937	4.23107	0.36782	0.377916	0
Danio_rerio_newGene_11921	0.0527635	0.488452	1.27459	1.26836	0.810989	0.0976943	1.09678	0.706775	0.114754	1.42409	1.74192	0.922828	0.81083	0.157175	1.59825	0.850467	0.533513	0.70731	0.368238	0.783515	1.13493	0	1.0775	0.570389
Danio_rerio_newGene_11930	0.474385	0.804979	0.621164	1.87514	1.14375	1.1334	0.898099	1.03374	0.583454	0.783973	1.05052	0.858777	0.46487	1.0554	0.973572	1.63883	1.36633	0.467994	0.532445	0.61019	0.487682	0.52912	0.843468	0.766946
Danio_rerio_newGene_11931	0.767031	0.743858	1.62489	3.795	1.92968	2.11018	2.11823	0.425771	0.575878	1.3676	4.42499	1.07602	0.368047	1.21178	3.97358	4.39231	2.34261	1.53061	0.269353	0.168832	1.50046	0.156403	2.12549	1.45641
Danio_rerio_newGene_11937	0.401513	0.446919	0.416042	0.606941	0.688691	0.53586	0.515515	0.36921	0.519605	0.355402	0.468684	0.476895	0.737441	0.440518	2.04539	0.536873	0.492777	0.446528	0.619612	0.361004	0.606618	0.276175	0.803743	0.263933
Danio_rerio_newGene_11942	15.7221	21.6291	35.9771	27.8439	26.9153	27.1305	22.6859	33.8503	15.7194	20.4528	38.9644	14.3078	17.5316	23.7996	26.5084	29.8711	27.9314	28.8786	17.0413	10.3488	35.3299	11.4871	37.1249	8.96876
Danio_rerio_newGene_11949	0.298835	0.101668	0.767159	0.371429	0.111122	0	0.09829	0.268406	0.832847	0.704856	0	0.699746	0.078654	0.268358	0	0.0960637	0.433766	0.732896	0.384286	0.485803	0.144745	0.392957	0.292745	0.702096
Danio_rerio_newGene_11950	0	0	0.917823	0	0	0.189527	0.778112	0.553442	0	1.95446	0.644919	0	0	0.191436	0	0	0	0.227755	0	0.214612	0	0	0	0
Danio_rerio_newGene_11951	0.250029	0.221682	0.120405	0.629212	0.150287	1.48e-05	0.490401	0.766823	4.91e-05	0.565517	0.439856	0.408619	0.767133	0.0350191	0.272023	0.00483967	0.371986	1.08e-05	0.766295	0.597389	0.347756	0.591783	0.0867242	0.145638
Danio_rerio_newGene_11955	0.0986433	0	0	0	0.40359	0.0448755	0	0	0.155276	0.047146	0.053483	0.0512131	0.0785748	0	0.309852	0.047212	0	0.110045	0.214197	0.0584167	0.338406	0.0492785	0	0
Danio_rerio_newGene_11960	0	0	0	0.306315	0	0	0	0.165795	0	0	0	0	0.589713	0	0	0	0	0.267121	0	0.14724	0	0	0	0.129153
Danio_rerio_newGene_11962	3.26815	2.16e-06	0.906556	3.60293	3.43506	1.69624	1.90968	0.812163	1.38332	2.43793	1.13162	1.46015	1.6108	0.969734	2.37827	0	7.07817	0.582651	4.75091	3.91475	0.894742	0.750689	1.46531	2.94942
Danio_rerio_newGene_11965	0.507215	0.303278	0.647353	0.070256	0.890609	0.869517	0.473078	0.941028	0.468775	0.487055	1.03007	1.06135	1.25459	0.483895	1.60462	0.0617364	0.436279	0.765839	0.600215	1.96537	1.23206	1.0712	1.10979	1.71967
Danio_rerio_newGene_11967	0.0262065	0.296821	1.98617	2.24457	4.83184	1.07842	3.09261	0.796074	2.56241	7.31763	1.44464	3.30255	4.485	1.55629	0.37317	3.07352	2.9983	1.2353	4.83781	1.82543	1.64563	5.33276	0.219983	1.76346
Danio_rerio_newGene_11968	0	0.0514554	0.387064	0.13559	0.225204	0.0445476	0.16555	8.72e-07	0.0536652	0.287396	0.159487	0.08898	0.134688	0.0492016	0.405653	0.0177976	0.0707492	0.50074	0.334064	0.1893	0.155719	0.635332	0.223446	0.213173
Danio_rerio_newGene_11979	0.154802	0	0	0.190344	0	0.14863	0	0	0	0	0.338346	0	0.603528	0	1.50737	0	0	0	0	0	0	0	0	0
Danio_rerio_newGene_11982	1.70407	1.61494	2.0223	2.34285	2.1079	0.848889	1.4985	1.72272	1.84846	1.36705	1.13906	0.915885	1.25754	1.41517	1.92253	1.23307	1.17553	0.871765	1.4321	1.33519	1.03265	2.67105	2.18727	1.53879
Danio_rerio_newGene_11987	1.12813	0.633276	0.278185	0.304792	0.697669	1.20286	0.492533	1.35431	0.398182	0.348161	0.60214	0.49955	1.38046	0.225523	1.26672	0.150234	0.27137	0.528771	0.268203	1.0283	1.62076	1.50405	0.736007	1.12745
Danio_rerio_newGene_11991	0	0.17984	0.000244816	1.28e-06	0	0.182035	5.9e-07	5.22e-05	0.0280576	0.0391051	0.437002	0	0	0	0	0.252476	2.82e-06	0	0.365984	0	0	1.03e-05	0.358507	2.45e-06
Danio_rerio_newGene_11997	0.929351	3.14166	2.06163	2.42454	1.03973	2.85227	3.54074	1.31768	2.42843	2.11045	5.49087	1.17815	1.4025	1.45144	2.51649	3.47019	2.94633	0.0574356	5.7614	1.88221	2.54806	2.99389	5.80108	0.231441
Danio_rerio_newGene_12	0	0	0	3.73461	0	0	0	1.53446	1.56566	0.190808	0	0	0.021722	4.54656	3.75666	0.0281955	0	0	0	0	4.92327	0	0	0
Danio_rerio_newGene_120	5.33611	3.25737	4.44597	3.8533	4.75634	4.86648	4.35735	2.88202	4.69332	2.53753	5.34589	2.43724	3.59332	2.81533	2.70999	3.07854	3.84162	3.16722	6.83443	15.3359	2.31172	6.38225	5.59615	3.22729
Danio_rerio_newGene_12005	0	1.24092	0.389239	0	0	0.166652	0.34477	0	0	0	0	0	0.277906	0	0	0	0	0	0.297477	0.42849	0.515476	0	0.16963	0
Danio_rerio_newGene_12011	0.17616	0.299018	0.311097	0	0.0528521	0.0409158	0.129588	0.12341	0	0.174511	0.140989	0.431126	0.140838	0	0.348261	0.314933	0	0.0517012	0.3476	0	0.432037	0	0	0
Danio_rerio_newGene_12012	0.608886	0.635495	0.349358	0.477843	0.630819	0.10428	0.458641	0	0.0883335	0.238452	0	1.20912	0.85099	0.0522769	1.13233	0.215218	2.41e-07	0.0600796	0.601537	0.144955	1.08047	0.0276776	0.0271578	0
Danio_rerio_newGene_12014	3.61e-06	0.0845723	0.481158	0.00926934	0.00079076	1.09e-05	0.115392	0.0185787	0.0603651	0.547982	1.85e-05	1.19886	0.271977	0	0.162767	0.467491	0.00642158	0	0.242314	0.0109284	0.553134	0.0550742	0	0.0032312
Danio_rerio_newGene_12019	0.0350184	0.238886	0.61056	0.110735	0.447425	0.146913	0.320823	0.324352	0.194197	0.377221	0.302784	0.441618	0.125697	0.250306	0	0.347975	0.640153	0.24139	0.0387176	0.378581	0.0214182	0.729508	0.11802	0.248669
Danio_rerio_newGene_12024	0.574691	0.65676	1.16826	0.539479	0.929725	0.703035	0.561146	0.734655	1.00166	1.10119	1.39428	0.883481	1.31462	0.802477	0.840281	0.801385	0.943117	0.292136	0.666768	0.259924	1.01721	0.726116	0.386703	0.350145
Danio_rerio_newGene_12026	1.40098	1.83583	1.2947	0.291189	0.375408	0.405247	0.416901	0	0.173862	0.454384	0.358592	1.45885	0.914417	2.12434	0.0696856	2.2907	0	1.04987	0.245359	0	0	0.855394	0.15789	1.02938
Danio_rerio_newGene_12035	3.89608	3.75109	0.548335	1.38331	2.12217	1.30854	6.40154	1.85667	9.96659	1.09434	1.17514	0.399831	3.64291	1.5814	3.76634	1.38953	1.22719	4.1506	23.3236	2.45925	3.2285	7.72468	7.25147	6.78264
Danio_rerio_newGene_12039	9.32366	1.35432	5.95013	16.7449	8.62115	8.08565	10.8281	4.18125	12.61	0.438554	6.47749	0.00790619	15.1899	17.4731	19.5615	7.51859	8.58331	14.1857	16.2241	4.75648	17.0526	12.1208	22.1668	15.0738
Danio_rerio_newGene_12044	0.767932	1.59596	0.924398	1.82602	1.51059	1.26318	0.439936	1.90692	0.414559	2.87487	2.04796	3.93135	1.52975	2.33685	0.0684057	0.670057	0.93797	1.30028	1.29658	1.06423	0.253988	0.629609	1.69516	1.40583
Danio_rerio_newGene_12059	12.4185	7.17427	12.1476	14.4248	11.0405	13.1132	8.62354	20.3559	11.4461	16.7575	11.0019	17.3392	3.69816	11.819	2.54398	14.0317	12.8622	18.3466	6.69213	5.51266	1.54494	9.9252	14.4921	15.8352
Danio_rerio_newGene_12060	1.31526	0.608527	0.777492	1.85979	1.18835	0.670307	1.43108	1.57031	0.857194	2.05424	1.00824	0.897907	0.701234	1.28219	0.641169	1.31046	0.987316	1.9949	1.53769	1.59417	0.395512	1.11435	1.68197	1.42101
Danio_rerio_newGene_12065	1.74747	0.83211	1.19896	1.45316	2.14488	1.1826	1.1138	0.805143	1.11629	1.18451	1.35122	0.898912	0.920317	1.06889	0.649531	0.607625	1.92294	0.505407	0.830422	0.826099	0.447742	0.765063	0.985233	0.713611
Danio_rerio_newGene_12068	0.0799138	0.136387	0.246745	0.417328	0.366852	0.490442	0.429587	0.708702	0.133385	0.307016	0.314668	0.249545	0.274132	0.527855	0.331411	0.372862	0.384208	0.866311	0.452433	0.333163	0.179847	0.304918	0.504135	0.165358
Danio_rerio_newGene_12069	0.0489439	1.39004	0.79772	0.120085	0.0602894	0.320785	0.0953486	0.144722	0.383343	0.252706	0.204885	0.559911	0.510597	0.255206	0.909561	0.485342	0.180834	0.369186	0.434513	0.147404	0.289079	0.261986	0.575918	0.0584931
Danio_rerio_newGene_12070	0.0617632	0.185862	0.0700614	0.73883	0.550763	0.45512	0.862421	0.220236	0.344106	0.210256	0.173669	0.340176	0.8924	0.481722	0.377688	0.730935	0.230192	0.203494	0.573372	0.388124	0.356394	0.600367	1.3635	0.169974
Danio_rerio_newGene_12079	3.81015	6.77476	4.7805	6.56682	6.51881	5.47271	8.68454	3.10939	4.3186	2.6531	3.26794	4.56974	11.0159	5.43991	12.7863	3.77888	6.39767	4.6881	9.93857	10.6515	10.6377	4.94731	8.90346	0.761293
Danio_rerio_newGene_12082	17.9842	1.47514	42.4979	18.8086	9.80655	17.8803	5.70254	19.8934	7.75762	31.0394	0	21.7009	0	7.00185	0	5.22599	23.2292	14.8121	13.1786	0	0	0	0.350523	8.76309
Danio_rerio_newGene_12084	2.4079	1.38043	1.71305	4.32832	5.20467	3.30445	6.14112	3.16068	4.98761	2.22125	2.76265	4.26845	4.11357	1.28596	0.902721	0.821456	3.90199	3.03065	4.09493	4.51339	1.19757	1.0449	7.9066	0.201046
Danio_rerio_newGene_12087	0	0.172865	0.319135	0	0	0	0	0	1.95e-16	0	0	0	0	0	2.6e-22	0	0	0	0	0	0	0	0	0
Danio_rerio_newGene_12090	4.71137	2.18458	2.02941	7.16817	4.45406	5.13097	2.66859	2.70654	2.23038	3.69599	3.88363	1.88884	3.22859	3.26663	2.95867	3.9832	4.71435	5.2945	3.42263	4.39126	0	1.47667	7.52949	0
Danio_rerio_newGene_12091	0	0.690164	0.2953	0.344436	0	0.437281	0.57712	0.0763276	0.249856	0.107152	0	0.0584424	0.0863711	0	0.106173	0	0.0998381	0	0.0468018	0	0	1.30069	0.623176	0
Danio_rerio_newGene_12092	0.262002	0.0848457	0.231295	0.108287	0.296928	0.987341	0.173618	0.676255	0.631305	0.63698	0	2.13462	0.0694367	0.318122	0	0.239366	0.384701	0.27711	0.179569	0.539423	0	0.759099	0.620701	0.264512
Danio_rerio_newGene_12093	0.530364	150.446	91.02	50.2067	58.3606	7.15221	113.697	28.467	29.7148	10.8141	106.473	6.32618	10.2112	68.4332	257.196	64.2564	28.2063	7.09691	10.136	0.35413	150.937	7.89984	66.709	134.832
Danio_rerio_newGene_12094	0	3.94561	1.09448	0.733275	0.337606	1.85563	4.50709	0.0690639	0.56476	1.47106	6.53545	0.799457	3.43115	1.34392	5.19965	1.44957	1.0702	1.51697	7.60468	0	3.4233	4.56503	2.30161	2.25509
Danio_rerio_newGene_12095	0.180339	32.5568	28.8103	120.078	58.206	57.0866	66.5926	82.2004	61.3327	16.4193	25.4011	17.8978	27.9933	54.2921	49.3893	46.9975	56.0116	151.164	262.951	0.177611	23.3879	25.4384	33.3963	39.8675
Danio_rerio_newGene_12103	0	1.13934	0.842605	0.658517	0.380607	0.432227	0.530424	0.539462	0.617326	0.188891	0.771698	0.510715	0	0.809874	0.596436	1.05215	0.527252	0.543897	0.50911	0	1.32595	0.28647	0.48621	0.676543
Danio_rerio_newGene_12106	0.854131	1.0674	2.48023	1.70265	1.80581	0.768172	0.650414	0.32276	1.59939	0.297792	1.86965	0.0012517	0.669912	1.35285	3.02153	2.47287	0.521015	0.558624	0.172693	1.04635	2.26218	0.281701	1.34012	1.19209
Danio_rerio_newGene_12111	0	0.213774	0.173662	0.0899618	0.170701	0.545744	0	0.523576	0.630121	0.573942	0.232676	0.562896	0	0.28647	0.208004	0.228243	0.423944	0	0	0.54246	1.11602	0.980852	0.335096	0
Danio_rerio_newGene_12128	0.214293	1.59722	1.76123	1.23066	1.15869	0.166375	0.242947	0.0511042	0.233378	0	0.339393	0.396067	0.056553	1.57262	0.722252	0.943675	0.297889	0.602671	0.374613	0	0.555564	0	0.355887	1.59377
Danio_rerio_newGene_12136	0.0996109	0.257205	0.323197	0.648892	0.926086	0.12361	0.385379	0	0.146013	0.0335325	0.0697557	0	0.0263445	0.873839	0.310891	0.215381	0.359114	0.0809935	0.0871642	0	0	0	0.0298961	0.425095
Danio_rerio_newGene_12143	0.241286	0	0	0	0	0	0	0	0	0	0	0	0.189442	0.110983	1.25927	0	0.267227	0	0.310587	0	0.232947	0	0.45319	0
Danio_rerio_newGene_12144	0.747602	0.362763	0.959836	0.153115	0.579663	0	0.12096	0.484102	0.519129	0.352318	0.404502	0.872284	0.983807	0.230376	0.954876	0.235798	1.13106	0	0.217154	0	0.244645	0.364138	0.705196	0.260904
Danio_rerio_newGene_12145	0.207936	0.414257	0.677299	0.761927	0.235464	0.391821	0.803062	0	0	0.291456	1.35804	0	0	0.470389	0	0	0.453589	0.222238	0.70078	0	0	0	0	0
Danio_rerio_newGene_12147	3.81859	0.996402	1.69318	0	1.12177	1.89568	4.32915	0	1.62618	2.15301	0.411387	1.5249	3.22527	0	3.25691	2.60035	6.26251	0	2.20417	0	3.60351	0	0.746611	3.99289
Danio_rerio_newGene_12155	0.203323	0	0	0	0.0799153	0	0	0.0891243	0.142041	0.129482	0.295909	0	0.810728	0.0635509	0	0	0	0	0	0	0	0	0	0
Danio_rerio_newGene_12156	0	0.950878	0	0.232148	0	0.904965	0	0	0.203652	0.736551	0.302947	0.100429	0.89615	0.361721	0	0	0.217405	0	0	0.104832	0	0	0.179568	0
Danio_rerio_newGene_12159	0.488469	0	0.0623609	0	0	0.223987	0.0267164	0	0.172879	0	0	0	0.73612	0.764429	0	0.40349	0.0945018	0	0.190362	0	0	0	0	0
Danio_rerio_newGene_12163	2.75e-06	0.0140714	1.49e-05	0.0244149	0.00876581	3.9e-06	0.000373521	1.94e-05	2.13e-06	1.89e-07	0.00779556	0.0159013	8.99e-07	1.94e-06	0.0212984	0.302323	7.21e-07	0.0172086	9.57e-07	0	0.0143085	0.0300001	0	0
Danio_rerio_newGene_12164	1.11168	3.22717	1.85626	1.50616	0.971301	0.766117	1.38339	2.48815	0.0968487	1.84101	3.70054	3.36963	0.756645	0.406563	0.649215	1.16682	0.798234	0.477333	0.312307	0.733704	1.01633	1.11092	0.907605	0.496183
Danio_rerio_newGene_12170	0	0	0.0458583	0.048342	0	0	0.114954	0	0.0844881	0	0.252249	0	0	0.230459	0.46055	0	0	0	0.0339204	0	0.496175	0	0.288031	0
Danio_rerio_newGene_12178	0.231286	0.214449	0.376624	0.59183	0.267523	0.271711	0.487198	0.36192	0.102915	0.146304	0.41626	0.334733	0.83479	0.22642	1.24657	0.21856	0.184694	0.453978	0.31517	0.702863	0.782218	0.271841	0.369624	0.697503
Danio_rerio_newGene_12182	0.335611	0	0.0898159	0.227586	0.357721	0.14059	0.217067	0.10794	0.122805	0.1869	0.157592	0.289488	0.148333	0.14923	0.319873	0.198519	0.0882013	0.491319	0.194623	0.118595	0.254715	0.0391344	0.272748	0.255151
Danio_rerio_newGene_12183	0.226441	0.147394	0.421784	0.375301	0.0869196	0.349697	0.0749709	0.202104	0.23657	0.359296	0.329821	0.310715	0.540691	0.211189	0.871268	0.144496	0.0850872	0.0830296	0.580019	0.26684	0.737992	0.370988	0.214486	0.634347
Danio_rerio_newGene_12184	0.154558	0.597313	0.295333	0.576197	0.0890876	0.317043	0.307784	0.201151	0.360139	0.109062	0.341002	0.155814	0.928527	0.287382	0.799103	0.177805	0.0867643	0.165889	0.568337	0.334763	0.916849	0.187919	0.219156	0.158785
Danio_rerio_newGene_12192	0.360919	0.911214	0.55905	0.459169	0.561437	0.931523	0.660982	0.888221	0.547574	1.02252	0.682762	1.5074	0.829514	0.58406	0.648543	0.988909	0.161246	0.574368	0.84474	0.431162	1.23719	0.867031	0.409231	1.39941
Danio_rerio_newGene_12196	0.564491	0.149783	0.540299	0.285861	0.284577	0.21552	0.250713	0.226127	0.595785	0.341187	0.296023	0.613191	0.369815	0.743351	0.267618	0.812779	0.565643	0.191721	0.342129	0.322656	0.226336	0.485308	0.392963	0.271643
Danio_rerio_newGene_12197	0	0.506968	2.02531	0	0	0.120457	0.121547	0	0.130003	0.232652	0	0	0	2.45804	0	5.21246	0.135296	0	0	0	0	0	0	0
Danio_rerio_newGene_12203	0.204095	0.0997652	0	0	0	0.189272	0	0	0	0.386024	0.330314	0	0.401788	0	0.651256	0	0	0	1.31694	0.119562	0.0988759	0	0.287922	0.105189
Danio_rerio_newGene_12211	0	0.103804	0.0613518	0	0	0.049252	0	0.0722603	0	0	0	0.1122	0	0	0	0	0	0	0.0466778	0	0.261606	0	0	0.172993
Danio_rerio_newGene_12213	0.428218	0.120037	1.17176	1.83073	2.16753	0.633182	0.25847	1.47954	0.462368	1.14675	0.911969	0.504294	0.356447	0.80847	0.150366	0.619872	0.965034	2.27973	0.246585	1.42363	0	1.72369	0.521528	1.84217
Danio_rerio_newGene_12214	7.93557	2.60857	3.20835	6.4395	7.3184	3.23015	2.79152	3.30591	2.29773	5.72577	1.47415	1.67203	2.12135	6.37828	0.833535	3.28985	4.19201	3.26189	2.89567	3.70563	0.260244	9.59315	2.49699	3.11267
Danio_rerio_newGene_12236	0.134969	0.131361	0.603472	0.740907	1.67273	0.063792	0.192707	0.310205	0.76247	0.142375	1.46336	0.238912	0.214099	0	0.358634	1.2443	1.17407	1.57865	0.416822	0.25787	0.196553	0.21968	0.0598581	3.41962
Danio_rerio_newGene_12237	1.29866	1.53806	0.218753	1.70927	1.92999	1.35546	1.23851	1.21992	1.34036	1.37469	2.03333	1.32477	1.69772	0.813995	1.47164	1.65865	1.67016	1.8931	1.22833	1.20312	3.87724	1.42541	2.45115	2.90101
Danio_rerio_newGene_12241	0.510107	0.358173	1.06366	1.30213	0.553684	1.21441	0.30937	1.13271	0.284189	0.720763	0.587258	0.742474	0.514874	1.55149	0.247653	0.853221	0.81786	1.09009	0.364149	0.249744	0.626524	0.72012	0.349513	1.00111
Danio_rerio_newGene_12242	0.470631	1.28e-29	0.183089	0.0965661	0.270602	0.280253	0.172739	0.273265	0.282026	0.0847266	0.625669	0.242198	0.589266	0.115978	0.273152	0.17811	0.0525437	4.24e-53	0.200062	0.176975	0.581963	0.000211299	0.564667	0.292624
Danio_rerio_newGene_12249	1.91599	0.61016	1.87711	1.35116	1.88506	0.973303	1.69691	0.75747	0.415956	0.615167	1.19929	0.850231	1.8178	1.7571	0.560766	0.82833	1.38978	0.937334	0.84006	1.12667	1.33683	0.602099	1.34726	0.831524
Danio_rerio_newGene_12256	0	0.175645	0	1.44e-06	0	4.7e-08	0.162608	0.118003	0	0.110396	0.567282	0	1.05693	0.469206	1.43348	0.152932	0.0330135	0	0	0	0.758756	0.135441	0.469985	0
Danio_rerio_newGene_12260	3.3476	3.95799	4.39222	3.66347	4.63268	4.35326	4.30262	3.71076	2.4057	3.92406	5.17485	5.66882	4.37302	4.2786	2.45712	3.41034	4.87128	3.86702	3.57424	1.79654	3.17551	3.90868	3.91645	4.3878
Danio_rerio_newGene_12266	0.141232	0.588477	0.528532	0.490581	0.490565	0.19136	0.257022	0.44864	0.154026	0.301244	0.677842	0.226869	0.0188616	0.265409	0.129603	0.234388	0.411228	0.852543	0.110301	0.165218	0.654204	0.705462	0	0.239986
Danio_rerio_newGene_12268	1.21e-05	0.332624	0.394285	1.41132	1.11682	0.587037	1.03617	0.43647	0.315744	0.272184	1.28186	0.787774	2.05656	0.635463	0.336635	0.590043	0.373677	0.151459	0.931156	0.740284	1.56114	0.817684	0.575896	0.824714
Danio_rerio_newGene_12270	6.14029	2.27611	7.10669	9.83875	9.0082	0	1.79236	2.99075	4.55534	0	6.33618	4.04219	1.51105	5.04859	20.5179	0	0	9.16021	1.62319	2.02504	0	0	0	2.12377
Danio_rerio_newGene_12275	1.88301	3.88971	1.99899	2.05241	2.9529	2.61993	2.86742	2.02364	1.61506	1.88254	2.02786	2.21624	3.99983	1.44124	3.90027	2.21881	2.17458	1.82592	2.42762	2.57444	1.90561	0.886379	2.1477	0.554286
Danio_rerio_newGene_12277	0.216112	0.324806	0.0651422	0	0.631623	0.226074	0.568875	0.360396	0.251444	0.207189	0.220551	0.338079	0.254231	0	0.110704	0.249839	0.400905	0.32984	0.488245	0.0757003	0.428343	0.0488248	0.271668	0
Danio_rerio_newGene_12283	0.118117	0.991769	0.301869	0.613174	0.294997	0.435189	0.294332	0.613906	0.612941	0.852752	0.527501	0.844301	0.282055	1.11281	0.778922	0.00219373	0.894022	0.448021	0.285147	0.119729	0.951817	0.541726	0.421632	0.000182892
Danio_rerio_newGene_12288	0	0.0489955	0.0569935	0	0	0.0928163	0.203014	0.0672725	0	0.0487373	0.05612	0.0523573	0.16391	0.0484898	0.64722	0	0.174191	0.112443	0.0892875	0	0.0504914	0	0	0.162052
Danio_rerio_newGene_12296	0	0	0.539091	0	0	0.570922	0.479131	0	0	0.693445	0	0	0	0	0	0	0	0	2.11379	3.78993	0	1.19966	0	0
Danio_rerio_newGene_12303	1.18866	0.651442	1.36997	0.753711	2.07332	0.977665	1.00744	0.864278	0.863243	1.14779	1.29704	0.546035	1.36991	1.37093	0.0325395	1.21722	1.43078	0	1.54937	1.69313	0.0238327	0.97061	0.404482	1.02776
Danio_rerio_newGene_12317	0.628969	3.25431	3.05937	1.69557	1.40013	1.16861	1.66739	1.59381	2.77419	1.63993	3.9839	3.53438	1.70879	0.634471	1.54425	9.57485	3.0051	2.1942	3.61782	6.18417	0.527626	1.82207	2.48126	1.61614
Danio_rerio_newGene_12327	0.438023	1.18736	1.89627	0.41606	0.441202	0.791745	0.28445	1.83934	0.726528	1.24622	0.33173	2.04287	0.594479	0.853289	0.150146	1.26991	0.702189	0.755954	0.593673	0.452967	0.086047	0.773365	0.389447	0.575187
Danio_rerio_newGene_12347	0.685992	1.03018	0.850899	0.669753	1.28271	1.7139	1.16521	0.92772	0.925688	0.466869	0.793072	1.9379	2.29392	2.14677	0.718755	1.85317	1.64956	3.67795	1.02775	1.56792	0.742692	0.448765	1.63759	1.00098
Danio_rerio_newGene_12348	0.510375	3.65548	0.40865	0.714016	0.682664	0.199282	0.711923	1.0668	0.766587	0.766039	0.787762	0.671754	1.27207	1.30186	0.677091	0.633815	0.662815	1.13012	0.822718	2.00395	2.20699	0.870129	1.22423	0.388116
Danio_rerio_newGene_12353	1.28022	0.192485	1.05742	0.71753	0.470534	0.461241	2.5572	0.565542	7.81325	0.592336	1.34987	0.107634	1.01378	0.390261	0.281529	0.625905	0.349086	0.235653	1.96427	0.415003	0.384221	0.407074	0.991978	0.450457
Danio_rerio_newGene_12356	0.168371	0.645411	0.295803	0.436715	0.325028	0.734651	0.2603	0.52183	0.371056	0.719618	0.386495	0.84893	0.32898	0.528037	0.299599	0.952743	0.635916	1.06186	0.252041	0.0900543	0.705476	0.443748	0.155532	0.695427
Danio_rerio_newGene_12358	1.15593	1.33055	0.943876	0.156656	0.53377	1.27215	0.00961254	0.733939	0.565932	0.0487758	0.303071	0.771447	0.0438509	0.688019	0.00679226	0.807028	0.849955	0.198189	0.0974871	1.53635	0	2.00827	0.422799	0.223846
Danio_rerio_newGene_12364	0	1.22675	1.71311	3.87774	0.67721	0.635578	0.502932	0.248023	0.440592	0.463654	3.54453	3.85818	0.930918	0.773473	1.209	1.20585	0.648087	1.04763	1.05785	2.41101	1.01719	1.10299	0.418457	0.781365
Danio_rerio_newGene_12367	0.0342488	0.196313	0.0373899	0.0851791	0.118665	0	0.0682889	0.0437244	0.105698	0.192159	0.11285	0.137082	0.328876	0.0637503	0.372999	0.125301	0.038262	0.183984	0.148271	0.0423997	0.100959	0.165766	0.385279	0.035074
Danio_rerio_newGene_12368	0	0.508024	0.993165	0.536915	0	0.80458	1.28863	1.30221	0.456282	1.16311	1.59289	0.735296	4.02749	0.498171	2.95887	0.754018	0.493717	0	0.221604	2.273	1.86082	0.610035	0.969064	0
Danio_rerio_newGene_12371	2.98281	0.349895	1.39365	0.647155	0.464155	0.590561	0.757494	0.480785	0.506113	0.882266	0.9248	0.248512	0.607566	0.829985	0.126816	0.496977	0.682463	0.707958	1.34614	0.576279	0.0392519	0.634659	0.791815	0.589863
Danio_rerio_newGene_12376	11.2832	9.41489	9.20042	19.9222	10.5034	7.25899	9.31384	10.3628	9.35412	7.81944	8.55476	7.745	13.8668	9.16146	10.8215	11.2087	10.0426	5.41774	10.0025	10.1651	12.7953	6.22409	16.5237	5.61535
Danio_rerio_newGene_12377	4.83539	3.76714	4.88422	8.55471	4.49278	5.2146	4.76898	5.28256	5.01253	3.12376	4.3112	3.09077	5.30653	4.53273	4.19142	5.36357	4.68068	4.19125	3.5368	4.48555	4.09083	2.94848	7.14615	3.26353
Danio_rerio_newGene_12382	3.68454	1.48857	1.53847	2.00091	3.58335	3.08359	3.19212	3.81158	1.95079	2.3305	2.71781	2.29999	0.997279	3.87608	1.7168	1.7398	3.88011	3.2541	2.71682	3.67063	1.0746	1.84085	3.38791	1.30483
Danio_rerio_newGene_12384	1.23808	0.658264	0.209229	0.189536	0.356734	0.282907	0.581596	0.461341	1.48729	0.562934	0.311441	0.288204	0.968953	0	0.377906	0.244852	0.362925	0.524844	1.21747	0	1.16052	0.252248	0.639768	0.646628
Danio_rerio_newGene_12388	0.0521255	0.00673909	0.512415	0.375064	0.0719377	0.273825	0.0705794	0.213262	0.150411	0.380001	0.312115	0.416977	0.0435618	0.029112	0.128763	0	0.216727	1.09121	0.0233276	0.0171574	0.379416	0.0730454	0.29445	0.0450986
Danio_rerio_newGene_12389	1.07273	2.7e-07	1.76653	2.6485	0.506327	0.827096	0.46901	0.501371	1.28508	1.21787	1.73747	1.14487	0.202934	0.0898962	0.791093	0	0.48331	2.4636	2.14e-07	0.174256	1.21704	0.219033	1.09441	0.228215
Danio_rerio_newGene_12394	0.738255	0.751039	0.311126	0.538517	0.651847	0.314018	0.746448	0.397799	0.67801	0.353698	0.275469	0.356531	0.348349	0.307041	1.23475	0.310509	0.315426	0.71907	0.22112	0.567875	1.15101	0.229119	1.00497	1.13433
Danio_rerio_newGene_12395	0.185494	0.632781	0.419991	0.458878	0.107737	0.342068	0.827808	0	0.779385	0.800302	0	0.483954	0.369239	0.435795	0.19234	0.538814	0.316643	0.414199	0.159365	0.315538	0.452231	0.36578	0.772895	0.196847
Danio_rerio_newGene_12400	0	0.153535	0.812349	0.836809	0.62113	0.0431929	0.326773	0.186435	0.74747	0.265587	0	0.51164	0	0.260446	0.199647	0.250661	0	0	0	0	0.63041	0.828517	0.297562	0
Danio_rerio_newGene_12401	0	0	1.27417	0.652687	0.090472	0.0708639	0	0.216852	0.164619	0	0	0.0839048	0	0.0756728	0.147886	0.316995	0.179048	0	0	0	0.147088	0	0.346024	0
Danio_rerio_newGene_12408	3.70798	4.26445	1.61876	4.5497	2.47409	1.2426	5.08283	2.99373	1.90524	3.17019	6.57574	3.32393	2.98956	8.64373	3.90923	1.96009	3.63311	2.44136	5.59505	6.31245	3.69264	9.4751	4.68228	8.28291
Danio_rerio_newGene_12409	5.32266	6.52058	10.2144	8.5233	5.02493	8.56733	1.18578	3.41671	6.4898	5.55725	9.58663	7.04075	4.65827	0.892754	3.54371	6.60247	1.31039	4.46019	6.90479	6.9188	8.52109	0.00039688	4.02885	2.46634
Danio_rerio_newGene_12412	0.938295	3.17914	1.56486	1.23751	0.98014	0.964088	1.32724	3.78346	0.791365	2.50286	1.41772	1.98947	1.39657	0.860999	1.59193	1.27863	2.03316	3.40597	0.663226	2.36918	1.16775	2.33615	0.518071	1.10928
Danio_rerio_newGene_12418	0.288697	0	0.104291	0	0	0.277453	0.370238	0.252089	0.163974	0.0979517	0	1.12555	0.471438	0.979727	0.367417	0.192871	0.584485	0.201713	0.16112	0.582479	0	0.28236	0.184477	0.278492
Danio_rerio_newGene_12421	0.0801949	1.84e-73	3.09e-125	9.42e-115	7.37e-78	2.68e-54	8.43e-29	1.99e-20	9.54e-88	1.34e-28	1.05e-22	6.37e-47	9.61e-125	3.81e-76	4.8e-196	2.45e-96	4.96e-50	3.99e-23	2.03e-95	1.66e-15	1.72e-76	1.44e-08	2.24e-68	3.79e-26
Danio_rerio_newGene_12422	0.910169	0.656568	1.66761	0.958711	2.08366	1.27534	0.642767	2.08402	0.48961	1.47509	0.460604	1.57123	0.294028	1.41901	0.196229	1.48167	1.6684	1.0315	0.551273	1.01272	0.273171	2.14405	0.770543	0.863352
Danio_rerio_newGene_12423	0.940988	0.43988	0.792421	0.950775	0.00216251	1.27742	0.634484	0.685959	0.00164244	1.48165	0.306484	1.03507	2.55e-05	0.838413	1.64e-06	1.1608	1.3739	1.10734	0.225657	0.739157	0.230284	0.000833435	0.295364	0.000426304
Danio_rerio_newGene_12425	5.25224	6.52131	7.86183	10.5922	6.54152	10.8918	7.15615	11.6354	7.92424	10.2523	9.37239	15.2842	8.13078	8.23854	4.17568	10.2682	9.08828	9.13688	8.0228	1.69945	6.03576	5.63622	11.7491	4.88814
Danio_rerio_newGene_12450	0.0982597	7.59e-06	0.00243018	0.887518	0.510815	2.2e-05	0.304734	3.73e-05	2.49e-06	0.500922	0.402239	6.61e-06	0.000444712	1.15e-05	1.87e-05	3.76e-05	0.037186	0.00657569	8.5e-05	3.28e-05	4.15e-05	0.00256366	3.2e-05	1.33e-05
Danio_rerio_newGene_12457	0.0860736	0.431423	0.747306	1.66585	0.943721	0.262205	1.12197	0.177308	1.75458	0.222946	1.15612	0.130034	0.308418	1.22891	4.14097	0.25615	2.22718	0.438821	0.604442	0.320855	0.363857	4.25e-05	0.915225	0.543999
Danio_rerio_newGene_12467	1.29067	0.591267	0.953933	0.835018	1.82189	0.881454	1.1189	0.79764	0.827871	0.890914	0.563944	0.760239	1.0122	1.92078	2.1148	0.26827	1.25738	1.01159	1.00796	0.269394	0.512322	0.259784	0.699856	1.55222
Danio_rerio_newGene_12479	0.0449286	0	0.298285	0	0.104469	0.12383	0.0874491	0.114821	0	0	0	0	0.035934	0	0	0	0.147743	0	0.499471	1.09397	0	0.732835	0.0420278	0
Danio_rerio_newGene_12481	0	0.127798	0.14286	0	0.298964	0	0.252658	0.171559	0.951745	0.122368	0.140567	0.518599	0.613891	0.118781	0.974813	0.124143	0	0.278309	0.448066	0	0.631726	0	0.245467	0.937837
Danio_rerio_newGene_12484	5.98825	4.67411	3.88626	9.11367	4.9833	5.08305	4.88907	4.85619	6.32668	5.85271	10.052	4.62419	2.85841	6.31526	4.59879	5.49657	3.92435	4.50579	5.93952	4.91057	3.17006	2.50675	7.45267	5.32799
Danio_rerio_newGene_12488	1.20817	12.9828	0	2.20057	6.00315	1.88225	1.13021	1.70711	0	0.566646	1.27285	3.02288	3.66213	1.56527	0.658497	0	1.31071	0	14.318	1.27506	1.66959	0	1.20314	0
Danio_rerio_newGene_12492	0.154311	8.04e-05	0.000352222	1.55e-06	5.19e-06	0.157939	1.3e-07	0.075412	1.77e-06	0.0144417	1.02e-07	0.000343759	0.0734145	0.018694	0.519148	3.26e-05	0.0178909	2e-05	0.0294753	0	4.01e-05	0.191529	1.13e-05	0.270592
Danio_rerio_newGene_14	0.94471	1.73542	1.19154	1.749	1.70665	1.3421	1.20853	1.83671	1.88045	1.27687	1.23433	1.75266	1.92008	1.71729	2.91524	1.42009	1.57193	1.39335	1.3157	1.93208	3.06242	1.94223	1.03248	1.32174
Danio_rerio_newGene_15	0.991435	0.629077	1.05011	0.630887	1.44205	1.19157	1.02552	0.976015	0.816882	1.11754	0.762129	1.39289	1.04699	0.814098	0.393107	1.10527	1.18575	1.29553	1.15255	0.782967	0.438056	1.2781	1.18698	1.40806
Danio_rerio_newGene_1542	0.329339	0.470843	1.34973	0.624641	0.513533	0.922198	0.365601	1.31821	0.790124	0.946336	0.460158	1.37251	0.48504	1.0015	0.220121	0.71138	0.851608	0.811242	0.469905	0.163843	0.905894	1.36558	0.526817	0.792862
Danio_rerio_newGene_1543	1.40956	2.13125	1.07431	2.45921	1.94604	2.03249	1.86509	0.900227	1.81839	1.01578	1.37823	1.82156	1.16453	1.1393	1.66348	0.44471	1.2442	0.569366	2.81143	2.40574	1.67474	0.892255	0.645532	1.3708
Danio_rerio_newGene_1544	10.1163	9.26597	6.77318	8.70679	12.0307	9.75817	10.7376	6.02929	9.67863	6.43561	5.87674	9.14506	7.69046	8.03667	19.6557	4.60089	11.3234	4.6575	9.31753	5.89096	14.5207	7.46924	7.29025	5.34291
Danio_rerio_newGene_1545	6.99691	4.64701	4.07791	5.10019	3.6856	3.84386	5.38751	2.87306	3.83857	3.81529	5.9945	2.87034	3.44442	4.67287	6.13779	3.61278	5.31758	4.47246	5.08799	7.1756	4.65499	4.2587	5.7774	4.94636
Danio_rerio_newGene_1546	0.721841	0.220723	0.380295	0.372646	0.58142	0.692121	0.468826	0.349118	0.420482	0.681261	0.0929298	0.834184	0.280993	0.430914	0.422444	0.358667	0.323245	0.420855	0.307031	0.277274	0.524979	0.447931	0.217266	0.594941
Danio_rerio_newGene_1547	0.399126	1.01087	0.331372	0.73725	1.04837	0.962406	0.877882	0.409953	0.531996	0.84701	0.324473	1.20329	1.18378	0.930487	0.848674	0.403522	0.451374	1.19713	0.347672	0.836102	1.36525	0.589213	0.867276	0.52199
Danio_rerio_newGene_1548	5.03e-15	0.450256	3.08e-05	2.65e-07	5.07e-16	0.372021	0.0665278	6.29e-13	2.01e-36	2.64e-05	3.27e-12	6.6e-11	0.348371	1.21e-06	2.85e-14	0.107859	3.46e-22	0.0471131	1.57e-12	3e-39	7.17e-14	3.04e-13	1.04e-53	0.0727026
Danio_rerio_newGene_1550	1.19039	1.01724	1.61746	1.72961	2.15044	1.60099	1.57272	1.58724	1.63075	2.01509	1.44371	2.21775	1.60344	0.515966	0.725753	1.35155	1.48911	0.422029	0.505218	0.681008	1.61287	0.872522	2.16632	0.421933
Danio_rerio_newGene_1551	0.822203	0.437016	0.9706	0.421753	0.105168	1.03217	0.651882	2.9e-24	0.174123	0.702793	0.739322	1.30355	1.97e-77	0.0621042	1.08489	8.84e-22	0.464551	0.856149	0.641792	0.534048	1.07446	0.599105	0.175788	1.21409
Danio_rerio_newGene_1552	0.517872	0.389735	0.439841	1.02374	0.637864	0.473153	0.838767	0.825502	0.630233	1.00619	0.686866	0.949717	0.847437	0.223352	0.180085	0.299131	0.625834	0.130917	0.185734	0.473852	1.08422	0.382978	1.02611	0.165691
Danio_rerio_newGene_1553	0.0798426	0.10977	0.51649	0.121337	0.0260141	0.209316	0.0736323	0.440604	0.191214	0.344293	0.014461	0.19514	0.0674661	0.339611	0.0666624	0.0705381	0.296335	0.199223	0.016693	0.00915099	0.167146	0.164622	0.0955215	0.131426
Danio_rerio_newGene_1554	1.15704	0.820023	0.925748	1.96637	1.88164	0.89615	1.20282	1.39512	1.29777	2.30949	1.39913	2.19314	1.31043	1.09996	1.08956	1.93207	1.85654	1.44318	2.00659	1.45055	0.926608	0.859188	1.63504	0.300835
Danio_rerio_newGene_1555	0.255567	0.312883	0.388015	0.24985	0.576117	0.546435	0.256733	0.469199	0.46457	0.615143	0.297793	0.638772	0.851236	0.33995	0.195966	0.46985	0.529397	0.103551	0.28809	0.102766	0.431766	0.128774	0.303202	0.351032
Danio_rerio_newGene_1556	0.463215	0.130065	0	0.081172	0.227657	0.55229	0.51998	0	0	0.0614472	0.440829	0.193442	0.210305	0.240656	0.436268	0.243735	0.507871	0.0690333	0.573781	0.0824434	0.326148	0.190975	0.571402	0.201473
Danio_rerio_newGene_1557	1.65044	1.3551	1.94172	0.533908	1.23006	2.9804	1.09661	0.48304	1.49366	1.88859	0.734698	1.40024	1.23309	2.02608	2.14085	1.96406	0.911687	1.82308	0.822922	1.04511	1.25898	2.30253	0.479223	1.94311
Danio_rerio_newGene_1558	5.10054	2.65414	3.80665	6.55574	2.93636	6.46877	4.54852	4.35352	2.20356	3.57772	4.69019	6.97642	6.57195	5.15072	5.67948	3.09597	4.54314	1.85383	5.138	5.10819	5.90923	2.61265	4.48537	2.34073
Danio_rerio_newGene_1561	2.61345	0	1.46755	0.786652	0.728002	0	0	1.83054	0	0.622556	0	3.21902	0	0	0	5.70091	0.71244	0	0	0	0	0.658969	0	0
Danio_rerio_newGene_1562	9.43818	10.5524	9.95783	9.85729	10.0075	10.2835	8.71484	12.6959	9.76291	10.1648	9.38439	10.2385	10.7816	10.5208	10.067	11.7457	10.286	5.01391	8.15102	6.41402	10.7534	8.80002	12.2206	4.57436
Danio_rerio_newGene_1564	0.332495	0.56345	0	0.410296	0.477765	0.305035	1.06389	0	0.423221	0.385155	0.553415	0.161952	0.662851	0.302716	0.185256	0.226515	0.091829	0.172642	0.507916	0.522963	0.412176	0.238289	0.554012	0.840346
Danio_rerio_newGene_1565	0.149838	0.964642	0.263105	0.0912966	0.172705	0.212384	0.362372	0.106107	0.405048	0.439645	0.39736	0.242614	0	0.504948	0.370208	0.38434	0.257711	1.03661	0.508357	0.726633	0.579945	0.0770533	0.345988	0.492008
Danio_rerio_newGene_1568	8.84724	9.55513	7.37022	7.39657	8.05957	9.5318	8.94789	8.641	8.66546	7.61787	6.67049	6.85745	6.82818	5.52833	10.6304	5.93607	8.77843	6.45163	8.22621	6.10961	8.76618	6.35377	8.86316	7.01917
Danio_rerio_newGene_1569	0.57154	0.754509	0.401809	0.825031	0.607401	0.374541	0.590105	0.572095	0.146954	0.540248	0.750744	0.404216	0.749359	0.436219	1.07773	1.37867	0.559687	0.522749	0.827078	0.833752	1.2515	0.312901	0.710961	0.191784
Danio_rerio_newGene_1570	0	0	0.217484	0.164212	0.150008	0.184694	0.394356	0.0870388	0.415168	0.247448	0.436306	0.598489	0.578902	0.121113	0.427723	0.12281	0.218459	0.350968	0.168495	0.400241	0.322178	0.129643	0.126963	0.0669643
Danio_rerio_newGene_1571	143.142	71.3183	69.6594	160.699	101.124	34.2611	87.2733	202.067	41.093	94.2982	187.121	66.6689	44.9038	71.9824	115.094	72.4803	86.6395	113.172	86.1778	21.7241	19.3868	96.4562	76.0155	43.7701
Danio_rerio_newGene_1572	8.95486	10.9741	3.11412	5.75145	4.29371	3.42507	8.00553	4.56133	4.221	7.16819	11.2848	4.26749	7.82678	7.70132	5.74655	7.09228	4.24596	6.93736	13.7431	1.97139	2.12772	1.96532	10.5152	12.6709
Danio_rerio_newGene_1573	1.73e-19	0.705372	1.78e-05	0.376842	0.655663	2.19e-08	1.79e-11	0.810357	5.51e-12	1.08452	5.7e-08	2.64e-17	0.16913	0.0949578	1.39e-14	0.296793	9.1e-124	0.340275	0.897153	2.68626	7.17e-21	0.588826	9.85e-15	0.838432
Danio_rerio_newGene_1574	1.04587	0.368049	0.881198	0.709162	0.905188	0.433543	0.699884	0.722066	0.496578	0.78089	0.727911	0.630405	0.298165	0.712523	0.495349	0.366464	0.30558	0.681274	0.754907	0.206328	0.504005	0.368839	0.603501	0.676982
Danio_rerio_newGene_1575	0	0.24107	1.01095	0	3.40929	0.65261	0.679618	0	0.489221	0.217994	1.80777	0	0	0.616058	8.26011	0.683566	0.621714	0.397929	0	1.9719	1.35993	1.26018	0	0
Danio_rerio_newGene_1576	0.106184	0.0557794	2.51771	1.45442	0.0499303	0	0.303281	0.8291	0	0.907452	2.92542	0.10817	4.79125	0.101158	1.59127	2.29613	0.240846	0.233421	0.116356	1.34789	0.481494	0.420495	0.24865	0
Danio_rerio_newGene_1577	0	0	0.311245	0.17704	0	0.282581	0	0	0	0	0.1568	0	1.35584	0	1.26226	0	0	0	0	0.171322	0	0	0	0
Danio_rerio_newGene_1578	0	0	0.113182	0.0652145	0	0	0.471532	0	0	0	0	0	0	0.144674	0.0577034	0.433087	0	0.719808	0.0451392	0.0661003	0.0515726	0	0.649684	0
Danio_rerio_newGene_1579	1.72e-06	0	0.123959	0	0.31956	0.248905	0	0.293289	0	0	0	0.170266	0.226957	2.63e-06	1.12e-05	0	0	0.061114	4.2e-07	0	6.91e-08	0.108816	8.12e-07	0
Danio_rerio_newGene_1580	0	1.22726	0.45872	0.410563	0.863942	0.617652	1.31957	0.329892	0.94727	1.16931	0.362173	0.76049	0.994311	0.467081	0.535849	0.318187	0.651523	0.541019	1.58069	0.100227	1.37623	0.487806	1.10297	0.937935
Danio_rerio_newGene_1581	1.31574	0.72335	0.329175	1.53885	0.930032	0.296387	1.04785	0.717173	0.458903	0.910788	0.423359	0.438555	1.34154	0.0507386	0.832551	0.170038	0.529093	1.27611	0.198214	1.76311	1.1641	0.0354739	0.377601	1.31813
Danio_rerio_newGene_1582	3.3797	2.78969	1.00745	0	0.99008	1.40481	0.310044	1.24082	1.5217	2.13856	0.709115	0.326066	0.175778	0.5314	0.0183113	0.794359	0.00191155	1.04141	1.24158	0	0	0.0176373	0.0165515	2.69648
Danio_rerio_newGene_1583	0.244715	0.437259	0.222603	0.142142	0.164441	0.104485	0.113335	0.124096	0.298634	0.135918	0.14656	0.14443	0.273263	0.21939	0.323975	0.185468	0.159024	0.19963	0.358696	0.187897	0.754381	0.170768	0.17149	0.355116
Danio_rerio_newGene_1584	0.1613	0.813086	0.165041	0	0.106734	0.0655704	0.0529264	0.145315	0.266421	0.244133	0.23183	0.0566537	0	0.0522823	0	0.123309	0.0625266	0.225655	0.172797	0	0	0	0	0.350809
Danio_rerio_newGene_1585	0.244775	0.349457	0.558697	0.509741	0.00207478	0.182739	0.0957595	0.126952	0.202069	0.345781	0.13374	0.123068	0.0386183	0.202671	0.202565	0.248372	0.00028461	0.364859	0.349015	0.0876067	0.0714135	0.0236363	0.0914155	0.497917
Danio_rerio_newGene_1586	0.0208213	1.29553	0.557589	1.17916	0.556861	1.10795	0.771501	0.211487	0.663983	0.678634	0.813591	0	1.34864	1.20944	0.745107	1.51039	0.803023	0	0.182976	0.611385	1.81761	0	1.92755	0.0725877
Danio_rerio_newGene_1587	1.02629	0	1.61698	0.362735	1.00126	0.416373	0.570641	1.16369	1.99508	2.07015	0.79811	0.891968	0.461251	0.670143	0.623226	0.849136	0.162111	0.158361	0.994344	0.344598	1.55029	0.432513	0.415117	0.606071
Danio_rerio_newGene_1589	3.81e-06	9.49e-07	2.77e-06	2.69e-05	0.000124152	4.79e-05	0.500188	0.114377	7.68e-06	1.07e-05	7.69e-07	2.57e-06	0.00893256	0.00985481	0.289214	1.81e-07	0.193649	2.15e-06	1.13e-05	0	0.00982446	0.512606	0.928977	3.82e-07
Danio_rerio_newGene_1590	1.6564	0.657955	0.563845	0.0686078	0.983694	0.628057	0.47007	1.10432	1.03393	1.60065	0.994428	0.94577	0.913374	0.560426	0.0479739	0.372205	0.891033	0.71435	1.08764	3.79e-07	5.93e-08	3.91e-07	1.03e-07	2.17792
Danio_rerio_newGene_1591	1.56366	1.39487	2.43722	1.91663	1.78504	3.81564	2.82388	2.96391	2.97396	4.99946	3.24292	3.95364	6.69731	4.22679	5.65645	1.1778	3.38723	0.841912	3.13531	0.526036	13.1339	8.5514	2.29111	1.87411
Danio_rerio_newGene_1592	2.5171	2.62202	1.91562	0.563122	0.838933	1.37257	0.50501	1.25154	2.1037	2.22388	2.09026	0.60119	2.03817	0.92951	0	1.26356	0.462091	1.49704	0.968931	0	0	0.0581467	0	2.77754
Danio_rerio_newGene_1593	1.00851	1.00709	0.611037	0.258428	0.455067	0.608764	0.171521	0.427345	0.379954	0.998079	1.01706	0.678704	0.778711	0.223881	0.105414	0.507966	0.579244	0.442492	0.39649	0	0.517673	0.141045	0.0323629	0.813472
Danio_rerio_newGene_1594	0.207762	0.0984298	1.68e-06	1.73e-06	0.232337	0.379234	0.407315	0.146937	0.0964113	0.0909183	1.49e-06	0.220579	0.0833346	0.198347	0.179231	0.101374	0.402243	0.118982	0.600129	1.7e-06	0.177878	1.9e-06	0.0946679	1.56e-06
Danio_rerio_newGene_1595	0.000178404	0.537543	4.25e-06	0	7.78e-06	0.00181102	0	0.000176465	0.116439	0.342655	0.798237	0	0	0.0798509	0	2.78e-05	2.74e-05	0.336289	0.167417	0	0	0	0	0.6393
Danio_rerio_newGene_1596	0.118591	0.595932	0	0.587141	0.515188	0	0.587797	0.30993	0.120035	0.324646	0.263855	0.233176	0.0935449	0.416239	0.935225	0.106198	0.372149	0.481604	0.876431	0	1.26713	0.567465	0.583771	0.113996
Danio_rerio_newGene_1597	4.82073	5.44778	7.03587	10.8478	5.61195	8.85986	7.51876	8.24732	7.02831	9.1028	6.57247	8.5862	10.6804	6.91457	4.02965	7.43658	9.23332	9.71597	10.7748	4.80252	9.14671	8.78248	10.3268	7.9356
Danio_rerio_newGene_1598	0.0986531	0.162657	0.218402	0.18259	4.04e-18	0.411312	0.130663	4.64e-34	0.0938419	0.144049	0.120928	0.236804	0.714975	0.110935	0.346357	5.7e-77	1.37e-98	0.192673	6.28e-85	0.244577	0.452897	0.191503	1.25e-66	0.280969
Danio_rerio_newGene_1599	0.352589	1.11458	0.9009	0.0204295	0.093036	0.26257	0.0965263	0.210928	0.234277	0.405513	0.129685	0.0604224	0.123128	0.186643	0.0603539	0.351782	0.143392	0.605033	0.310643	0.0133687	0.0730322	0.0267132	0.0110217	0.837851
Danio_rerio_newGene_16	0.574683	0.429742	0.569429	1.15295	1.4855	0.290025	0.127369	0.252287	0.299554	0.302912	0.278958	0.493293	0.383314	0.393309	0.913129	0.0900162	0.79558	0.10531	0.718021	0.15368	0.125211	0.313306	1.6702	0.266456
Danio_rerio_newGene_1600	1.067	0.623786	0.720798	0.043798	0.256331	0.429028	0.313476	0.30131	0.616438	0.496894	0.18926	0.0389558	0.0284743	0.461499	0	0.257806	0.42195	0.506246	0.655468	0	0	0	0	0.761217
Danio_rerio_newGene_1601	0	0.0545316	2.63814	1.73116	0.0636646	4.88385	0	4.47967	0	3.84448	0	1.92495	0	5.41681	0.0601514	0	2.74744	6.02941	0	0	0	0	0	0
Danio_rerio_newGene_1602	0.322938	0.210427	0.860016	2.0251	1.11068	0.719151	0.952319	0.360018	0.707883	0.909908	0.41727	0.902425	1.13379	1.21987	1.4854	0.851802	0.453927	0.602341	0.744894	1.49153	2.19549	1.18954	1.68464	1.1653
Danio_rerio_newGene_1603	1.33409	1.46437	0.718085	0.157874	0.764167	0.500884	0.3021	0.265672	0.735794	0.351386	0.365601	0.302384	0.652175	0.424482	0.613107	0.130493	0.610904	0.430673	1.16349	0.119812	0.60182	0.206262	0.0674492	1.00629
Danio_rerio_newGene_1604	0.647626	1.82921	2.12808	1.04138	0.684195	1.7957	0.729786	2.18381	1.03677	1.8298	0.54078	2.16449	1.03139	1.24082	1.09039	1.10682	1.62701	0.629518	0.642513	0.30461	1.3523	0.572858	1.81566	1.44712
Danio_rerio_newGene_1605	0	0.210052	0.732865	0.259831	0	0.401662	0.612124	0	0	0	0.222664	0	0	0.405126	1.70585	0.220552	0.491305	0	0	0.233515	0.404894	0.211039	0	0
Danio_rerio_newGene_1607	0.447818	0.124118	0.371728	0.039391	0.18902	0.029246	0.221923	0	0.136513	0.124651	0.0688719	0.308321	0.20401	0.0310817	0.745108	0.31857	0.149091	0.0368171	0.111093	0.0734239	0.407511	0.291443	0.0881283	0.419623
Danio_rerio_newGene_1608	0.0905504	0.485761	0.188398	0.450729	0.353467	0.0415828	0.136271	0.0573806	0.274736	0	0.152418	0.132173	0.253544	0.283477	0.559158	0.117773	0.532561	0.368176	0.115066	0.234557	0.580623	0.129252	0.436877	0.0880832
Danio_rerio_newGene_1609	0	0	0	0	0	0	0.291722	0	0	0	0	0	0.710978	0	0	0	0	0	0	0	0	0	2.05569	0
Danio_rerio_newGene_1610	0.630761	0.0930005	0.203346	1.00984	0.219657	0.310605	0.189892	0.0607106	0.444129	0.312386	0.377511	0.233944	0.345511	0.302148	0.215199	0.173395	0.525868	0.0992541	0.416459	0.0616018	0.571364	0.830428	0.321922	0.192834
Danio_rerio_newGene_1612	0.250982	0.705548	0.486106	0.184008	2.72e-25	0.546468	0.267253	0.290971	0.111942	0.206383	0.976284	3.44e-07	0.569158	0.403531	5.51e-08	0.867245	0.2423	0.849628	0.453318	0	0.425589	1.68756	0.346634	0.585691
Danio_rerio_newGene_1615	1.14755	0.0980866	1.11508	0.812323	0.797425	0	0.345292	1.79181	0.31791	0.502232	0.239713	1.36524	1.33397	0.370998	0.156925	0.879048	0.113352	0.683761	1.38046	0.808647	0.286877	1.03224	0.776198	3.19068
Danio_rerio_newGene_1616	0.649497	0.716886	0.438857	0.500615	0	1.19911	0.240007	0.934052	0.167612	1.13584	0.357685	0.878408	0.643335	1.18595	0.267489	1.13127	0.719374	1.03285	0.350785	0	0.0795661	0.0783548	0.231921	0.413368
Danio_rerio_newGene_1617	0.859088	1.04253	1.19338	1.07788	1.08844	0.869301	0.904357	0.964312	0.879102	0.860745	0.841011	1.90037	1.93066	0.843435	0.746294	1.15473	0.767635	0.759345	1.04037	1.69054	1.51696	1.27801	1.1485	1.26812
Danio_rerio_newGene_1618	0.254345	0.334763	0.377262	0.414282	0.22382	0.334449	0.298418	0.765358	0.318378	0.389146	0.173306	0.617528	1.1134	0.170991	0.31329	0.235273	0.39741	0.391218	0.522568	1.03015	0.61063	0.351178	0.570501	0.465246
Danio_rerio_newGene_1619	0.445198	0.0724874	0.323077	0.36974	0	0.408203	0.581838	0.575473	0	1.109	0	1.03909	1.80501	0.27002	0.0819871	0.548371	0.323604	0.47705	0.442684	0.54532	0	0	1.05594	0
Danio_rerio_newGene_1620	2.03843	1.88002	0.887151	1.13219	0.821369	0.796078	0.00461738	0.0125106	1.7451	0.185555	3.80176	0	0.135527	1.35219	0.107409	2.70777	0.866376	0	0.00408385	0	0.0373926	0	0	0.00501457
Danio_rerio_newGene_1621	5.91364	5.33358	2.74784	7.08243	3.03696	3.11275	0	0.231299	4.55176	1.31243	18.0494	0	0.171516	3.45657	0.698116	5.92987	3.6777	0	0	0	0	0	0	0
Danio_rerio_newGene_1622	0.265381	0.516086	1.37245	0.258493	0.665965	0.48117	0.315779	0.708995	0.657118	0.673304	5.95e-05	0.374096	0.579867	1.21218	0.431309	0.815391	0.578804	1.33903	0.438132	7.21e-06	0.389181	0.685969	0.591934	0.937709
Danio_rerio_newGene_1623	41.0654	29.7031	32.6145	53.0884	45.4956	36.0092	37.4382	32.6196	27.867	31.5595	45.0243	24.6809	38.444	35.2507	31.7721	19.7921	39.9525	18.9345	55.2203	32.7656	44.777	30.5328	29.9427	29.3678
Danio_rerio_newGene_1624	0.644879	1.42	0.0901443	0.71274	1.27232	0.571215	0.957987	0.686149	1.07622	0.843349	0.24563	0.700631	0.451858	0.940584	2.1173	0.561836	1.21222	0.751326	0.912941	0.81411	0.952693	1.04428	0.303114	0.151393
Danio_rerio_newGene_1625	0.656935	0.693239	1.36245	1.27566	1.64957	1.02167	1.33757	0.869789	1.71098	1.04664	1.02745	1.31285	0.666958	0.91852	1.18052	0.375204	1.34817	0.545514	1.03593	0.824877	1.04177	1.45162	1.34901	1.0372
Danio_rerio_newGene_1626	0.553712	0.542362	1.76642	0.44427	2.094	0.172279	0.521951	0.951664	1.52151	0.515747	1.19508	0.354074	2.26934	0.815508	0.791397	0.698553	1.99643	0.769808	2.05011	1.74078	0.352906	0.355144	2.2893	0.18914
Danio_rerio_newGene_1627	0.00666207	0.00010849	7.98e-06	7.08e-06	0.149147	0.202855	0.117276	0.260823	1.35e-05	1.29e-07	1.06e-06	0.213752	0.175531	7.84e-05	1.48e-06	0.193693	0.135134	1.92e-06	0.50129	1.04e-06	1.45e-06	4.15e-06	1.01e-06	0.00749817
Danio_rerio_newGene_1628	2.86e-05	0.533465	0.681814	0.491252	0.000106457	1.19765	1.61049	0.701966	0.93985	0.37769	0	0	0.104638	0.0679865	2.33981	0.387835	0.38102	0.143462	1.14684	0.175918	0.0942811	0.392521	0.770553	0.274336
Danio_rerio_newGene_1629	1.27309	0.196686	0.214596	1.64159	0.888784	1.70291	0.759945	0	2.07938	0.864939	0.861246	0	0.328492	0.352743	5.38199	0.192705	0.408068	0	0.349174	0.467525	0.855188	1.62732	1.91708	0
Danio_rerio_newGene_1630	0.112999	0.220559	0.162903	0.401946	0.594233	0.37819	0.220104	0.389189	0.394935	0.29883	0.157886	0.509228	0.454116	0.251419	0.0750926	0.224844	0.39846	0.0661358	0.104673	0.0161629	0.444791	0.105467	0.228737	0.130168
Danio_rerio_newGene_1631	0.504636	0.460809	0.704446	0.892578	1.14124	0.610495	0.405267	1.04038	0.398875	0.659044	0.362218	0.895512	0.816432	1.11831	0.27527	0.339983	0.487115	0.394526	0.282129	0.569473	0.640571	0.390797	0.429341	0.364707
Danio_rerio_newGene_1632	2.42381	2.47752	2.69664	2.67115	3.3322	1.59867	3.53523	1.32037	2.18602	2.19296	3.07427	2.94269	4.06452	1.87662	1.44752	2.2887	2.61439	1.43294	2.77196	1.47618	2.81091	1.28776	3.19394	1.42397
Danio_rerio_newGene_1633	6.1e-05	0.297896	10.9404	4.85e-13	1.18563	7.8e-125	0.391774	0.7883	0.854718	1.56433	1.58185	1.24234	1.33261	1.98048	6.48e-25	1.09912	1.08496	3.83e-07	9.68e-205	2.0272	0.346292	0.847744	2.2213	1.91e-76
Danio_rerio_newGene_1634	0.0802013	0.426439	0.694551	0.209443	0.202466	0.736334	0.204183	0.437118	0.100887	0.317589	0.164185	0.494153	0.0717743	0.454748	0.096788	0.561358	0.335286	0.305569	0.196907	0.0274183	0.374344	0.246762	0.0787671	0.233797
Danio_rerio_newGene_1635	1.08413	1.01963	0.654229	2.12946	1.14947	0.962386	1.59777	1.7011	1.5602	0.806408	2.40847	1.89428	1.07598	0.570644	1.69519	0.692748	1.1535	0.405395	1.73982	2.83466	0.913586	1.8308	1.54846	1.07003
Danio_rerio_newGene_1636	0.347791	0.339209	0.458848	0.232573	0.0739646	0.366439	0.484323	0.136086	0.210314	0.24113	0.432584	0.0666493	0.0598536	0.817775	0.649837	0.499042	0.35414	0.474808	0.124766	0.0149368	0.509551	0.230158	0.413534	0.490402
Danio_rerio_newGene_1637	2.12353	1.18206	1.54965	2.26701	0.217491	1.84742	2.17089	1.78317	0.48849	2.84612	1.42265	1.0627	0.208745	1.89013	0.294313	1.09727	0.714255	0.780254	1.34517	1.28028	1.44916	0.812798	0.932243	0.477375
Danio_rerio_newGene_1638	2.23483	2.78341	2.59753	1.43494	0.649674	3.65308	2.80592	1.63298	1.6789	2.54162	3.19232	3.29215	1.7835	1.69342	1.81587	2.74889	1.74278	0.553798	1.35556	2.66544	0.900551	1.43199	4.66093	0
Danio_rerio_newGene_1639	1.97896	7.51867	4.42934	5.98107	0	5.20319	0.907546	5.57519	1.07305	3.7467	1.03916	0	0	0.836634	0	5.40199	7.48731	0	0	0	0	0	0	0
Danio_rerio_newGene_1640	2.18969	1.59473	2.06487	1.4661	3.03979	2.08905	1.68616	1.95215	1.6606	2.03924	3.22987	1.2048	2.84427	2.90059	1.38402	2.84737	2.93733	0.455049	1.90969	2.16998	1.84413	2.10092	3.45772	0.99732
Danio_rerio_newGene_1641	0.237524	1.40629	0.59498	0.26634	1.02441	0.723915	0.351693	0.829511	0.923118	0.471841	0.37928	0.466395	1.19796	0.710834	0.177018	0.147721	0.253838	0.592512	0	0.71353	0.419946	0.583558	0.522507	0.079444
Danio_rerio_newGene_1643	2.42677	0.789895	2.5706	4.51443	4.73631	1.82014	4.35884	1.9703	3.03177	3.41835	1.63909	1.87627	3.56928	1.40781	4.70402	1.04658	1.94276	2.06608	1.61067	5.99995	5.01607	2.02465	1.07666	2.71985
Danio_rerio_newGene_1644	0	1.1319	0.52369	1.15e-190	0	0.163124	0.297241	0.489069	0	0	2.26661	0.0262961	0	0.827532	0	1.46958	0.280761	0.055976	1.81913	0	0	0	1.02999	0.0253933
Danio_rerio_newGene_1646	2.49036	2.70252	3.21257	4.31002	4.26951	2.65827	4.09757	3.29296	3.19263	2.8344	3.99298	1.75978	2.23577	3.5246	6.00376	2.98456	3.18763	1.80013	4.43842	2.02836	3.15535	1.74378	3.55323	2.8363
Danio_rerio_newGene_1647	0.0706693	0.505034	0.278594	0.167531	0.271171	0.198616	0.145838	0.0888364	0.186264	0.422823	0.315947	0.0923987	0.110447	0.210364	0.271371	0.153185	0.281142	0.226484	0.1964	0.0560978	0.138751	0.138311	0.502654	0.154877
Danio_rerio_newGene_1648	0.208021	0.151686	0.610078	1.01759	0.312629	0.289822	0.603268	0.0729025	0.0561821	0.57055	0.611237	0.560666	0.413932	0.82578	0.609848	0.160476	0.367061	0.487249	0.275287	0.282038	0.613644	0.15979	0.618537	0.469071
Danio_rerio_newGene_1649	0.284077	1.58496	1.01004	1.04668	1.27913	1.18065	1.87223	0.99114	1.99522	1.06293	0.680758	1.38713	0.960461	1.05731	1.95747	0.954423	0.589121	1.76856	1.49396	0	4.37818	0.801791	1.17143	1.68633
Danio_rerio_newGene_1650	0.300588	0.312671	0.119076	1.12113	0.0754478	0.21719	0.0630287	0.125272	0.792919	0.118194	0.132401	0.360358	0.695527	9.52e-131	0.651196	1.27009	1.1017	0.865595	0.0434901	1.3e-16	1.13e-36	0.517438	0.401068	0.552041
Danio_rerio_newGene_1651	0.410889	5.65e-06	0.000204054	0.135976	0.169301	1.01194	2.59e-05	0.00197058	0.387261	0.000238882	0.780189	0.324693	0.363202	0.162983	3.02e-06	2.15e-06	0.00692759	0.333585	9.61e-06	7.39e-06	0.17188	0.728905	0.000255662	0.530987
Danio_rerio_newGene_1652	0.734695	1.03121	0.904931	0.66548	0.856451	0.837423	0.757858	0.694152	0.934982	0.746747	0.681255	1.29751	0.967132	0.86442	0.636985	0.856748	0.8556	0.721029	0.722881	0.636934	1.71249	0.919797	0.840634	0.606486
Danio_rerio_newGene_1653	0.756778	1.13393	0.809638	0.69417	0.714694	0.570652	0.873548	0.337103	0.750346	0.445269	0.654931	0.512069	0.394462	1.10015	0.642252	0.695373	0.421766	1.2607	0.548709	0.14955	0.453748	0.808491	0.748375	0.77145
Danio_rerio_newGene_1654	0.547005	0.507931	0.176375	0.366659	0.0594919	0.126526	0.292429	0.241818	0.26034	0.650056	0.424761	0.137992	0.479194	0.244321	0.599406	0.102425	0.243873	0.292489	0.655367	0	0.097233	0.0859758	0.455804	0.556678
Danio_rerio_newGene_1655	2.29633	2.00363	2.00671	1.93917	2.1063	3.07852	2.40735	1.25592	2.02755	2.42787	0.998192	2.70734	2.96112	1.14129	4.50499	1.84852	2.60442	1.63498	2.19273	2.49695	3.62139	2.60566	1.96856	2.00307
Danio_rerio_newGene_1656	0.448016	0.56139	0.484059	0.9545	1.02758	0.680683	0.400328	0.456651	0.219706	0.729252	0.564588	0.353077	0.552545	0.648167	0.449767	0.715306	0.38638	0.337038	0.358985	0.858156	0.600393	0.37528	0.67004	0.182344
Danio_rerio_newGene_1658	1.20491	1.38358	1.28824	1.54759	1.62868	1.1137	1.11048	1.10869	1.15135	1.85846	1.65694	1.65098	1.12593	1.38623	0.857939	1.45338	1.56691	0.395809	1.52785	0.789889	0.538617	0.539521	2.01622	1.17232
Danio_rerio_newGene_1659	1.2179	1.34621	0.689536	0.797433	1.75061	1.01411	1.13481	1.57102	0.441791	1.13736	1.82791	1.69166	1.5943	1.30341	1.65476	0.974613	1.01847	0.930693	1.1608	2.23251	2.09831	0.826371	0.527969	0.893496
Danio_rerio_newGene_1660	1.27214	0.682693	1.45471	3.90046	4.92446	3.33292	2.9627	0	2.77484	3.04193	4.69663	1.29292	1.44885	2.21681	1.3708	1.38718	4.18542	2.10481	2.05074	2.69285	12.2798	7.12261	4.42354	0
Danio_rerio_newGene_1661	0.519634	0.516034	0.198171	1.03711	0.906772	0	0.527899	0.521972	0.382043	0.994054	0.441159	0.0912073	1.44382	0.747889	0.903844	0.407078	0.17342	0.103717	0.757281	0.215179	0.59005	0.143333	1.27467	1.18569
Danio_rerio_newGene_1662	0.352374	2.01427	0.93786	1.11e-46	1.0231	0.377423	0.84121	1.1005	1.75454	1.13478	0.88978	0.818654	4.21932	3.76e-32	2.52887	0.984907	0.486736	0.462443	2.70427	2.43e-22	0.853688	1.48e-42	0.371328	1.34891
Danio_rerio_newGene_1664	2.35509	1.69616	2.77178	2.32085	2.20782	2.28437	1.80831	3.37217	3.90238	2.47438	1.9187	2.78447	1.83275	2.11969	1.52982	2.80798	2.01271	1.17665	2.79656	2.46373	3.54147	2.5542	1.19683	1.28591
Danio_rerio_newGene_1665	0.108052	3.68545	1.2125	0.991009	0.411321	0.709986	0.972435	2.11039	0.759479	0.7396	0.164248	1.22875	0.662321	1.60159	0.354088	2.35619	2.82179	0.24012	1.15799	0.387344	1.07754	0.630281	0.688314	1.4364
Danio_rerio_newGene_1666	0.323558	6.69e-05	0.292784	0.57439	0.595444	0.331121	0.484973	1.58e-06	0.672557	0.000769626	0.730126	0.244776	0.174412	0.347547	1.73442	0.000856749	2.87e-05	0.41325	0.712947	0.595838	1.5873	0.0721494	0.589332	0.23832
Danio_rerio_newGene_1667	5.55226	4.80158	4.20222	3.02025	2.68921	4.77862	4.42138	4.42146	5.88554	5.75321	4.68584	5.10926	10.8553	7.21493	1.76098	2.68563	3.54464	5.2377	6.63123	1.32255	10.3154	3.56979	8.87869	4.37788
Danio_rerio_newGene_1669	0	0	0.674083	0.523781	0.0853759	0.39598	0.209088	0.0999284	0	0	0	0.538117	0.45494	0.281408	0.350156	0.0738722	0.167336	0	0.374517	0.384564	0.907338	0.0733641	0.46086	0
Danio_rerio_newGene_1670	0.159435	0	0	0.0654832	2.87e-07	1.28e-06	0	3.67e-05	0	0.101349	0	2.9e-07	0.115907	0.0995185	0.334253	0.0517848	0	1.73e-05	0.0458468	0	0.311432	0	0.0994984	0
Danio_rerio_newGene_1671	4.84158	3.76487	4.65347	1.44726	2.74346	3.24275	1.12764	3.19613	3.3597	5.19954	4.27338	2.28971	0.213973	6.00109	0.0977355	13.4804	3.52104	2.88321	3.3571	0.10758	0	0.171657	0	4.98245
Danio_rerio_newGene_1674	2.47529	0.739313	1.32969	1.51431	1.38938	4.44537	0.957185	4.51999	1.79104	0.691038	2.43724	0.966502	3.28348	1.76245	1.379	0.942122	5.11137	0	3.55585	3.59924	3.58196	3.11037	1.19636	0.746854
Danio_rerio_newGene_1675	0.0866898	0.417584	0.195301	0	0.151728	0.118517	0.0426503	0	0.0911045	0.247228	0.373723	0	0.137621	0	0.0455504	0.0833928	0.196758	0.192652	0	0.153471	0.084562	0.0429904	0	0.0916064
Danio_rerio_newGene_1677	0	0.176423	0.110738	0.408696	0.0369416	0.563245	0.118005	0.175861	0.166801	0.122791	0.25533	0.0339406	0.45827	0.645563	0.0854533	0.746194	0.219748	0.036969	0.0800491	0.0637126	0.591924	0.0316778	0.572852	0
Danio_rerio_newGene_1678	0	0	3.62031	6.51848	1.17841	8.03423	0.978077	7.60292	0	8.20616	3.42044	8.43577	1.62042	0.901624	1.20547	13.0436	8.12488	6.94603	0	4.51491	2.95751	4.36436	2.20106	3.29409
Danio_rerio_newGene_1679	0.209456	0.358839	0.182798	0.262905	0.1231	0	0.104793	0	0.111791	0.0513875	0	0.0571389	0.169241	0.154718	0.104696	0.0521278	0.0603274	0.242392	0.405833	0.0581362	0.154275	0.214057	0.146379	0.170839
Danio_rerio_newGene_1680	0.249388	0.794955	0.217632	0	0.220674	0.0583511	0	0.436145	0.26844	0.428911	0.0661665	0.199709	0	0.121066	0	0.0638932	0.0723166	0	0.813472	0	0	0	0	0.274058
Danio_rerio_newGene_1681	0.306344	0.393966	0.383784	0	0.210954	0.25226	0.130834	0.228475	0.234609	0.356439	0.139942	0.154876	0.0613436	0.179518	0.0177268	0.148622	0.398876	0.579719	0.253009	0.0192946	0.0750706	0.0406972	0	0.954665
Danio_rerio_newGene_1682	0.103345	0.246818	0.275832	0.506529	0.413474	0.559639	0.154567	0.065261	0.369483	0.0474737	0.399085	0.201517	0.571205	0.417346	0.103006	0.0462177	7.35e-06	0.540982	0.222678	0	0.448781	1.52e-05	0.266019	0.0514859
Danio_rerio_newGene_1683	0.824374	0.698559	0.00100972	0.000127004	0.175852	0.299743	0.296582	0.898079	0.979765	0.278583	0.433218	0.170098	0.597585	0.000129601	1.35e-92	0.171057	0.125082	3.29e-05	0.773304	0	0	0	0.0832108	0.913507
Danio_rerio_newGene_1685	1.10939	1.56588	0.083641	0.241568	0.0862644	0.584796	0.143322	0.401867	1.31426	0.142794	1.23123	0.187735	0.115959	0.370159	0.347912	0.344832	0.472311	0.820957	0.522522	0.135857	0.175867	0.179547	0.358732	0.754968
Danio_rerio_newGene_1686	0.894683	2.19426	0.490772	0.273193	0.766511	0.809439	0.439851	0	1.39599	0	0	0	1.23246	0	0	0	0.253627	0	0.193634	0	0	0	0	0.229016
Danio_rerio_newGene_1687	0.200719	0.0192346	0.0894627	0.123682	0.140613	0.0912463	0.0592584	0.0796267	0.273187	0.1532	0.175175	0.0205466	0.463973	0.208002	0.292866	0.076272	0.182264	0.0441797	0.2433	0.119442	0.217435	0.0986782	0.168355	0.0637752
Danio_rerio_newGene_1688	0	0.310961	0	0	0	0	0	0	0.498628	0	0.169361	0	0	0	0.167985	0.151705	1.92381	0	0	0	0.152306	0	0	0
Danio_rerio_newGene_1689	0	0.10723	0.233174	0.133629	0.12392	0.100566	0	0	0.335147	0.0992228	0	0.104073	0.599288	0.289582	0.990216	0.0992745	0	0.560957	0.279172	0.139747	0.106179	0.20974	0.105727	0.107795
Danio_rerio_newGene_1690	0.287151	0.572304	0.638104	0	0.651356	0.407494	0	0	0.151138	0.269134	0.15267	0.71831	0.664777	0	0.153761	0	1.10818	0	0	0.500526	0.27315	0.141456	0.270967	0
Danio_rerio_newGene_1691	8.13523	6.14404	6.92686	0.265626	3.57958	4.02384	1.53169	2.47295	4.69684	7.30733	3.29329	1.78017	2.04359	2.25176	0	5.5909	4.44183	5.38837	4.55328	1.47266	0.0306552	0.817321	0.0425877	7.41052
Danio_rerio_newGene_1692	0.200098	0.258959	0.147252	0.16244	0.0772098	0.427148	0.194834	0.175008	0.208286	0	0.0722305	0.132971	0.366539	0.0617213	0.425328	0.127062	0.149017	0.0718693	0.230901	0.158878	0.51786	0.0651843	0.188901	0.0691645
Danio_rerio_newGene_1694	0.178562	1.16579	0.33404	0	0.0699988	0.110625	0	0	0.500666	0.396898	0.389016	0	0.0478305	0	0	0.172592	0	0.131571	0.260709	0	0	0	0	0.124808
Danio_rerio_newGene_1695	1.82143	0.919909	1.16043	1.13728	1.67358	0.854309	0.86174	1.24885	2.12384	1.15928	0.426424	1.4936	1.55619	0.441385	0.678637	0.82532	1.60436	2.05787	1.12154	2.53376	0.822537	1.53242	1.46917	1.60142
Danio_rerio_newGene_1696	0.501742	0.0602853	1.33666	3.29011	0	1.37595	4.13486	0	0.0644153	0	0.0688089	0.0607906	0	2.31836	0	1.89624	0.681695	3.65317	0.162726	0	0	0	5.57758	0.37816
Danio_rerio_newGene_1697	5.06101	4.34883	1.73835	0.264316	2.18997	1.16803	1.48721	0.957539	3.08184	1.74434	1.22839	0.662156	0.573829	6.83e-07	2.92652	0.276002	1.60379	0.000410755	2.56832	1.02303	0.94626	1.06373	0.378295	1.84523
Danio_rerio_newGene_1698	0.393549	0.25758	0.243155	0.244229	0	0.307464	0.193052	0.385363	0	0.200487	0.206653	0.446984	0	0.47185	0	0.214704	0.477785	0.488296	0.978988	0	0	0.484452	0	0.612877
Danio_rerio_newGene_1699	0	0	0.547917	1.03163	0	2.33118	0.16322	1.09748	0	0.624016	0.18068	1.8408	0	1.82482	0	0.472931	0.554623	1.07315	0.140569	0	0	3.22655	0	0.850968
Danio_rerio_newGene_17	4.87699	5.15072	4.01675	3.70707	3.30104	5.03882	3.89978	4.16303	3.19372	2.86405	4.02899	4.35498	6.25539	3.37676	2.16933	4.51315	5.16155	3.27172	2.73773	5.98751	0.437262	5.26872	3.18808	3.2852
Danio_rerio_newGene_1700	0.209293	0.120798	0.0933794	0.257438	0.491128	0.494005	0.247383	0.165173	0.219565	0.238077	0.227104	0.128296	0.200211	0.356654	0.571427	0.278508	0.667619	0.322533	0.292401	0.149952	0.740669	0.164784	0.54403	0.264894
Danio_rerio_newGene_1701	0	0	1.4343	11.2685	0	2.72612	0	4.54742	0	0.244527	0	1.03337	0	5.31431	0.272727	0	1.42692	2.79982	0	0	0	0	0	0.537544
Danio_rerio_newGene_1702	0.700758	0.558938	0.38081	0.332174	0.593742	0.370372	0.38483	0.374318	0.339531	0.70385	0.375118	0.663327	0.114841	0.354691	0.413473	0.376069	0.460422	1.37446	0.283855	0.0182584	0.245124	0.267142	0.499612	1.32099
Danio_rerio_newGene_1703	0	0.246493	0.60233	0.197508	0.328002	0.376261	0.20776	0.249241	0.400144	0.145529	0.124101	0.356224	0.452806	0.303276	0.82454	0.42695	0.0492308	0.289982	0.330932	0.109704	0.591498	0.291203	0.753247	0.185733
Danio_rerio_newGene_1704	0.995678	0.424216	0.227389	0.189941	1.00386	0.358276	0.377292	0.384464	0.427073	0.449337	0.160052	0.180084	0.0406391	1.09748	0.0228898	0.19981	0.346932	1.40258	0.892978	1.00193	0.0246491	0.937716	1.21043	0.891912
Danio_rerio_newGene_1705	0.721745	0.454217	0.149549	0	0.202468	0.0784796	0.0828917	0	0.137281	0.251867	0.180132	0	0	0.0418121	0	0	0.0992441	0.0990893	0.371674	0	0	0	0	0.0944726
Danio_rerio_newGene_1706	0.0644408	0.0620077	0	0	0	0	0	0.166574	0.0673073	0	0.209729	0	0.460418	0	0.695642	0.0609765	0.0721811	0.0693712	0.0567693	0	0.31598	0.125419	0	0
Danio_rerio_newGene_1707	0	5.23e-09	0.0689709	0.747457	4.52e-163	0.219241	0.576449	0	0.0330882	0.0610109	0.0474705	1e-13	1.86e-08	0.89811	0.0550512	0.750519	0.285159	0.819154	2.77e-52	0	0.112568	0.0315333	1.95879	0
Danio_rerio_newGene_1708	0.940402	0.279412	0.30725	1.28561	1.60058	0.302835	0.534385	0.232267	0.310372	1.16434	0.79978	0.445454	1.33014	0.939193	0.613388	0.687565	0.930549	0.0525959	0.63167	0.281287	0.57414	0.993049	0.829976	4.24e-14
Danio_rerio_newGene_1709	0.135774	0.198083	0.285851	0.0834897	0.164113	0.283102	0.299336	0.193908	0.222462	0.543175	0.646339	0.41219	0.108408	0.204614	0.425282	0.32284	0.36383	0.326236	0.178803	0.0726493	0.297765	0.035327	0.185478	0.348453
Danio_rerio_newGene_1710	1.63252	0.527407	0.927692	0.618118	1.20166	0.556545	0.97096	0.948102	0.758788	0.892323	1.49051	0.509126	1.9202	0.156752	0.0270123	0.472087	0.817487	0.852957	0.890798	0.0248995	0	0.107776	0.569027	0.178516
Danio_rerio_newGene_1712	0	3.51914	1.24539	5.41534	0	2.68887	0.4493	0	0.240057	0.214824	14.7048	0	0.542432	2.44965	0.76527	5.92359	0.496345	0.240888	0.191578	0	0	0.224806	0	0
Danio_rerio_newGene_1713	79.6641	86.2148	82.4744	121.307	125.594	105.138	115.06	90.4754	81.035	93.272	146.621	76.9669	56.4411	117.181	105.383	93.2595	112.817	85.6908	80.7619	118.836	114.601	81.5782	132.59	57.9696
Danio_rerio_newGene_1715	1.79508	1.5996	0.941825	1.23748	1.10031	1.6584	0.956934	2.43817	1.78844	1.04725	1.41828	0.928552	0.709653	2.50949	0.188941	0.632008	1.98825	3.49809	0.924204	0.58076	0.82476	2.97807	0.651514	2.85397
Danio_rerio_newGene_1716	3.88896	0.53764	0.820447	0.745405	0.887342	1.11203	0.455299	0.215911	0.984923	0.546598	4.453	0	0.130761	0.280788	0.877757	2.44641	1.41369	0.470553	1.05383	0.42535	0.298996	0.863599	2e-304	0.658048
Danio_rerio_newGene_1717	0.470397	0.120041	0.182972	0.240573	0	0.274829	0.116723	0.462981	0	0.229641	0	0.0813588	0.318858	7.48e-11	0	0.183487	0.170619	0.85647	0	0.0497133	0	0	0.58779	0
Danio_rerio_newGene_1718	0.266133	4.94133	2.31885	2.58485	0.58822	0.788581	1.76688	1.0776	2.24019	1.23968	2.00468	2.86938	0.204088	2.32284	0	2.38886	2.58929	1.39929	0.885723	0.604112	0	3.13597	0.785311	1.34231
Danio_rerio_newGene_18	22.8639	13.9162	19.7556	23.6285	18.3023	26.5041	15.3473	26.4565	17.3486	23.6236	22.5571	24.5558	9.21998	23.876	4.90186	23.4895	24.3936	31.9298	13.09	21.0126	1.35412	24.4058	26.486	20.6076
Danio_rerio_newGene_19	12.4531	5.95344	10.2921	11.287	9.8191	14.56	5.77992	13.4505	9.16043	10.3117	10.1289	10.8554	4.69227	12.9576	1.3816	12.5745	12.526	14.5295	4.91716	6.77416	0.657728	11.6828	12.2008	10.9397
Danio_rerio_newGene_2	3.52988	8.98739	4.3519	6.63714	3.48863	3.98004	3.32577	5.88857	8.37733	6.62625	5.88193	5.42529	5.90715	1.56649	8.61496	2.40333	3.38144	4.02118	4.09273	5.00583	7.54981	3.24933	3.57881	4.34916
Danio_rerio_newGene_20	0.085078	0	0	0.0348434	0.134381	0.103505	0.473072	0.113619	0.119839	0.0273609	0	0	0	0.0272597	0.291172	0	0.0981246	0.128333	0	0.131073	0.277939	0.113696	0	0.153642
Danio_rerio_newGene_21	0.185417	0.049899	0.250574	0.33968	0.345454	0.175657	0.24197	0.0811605	0.237272	0.130354	0.262647	0.166747	0.0888762	0.283733	0.462672	0.126182	0.130257	0.601569	0.104194	0.437633	0.844175	0.135406	0.129129	0.44089
Danio_rerio_newGene_22	0.138125	0.265764	0.248026	0.276637	0.357796	0.158061	0.0510183	0.319545	0.216921	0.296407	0.0756488	0.212142	0.275261	0.209584	0.394992	0.129223	0.155388	0.393084	0.10366	0.0617095	0.169912	0.237769	0.0808754	0.144463
Danio_rerio_newGene_23	1.78802	0.63877	1.44671	1.08497	0.587947	1.08637	0.982738	1.03873	0.274117	1.20343	0.686217	1.28582	1.59582	1.53239	0.411904	2.00395	0.997305	0.415906	1.317	1.16039	1.84139	0	1.84149	0.534435
Danio_rerio_newGene_24	1.27108	0.316328	0.402698	0.22691	0.850603	0.796383	0.103044	0.143084	0.112769	0.402845	0	0.108258	0.0829652	0.880028	0.562997	0.103648	0.709498	0.812337	0.157744	1.86724	0.102422	0.211584	0.199908	1.00902
Danio_rerio_newGene_25	2.47103	2.73826	2.64897	2.98064	3.94603	4.03581	1.98527	2.01999	2.83184	4.32346	3.85474	3.12316	2.39909	2.70079	3.2023	3.018	2.54479	4.85685	2.79606	2.09412	4.643	2.75675	2.51701	3.84302
Danio_rerio_newGene_2609	0.157126	0.317076	0.275549	0.280826	0.265324	0.238724	0.233079	0.339147	0.27371	0.350205	0.375078	0.306478	0.269663	0.222952	0.356069	0.251378	0.176255	0.191057	0.147132	0.242684	0.554697	0.170429	0.163644	0.165389
Danio_rerio_newGene_2610	2.84687	0.00110103	6.24011	0.39556	7.46e-11	1.00306	3.58326	3.22823	8.51e-25	2.27009	1.57154	3.45254	0.00104883	6.23644	3.19616	2.11225	1.23678	3.28577	3.53369	2.67107	0.11551	5.22822	0.000190612	4.47107
Danio_rerio_newGene_2611	1.42924	2.20317	1.50466	0.685878	1.13405	1.16327	1.02164	1.32034	0.28452	0.833955	1.03928	0.62215	0.765897	0.849071	0.6744	1.34061	1.24411	1.34637	1.73959	2.21319	1.35984	2.14513	0.88707	1.06336
Danio_rerio_newGene_2612	2e-07	9.52e-20	6.37e-05	9.64e-05	3.88e-06	5.74e-06	0.0537704	2.84e-07	7.34e-06	0.465429	4.3e-06	1.62e-06	2.06e-05	1.7e-29	0.011196	0.186754	0.000522408	6.34e-05	1.74e-05	2.9e-07	1.65e-07	4.88e-06	0.0448476	2.3e-11
Danio_rerio_newGene_2615	0.473499	1.51e-19	0.216501	0.446446	1.73e-153	1.00303	1.12818	0.504822	4.3e-07	1.01e-43	2.13841	0.319487	0.629774	1.83e-16	0.0154528	0.671022	1.27963	1.63975	2.08e-08	1.69482	0.818679	2.2413	6.06e-41	0.56668
Danio_rerio_newGene_2618	0.196264	0.380902	0.214705	0.725958	0.112528	0.181046	0.096605	0.382223	0.102165	0	0	1.08016	0.311074	0.451817	0.533867	0.18432	0.219967	0	0.337633	0.842545	0.483194	0.382598	0.185482	0.101162
Danio_rerio_newGene_2619	0.042669	0	0	7.15e-07	0	0.0912582	6.31e-08	0.0584347	0	0.24284	1.48e-06	0.581545	0	0.371793	0	4.21e-07	0.35308	0	0	0.219652	0	0.500698	6.65e-08	0
Danio_rerio_newGene_2620	7.05491	5.13585	5.31128	5.07915	12.7461	3.49471	4.44223	4.98713	6.56995	8.27696	5.40901	6.33193	2.84463	5.27897	3.72481	5.58633	7.30625	4.25999	3.27817	2.82979	9.53899	1.35475	6.64597	4.03797
Danio_rerio_newGene_2621	5.54028	8.04307	4.87035	8.83876	4.97104	7.3003	6.66138	5.67681	4.6791	6.3029	8.55016	5.92849	7.11588	4.97084	13.4875	6.30909	7.94647	3.43923	7.09063	9.59908	5.36799	6.00611	6.1159	5.79138
Danio_rerio_newGene_2622	6.08893	6.56629	4.24195	5.9651	6.35145	5.38665	4.73862	4.21941	3.77739	3.57445	6.03667	3.87337	4.26371	3.89074	5.5765	4.14069	6.37857	4.41954	4.96725	4.56258	5.5881	5.12039	5.73289	5.01825
Danio_rerio_newGene_2623	6.2e-06	1.92251	0.302705	0.171309	0.957513	0.171045	0.273819	2.43e-05	0.144052	0.390273	1.66974	0.267771	0.11029	0.383469	0.306276	1.55723	0.154149	0.444934	0.17953	1.1704	0.136041	0	0.131692	0.165857
Danio_rerio_newGene_2624	0.434937	0.331053	0.0364839	0.457621	0.148602	0	0.0606858	0.0868879	0.134177	0.12313	0.199188	0.201113	0	0.0306685	0.212378	0.0317453	0.218964	0	0.652446	0.0682127	0	0.0634893	0	0.417626
Danio_rerio_newGene_2625	2.46242	6.07442	0.973014	4.23317	3.41434	1.50082	2.56948	2.53467	4.51113	2.39601	6.56757	1.09184	1.18876	0.0799197	8.29066	1.29648	1.34283	0.342217	5.81711	7.38275	1.10296	4.4566	0.283948	3.02023
Danio_rerio_newGene_2626	0.705953	0.564078	0.628943	0.673179	0.515551	0.457444	0.480887	0.238558	0.60908	0.344577	0.837412	0.581591	0.644167	0.875224	0.535862	0.492903	0.710395	0.684821	0.506458	0.294359	1.52955	0.278528	1.16064	0.484994
Danio_rerio_newGene_2628	0.0488147	8.58e-06	5.49e-06	0.00017977	1.46e-05	0.205666	0.082981	1.32e-06	0.111894	0.149511	0.235009	2.06e-06	0.15914	6.78e-06	0.500809	0.304968	7.66e-06	9.74e-07	0.150285	2.82e-05	0.434628	2.15e-06	4.1e-05	0.232879
Danio_rerio_newGene_2630	4.57e-157	6.7e-50	3.71e-99	0	0	0.117241	0	1.06e-55	0.218555	7.1e-109	2.22e-261	0.179481	0	1.81e-277	0	7.29e-175	7.88e-167	9.03e-69	0.101367	3.2e-164	0	0.160278	0.0375075	0.0572738
Danio_rerio_newGene_2631	0.0354033	0.069113	0.39015	2.51925	1.88947	0.782137	0.0514091	0	0.0391808	1.42108	0.817291	0.446201	0.113098	0.941488	0.698258	0.0963721	1.51629	1.15039	0.0466581	1.13769	1.13639	1.27377	0.437632	1.73803
Danio_rerio_newGene_2632	2.59309	0.362718	1.8474	1.44568	0.321558	1.3954	1.40039	2.19152	2.40387	1.46098	1.03434	1.75708	2.5142	0.120274	0.939516	1.43044	0.947546	0.224023	2.67985	3.27137	0.791686	3.53783	1.60423	0.239529
Danio_rerio_newGene_2633	6.81193	3.74211	6.26489	10.731	4.64727	9.99188	5.83173	7.07118	5.84419	7.87541	11.2089	6.71723	2.7514	12.1575	1.19615	6.36759	7.55237	8.44799	4.70951	11.6335	0.409009	6.61936	8.12622	7.4538
Danio_rerio_newGene_2634	0.204854	1.45582	0.306451	0.468011	0.208351	0.443022	0.279728	0.513204	0.310592	0.608281	0.0954503	0.488785	0.977045	0.45971	1.4502	0.619905	0.409105	0.101129	0.985314	0.488854	0.754343	0.452057	0.190407	0.500157
Danio_rerio_newGene_2635	6.45746	2.65701	5.70185	7.67223	5.72093	4.67526	5.89264	7.56113	4.38566	5.02791	8.73052	6.65964	3.31766	3.26574	2.04748	4.12846	5.0813	7.40271	4.26977	6.14554	1.17421	4.50992	5.21808	4.74705
Danio_rerio_newGene_2636	0.560752	0.0957559	0.285354	1.10525	0.117224	1.24596	1.44238	0.718309	0.655114	0.70884	2.3988	0.608676	1.0686	0.167125	0.361099	0.805177	0.391241	8.77e-07	0.785146	0.729571	0.109591	1.12569	1.54812	5.12e-07
Danio_rerio_newGene_2637	13.1953	14.8069	13.1295	14.2972	9.39384	11.1811	14.6967	12.3939	12.2551	13.0851	16.1158	11.8147	17.6903	9.59588	12.8995	9.3692	12.7973	9.01525	16.0453	13.5358	8.95169	11.728	13.4123	8.28228
Danio_rerio_newGene_2638	1.26367	0.965234	0.868435	1.40358	1.68255	1.09774	1.71402	0.601326	1.5591	0.49331	1.83012	1.30453	0.642854	1.58912	1.16212	1.70406	0.593295	1.06368	1.78091	0.750375	0.654874	0.969628	1.49055	1.54272
Danio_rerio_newGene_2639	0.409942	0.507877	0.0643275	1.15544	0.407192	0.319202	0.518521	0.380435	0.485404	0.494946	0.448829	0.176063	0.325892	0.163075	0.882224	0.550241	0.197602	0.379791	0.356011	0.0715567	0.229548	0.17121	0.384429	0.182383
Danio_rerio_newGene_2640	1.12885	0.21707	0.875901	1.05886	1.02491	0.700426	1.01601	1.5128	0.51161	0.296686	1.04753	1.12429	0.963116	0.821411	0.877944	0.572665	0.551297	0.428627	0.925137	0.894893	1.15499	0.872534	1.41215	0.138832
Danio_rerio_newGene_2641	0.051773	0.100307	0.0575246	0.3201	0.356501	0.144373	0.608346	0	0.0544155	0.197602	0.113507	0.212417	0.654663	0.0962665	0.265602	0.196613	0.230667	0.0566365	0.439841	0.363936	0.100255	0.10222	0.147673	0
Danio_rerio_newGene_2642	4.51889	10.3441	3.64367	2.68683	5.6915	2.11941	33.982	2.05345	26.4463	9.51411	9.14439	1.52595	11.6754	2.41467	10.8651	2.2808	3.29778	0.625791	34.4138	6.206	11.4908	2.14888	14.1131	0
Danio_rerio_newGene_2643	2.93534	0.494066	2.50059	0.524525	1.03359	1.11519	1.78445	1.58697	0.538745	1.04642	2.26418	0.564853	1.77833	0.929432	1.42128	0.734425	0.458219	0.404286	0.892366	3.36916	1.86289	0.286358	2.49224	0.148075
Danio_rerio_newGene_2646	0.305829	0.14294	0.4328	0.279221	0.061975	0.240992	0.19534	0.24484	0.19476	0.340665	0.130619	0.394554	0.222703	0.300256	0.125152	0.147917	0.179823	0.0874823	0.186625	0.0794999	0.291112	0.170347	0.247765	0.0698097
Danio_rerio_newGene_2647	1.06449	1.41782	1.61926	1.19046	1.68795	1.35856	2.10139	1.7316	1.47422	2.07414	2.20024	1.41205	1.33412	1.28034	1.96083	1.45286	1.73147	1.09132	1.62143	1.01824	2.46636	1.04804	1.46414	0.504294
Danio_rerio_newGene_2648	2.52248	1.72206	1.69021	1.7078	1.92546	1.46314	1.97051	1.44045	1.82778	1.48845	1.68986	1.80765	2.3017	1.61724	1.37968	1.37124	1.87784	1.72763	1.77226	2.10855	2.02017	2.05355	1.61546	2.40453
Danio_rerio_newGene_2649	0.475897	0.188516	0.11497	0.438629	0.381411	0.386597	0.797265	0.227737	1.15321	0.161528	0.279822	0.630254	0	0.223728	0.945602	0.0665464	0.268371	0.0382394	0.0287487	2.97445	0.685356	1.22859	1.63254	0
Danio_rerio_newGene_2650	0.330535	0.540305	0.481819	1.48219	1.74423	0.511068	1.29546	0.145865	0.571707	0.723053	0.959476	0.884276	0.172845	0.502796	1.52066	0.41691	1.33264	0.58779	0.557545	0.656607	1.59017	0.749507	0.735884	0
Danio_rerio_newGene_2651	1.30474	0.173535	0	0.805366	0	0.667051	0.232871	0.0848972	0.258578	0	0.252618	0.527695	0.538332	0.297461	0.171348	0	0.564523	0	0.0518181	3.6215	0.395512	1.11032	0.807924	0.471567
Danio_rerio_newGene_2652	0.283728	0.31091	0.737863	0.498617	0.822309	0.638387	0.32369	0.800666	0.32402	0.983024	0.419279	0.851295	0.240412	0.533742	0.230053	0.688806	0.779862	1.29045	0.3141	0.634039	0.344299	1.13038	0.564724	0.511739
Danio_rerio_newGene_2653	0.631715	0.428134	0.345965	0.233989	0.219269	0.173046	0.56166	0.326085	0.458078	0.237789	0.207712	0.0630764	0.452121	0.526511	2.1289	0.235601	0.424248	0.339647	0.548273	0.155136	1.17952	0.0611514	0.238496	0.260155
Danio_rerio_newGene_2654	0	0	0	0	0	0	0	0	0	0	0	0	0	0	0	0	0	0	1.01183	0	0	0	0	0
Danio_rerio_newGene_2655	0.997717	0.066794	0.151047	0.0818035	0.1554	0	0.195557	0	0.350564	0.0641104	0	0.138878	0.104921	0.18892	0.480628	0.136134	0	0	0.114908	0	0.900108	0.199201	0.308488	0
Danio_rerio_newGene_2656	0.151461	0.894288	0.167936	0	0	0.418934	0.377597	0	0.474996	0.0713154	0.16631	0.230851	0.727919	0.141729	0.245313	0	0	0	0.788601	0	0.372489	0	0.359726	0.235228
Danio_rerio_newGene_2657	0.572675	0	0.432384	3.28609	0.604598	1.28501	1.22454	0	0.818392	1.52713	0	1.0974	0.259849	0.0609991	0.138523	0.246179	0.727616	0	3.93802	1.38907	0	1.29474	0	0.496847
Danio_rerio_newGene_2658	11.5555	3.59461	4.21323	15.215	4.90695	8.78103	7.42747	5.7921	8.26894	9.08309	15.9861	3.70687	2.18275	3.08221	2.78e-63	3.10764	11.0941	2.87654	6.4552	32.6276	6.72e-46	11.3613	7.17376	3.87062
Danio_rerio_newGene_2659	0.290353	1.92e-23	0.484075	2.82604	2.63717	0.891602	1.79149	0.375348	0.767873	0.754297	3.20114	0.365594	0.355417	1.40953	0.134988	0.358023	1.06076	1.25076	5.35e-16	3.96508	4.44e-58	1.51184	3.33765	0.306245
Danio_rerio_newGene_2661	1.27627	2.71587	3.24352	1.60508	2.30508	2.75187	1.64798	3.26139	3.1095	2.57642	1.38484	3.16109	1.88218	2.91154	1.54814	3.48519	2.43704	3.09519	1.86719	0.542646	3.01268	2.7767	1.94068	3.44833
Danio_rerio_newGene_2662	0.977363	1.13367	3.86e-14	2.74716	1.55862	1.55697	0.801484	3.54582	4.9404	0.509754	0.329545	4.47	0.712768	2.19214	2.50096	2.24841	2.36169	3.37e-38	0.281748	0.00249879	1.10276	2.6396	0.0867406	0.45029
Danio_rerio_newGene_2663	0.734559	1.98367	0.105242	1.58978	0.695137	0.271808	3.7555	1.51091	3.89643	1.09e-38	3.95033	0.217935	5.25134	0.722369	2.73328	1.97061	0.663292	0.487118	1.80375	3.61e-20	0.208907	0.729836	3.14766	0.994919
Danio_rerio_newGene_2664	3.79275	3.17959	4.23224	4.21609	3.49716	4.29529	2.66784	4.30037	3.28487	3.47696	3.7265	4.58607	4.45494	4.13233	4.22749	2.52992	4.14565	3.57885	2.3811	4.53208	7.00836	6.2158	5.05499	2.11643
Danio_rerio_newGene_2665	4.44172	2.01233	0.000168714	4.65541	5.85393	3.34234	5.9353	5.24e-05	4.9108	2.62345	6.37136	3.32411	3.14012	2.6743	8.19402	1.80327	4.41274	0.484972	8.1275	12.5834	2.73672	1.68249	6.6081	2.51224
Danio_rerio_newGene_2668	93.2406	99.2046	81.4031	106.58	98.3619	98.4132	109.196	97.3787	89.0817	92.7587	112.796	74.9324	77.1017	96.8408	107.479	89.5948	92.2556	78.5389	102.065	107.847	71.8654	57.2023	130.42	85.5223
Danio_rerio_newGene_2669	2.44487	4.91874	1.30874	3.17831	1.10786	1.94539	1.57162	0.6462	1.58547	0.925349	1.66215	1.75702	3.01035	1.81953	2.1525	0.475937	2.01196	0.153957	1.77627	1.74196	1.19696	0.792965	0.925986	0.306707
Danio_rerio_newGene_2670	0.647198	5.17e-09	0.131842	1.622	0.142722	3.76e-52	0.405076	0.216082	1.11176	1.53e-254	0.200375	0.50631	0.817406	0.00565962	0.757547	6.77e-48	1.57e-12	9.22e-09	0.585383	0.126704	1.06e-11	0.33948	1.18153	0.437952
Danio_rerio_newGene_2672	781.726	383.696	535.845	817.545	561.85	684.678	631.553	796.055	669.016	617.447	647.278	534.876	472.517	417.516	376.21	681.206	466.765	634.116	794.482	469.723	484.593	422.284	950.436	614.53
Danio_rerio_newGene_2673	0.491988	1.07224	1.65992	0.31301	0.729335	1.00863	0.672077	2.2921	0.90757	1.31947	0.732456	1.35626	0.470897	1.14707	0.503097	1.56488	0.730038	1.24951	1.07576	0.385015	0.803884	1.84808	0.770186	1.6096
Danio_rerio_newGene_2674	2.30061	1.31911	0.844739	0.313642	0	0	0.24595	1.74376	2.6995	1.44277	0.550189	0.768564	0.990819	0.227221	0.278562	1.01635	1.67082	1.36271	0.8499	0	1.21499	1.51123	0	1.29153
Danio_rerio_newGene_2675	0.621648	0.16897	0.554566	0.982351	0.995081	0.371479	0.537269	0.492166	0.348585	0.937372	0.533364	1.0332	0.416277	0.390208	0.143758	0.555375	0.663224	0.202962	0.2559	0.323329	0.411775	0.714807	0.436052	0.387475
Danio_rerio_newGene_2676	0.265736	0.107269	0.0782216	0.142783	6.12e-07	0.274414	0.0415655	0.214793	0.000101687	0.288578	1.35e-05	0.350188	0.244063	0.287385	0.000391685	0.180644	1.7e-06	1.26e-05	0.221205	0.144542	0.153205	0.158368	7.71e-06	0.168184
Danio_rerio_newGene_2677	0.135552	0.219139	0.556283	0.276332	0.103864	0.12504	0.0437157	0.121263	0.190745	0.34656	0.292005	0.186507	0.178016	0.885642	0.602714	0.392343	0.303244	0.299153	0.231507	0.0516329	0.482332	0.0449812	0.12687	0.383566
Danio_rerio_newGene_2678	0.598921	0.582884	0.808601	0.184376	0.74015	0.257829	0.504729	0.744889	0.450222	0.388403	0.209831	0.704752	0.526778	0.681196	0.285975	0.364982	0.459172	0.632751	0.622908	1.02537	1.39066	0.380371	0.562443	0.745184
Danio_rerio_newGene_2679	75.5396	57.7387	61.6446	71.8557	67.3075	57.8299	77.4602	77.1282	64.8319	69.6651	82.9774	68.288	56.0951	50.5589	81.5913	50.5272	63.6992	43.9919	79.3882	105.977	59.5029	44.7597	68.8494	62.3294
Danio_rerio_newGene_2680	0	0	0	0	0.126976	0	0.105659	0	0	0	0	0	0	0.519741	0	0	0	0	0	0.248359	0	8.22018	0	0
Danio_rerio_newGene_2681	2.97065	2.48011	4.37694	2.56055	3.49895	4.67607	3.88905	6.89565	2.55416	4.8206	2.32834	3.35689	2.74931	2.90222	2.65649	4.17818	3.21291	1.81552	1.82062	3.08323	3.47476	2.29183	1.45385	2.92608
Danio_rerio_newGene_2682	6.21e-07	0.053356	0	0.885264	0	4.37631	0.162273	0	0	0.66737	0.645597	0.682144	0	0.462127	0.0517506	0.0575765	1.27969	0	0	0.727949	0	2.76909	0.0813724	0.0617977
Danio_rerio_newGene_2684	25.2385	16.3377	37.0106	21.2465	22.9786	18.8282	11.4544	17.033	28.4143	20.2551	7.34053	19.8514	12.1452	17.9367	12.3905	22.638	19.6772	32.3129	8.99481	8.0603	43.3373	5.12403	25.6917	18.7121
Danio_rerio_newGene_2685	8.61509	7.92461	4.02018	11.7495	5.6989	7.69192	7.9397	5.14463	5.54409	4.86695	12.4091	6.05508	10.8638	8.65991	11.8045	5.6981	9.01966	3.48613	10.281	12.3257	6.49831	8.56634	8.44391	4.79535
Danio_rerio_newGene_2686	3.28199	5.62717	3.63204	3.75785	3.52853	3.53602	1.91693	2.64057	1.92607	1.57984	2.6921	1.21689	2.64579	2.52353	5.14143	2.97246	1.46776	1.80567	2.89218	5.14503	0.450797	3.25363	2.78306	1.92206
Danio_rerio_newGene_2687	5.10579	2.72651	3.46035	8.00305	5.87397	4.81875	5.10464	4.04839	2.55324	3.62766	7.06196	2.66269	6.15899	2.67853	3.49404	4.17703	5.8171	2.4296	9.05941	7.43464	5.87352	3.99446	4.61505	4.17594
Danio_rerio_newGene_2688	0.130707	0.129029	0.288282	0.404112	0.299748	0.244128	0.129184	0.262174	0.408432	0.679227	0.143136	0.266714	0.311876	0.242544	0.27811	0.376995	1.01746	0.425577	0.279963	0.233435	0.3817	0.192926	0.371845	0.60752
Danio_rerio_newGene_2689	3.55492	9.62e-48	1.379	4.76178	2.82496	3.3737	2.45803	4.57841	4.00061	2.23689	6.42095	5.9082	2.0117	4.09924	4.89486	1.7253	1.31306	3.5562	0.78856	0.33555	6.23636	0.89841	2.36528	2.12852
Danio_rerio_newGene_2690	0.436843	0.52923	0.470713	0.572253	0.80325	0.80788	0.52146	0.825802	0.356647	1.03268	0.468671	0.725238	1.2948	0.481662	0.572073	0.35694	0.481316	0.433398	0.586686	0.878777	0.631029	0.197422	0.823097	0.879837
Danio_rerio_newGene_2691	1.1633	4.08124	4.64214	2.27294	1.63259	3.22857	2.53834	5.54546	3.89943	3.09332	1.9273	4.16503	3.27388	1.65808	2.00519	3.48172	3.13897	2.14728	1.60042	3.47839	3.46283	1.56974	2.68653	2.20624
Danio_rerio_newGene_2692	7.38e-28	0.182924	0.129879	0.073517	0.22222	0.0374167	0.314389	0.151712	0.674782	3.15e-19	0.328367	1.27e-47	0.2707	1.33e-77	0.271581	0.684471	8.53e-07	4.99e-12	0.415637	0.273447	0.0804133	0.472458	0.124416	0.969068
Danio_rerio_newGene_2693	4.11554	0.193747	3.45355	6.21658	6.32509	4.09945	1.8724	3.09246	3.52402	2.72062	3.32845	3.73715	0.931304	1.69358	1.96697	1.73967	6.25468	1.93621	1.85064	1.59235	3.53093	2.32779	2.8376	3.63624
Danio_rerio_newGene_2695	0.197182	0.157185	0.314098	0.0814206	0.0745161	0.119525	0.0972992	0.0417548	0.100523	0	0.109542	0	0.261595	0.0297576	0.143345	0.0874933	0.107851	0.0341496	0.11305	0.0822913	0.0646705	0	0	0.0330903
Danio_rerio_newGene_2696	0.678734	0.148659	0.353952	0.278138	0.358974	0.141706	1.02742	0.212531	0.818193	0.892861	1.28049	0.322836	0.898755	0.220841	0.602066	0.313237	0.0882695	0.264007	0.396139	0.579201	0.293333	0.230099	0.420615	0.250254
Danio_rerio_newGene_2697	0.856936	0.283524	0.248428	0.850506	0.771919	0.615465	0.676963	0.341774	0.175871	0.678063	0.570875	0.892083	1.22533	0.277978	1.74339	0.436779	1.04376	0.297076	0.356712	0.783251	1.08118	0.369403	0.334448	0.522062
Danio_rerio_newGene_2698	8.3915	4.75334	8.76349	9.65406	11.1547	8.84544	9.56149	11.4987	8.57058	9.10083	7.42633	11.5348	11.7301	8.49281	4.81947	7.61288	10.4414	9.76045	7.72067	7.27144	6.05572	12.4526	7.98529	6.86928
Danio_rerio_newGene_2699	0.201914	0.637353	0.238596	1.05489	0.665039	0.327251	0.0492477	0.142137	0.547144	0.500408	0.914279	0.164211	0.241221	0.448843	0.686848	0.207802	0.355481	0.475807	0.353797	0.218946	0.4929	0.364216	0.416071	0.567101
Danio_rerio_newGene_2700	17.6867	12.7249	15.3534	25.402	4.81644	12.3181	8.22408	19.2474	17.8117	10.9719	23.9918	11.8426	16.6417	15.4002	11.9791	18.6806	9.73112	6.16307	13.3685	14.3964	10.5349	10.717	8.4689	10.9408
Danio_rerio_newGene_2701	0.7878	0.680813	1.86463	3.27094	1.46522	1.09192	2.14054	2.42964	1.15969	1.32913	2.58081	2.22606	0.457132	1.09481	1.20352	1.06205	1.32823	2.23482	1.31744	2.71299	0.307828	1.0385	1.68027	0.194693
Danio_rerio_newGene_2702	1.22692	0	1.67259	0	0.334051	0.622511	0.579431	0	0.325893	0	0	0.606098	0.234355	0.529513	0.332254	0.310381	0	0.64375	0.749692	3.06881	0	1.51707	2.13865	0
Danio_rerio_newGene_2703	0.0445122	0.000185654	0.273377	0.988475	0.268309	0.878409	0.719426	0.761898	0.3431	0.00011737	0.672749	0.708571	1.11e-05	0.104665	0.275503	0.243295	2.46e-06	0.273457	7.32e-06	0.506729	2.32e-06	0.4571	0.776688	0
Danio_rerio_newGene_2704	0.375531	0.106882	0.243751	0.135176	0.123988	0.219222	0	0.147211	0	0	0.124669	8.04e-258	0	0.514876	0	0.114989	0.246382	0.126886	0	0	0	1.44318	0	1.73764
Danio_rerio_newGene_2705	16.6461	5.97269	12.8296	15.1339	14.117	13.2036	13.0483	13.4454	10.7935	16.164	16.9323	16.6578	18.3209	10.0841	8.2361	12.6113	13.0061	14.4794	12.5444	12.2981	11.6173	10.8365	13.7425	10.4775
Danio_rerio_newGene_2706	1.25372	1.45681	0.654194	1.77023	2.87418	1.84712	1.98196	3.6809	3.09285	3.84278	1.81761	1.22093	0.655809	4.07718	0.522119	3.7703	2.18657	4.95886	1.76819	1.07155	3.53e-07	3.1899	2.05323	3.45828
Danio_rerio_newGene_2707	14.3146	11.4655	15.6992	29.037	18.5833	19.1914	15.7075	15.82	9.43615	11.74	19.0431	14.512	17.631	9.31893	16.7732	12.0963	17.9893	7.70799	13.3391	15.6565	8.5235	8.37426	15.0752	8.09409
Danio_rerio_newGene_2708	1.4954	0.16632	0.182666	0	0	0.954121	0.645961	1.35419	0	0.156201	0.721978	0.167802	1.04474	0	1.57788	0.485935	1.46496	0.356884	1.97071	0.386849	0.47866	0.16367	0.796702	0.17134
Danio_rerio_newGene_2709	0.887028	0	0.15069	0.0777586	0.227601	0.0586975	0.617496	0.0892374	0.618267	0.566531	0	0.619633	0	0.314883	0	0.19787	0.149653	0.0750617	0.165936	0.476941	0.495144	0.653258	0.0579338	0.0715274
Danio_rerio_newGene_2710	0	0.85104	0.187466	1.29542	1.18586	0.322409	0.505996	0.334558	0.537582	1.54042	0	0.433894	0.13656	0.4724	0	0.642296	0.863841	1.38507	0.592904	0.944885	0.419221	0.593928	0	0.710399
Danio_rerio_newGene_2712	0.61691	1.08727	0.394437	0.617572	0.800678	0.155374	0.763375	0.934361	0.180525	0.387022	0.178759	0.481476	1.15566	0.054965	0.330464	0.285497	0.849374	0.262167	0.833668	0.304226	0.381418	0.229523	0.514017	0.498294
Danio_rerio_newGene_2713	0.0946517	0.281434	0.548701	1.99311	0.993406	0.533274	0.92728	0.389885	0	0.549433	2.23772	0	0.963791	0.623807	0.595461	1.05716	1.3081	0.320987	1.55328	1.0826	1.00376	0.382353	0.711068	0.305894
Danio_rerio_newGene_2714	0.413877	1.03771	0.8984	0.267498	0.293088	0.333839	1.37304	0.236661	1.76732	0.517316	1.02323	0.407404	0.66451	0.456321	0.596878	0.425828	0.278142	0.354468	2.16039	0.287833	0.423895	0.714816	0.563461	0.931493
Danio_rerio_newGene_2715	3.17857	1.46293	1.26343	0.244858	1.4444	0.738998	1.65004	0.301095	2.06917	1.21717	0.636954	1.66784	0.120656	1.47887	0.448793	0.39901	0.847608	0.33431	1.33518	6.4713	0.0653389	2.35565	0.000375466	1.9115
Danio_rerio_newGene_2716	4.88711	5.38218	6.60233	3.56892	1.80362	4.84865	3.07477	5.36553	4.72138	5.45366	3.63105	4.53795	1.78179	3.18889	1.99521	4.69442	2.73399	2.28709	2.98342	3.38067	5.29489	2.56736	2.99234	3.42323
Danio_rerio_newGene_2717	0.58187	1.77407	3.41998	0.960057	0.424953	1.29189	0.434111	3.14183	1.24306	2.45779	0.43522	1.72061	0.632349	1.17337	0.503542	1.98409	0.943492	1.69462	0.529925	0.311582	2.35492	1.47173	0.791322	1.29374
Danio_rerio_newGene_2718	2.23541	2.87483	2.28014	3.76289	2.87172	2.90139	2.53924	3.44918	2.02691	1.7633	2.44278	2.23603	2.90827	4.863	2.12399	3.14596	3.77126	2.85587	2.77983	1.28001	1.94893	3.57203	2.91761	4.29864
Danio_rerio_newGene_2719	2.17339	1.907	1.31801	1.70915	0.977533	1.70507	0.569828	2.8566	1.04747	1.92657	1.01047	1.74268	1.19141	1.89265	2.04607	2.38515	1.16463	1.13214	1.5511	1.37736	2.13044	0.521875	0.956545	2.36023
Danio_rerio_newGene_2720	1.03484	0.400112	0.524326	0.555575	0.624061	0.94794	0.332609	0.634321	0.442332	0.699383	1.09038	0.521599	0.433689	0.928143	0.695837	0.470864	0.699456	0.759731	0.493199	0.95008	0.552992	0.954371	0.449793	0.745236
Danio_rerio_newGene_2721	11.4904	9.92477	17.6479	12.0688	9.09062	15.5473	6.87028	14.7332	8.44037	11.7151	9.42182	13.4835	6.58388	12.5832	3.2763	14.8025	17.1236	10.811	8.37981	4.60898	9.81517	17.888	10.8425	12.6704
Danio_rerio_newGene_2722	1.37957	3.73892	2.35302	2.38849	1.11558	1.6881	2.62991	0.26056	0.412466	1.10727	0.855412	2.50485	2.59418	1.05282	4.44808	0.574984	0.862767	2.28431	1.51241	0.910198	3.03122	1.92397	3.03696	1.81967
Danio_rerio_newGene_2723	0.986954	1.40611	1.9095	0.844991	1.94633	2.02084	1.50163	3.17427	1.80385	2.62686	1.39301	2.45514	0.876494	2.26594	1.09076	2.52767	1.8775	2.17179	1.48873	1.33248	1.49643	2.25771	1.10839	2.02825
Danio_rerio_newGene_28	0.581861	0.199588	0.426795	5.74649	1.0752	0.379119	3.23143	0.526596	0.813741	1.08845	0.632023	0.195163	0	0	1.70407	0.945478	0.423453	0	0.160616	0	0.186662	0	1.51976	0
Danio_rerio_newGene_29	2.63118	1.91633	1.20468	3.27523	2.84759	1.70293	2.17921	1.75129	1.58738	2.0921	3.11229	1.6495	3.47241	2.56863	3.48768	1.89448	2.14546	2.49931	2.88375	3.47705	1.05451	2.45093	4.06947	2.66398
Danio_rerio_newGene_3	10.3148	8.51623	10.0143	14.1612	9.94456	7.36708	8.74534	5.35535	6.74228	9.72471	14.1723	8.43865	6.83833	2.72349	8.83369	2.14901	8.30034	4.72081	8.76742	11.0415	6.7675	6.64286	4.24039	5.7538
Danio_rerio_newGene_30	1.65972	1.67876	1.06593	0.32366	0.717819	1.44987	0.37004	0.30971	1.09634	0.348403	1.06583	0.594238	0.356394	0.0801695	1.46717	0.770929	1.07808	0.477423	2.12335	0.553511	0	0.731236	0.418088	0.4576
Danio_rerio_newGene_3146	6.88e-07	1.93e-32	9.15e-06	0.139962	8.37e-07	1.48e-11	1.3e-06	3.82e-05	3.33e-06	3.33e-08	1.4e-06	0.000965369	1.45e-06	1.09e-05	3.25e-34	6.58e-06	1.75e-07	1.12e-05	1.12e-06	1.31e-11	3.43e-06	7.22e-05	1.04e-09	7.54e-06
Danio_rerio_newGene_3148	0.198781	0.0385425	0.325978	0.543234	0.667634	0.0365984	0.47193	0.604989	0.256683	0.586254	0.255713	0.128524	0.350664	0.745599	0.159208	0.320229	0.280831	0.601956	0.697697	0.539843	0.156376	0.402974	0.582064	1.09942
Danio_rerio_newGene_3149	83.3742	60.4758	60.2774	69.2752	68.7577	56.9878	54.9331	55.7349	55.7037	50.1194	79.2058	53.1856	52.2947	65.4657	32.809	79.4628	62.0714	62.9935	66.0742	45.2783	36.7832	55.7724	64.6916	67.4409
Danio_rerio_newGene_3150	5.41183	2.5852	3.32995	3.81593	4.98963	3.67902	6.02443	5.40667	3.46613	3.06949	2.05938	4.54202	3.53011	2.58451	2.21526	2.08381	3.61631	3.87846	4.35667	4.94113	1.40648	4.57573	4.85886	5.19862
Danio_rerio_newGene_3151	0.541536	0.264153	0.616815	0.445104	0.742183	0.498982	1.4129	0.726425	0.286195	0.347536	0.485162	0.466227	1.07245	0.429242	0.668618	0	0.207386	0.2034	0.157396	0.421855	0.265604	0.715647	0.335221	0.576676
Danio_rerio_newGene_3152	0	1.1165	0.30825	0	0	0.245422	0.173409	0.364689	0.188132	0.686423	0	1.41973	0.278491	0.338921	0	0.616176	0.304181	0.305596	0.149666	0.194484	0.337765	0.709887	0.324553	0.190453
Danio_rerio_newGene_3153	0.385311	0.269859	0.225174	0	0.199527	0.223472	0.103648	0.267855	0.143732	0.162767	0.348087	0.0691432	0.195383	0.255084	0.193838	0.18947	0.154539	0.0731382	0.392793	0.176635	0.207234	0.134588	0.396794	0.528081
Danio_rerio_newGene_3154	0	8.46622	0	0	0	2.76737	0	0.0599058	0	3.22765	3.04521	1.95053	0	0	0	3.67551	1.03674	0	0	0	0	0	0	0
Danio_rerio_newGene_3155	0.458011	0.87086	0.783281	0.463245	0.484536	0.864755	0.219029	0.788064	0.400132	0.949083	0.64565	0.673776	0.448697	0.726509	0.39962	0.883175	0.623117	0.468763	0.47875	0.252495	0.504062	0.450326	0.411756	0.792766
Danio_rerio_newGene_3156	4.13762	1.95253	3.54874	5.30402	4.59877	3.26539	4.06525	4.19192	3.5751	3.29805	5.53691	3.22504	3.61194	4.52716	2.94899	2.75054	4.01458	3.41145	4.26562	4.72512	1.37944	4.01339	5.52206	2.30259
Danio_rerio_newGene_3158	0	0.896154	1.72216	0.236859	0	1.51736	0.401754	2.07537	0.367065	0.896133	1.25369	1.19538	2.64187	0.684345	1.9711	1.20897	1.19985	0	0.149244	4.61565	1.89205	1.3895	1.83173	0
Danio_rerio_newGene_3159	0.00154913	0.243832	0.511559	6.36e-09	3.88e-41	0.104333	0.0392588	0.227284	0.0800523	0.266321	0.241127	0.36316	0.233654	4.97e-06	7.54e-54	0.0258814	0.34711	0.000436781	0.169389	0.177285	0.368794	0.179505	0.0669236	0.126066
Danio_rerio_newGene_3160	0.00124273	2.51e-05	1.89e-05	7.54e-06	5.25e-05	0.251403	3.27e-05	0.205331	0.000430186	4.4e-05	2.58e-06	5.72e-05	2.29e-06	4.35e-06	6.23e-07	0.00268631	2.34e-05	0.307002	1.16e-06	6.57e-07	4.22e-06	3.64e-05	1.24e-05	0.242736
Danio_rerio_newGene_3161	19.5388	18.454	11.5611	21.2423	22.0854	14.9312	14.4935	9.38633	20.3412	15.5901	19.2727	17.343	6.95013	10.9818	13.5031	12.8572	15.557	27.6215	20.7112	7.54828	18.4379	13.6409	16.3511	23.6261
Danio_rerio_newGene_3162	5.19131	4.13934	1.71753	3.47702	5.41977	2.50252	4.7608	0.944248	3.95016	1.1644	5.42775	3.66272	0.275503	3.09783	5.80161	1.69928	3.55174	4.6832	4.98856	0.0653321	3.74854	1.90658	2.39596	5.03395
Danio_rerio_newGene_3163	17.1287	5.1751	8.59231	28.3137	16.0877	12.7954	12.7696	10.8998	9.6373	13.1468	18.5839	10.8077	2.92144	23.4246	3.55626	10.4811	13.8429	21.4257	9.12937	15.3328	0.884635	13.8031	12.255	19.2488
Danio_rerio_newGene_3164	2.45e-07	0.125129	0.101968	0.114998	0.11293	0.141791	0.398023	0.0588875	0.0639992	0.0418727	0.104068	0	0.4645	0.0785019	0.303447	0.109529	0.0668659	0.475089	4.88e-07	0.0870884	0.163645	0.0462404	0.0418438	0.0450239
Danio_rerio_newGene_3165	0.312711	0.268281	0.114557	0.257063	0.0396645	0.160455	0.205262	0.0460459	0.144834	0.0992361	0.114112	0.0354606	0.384942	0.0955379	0.762137	0.065303	0.0387526	0.150076	0.325953	0	0.406539	0.203993	0	0.0721308
Danio_rerio_newGene_3166	2.11763	2.54047	0.70456	2.72814	2.01625	1.06424	1.79266	1.22533	2.028	0.766873	1.6075	0.952182	0.435622	1.53776	1.99744	0.894713	1.11923	1.91089	2.63512	0.110137	1.95192	1.12031	1.66614	2.11112
Danio_rerio_newGene_3167	0.468648	0.274808	0.468854	0.132762	0.497907	0.259023	1.1737	0.60053	2.49191	0.640272	0.514876	0.395412	0.515573	0.29951	0.654724	0.692202	0.239956	0.0385699	1.18372	0.484392	0.495276	0.280713	0.742923	0.44545
Danio_rerio_newGene_3168	3.42534	2.2399	2.80433	3.72098	2.88045	2.59935	3.13281	2.88289	2.13279	2.79288	2.40935	2.11242	2.43796	2.6512	2.63301	2.0945	3.09498	2.38624	2.81129	1.40783	2.66539	1.35351	3.04998	2.34221
Danio_rerio_newGene_3169	0.00412866	0.740316	7.97e-05	2.81e-07	0.00299212	1.49e-18	1.87e-12	4.22e-22	0.407381	1.73e-31	0.452819	1.13e-17	4.27e-17	0.292596	9.06e-09	8.85e-11	0.695173	9.32e-09	1.39543	0.00812117	0.00164383	1.4e-08	0.821388	0.271219
Danio_rerio_newGene_3170	2.5031	3.27614	1.72358	2.30904	0.946431	2.86678	1.59137	1.68243	1.01611	2.25839	0.932505	2.41453	1.93771	2.36677	2.93053	1.48167	2.10407	1.10242	1.80938	2.01518	1.96456	1.4361	0.999302	1.40915
Danio_rerio_newGene_3171	0.362123	0.132725	0.298747	0.111711	0.0517861	0.0838704	0.22404	0.300575	0.331405	0.513135	0.0497227	0.32345	0.325386	0.336299	0.144404	0.170492	0.302715	0.0488442	0.0775151	0.054402	0.222808	0.134471	0.21373	0.234165
Danio_rerio_newGene_3172	0.408963	4.89473	1.18911	0.493469	0.288234	1.27616	0.280242	0.887538	0.623663	1.9037	2.69636	1.11616	0.402642	0.325209	0.417333	0.658219	1.4392	0.903335	0.393433	0.467534	0.475495	0.803331	0.533669	1.03635
Danio_rerio_newGene_3173	0.708038	1.12699	0.756754	0.692011	0.314593	1.21744	1.3683	0.370767	1.02905	0.395792	1.09545	0.971536	1.76418	0.249781	1.38641	1.87782	0.761756	0.294108	1.66027	1.71654	0.545874	1.50715	0.959066	0.712007
Danio_rerio_newGene_3174	1.06e-05	2.37e-07	0.362452	0.271857	0	0.20563	0	2.66e-06	1.46e-05	0	8.11e-06	0	0.111324	1.03e-05	1.19586	0	6.03e-06	0.117855	0.479625	1.5e-05	1.07954	0.0205278	0.105751	0.453591
Danio_rerio_newGene_3175	0.322984	0.485797	0.103622	0.218536	0.210667	0.462647	0.406463	0.164182	0.348455	0.0580413	0.157377	0.383335	0.23587	0.261472	0.55291	0.387759	0.415209	0.31003	0.385056	0	0.635495	0.0902072	0.161948	0.19605
Danio_rerio_newGene_3176	1.32291	0.444609	0.943924	0.278622	1.00671	0.652902	0.874157	0.639916	0.612059	0.672942	0.851733	0.492525	0.908849	0.605103	1.48639	0.423904	1.11998	0.934211	0.396882	0.475069	0.553327	0.958321	0.46907	0.843751
Danio_rerio_newGene_3177	6.97565	9.11997	9.55157	13.7811	4.86992	14.9187	10.0323	7.60821	9.77845	14.4523	13.3562	11.0368	6.82332	9.14316	8.45889	9.57374	10.7629	3.89642	15.0682	2.71791	3.2992	2.2284	10.4946	9.85642
Danio_rerio_newGene_3178	0.0980113	0.386997	0	0.594477	0.114089	0	0.189128	0	0.105103	0	0	0.102529	1.07949	0.370709	0.196312	0.097938	0	0	0.675749	0.216663	0.190276	0	0.458989	0
Danio_rerio_newGene_3179	1.41835	1.36574	1.01445	0.833124	0.467941	0.506332	3.17e-21	4.13e-67	1.52997	2.19436	2.4169	2.49343	2.93e-24	7.4e-10	1.3653	3.48e-36	1.73709	1.24e-15	6.3e-17	0	1.674	2.25e-107	1.28e-21	1.04e-14
Danio_rerio_newGene_3182	0.873574	0.000382248	9.8e-34	3.45e-08	0.000296349	3.93e-05	0.000184499	0.0421035	7.52e-38	1.10824	1.65e-06	5.13e-06	4.24e-09	3.01e-05	0.405222	2.1e-05	1.09e-08	1.45e-07	0.000182768	0.858428	0.432956	1.08e-35	6.8e-11	3.21e-06
Danio_rerio_newGene_3183	0.244565	0.427806	0.523042	0.360341	0.817724	0.409383	0.429017	0.20868	0.106255	0.732196	0.155266	0.537452	0.622809	0.290729	0.236895	0.407189	0.287578	0.754527	0.382975	0.156069	0.190831	0.303492	0.804298	0.33084
Danio_rerio_newGene_3184	0.847204	1.45938	0.757992	0.957129	0.687544	1.03038	1.33677	0.823274	0.911173	1.03158	0.416977	0.494189	1.29919	1.39914	1.82538	0.658287	0.679383	1.35498	0.952881	0.912183	0.509626	0.400722	0.723609	1.37098
Danio_rerio_newGene_3185	2.26801	5.48872	1.70191	3.02735	4.34588	1.31717	6.43087	2.19858	14.9072	2.68666	8.05706	2.56919	6.15453	1.83454	4.45416	7.05408	11.595	4.33554	6.33939	1.26689	4.43846	0.923726	5.81577	3.44535
Danio_rerio_newGene_3186	0.625869	0.301799	0.680395	0.789314	0.428706	0.684166	1.05401	0.0800153	0.453115	0.584201	0.480602	1.1235	0	0.976454	0.69099	0.170494	0.627322	0.199534	1.18002	0.783136	0.245992	0.180982	1.11874	0.253404
Danio_rerio_newGene_3187	0.0936803	0.182084	0.199786	0.343394	0.268981	1.04536	0.629797	0.120984	8.6e-152	0.261687	0.207249	0.0921047	0.72462	0.0825232	0.304311	0.0855031	1.82e-67	0.293008	0.595317	0.229419	0.994656	0.815027	1.2596	0.190651
Danio_rerio_newGene_3188	17.8449	9.25101	13.6225	18.7937	8.96401	10.4078	16.9641	12.1793	11.2754	13.6857	12.7911	12.3663	11.7243	7.15353	15.217	7.86279	11.8769	2.45391	14.8653	23.2288	9.08794	7.33302	7.36249	3.66414
Danio_rerio_newGene_3189	7.0957	3.31054	6.12417	5.09267	7.93486	4.29434	5.45019	6.27267	5.14237	5.72783	3.41308	6.68609	5.79588	5.76259	3.65862	5.46132	6.60835	6.8439	5.4236	3.84209	5.43352	11.2664	6.43142	5.84958
Danio_rerio_newGene_3190	1.30127	1.99593	1.45538	1.33887	1.69765	0.8455	1.47371	3.83499	5.97076	2.45187	2.1105	2.40639	1.01543	2.93856	2.55456	3.48195	1.43122	2.11266	0.360346	2.00806	3.93063	3.18784	1.04097	2.89549
Danio_rerio_newGene_3191	0.198282	1.36071	0	0	0.937955	0.183641	1.36047	0	0.211046	0.383079	0.85439	0	1.58024	1.14233	2.28535	0.589441	0.45737	0.222067	1.91403	1.85658	0.584484	0	0.551576	1.48908
Danio_rerio_newGene_3192	0.096203	0.0942143	0.662148	0	0.224827	0.267277	1.03909	1.04642	0.815107	0.560769	0.414721	0.101523	0.152537	0.365174	0.499296	0.573699	0.110353	0.544592	1.23952	0.425523	0.186947	0.288428	0.896405	1.64998
Danio_rerio_newGene_3193	0	0.356931	0.258225	0	0.548777	0.336942	1.41861	0.155509	0.990883	0.447268	0.132428	0.117871	0.285134	0.324194	0.133215	0	0	0.12668	3.58647	0	0	0.231973	0.578422	0.611684
Danio_rerio_newGene_3194	1.25614	1.13976	1.25441	1.40386	1.67403	1.4997	1.72911	1.14284	1.21045	1.89009	1.39951	1.0958	1.75705	1.33639	1.24336	1.51367	0.942799	1.42201	1.46445	2.04362	0.961468	2.91306	1.43676	1.86374
Danio_rerio_newGene_3195	0.340839	1.11965	1.65111	0.700059	2.48373	0.633639	0.895962	1.52242	1.07297	1.40339	0.860815	1.38778	1.17051	0.423469	1.45585	0.32902	0.635736	1.24574	0.388267	0.536601	1.32628	1.56729	0.962482	1.76802
Danio_rerio_newGene_3196	0.123648	0.450068	0.52161	0.499384	0.286484	0.454922	0.462268	0.621555	0.292787	0.8617	0.271113	0.160833	0.272408	0.351366	0.320991	0.147659	0.280245	0.684022	0.318635	0.182574	0.24308	0.398154	0.521535	0.685902
Danio_rerio_newGene_3197	2.76409	0.964689	1.5114	1.82335	1.49015	1.21088	1.30969	1.3059	2.89388	1.78436	2.77184	0.755715	2.36918	1.08996	0.961628	1.65918	0.841425	2.17638	1.93e-21	1.29932	1.56926	1.66136	1.81475	2.13425
Danio_rerio_newGene_3198	1.41899	5.44e-22	1.35432	0.314429	0.849929	0.977859	1.82948	0.166492	0.233107	0.509885	2.28123	1.46784	0.937332	0.780668	1.2e-97	0.235322	5.82e-230	0.389434	1.54172	1.94226	1.74157	1.31e-07	1.63e-70	0.876636
Danio_rerio_newGene_3199	4.46e-301	0.229162	5.79e-63	0.145448	0.119494	6.75e-66	5.96e-130	3.73e-49	9.87e-69	0.152431	0.757743	0.326786	0.108844	2.67e-73	4.48e-218	2.64e-210	0.377472	0.763397	9.2e-91	0.130325	0.746115	0.240367	0.48501	0.439663
Danio_rerio_newGene_32	1.76035	0.676164	0.768593	1.85966	1.02738	1.39677	0.733714	1.8292	0.853823	1.54581	0.684362	1.34994	0.427885	2.05093	0.226463	1.31165	1.33884	0.95267	0.813177	1.05811	0.0330703	1.69537	1.01795	0.319814
Danio_rerio_newGene_3200	36.3298	15.24	21.175	36.4935	23.7539	21.8396	25.931	24.7818	15.7719	23.1458	46.4258	22.1091	19.8774	21.999	14.7388	28.0939	22.0591	12.9554	18.1485	21.9408	15.9442	17.9684	25.7429	17.0267
Danio_rerio_newGene_3201	0.240436	0.0584649	0.658132	0.746843	0.939587	0.619805	0.647905	0.261463	0.328438	0.182916	0.381495	0.406335	0.430818	1.03457	0.114171	0.571632	0.43135	0.657509	0	0.504642	0.116899	0.624633	0.660187	0.206912
Danio_rerio_newGene_3202	12.6684	4.11163	9.47143	8.49301	3.61373	7.66986	6.30062	9.77146	4.83307	6.73405	8.25191	7.58042	4.24614	1.52571	3.52496	6.56542	5.18763	1.91748	7.76638	3.24469	4.14586	3.46937	6.73379	3.34793
Danio_rerio_newGene_3203	0.531695	0.454795	0.30083	0.489438	1.00303	1.1782	0.384867	0.451218	0.7731	0.321873	1.50498	0.207857	0.313949	0.314629	0.742304	0.329437	0.528433	0.297855	0.285392	1.20503	0.965283	0.264715	0.739658	0.214686
Danio_rerio_newGene_3204	6.31596	2.19091	1.84903	5.31426	7.14477	4.22953	3.97579	1.89883	2.42728	3.4707	1.19557	2.80077	2.07848	3.1397	3.33897	2.54074	2.74325	1.6446	3.96162	2.16171	2.38069	3.28028	4.55856	2.19804
Danio_rerio_newGene_3205	2.83806	1.9948	1.69102	2.68179	2.94945	0.869159	2.5287	1.74927	2.29895	2.01103	1.73687	0.918846	2.31044	2.45267	7.09861	2.48035	2.07343	2.26952	3.57925	3.12672	3.19928	1.37982	2.92696	0.493442
Danio_rerio_newGene_3206	0	1.34411	0	0	0.14113	0.459628	0	0	0	0.806557	1.22763	0.485784	0	0	0	0.683151	0.678262	0	0	0	0	0	0	0
Danio_rerio_newGene_3207	0.474194	0.272087	1.42302	0.254366	0.623062	0.572004	0.601728	0.26904	0.710982	0.257507	0.451878	0.274012	0.328408	0.313797	0.518612	0.448191	0.0762901	0.440088	0.17573	0.502618	0.337617	0.402462	0.453691	0.347409
Danio_rerio_newGene_3208	1.76806	0.699655	1.1803	1.247	1.43867	0.827656	2.17696	1.41485	2.19297	1.60182	0.222905	1.01063	1.22048	1.18052	2.17371	1.0666	1.5032	1.05851	2.95776	0.42829	2.54325	1.70721	1.17403	1.60854
Danio_rerio_newGene_3209	0.0379628	0.193008	1.96597	0.453143	0.534183	0.577212	0.360431	0.630406	0.177836	0.853423	0.435755	0.864429	0.265148	0.883	6.35e-07	2.39e-34	0.7104	0.321864	5.83e-32	0.330282	0.156441	0.467492	0.549666	0.301804
Danio_rerio_newGene_3210	1.61839	1.4161	1.77986	1.40445	1.55703	1.80215	2.20546	1.24884	0.244677	0.43528	0.746866	3.88048	1.07162	1.22716	2.76361	2.3169	0.508249	2.4655	1.36481	1.32544	0.881167	1.14051	0.449791	1.41856
Danio_rerio_newGene_3211	0.600027	0.850483	1.94125	1.19292	0.546799	1.15514	1.44861	0.967552	0.797177	1.00023	0.893372	1.14217	2.05834	0.675139	2.2215	0.79635	0.700988	0.588787	0.558786	0.513321	1.84518	1.17613	0.980282	0.511989
Danio_rerio_newGene_3212	0.752401	1.38671	2.03138	0.889762	3.39659	1.39289	0.800841	3.34129	0.70556	1.66836	0.475626	1.55063	0.579612	0.973629	0.313401	1.26611	1.76846	0.882008	0.636672	1.52714	0.126463	3.97706	0.543338	0.647367
Danio_rerio_newGene_3213	1.11142	1.51981	2.17092	1.6057	1.2569	0.910027	1.15275	1.20351	0.816513	1.663	3.32772	1.83133	3.01254	0.894599	0.757126	1.44797	1.79317	0.479524	0.166691	1.9031	0.642312	1.26628	1.68581	0.470067
Danio_rerio_newGene_3214	6.85027	6.0287	2.62025	12.4674	7.82921	3.27752	5.98834	3.87831	6.29813	3.72678	5.46603	3.40815	3.45122	2.81905	4.74648	2.60734	4.04324	3.12415	6.59999	2.52435	4.17985	1.89082	6.51099	6.65339
Danio_rerio_newGene_3215	0.141362	0.827392	0.317934	0.51938	0	0.919313	0.685411	0.571833	0.299519	1.21633	1.82638	1.30442	1.44912	1.19633	0.437568	1.11937	0.480885	0	0.123041	1.11022	1.09428	1.12414	1.0515	0.150427
Danio_rerio_newGene_3216	1.93676	1.55844	1.34796	2.04574	2.12182	1.73812	1.77061	1.55982	2.55757	1.7365	2.27465	1.15925	1.39925	1.36515	1.38404	0.923063	1.28926	1.14081	3.0197	0.774909	2.16798	1.36309	1.62783	1.45356
Danio_rerio_newGene_3217	0.270713	0.86777	0.695512	1.24e-05	0.200659	0.52872	1.83e-05	0.00120998	0.438818	0.559013	0.0196542	0.348407	0.14865	0.00164851	1.01038	1.58e-05	0.612119	0.770516	0.990135	0.358658	1.28027	0.567536	8.26e-06	0.394809
Danio_rerio_newGene_3218	0.609275	0.238917	0.262683	0.227988	0.613726	0.112489	0.060734	0.0796382	0.313081	0.453273	0.135026	0.489084	0	0.49581	0.197774	0.110784	0.265807	0.192338	0.102539	0	0	0.118121	0.464497	0.306297
Danio_rerio_newGene_3219	0	0.113277	0.279653	0.0973331	0.176692	0.217188	0.168695	0.426086	0.161638	0.0976539	0.160019	0.289941	0.2195	0.142959	0.755517	0.271159	0.0713416	0.027335	0.330551	0.375228	0.243287	0.355074	0.31084	0
Danio_rerio_newGene_3220	0.0442593	0.0427586	0	0.136878	0.104914	0.122133	0.0870153	0	0.0234939	0	0.095557	0	0.0707997	0.042932	0.202317	0.0218289	0	0.050372	0.096641	0	0.217799	0.0222337	0.0407782	0.072152
Danio_rerio_newGene_3221	0.412642	0.322742	0.099101	0	0.163653	0.127174	0.325373	0	0.0730222	0.412679	0	0.422849	0.59934	0.207753	0.416503	0.21431	0.35008	0.148588	1.13799	0.0907787	0.844587	0.0857056	0.19422	0.221454
Danio_rerio_newGene_3222	0	0	0.879408	0	0	0.395309	0.170497	0.689702	0	0	0	0.627898	1.50728	0	0.0919016	1.24832	0.0989628	0	0	1.63392	0	0.513014	0	0.0913877
Danio_rerio_newGene_3223	0.773191	0.567831	0.13588	1.7185	1.66611	2.48886	1.0114	0.328831	1.93111	2.56763	3.08216	1.07823	2.26424	0.933861	2.32348	0.438173	0.348618	0.811886	2.79045	1.69904	1.60013	2.02e-253	0.69658	0.582683
Danio_rerio_newGene_3224	2.23182	2.25724	1.62964	2.31615	2.29839	1.99434	2.29787	1.48784	1.74408	1.2918	2.8487	1.86364	3.29293	1.46389	2.26847	1.59014	1.96011	1.28523	2.3199	4.19614	1.97223	2.29456	1.3442	2.42652
Danio_rerio_newGene_3225	1.33292	0.877207	2.01182	2.19025	2.32089	1.8248	1.44312	1.04957	0.427796	2.72437	2.28977	1.32194	0.538058	0.958364	0.571621	1.13855	1.48482	1.04991	0.470344	1.02853	0.485415	0.496724	1.53566	0.649188
Danio_rerio_newGene_3229	1.31781	0.122993	1.3508	1.41652	1.16686	1.29092	2.00931	1.72388	0.9706	1.08441	2.19359	1.54912	0.573417	1.32591	0.448263	1.23224	1.22655	1.32392	1.30779	4.50039	0.745825	0.914991	2.72651	1.26917
Danio_rerio_newGene_3230	1.34245	1.87164	1.11748	1.0972	1.06148	1.40736	1.05918	1.31019	1.25026	1.92308	1.59163	1.50564	1.52218	1.02386	2.26875	0.947533	1.57357	1.26718	1.24605	0.595815	2.54766	1.22406	1.00442	1.04581
Danio_rerio_newGene_3231	0.903441	1.98814	2.48543	1.76548	1.32965	1.70838	1.9217	2.41688	1.10193	2.88491	2.14131	2.38831	1.62417	1.36142	0.688408	1.64418	1.18442	1.23386	1.43735	1.66077	1.28439	2.09344	1.45263	1.72833
Danio_rerio_newGene_3232	7.65e-41	0.706837	0.854161	0.732142	1.69129	0.0673569	1.56e-54	1.23858	0.300056	0.719907	3.58e-06	0.856059	0.473355	1.10129	0.393868	1.96e-13	0.14561	0.300123	0.216259	2.39521	0.291194	0.770439	8.25e-52	1.1293
Danio_rerio_newGene_3234	0.417696	1.00868	0.75932	0.0604881	0.412525	0.291576	0.139153	0.0168227	0.000624803	0.45461	0.0577623	0.508748	0.197913	0.576858	1.10919	0.587157	0.303297	0	1.13872	0.160123	0.454706	0.00607495	0.0659929	0.325566
Danio_rerio_newGene_3235	0.293907	0.0867701	0.303727	6.7e-09	0.374115	0.414036	0.0873103	0.850817	1.10169	0.249448	1.48e-05	0.0912798	0.41889	0.445547	0.146169	0.180978	0.126397	0.0941044	0.191569	0.325925	0.179346	0.600063	0.462932	0.698594
Danio_rerio_newGene_3236	4.72467	12.4942	3.83244	2.34118	2.82393	11.8102	5.3366	4.92726	1.07847	5.15016	8.01857	11.6637	18.3316	1.93716	1.06776	4.49682	4.12286	1.7104	11.4678	3.0673	2.67412	1.32558	3.63015	4.98325
Danio_rerio_newGene_3237	0	0.838951	0	0	0	0.114093	0.115322	0	0.122319	0	0.390359	0.117487	0	0.100138	0	0	0	0	0.100859	0.132861	0	0.114636	0	0.119616
Danio_rerio_newGene_3238	0.296299	0.466072	2.04e-71	0.216724	0.319973	0.369636	0.287273	0.484894	0.436429	0.10147	0.886402	3.16e-54	0.337478	0.403608	0.355083	0.000317129	1.04e-08	3.46e-53	1.24e-24	1.19882	0.00198886	0.244827	1.47e-24	0.103155
Danio_rerio_newGene_3239	1.50181	3.12761	3.7899	1.72383	2.16891	3.35714	1.8948	3.02607	2.51322	2.85277	1.2573	3.53877	2.05874	3.74525	1.19004	3.29953	2.2233	3.88796	2.35688	0.502504	2.57953	4.65414	1.54619	3.79804
Danio_rerio_newGene_3240	0	3.57e-13	0.321785	9.1e-25	0.0683345	0.428717	0.129442	0.092182	2.24e-112	0.802475	0	0.184899	0	0.272945	2.09e-83	1.04e-35	0.0378465	0.399923	0.100181	0.13178	0	1.44108	0.0556414	0.123183
Danio_rerio_newGene_3241	1.06416	2.8767	2.12132	0.704052	2.2334	0.747019	1.19335	0.2092	0.984467	3.08103	1.3102	0.887799	3.1878	1.56819	0.741844	1.53179	1.71025	2.68135	0.891889	0.721072	1.43527	1.74687	3.37409	2.14465
Danio_rerio_newGene_3242	0.191916	0.0623934	0.0717805	0.792101	0	0.353812	0.189835	0.0855598	0.33665	0	0.905082	0.260659	0.152291	0.359744	0.476341	0	0.3602	0	0.440451	0.610827	0.870953	0	0.481951	0.200712
Danio_rerio_newGene_3243	0	0.335476	0.180543	0.20459	0	0.798769	1.78291	0.221467	0.523217	0.625128	0.183001	0.164183	0.523555	1.48799	0.546059	0	0	0.17467	0.706655	0.40116	0.161435	0.651904	0.816802	0.33859
Danio_rerio_newGene_3244	0.970378	0.254641	0.806938	0	0.263103	0.98436	0.469548	0.343449	0.517952	1.83168	0	0.996716	0.563496	0.214622	1.29391	0	0.261101	0.775387	0.977514	0.270393	0.228607	0	1.43703	2.68949
Danio_rerio_newGene_33	12.5919	12.5326	16.6528	14.8621	12.7338	15.4003	14.6018	20.8867	12.3095	15.7105	8.48923	17.3804	8.39361	24.467	2.17111	18.5696	19.4314	9.26941	7.08967	17.2686	0.710977	29.96	21.9559	7.15631
Danio_rerio_newGene_34	13.7911	9.66078	16.0751	13.0864	19.3938	14.0497	9.39736	19.0693	10.6203	14.3393	12.7959	17.5836	6.9026	15.4473	2.03304	20.2154	15.6912	24.2078	6.33736	14.6149	0.262546	36.1046	18.9522	17.2589
Danio_rerio_newGene_35	0.816794	0.714344	0.512086	0.53607	0.957045	0.68955	0.579436	2.34626	0.142168	0.259291	1.90865	0.868929	1.58918	1.35211	1.44429	0.149425	0.677078	1.49206	1.63203	0.703827	0.848476	0	0.501497	1.46107
Danio_rerio_newGene_3662	0.733106	1.04915	0.865603	0.676643	0.841322	1.08791	1.14792	1.5033	1.0517	1.49111	0.410014	1.1479	2.92599	2.29526	1.53462	1.38674	1.33876	1.47747	1.26134	1.06572	1.30167	1.15843	1.15827	0.761656
Danio_rerio_newGene_3663	0.770444	0.465615	0.443949	0.633591	0.997092	0.883676	0.509116	0.928259	0.828634	1.244	0.772947	0.538347	0.965665	0.924255	0.0770688	1.38383	0.995485	0.295913	0.688645	0.47795	0.883403	0.543936	0.682897	1.2596
Danio_rerio_newGene_3664	3.30694	15.1676	17.7972	3.31323	1.8522	14.7775	3.27522	12.2862	3.90057	11.2639	6.45402	16.6829	4.8108	6.80547	4.92848	18.5324	2.90022	14.0699	6.04639	3.53943	6.7233	13.8349	6.79685	8.02059
Danio_rerio_newGene_3665	0.258355	0.593074	0.351676	0.626862	0.651799	0.322907	0.551104	0.728525	0.270541	0.831303	0.510435	0.196141	0.371458	0.177031	1.34774	0.708878	0.937473	0.330731	0.617554	0.763406	0.463017	0.495313	0.722886	0.319075
Danio_rerio_newGene_3666	0.947573	2.23891	0.919733	0.647795	2.20141	0.871141	1.45057	0.414019	1.0933	0.889194	1.26616	1.69165	0.837174	0.881675	1.90872	1.08456	1.29474	1.57914	2.36234	1.01132	1.95354	1.02539	1.49083	1.19562
Danio_rerio_newGene_3667	0	0	0	0.119545	0	0	0.0953391	0.128136	0.10199	0.921608	0.10617	0	0	0	0.104005	0.186406	0	0.105277	0	0.115845	0	0.0960368	0	0.101365
Danio_rerio_newGene_3668	0	0	0.436673	0.0634444	0.0714215	0.189658	0.205141	0.19187	0.128656	0.0714117	0.270852	0.0489548	0.27587	0.0383621	0.473427	0.225906	0.114919	0.244061	1.07064	0.109247	0.168032	0.0606202	0.282274	0.329951
Danio_rerio_newGene_3669	21.2302	25.0422	9.30774	0.286132	8.75195	11.2652	17.3711	10.3861	0.828608	11.0364	5.6899	4.84417	16.1801	13.143	1.48225	15.3233	7.8102	0	33.9466	24.257	0.838351	21.8205	17.8686	10.659
Danio_rerio_newGene_3670	10.959	1.29e-79	3.03e-20	0.17961	1.32e-08	8.42e-71	3.41e-20	4.18e-56	2.86e-53	4.48e-19	8.05e-53	7.69716	5.84653	7.13e-69	6.43214	2.86844	1.9e-54	0.000530888	4.94646	1.55862	1.81713	1.60144	10.8144	1.55053
Danio_rerio_newGene_3671	12.9011	11.1137	7.63827	14.9396	13.0545	10.2927	10.9128	6.33624	9.18777	8.77852	11.3701	9.89967	11.7457	7.88168	11.7313	5.86859	8.57311	9.73918	14.1406	22.1392	9.93983	7.25792	14.2163	9.46521
Danio_rerio_newGene_3675	0.946331	0.813167	1.58619	0.76086	0.643307	1.22696	0.659413	0.883336	1.27433	0.35748	1.16471	0.922873	1.66208	0.757962	1.43997	0.837889	0.687295	0.811293	0.987414	1.1191	1.20291	0.614076	1.24439	0.156679
Danio_rerio_newGene_3677	2.58092	3.03735	4.47237	3.07144	2.79695	3.27406	2.8579	4.44746	4.30287	4.82754	1.72432	4.44496	2.09588	4.03232	3.23993	2.41267	3.74054	4.17655	2.24788	0.972684	8.09102	2.45141	2.67333	4.78292
Danio_rerio_newGene_3678	0.122077	0.264427	0.505672	0.194315	0.293318	0.255457	0.131662	0.131797	0.0750506	0.301625	0.125843	0.163816	0.0415612	0.10101	0.093685	0.157967	0.227746	0.281031	0.0347233	2.12e-82	0.342222	0.12292	0.0581069	0.691255
Danio_rerio_newGene_3680	25.3896	21.7823	21.2213	33.0436	27.9757	19.3533	20.3064	21.0901	17.1059	16.719	27.1204	18.4479	16.0979	18.1996	14.3835	24.6244	26.1028	19.0855	17.6075	24.8165	15.3898	11.3551	18.6596	18.4736
Danio_rerio_newGene_3681	0	0.880293	0.935259	0.262187	0	0.841007	0.205684	0	0.686229	0	0	1.26882	0.834229	0	0.230176	0.423964	0.701642	0.910324	0.182015	0	0	0	0.423257	2.21423
Danio_rerio_newGene_3682	0.458691	1.63999	0.283637	0.697935	0.559909	0.591099	0.882657	0.53697	0.379971	0.257699	0.925138	0.429252	0.815827	0.555285	0.813799	0.69218	0.757282	0.396439	0.521221	0.440289	1.25767	0.678106	0.525825	0.142053
Danio_rerio_newGene_3683	0.153756	1.50835	0.991844	4.87754	2.32543	2.94163	3.50215	1.5304	0.750613	0.914542	3.84187	0.418351	0.623321	3.60155	1.14443	1.61492	3.97874	0.16008	2.00995	6.11146	0.323446	3.28785	0.797078	1.4367
Danio_rerio_newGene_3684	0.464431	0.18553	0.401306	0	0.732854	0.527202	0.182797	0.122246	0.479827	0.945671	0.102075	0.366598	0.43824	0.419081	0.508042	0.528054	1.42043	0.292782	0.633177	0.343522	0.360708	0.269952	0.180592	0.654973
Danio_rerio_newGene_3685	0.389797	0	0.230903	0	0.155556	0	0.513817	0.270412	2.38423	0.255796	0	0.210931	0.10372	0.257299	0	0	0.0769013	0	2.22245	0.293297	0	0.332535	0.595807	0.361847
Danio_rerio_newGene_3686	0.400123	1.54325	2.09264	0.798858	0.840145	1.17305	0.467613	1.58395	0.661358	1.95683	0.430948	2.02436	0.98079	1.68737	0.802454	2.1249	1.25672	1.82371	0.466601	0.0954647	1.57419	1.53556	0.574366	2.01462
Danio_rerio_newGene_3687	2.03357	0.403487	1.59135	0.873944	2.41688	2.38653	1.74811	2.17715	3.24921	1.3551	0.616765	1.23335	2.78913	1.1128	4.74801	1.60306	2.23953	0.371059	4.881	0.883446	4.84281	1.24287	1.07651	1.41863
Danio_rerio_newGene_3688	0.171362	0.406823	0.384826	0.360693	0.675019	0.251636	0.382804	0.212701	0.0804105	0.246447	0.336734	0.164183	0.312315	0.41854	0.369338	0.337605	0.699076	0.47318	0.425545	0.385073	0.334521	0.128117	0.111285	0.394344
Danio_rerio_newGene_3689	38.0212	32.0916	27.9594	49.9501	43.7278	32.5434	36.7634	26.8594	35.8343	32.523	55.9021	26.1852	52.0124	34.7995	31.0785	37.2399	34.9268	27.3777	52.4923	33.9767	23.5362	36.1259	45.7808	47.3817
Danio_rerio_newGene_3690	0.131694	0.753568	1.25301	0.306426	0.260074	0.694739	0.1014	1.87505	0.302276	1.09659	0.102801	1.38662	0.199391	0.929306	0.105961	1.38792	0.555576	0.968753	0.29277	0.0886507	0.619373	0.455907	0.175849	1.23379
Danio_rerio_newGene_3691	1.51222	1.41645	2.81186	2.78183	2.67609	1.9587	2.65687	1.9817	1.02756	1.54245	2.81846	1.57749	2.0878	1.62242	0.774575	0.767659	1.7104	0.393464	2.35433	1.12766	0.772984	0.89468	2.26863	0.764739
Danio_rerio_newGene_3692	5.16843	5.72716	4.13434	3.8335	1.2672	2.85848	1.92273	1.5275	2.0809	2.69903	4.69898	1.43924	4.97528	2.9933	1.61084	4.33629	3.36531	1.70055	3.72205	1.49705	1.86036	2.25772	4.40965	1.27668
Danio_rerio_newGene_3693	0.546644	0.901847	0	0.579913	0.0909271	1.00627	0.38338	0.210965	0.164943	0.150594	0.506826	0.32734	0.247207	0.669488	0.159044	0.45457	0.888817	0.875024	0.404386	0	0.0758415	0	0.0723745	0.167498
Danio_rerio_newGene_3694	0	1.00575	0.264511	0.890434	0.26226	0.482195	0.467923	0.663938	0.761249	2.24409	0.261448	0.485459	0.375296	0.852445	0.790331	0.714108	0	0.762197	0.980766	0	0.690383	1.18852	0.23778	0.240234
Danio_rerio_newGene_3695	0.164447	0.611	0.210058	0.373484	0.384973	0.349205	0.46346	0.382276	0.0985893	0.777432	0.34178	0.315868	0.878271	0.266638	0.428579	0.509326	0.283866	0.245342	0.357255	0.300592	0.190064	0.492239	0.373328	0.262574
Danio_rerio_newGene_3696	2.61744	3.6689	2.58803	3.32508	2.38279	2.60831	2.28179	3.35834	2.03284	2.63628	2.49067	2.90661	2.21585	2.32043	2.67459	2.51528	2.82193	1.84749	2.23665	1.92633	2.75355	2.14707	2.32226	2.43415
Danio_rerio_newGene_3697	0.295501	0.146677	0.09284	0.0867815	0.462262	0.390925	0.141223	3.52e-177	2.21e-14	0.199275	0.167305	0.239243	0.112709	0.0734271	0.0191309	0.117371	0.107103	0.360181	0.259782	0.0833607	1.11115	2.52e-18	0.189825	0.228133
Danio_rerio_newGene_3699	0.49037	0.703964	0.448168	0.272042	0.200227	0.225429	0.279932	0.477491	0.431136	0.360135	0.522394	0.526976	0.458701	0.584756	0.43173	0.347446	0.316004	0.170224	0.37962	0.703137	0.519641	0.479003	0.268756	0.232666
Danio_rerio_newGene_37	3.37504	2.27651	1.95717	2.3247	3.55099	4.11993	2.82221	2.09466	8.77e-25	4.26191	4.8364	2.17043	4.89134	2.02539	2.16468	1.87238	3.35763	2.44309	2.83532	3.91298	3.06127	2.91371	2.84928	3.70098
Danio_rerio_newGene_3700	0.337576	0.857985	0.298819	0.16771	1.16581	0.186014	0.133621	0.890711	0.352963	0.700122	1.03527	0.480453	1.44897	0.6267	0.585432	0.25532	0.228562	0.587523	0.464721	1.31121	0.06626	0.728004	0.384159	0.14032
Danio_rerio_newGene_3701	6.81593	10.3778	1.49071	2.91361	5.10203	9.80457	4.19545	4.36957	1.57995	3.86356	5.85492	2.10969	4.84762	3.9968	3.39386	6.19612	4.47117	7.70988	6.01821	3.62104	4.29262	4.2245	3.12888	2.51293
Danio_rerio_newGene_3702	2.46493	1.66897	1.07383	0.331587	0.624838	1.81526	1.22739	1.26975	0.949956	1.02237	2.11551	1.12333	1.55354	1.06137	2.15125	1.09681	1.23307	0.597728	1.36599	2.64664	0.603538	1.01326	1.40825	0.936334
Danio_rerio_newGene_3703	6.2163	2.53367	2.79123	6.36799	4.31631	3.49376	4.35745	4.35643	3.36954	5.74374	5.25993	4.21137	1.2784	4.08481	1.0804	3.51548	4.05077	5.27984	2.71069	7.03933	0.634678	2.62956	3.64061	3.24355
Danio_rerio_newGene_3704	0	1.23321	0.235908	0.176686	0.0824845	0.261193	0.423243	1.02829	0.222498	0.270193	0.155918	0.072552	0.624229	0.462403	0.673624	0.468136	0.479648	0.0775501	0.184149	0.503853	0.763287	0.209509	0.468063	0.667172
Danio_rerio_newGene_3705	36.1183	37.5959	40.0574	98.5079	45.4438	62.8012	38.1827	54.092	20.349	44.8347	60.2528	40.3685	35.3594	37.1429	28.78	53.7366	41.2573	38.6956	42.3054	52.5942	26.1252	34.5561	35.4128	33.9535
Danio_rerio_newGene_3706	1.57679	3.35724	1.58729	2.68277	2.01631	1.79106	1.93176	2.27673	2.00641	2.24049	2.7493	1.43688	2.11682	1.91724	0.846532	1.85509	2.42471	1.89725	1.80223	2.22062	1.28652	1.76605	1.4341	2.25846
Danio_rerio_newGene_3707	0	2.07477	0	2.75562	0.385041	0	0.704652	0	7.52245	0.343969	0	0.375146	0.282882	0.309967	1.25085	0.38033	0.380284	0	0.573606	1.18948	3.05793	0	1.16064	0
Danio_rerio_newGene_3708	0.28116	0.106077	0.0183348	0.269767	0.0487486	0.487316	0.452067	0.125738	0.161819	0.324883	0.102323	0.469476	0.413907	3.37e-05	0.122375	2.45e-05	0.180346	0.669408	0.12216	0.000137365	0.407385	4.11e-05	0.207342	0.00151709
Danio_rerio_newGene_3709	0.241691	0.249554	0.211005	0.402557	0.143799	0.412237	0.353511	0.309249	0.144302	0.275726	0.20597	0.255507	0.530568	0.247955	0.301384	0.205952	0.232151	0.31347	0.258462	0.410693	0.284756	0.305472	0.337959	0.114454
Danio_rerio_newGene_3710	1.49145	0.527317	0.174388	0.405336	0.673999	0.98955	1.7e-05	0.967222	0.745131	0.248863	0.221446	0.481951	3.06286	1.5683	0.629908	0.697269	1.00239	0.617068	2.55653	1.2457	1.25548	1.07432	1.37691	1.04143
Danio_rerio_newGene_3711	2.03386	1.57968	0.787626	3.17033	3.64571	1.71861	2.98258	0.852477	1.09705	1.09897	2.04956	0.675121	2.88278	2.21024	5.64843	1.83988	2.08746	0.921626	1.21738	1.74604	4.68702	1.38906	1.82602	1.4514
Danio_rerio_newGene_3712	0.338817	0	2.08313	0	0.201246	0.158069	0	0	0.54725	0.0831687	0	0.899419	0	0	0	0.172884	0	0	0.296885	0	0.413454	0.085789	0.315033	0.093124
Danio_rerio_newGene_3713	0	0	1.2334	0.673014	0.605333	0	6.71892	1.55782	0	2.08412	1.17462	0.550159	2.52455	0	0.601608	0.587404	0.597716	0	2.23171	0.602858	2.05963	0	0	0
Danio_rerio_newGene_3714	0	0.859173	0.304225	0.856432	0.316868	0.407902	0.809219	0.186797	0.741123	0.132023	0.926842	0.272516	1.31383	0.741717	1.23884	0.550981	0.306254	0.292171	0.483316	0.33768	0.136676	0.552783	0.13857	0.430004
Danio_rerio_newGene_3715	2.9849	2.27585	3.64829	3.45439	5.13002	3.29577	2.63918	3.85057	3.42652	3.90711	1.43093	3.64709	1.87917	2.55448	0.232763	1.52857	4.62893	2.54744	1.80913	1.04085	4.34123	2.09682	5.42094	5.72885
Danio_rerio_newGene_3716	5.34097	6.69763	9.08743	8.13146	7.54753	6.93424	6.822	9.88834	6.30519	7.79883	6.53193	5.64965	6.49362	6.45375	9.03622	8.20796	7.96607	7.28293	6.31532	9.81059	8.12125	7.26539	7.52692	6.60372
Danio_rerio_newGene_3717	26.9044	21.343	17.9755	27.3888	22.2767	24.835	22.2341	20.1565	23.2295	17.8311	24.0344	21.2934	16.2438	18.5321	25.2152	20.7155	22.1625	19.5001	18.2786	33.3536	18.3901	16.8323	27.7529	15.3141
Danio_rerio_newGene_3718	0.546124	0.888104	0.931003	1.01278	1.34817	0.388647	0.961125	0.827356	0.0767883	0.921246	2.44129	0.318254	1.85224	0.932647	1.04542	1.5446	1.24645	1.66175	2.27099	1.87495	0.734311	1.46298	1.1555	0.933428
Danio_rerio_newGene_3719	0	0	0	0.369435	0	0.179542	0.0981236	0.125371	0.202854	0.276912	0	0.196157	0.472342	0	0.221192	0	0.110128	0.105103	0.170913	0	0.0972129	0.0949823	0.467613	0.301513
Danio_rerio_newGene_3720	278.271	186.618	156.51	152.179	136.132	177.253	126.179	205.261	137.808	196.012	115.638	201.058	198.053	501.437	51.8731	398.609	149.724	152.488	156.606	226.583	53.5293	549.185	120.93	201.609
Danio_rerio_newGene_3721	2.32818	5.55339	4.91315	2.21608	1.88909	5.52642	1.69597	7.97662	3.54214	7.70818	0.976772	9.50483	2.59609	15.531	0.37102	15.0382	3.72168	5.34162	2.82779	0.92914	1.7297	18.7332	2.29905	9.77878
Danio_rerio_newGene_3722	0.505615	1.12679	1.43205	0.265867	1.07568	0.928639	1.20847	0.854698	0.754892	1.76938	0.471676	1.38244	0.457474	0.199895	1.22939	1.56615	0.645807	1.01405	0.432863	0.429364	0.424311	0.425297	0.1361	0.823184
Danio_rerio_newGene_3723	2.41245	2.70407	3.82046	2.14909	3.22719	2.41225	1.23386	3.64112	1.96895	2.94968	1.28023	3.84541	1.66233	1.74289	2.58801	2.70323	2.72434	3.29754	2.1571	0.433278	1.37962	0.46085	1.4175	3.27324
Danio_rerio_newGene_3724	0	0	0.301065	0	0	0	0.714325	0	0.189789	0	0.498211	0	1.37124	0.168634	0	0.0863656	0	0.295323	0.236301	0.663204	0.534723	0.79699	0.343979	0
Danio_rerio_newGene_3725	2.3496	3.8652	2.88097	2.09186	3.11599	3.26252	2.51873	3.15554	3.77095	3.64046	1.97207	3.54148	2.52541	3.46437	3.23615	3.68385	3.43012	4.74754	3.20045	2.15596	3.16983	3.30922	2.69261	3.4428
Danio_rerio_newGene_3726	0.837534	1.13828	1.53472	1.54564	0.691137	2.25133	1.86349	1.66851	1.36761	0.856148	1.40261	2.11888	2.91849	1.8291	1.45464	2.08242	1.8639	2.1493	2.17062	1.34256	1.93828	1.63051	2.44315	1.40368
Danio_rerio_newGene_3728	0	0.16854	0	0	0.0980998	0.0802661	0	0	0	0.163284	0.0937854	0	0.137915	0	0.910082	0	0.0958637	0.0936166	0	0.201864	0.33793	0.255625	0.0810653	0.0886556
Danio_rerio_newGene_3729	1.42914	0.572297	0.617055	0.739942	1.5031	0.195906	0.492885	0.515487	0.828302	1.29845	0.875321	1.27886	0.341671	0.928126	0.609837	0.69277	0.595781	0.616276	0.698143	1.0122	0.923547	0.41431	0.5026	0.496361
Danio_rerio_newGene_3730	1.12875	1.65843	2.34103	4.4698	2.63215	2.48101	2.37884	1.93276	1.60066	1.46891	3.83137	1.4906	2.24221	1.7752	3.68932	2.7315	2.0745	2.14767	1.60353	2.96591	2.69102	2.10584	3.20769	3.46998
Danio_rerio_newGene_3731	0.252718	0.218208	0.319062	0.104665	0.406453	0.468057	0.167207	0.2825	0.427665	0.254875	0.031784	0.541593	0.0448579	0.396308	0.254034	0.436723	0.239746	0.616737	0.379508	0	0.332211	0.798162	0.460245	0.677508
Danio_rerio_newGene_3732	0.7519	1.01999	1.49473	0.95587	0.935358	0.983134	0.618462	0.858893	0.916023	1.00741	1.03152	0.593887	0.734202	1.15455	1.56484	1.04208	1.1935	1.1138	0.610452	0.856258	1.05246	0.98832	0.970299	1.05281
Danio_rerio_newGene_3733	0.864255	1.70265	0.974798	1.02132	0.928457	1.5451	0.600053	1.22777	0.858454	2.04205	1.24079	1.79291	0	0.361789	1.13154	0.595812	0.939445	2.02269	1.28681	0.6975	0.208951	0.736813	0.472698	1.45896
Danio_rerio_newGene_3734	4.06e-14	0.715979	0.824874	0.143552	1.18058	0.46093	0.351869	0.327132	0.117584	2.4e-05	5.2e-06	0.288417	0.154349	0.263167	0.350085	2.03e-05	1.38439	0.551351	6.52e-11	4.78e-06	0.00125578	0.342772	0.100483	0.604813
Danio_rerio_newGene_3735	26.328	22.3098	21.2385	26.7193	23.0004	29.9603	24.5022	24.9878	29.4344	26.2721	25.0586	24.9357	24.3997	26.1114	24.2259	28.7814	25.8203	30.6464	20.3452	19.0246	38.8199	36.7438	34.547	29.0457
Danio_rerio_newGene_3736	97.9076	79.3376	85.2451	108.134	90.1685	108.741	102.085	84.3428	79.3576	89.414	122.932	66.735	98.5469	69.2388	98.0476	64.4492	81.5775	71.2836	109.51	114.733	94.1742	67.7603	114.07	90.2472
Danio_rerio_newGene_3737	0.758116	1.75414	0.792032	0.666686	0.803509	1.04477	0.877982	3.16637	1.70566	1.00793	0.929449	1.98755	1.84405	1.33321	2.2374	2.9417	1.16917	4.42533	1.47893	0.660929	2.63515	1.44414	0.509725	2.8981
Danio_rerio_newGene_3738	1.3472	1.93235	0.164207	0	0	0.422014	0	0.792588	0.937584	1.2643	1.6385	0.299199	1.54012	0.13701	0.486407	0	0.997177	0.320062	1.27913	0.893541	0.436021	1.45967	1.00415	0.153104
Danio_rerio_newGene_3739	0.179506	0.352181	0	0.147019	0.352421	0.677335	0.349923	0.25149	0.129709	0.293812	0.386284	0.954158	0.332217	0.86306	0.0595628	0.915186	0.4137	0.477949	0.362412	0.132882	0.873157	0.427187	0.224665	0.327601
Danio_rerio_newGene_3741	130.704	75.2285	84.9853	141.551	133.56	112.824	109.365	91.7531	74.784	108.411	138.7	72.0074	53.5857	91.5251	45.5802	78.4739	110.603	119.071	76.4452	286.83	22.8077	93.1132	125.211	99.7808
Danio_rerio_newGene_3742	0	0	0.444347	0	0	0	0.983885	0.273081	0	0.0955671	0.109105	0	0.554831	0.276388	0.540422	0.104594	0	0.217039	0.34521	0.714406	0.29539	0	0	0.311757
Danio_rerio_newGene_3744	0.986083	2.35613	2.86723	4.79468	4.42724	4.487	1.88356	2.20558	1.38328	2.43526	7.8097	2.57134	9.90341	4.93374	1.7987	5.57578	3.92524	2.77362	3.88167	14.3303	8.77748	10.6797	9.28439	1.00188
Danio_rerio_newGene_3745	2.49597	3.54226	4.27843	2.45127	3.45299	4.97458	3.44674	4.23184	2.25567	4.96339	2.40612	3.72516	1.93954	3.84662	3.79484	1.27999	3.46278	3.3665	4.11656	0.613655	6.41582	2.48277	2.93627	3.04644
Danio_rerio_newGene_3746	0.751663	0.220507	0.00102637	0.768913	0.942121	0.0650358	0.531796	0.121548	0.180652	0.0398095	0.716064	0.0541515	0.327487	1.52e-18	0.395168	0.0647793	0.350986	0.0911912	0.220273	0.424974	0.589329	4.01e-17	0.309706	0.411205
Danio_rerio_newGene_3747	0.104848	0.27038	0.244761	0.343496	0.208037	0.128984	0.887006	0.291928	0.112441	0.378937	0.112202	0.3024	0.167072	0.549802	0.137953	0.211412	0.0818484	0.0811046	0.243818	0.155551	0.273938	0.214339	0.0961366	0.309694
Danio_rerio_newGene_3749	0	0.181665	0.213732	0.111306	0	0	0	0	0.295192	0	0.0972244	0	0	0	0	0	0	0	0.703641	0.096604	0.0878084	0	0.0840392	0
Danio_rerio_newGene_3750	0.980065	1.03135	0.809579	0.968163	0.465205	0.676002	0.952131	0.74956	0.56377	1.30407	0.919531	0.772577	1.16978	0.693508	0.652101	0.55081	0.822165	0.942508	0.799253	0.286268	1.03702	1.03155	0.846166	1.12247
Danio_rerio_newGene_3751	1.1693	2.45002	1.11207	1.59618	1.30379	2.08469	2.3096	0.999618	1.48892	1.89267	3.48044	2.07015	3.043	1.63729	3.17955	0.832665	1.17795	2.07516	3.68683	4.11292	2.5323	0.884874	2.11993	1.56046
Danio_rerio_newGene_3754	1.20728	0.701002	0.363664	0.49721	0.98503	0.44479	1.11519	0.542456	0.977936	0.619773	0.919536	0.502322	2.09133	0.612789	1.36998	0.620376	0.685683	1.0759	1.01011	1.67914	0.948213	0.681978	0.790209	1.54416
Danio_rerio_newGene_3755	0.138451	0.0451934	0.0520147	0.284389	0.16103	0.300069	0.181637	0.0623198	0	0	0.699922	0	0.659369	0.304602	0.193605	0	0	0	0.160001	0.545084	0.406105	0.275228	0	0
Danio_rerio_newGene_3758	1.32381	1.17661	0.250449	0.194664	0.077317	0.354858	2.06425	0.371834	1.24947	1.15014	0.49142	0.440505	0.844056	0.510404	0.689935	0.22598	0.634221	0.874167	6.65753	1.89949	0.314799	0.816715	0.908399	1.01516
Danio_rerio_newGene_3759	0.407721	0.049697	0.48646	0	0.365072	0.523487	0.0998223	0	0.16618	0.708731	0	0.0557832	0.202514	0.202118	0	0.0535575	0.120328	0	0.132889	0.0554098	0.0495691	0.314522	0	0.229322
Danio_rerio_newGene_3760	0.68717	1.21651	0.775862	0.717713	1.00776	0.801993	1.69109	1.15492	1.46785	1.70346	1.50689	1.42064	1.87096	1.34745	1.32292	1.17649	0.927609	1.10721	1.51326	1.4643	2.21617	1.10599	1.75484	2.06645
Danio_rerio_newGene_3761	1.6591	1.66976	0.717741	1.74756	0.912131	1.25123	0.529025	0.919369	1.28252	0.810462	1.64617	0.634808	0.835173	0.628202	1.84258	0.708352	0.97414	1.1163	0.8444	0.437799	2.1689	0.1986	1.22406	0.181151
Danio_rerio_newGene_3762	7.38887	2.92283	3.80485	6.52624	3.33581	2.45088	3.59621	5.14729	4.83322	4.92319	6.65147	3.68709	4.5891	4.14606	4.96833	4.08741	3.19407	4.62005	5.19936	5.44231	4.07758	3.56079	4.56295	5.44863
Danio_rerio_newGene_3763	2.16025	1.16893	1.06227	1.47344	0.717037	0.834949	0.537207	0.280378	0.867179	0.695946	1.7617	0.107919	1.19506	0.493894	0.878485	0.719612	0.52804	0.93995	1.74748	0	1.37251	0	1.47325	0
Danio_rerio_newGene_3764	0.799258	0.811182	1.17516	0.976549	0.299753	2.58119	0.255605	0	0	0	0	0.265066	0	0	0.288191	0.264187	1.45808	1.13968	1.79181	0	0.758849	0	0.257367	0
Danio_rerio_newGene_3766	0.102286	0.236883	0	0.342748	0.246674	0.380496	0.0973103	0.14649	0.111361	2.09e-13	0.232431	0.453195	0.105137	0.617064	7.93e-05	0.769658	0.278243	0.474185	0.192624	0.0154856	0.257252	0.0455119	5.98e-49	0.48067
Danio_rerio_newGene_3767	1.2408	0.4348	0.840549	0.840856	0.513249	0.74092	0.389814	0.819166	0.69949	0.888366	0.386003	1.00105	0.748972	0.599351	1.46089	1.09409	0.503261	0.213003	0.227519	1.6047	0.959986	0.490796	0.797234	0.352615
Danio_rerio_newGene_3768	3.95731	4.30436	7.48034	11.1982	5.22677	8.22843	9.48427	11.7962	5.81557	9.15054	9.08495	5.54358	6.48783	8.26939	9.20227	8.677	9.24508	7.84341	6.47427	6.55304	5.82226	5.03483	7.91392	9.59182
Danio_rerio_newGene_3769	0.0917368	0.64369	1.6e-16	0.110739	0.000250377	1.7e-104	0.173289	3.32e-115	6.89e-39	7.26e-32	0.0950659	0.0172725	0.208557	1.44e-78	0.189582	0.719371	9.64e-55	4.2e-50	2.01e-18	1.31e-11	0.113784	0.260622	0.220021	0.466883
Danio_rerio_newGene_3770	0.327104	0.319393	0.297032	0.271796	0.436347	0.637863	0.539038	0.249401	0.0776653	0.284247	0.506306	0.155857	0.584574	0.466038	0.708792	0.40074	0.256889	0.168897	0.513764	0.581371	0.287566	0.182996	0.299379	0.477563
Danio_rerio_newGene_3771	1.64206	0.869702	0.774682	2.54075	2.19147	0.582538	1.79712	0.795414	0.527283	0.353962	1.06807	1.05906	0.674666	1.64076	0.520042	0.66973	2.50084	1.19752	0.628181	1.22075	0.43768	0.984202	1.50541	1.28934
Danio_rerio_newGene_3772	4.25704	3.36886	1.53185	1.91183	3.58659	2.08715	2.54983	2.69258	2.8533	2.11701	4.0992	2.31774	3.71261	2.9415	2.02924	2.23129	3.12158	1.54457	4.25398	4.21826	1.53164	3.97597	2.86473	2.83487
Danio_rerio_newGene_3773	22.9945	11.2137	15.6021	21.6183	18.696	20.8864	15.3803	23.1547	15.5494	21.0473	18.1161	19.1766	7.65016	20.3809	5.74138	17.8997	20.4708	25.134	13.2245	15.7689	3.78118	20.8453	18.896	21.9333
Danio_rerio_newGene_3774	0.242123	0.969533	1.57894	1.4111	0.822592	0.697119	0.422012	1.42513	0.289837	0.864929	1.50651	0.926077	0.768966	1.14006	1.00657	1.06141	1.1072	0.678672	1.26136	1.49696	1.58524	0.88096	0.315147	0.798444
Danio_rerio_newGene_3775	5.81772	6.86492	4.77405	5.3882	4.56803	5.57303	7.24774	5.62387	5.31748	4.51745	7.14794	2.51512	7.39491	4.33627	8.54831	4.26187	4.94585	3.83919	6.30323	8.19095	10.9376	5.33614	4.57666	3.91647
Danio_rerio_newGene_3776	2.01213	1.94396	2.4727	2.18289	1.55476	2.06407	1.79738	2.00921	2.10926	1.98647	1.67262	2.5097	2.73568	2.47181	1.67055	2.50445	1.8217	2.0466	1.59638	1.28213	2.67436	3.16612	1.28318	1.15476
Danio_rerio_newGene_3777	1.53555	2.01285	4.47765	3.64534	1.01893	1.90026	1.40873	3.87891	1.17385	1.65107	2.55754	4.90441	2.97464	1.95246	3.63295	1.84237	1.27341	2.76764	2.05408	2.74889	2.19063	2.53195	1.68803	2.17369
Danio_rerio_newGene_3778	8.29e-05	2.77145	0.241112	0.981198	0.125697	0.316377	0.32522	0.291229	0.462646	0.728683	0.364646	0.0475862	0.524431	0.302091	0.12111	1.15554	0.367426	0.117745	0.28356	0	0.108061	0.216799	0	0.225487
Danio_rerio_newGene_3779	0.699954	0.268837	0.398835	1.56184	1.71658	1.69056	1.66065	0.89444	0.453725	0.898754	1.84887	0.366504	0.942055	0.935489	0.907612	0.713972	1.36004	0.930994	0.904596	1.25389	0.94874	0.901067	1.02693	1.29164
Danio_rerio_newGene_3780	0.70839	0.611291	0.599375	6.03e-07	0.636603	0.591861	1.61506	1.88e-06	1.60678	1.14069	0.613358	0.375881	1.31585	0.6344	2.61873	0.321576	0.233261	0.0114888	2.00192	2.10233	0.598351	0.586848	1.0923	0.653147
Danio_rerio_newGene_3781	1.84343	1.54297	0.967293	0.886518	1.48118	1.57263	1.14182	0.836921	2.03249	1.17074	1.48705	1.3743	0.85825	1.48846	4.53629	0.980761	1.69954	1.08423	0.900303	1.91845	1.91298	0.705073	1.19811	0.706541
Danio_rerio_newGene_3782	3.07169	0.536114	0.182751	1.41841	2.78374	1.46707	1.60379	0.000239733	0.930109	1.97512	2.55781	2.25521	0.444883	0.421912	0.889862	0.694707	0.911819	1.73608	2.36309	2.07412	1.46747	0.474992	2.25806	0.399204
Danio_rerio_newGene_3784	0.871702	0.966777	1.02333	1.04141	1.79646	1.82553	1.0713	1.72898	1.19969	1.44206	1.02421	1.47862	0.812453	1.33872	0.730109	1.48824	1.00164	0.922752	1.05871	0.472484	0.853258	1.76424	0.983642	1.62845
Danio_rerio_newGene_3785	1.64108	1.93343	0.97528	1.88299	1.96142	2.07617	1.85936	2.94878	1.79502	2.41404	1.75703	2.59846	1.50706	1.72229	1.51732	1.78343	2.15339	1.74064	1.28618	0.646002	1.32133	1.88589	1.12	2.32634
Danio_rerio_newGene_3786	6.31e-08	4.46e-16	0.178262	0.839998	3.83e-06	0.380164	1.3e-06	1.79772	0.375318	1.05458	1.07974	0.195614	0.953854	0.615209	0.179298	1.30146	8.43e-11	3.11e-18	0.776294	1.12341	0.0294648	0.653892	1.53722	2.62663
Danio_rerio_newGene_3787	1.15733	1.65788	2.45846	3.50959	2.27812	2.89071	2.66717	2.4251	1.20022	1.97878	2.38438	2.47673	2.78838	2.62167	1.64662	2.35712	1.72874	2.28477	2.33628	1.99478	0.784182	1.85175	2.06785	0.591261
Danio_rerio_newGene_3788	0.551235	0.894369	0.52232	0.869525	0.41744	0.338841	0.219664	0.289192	0.38092	0.240889	0.0809864	0.559651	0.497642	0.237075	0.633243	0.37044	0.366575	0.235606	0.467887	0.091007	1.01012	0.251026	0.4861	0.411495
Danio_rerio_newGene_3789	1.26824	0.893042	1.51878	0.000111619	0.446981	0.934696	0.208028	1.55139	0.302941	1.3e-05	0.736646	0.645298	0.693457	0.839679	0.144573	1.07515	0.00362722	1.0128	0.479758	5.59e-05	0.343067	0.972215	7.05e-06	0.51216
Danio_rerio_newGene_3790	1.65e-131	1.08e-09	0.00403863	5.73e-70	1.19e-59	6.32e-17	2.41e-39	3.54e-56	2.41e-10	7.96e-18	1.92e-50	4.1e-16	3.68e-19	2.49e-70	1.18e-29	1.77e-14	6.2e-45	0.428928	8.83e-25	0.0247146	0.262511	1.29e-17	5.31e-34	0.7368
Danio_rerio_newGene_3791	0.201876	0.148254	0.179344	0.184594	0.179433	0.520052	0.242051	0.285243	0.272311	0.648786	0.211174	0.877002	0.237937	0.0993275	0.198052	1.04255	0.411763	0.235505	0.393953	0.268581	0.0487627	0.208612	0.275421	0.336028
Danio_rerio_newGene_3792	0	0.346189	0	0	0.191758	0	0.163912	0.454054	0.179006	0.159318	0.185958	0.67249	1.46133	0	1.12232	0.333681	0.185747	0	0	0.597767	0	0.167902	0.33216	0.172944
Danio_rerio_newGene_3793	4.56551	4.53956	8.79057	5.34154	4.0064	6.9773	3.882	7.87205	4.13627	6.29479	5.24852	6.1475	5.93854	4.15474	9.05847	5.34535	4.71074	5.58006	5.3179	3.178	3.59668	4.92642	5.25795	5.55098
Danio_rerio_newGene_3794	0.204375	0.0275652	0.137058	0.0626971	0.102551	0.200777	0.234587	0.131394	0.0136668	0.169226	0.0951401	0.160961	2.81e-05	3.9e-07	0.459344	0.0284479	1.19e-05	3.95e-05	0.15508	0.2064	0.289489	0.0559883	5.46e-06	0.530197
Danio_rerio_newGene_3795	0.253131	0.0490744	0	0	0.704422	0.0459018	0	0	0.632769	0.096248	0	0.0510191	0.16074	0.0472772	0.32328	0	0.228929	0.275685	0.22017	0.061028	0	0.0989161	0.0475425	0.106328
Danio_rerio_newGene_3796	0.377395	0.30769	0.362883	1.53624	0.358694	0.837889	0.432969	0.511865	0.749841	0.523428	0.294184	0.0924438	0	0.254158	0.702207	0.193099	0.250493	0.687568	0.185776	1.14004	0.535573	0.651866	0.35869	0.142396
Danio_rerio_newGene_3797	15.7732	14.1155	11.5809	13.9457	13.5512	12.7246	12.9999	9.75752	12.6514	10.5788	15.8559	10.0204	15.96	11.6101	21.4399	11.0233	11.8626	13.6091	12.1547	41.4522	15.4598	13.3211	15.3791	13.5623
Danio_rerio_newGene_38	0.982207	2.08188	1.21695	0.42024	0.832356	1.30827	0.810402	0.409014	1.42904	1.11318	0.489308	0.450378	2.25378	1.56541	1.84231	1.47035	1.12636	0.609847	0.863314	1.30899	1.75077	0.883933	0.96918	1.53838
Danio_rerio_newGene_39	0.219359	0.366508	0.25645	1.14386	0.736885	0.442615	0.0817688	0.897402	0.366181	0.146328	0.376145	0.312656	0.417353	0.126913	1.40443	0.148967	0.81464	0.678221	0.577237	0.642812	0.95447	0	0.0899697	0.897442
Danio_rerio_newGene_4	0.637585	0.916029	1.18686	0.38747	0.725535	0.879591	0	1.03461	0	0.598121	0.7048	0.469755	0.376658	0	0.83723	0	1.9189	0	0.407403	0.186331	0.310646	0.308913	0.305296	0.326806
Danio_rerio_newGene_40	0.533283	0.133269	0.380809	0.291418	1.45257	0.552206	1.05364	0.960522	0.372894	1.28894	1.49615	0.455062	0.932007	1.02418	0.524387	0.730163	0.514402	0.0127854	0.801235	1.72373	0.279983	0.547064	0.839329	0.22286
Danio_rerio_newGene_41	1.22757	1.13219	2.17142	1.07373	1.28382	1.20819	0.429165	1.2783	1.53892	1.17951	0.566768	1.86803	2.11957	0.765136	1.22592	1.26482	0.767138	1.30158	0.671918	0.557954	1.41477	2.12311	1.05402	1.8895
Danio_rerio_newGene_42	0.778529	0.316511	0.918077	0.432926	0.666073	0.577397	0.389499	0.761368	0.253912	0.603672	0.257629	0.349437	0.241429	1.5e-05	0.466326	1.01854	0.505092	0.661248	0.816687	0.629283	0.442984	0.669095	0.178226	0.295336
Danio_rerio_newGene_4243	0.0421891	0.0127932	0.477814	9.36e-06	0.180592	0.729727	0.0778934	4.87e-06	0.132881	2.77e-05	0.214105	0.038882	5.7e-06	0.180046	0.293159	8.38e-05	0.724515	0.230512	7.97e-06	0.00909758	8.98e-05	0.000262063	8.52e-06	1.28e-06
Danio_rerio_newGene_4244	0.512403	0.169305	0.247497	0.496358	0.963787	0.330881	0.454876	0.532728	0.525732	0.568421	0.507047	0.267962	0.326273	0.103907	0.910631	0.142525	0.617003	0.174996	0.601865	0.460357	0.13365	5.18e-06	0.461136	0.520255
Danio_rerio_newGene_4245	1.24058	1.46927	0.768662	4.75223	0.881013	4.37379	3.79901	4.75587	1.7323	1.31418	2.70297	3.3133	1.37754	1.91016	4.8195	0.239074	3.5775	1.51079	2.27594	5.59521	2.15267	2.13076	1.43866	2.8055
Danio_rerio_newGene_4246	0.103075	0.312573	0.215131	1.39248	0.342708	0.297688	0.302246	0.135926	0	0.282241	0.229461	0.0996429	0.406884	0.63366	0.57284	0	0.766194	0.41808	1.29632	1.76547	1.20155	0.295888	0.912898	0.604093
Danio_rerio_newGene_4247	0.140892	0.000113731	0.23998	1.4e-05	0.372079	2.01e-06	0.287088	7.44e-07	1.54e-06	0.000312151	0	0.13007	0.379986	3.88e-06	0.48135	1.23e-05	0.523776	0	2.83e-05	4.27e-07	0.301903	0.0867932	3.13e-05	0
Danio_rerio_newGene_4248	0.213702	0.740992	0.46894	0.308146	0.266715	0.229265	0.513939	0.190975	0.528079	0.525984	0.310761	0.336217	0.486178	0.369493	0.649348	0.289535	0.580981	0.22702	0.369085	0.0383294	0.996672	0.511142	0.231606	0.247896
Danio_rerio_newGene_4249	2.37406	1.24938	1.71745	1.68549	2.5179	1.72705	1.69249	2.52289	1.46303	1.67835	1.76234	1.392	0.924952	2.27939	0.363387	1.94523	1.73099	2.33852	1.86372	3.82835	0.662421	4.0193	1.65606	2.48958
Danio_rerio_newGene_4250	1.59162	0.790973	0.0627729	1.38236	0.931298	1.58786	1.49783	0.391686	1.31013	1.74966	0.411541	0.706278	2.08313	0.829712	0.833439	0.505828	1.40598	0.438182	2.72607	1.26216	1.18815	0.223628	1.32649	1.24391
Danio_rerio_newGene_4251	0.976642	1.36598	0.416868	0.751042	0.764094	0.876692	0.613244	0.450565	1.39485	0.641435	0.0979383	0.3541	0.567934	0.37965	0.611899	1.1301	0.329665	0.515766	0.978792	0.414738	0.888438	0.857584	0.842816	0.478574
Danio_rerio_newGene_4252	9.12802	9.33691	1.69026	3.49373	8.12648	4.20488	7.67262	3.2307	3.5922	2.93381	2.10067	3.22124	4.03856	2.87262	12.0438	1.17669	6.50181	2.44459	6.7893	6.391	8.94082	5.27924	5.90768	6.48812
Danio_rerio_newGene_4253	0.0368677	0.0360678	0.166422	0.0455316	0	0.068713	0.14517	0.151183	0.31186	0.14167	0.039908	0.309785	0.146787	0.175107	0.634526	0	0.0830145	0.164598	0.0315612	0.0837654	0.395339	0.221904	0	0.0782513
Danio_rerio_newGene_4254	0.893697	0.988263	0.45693	0.714264	0.386333	0.754555	1.63276	0.815872	0.350589	0.553963	0.383206	0.856749	0.0313286	0.888064	0.100719	0.197404	0.810026	0.238447	0.396468	0.629554	0.650404	0.183328	0.289364	0.247045
Danio_rerio_newGene_4255	13.7425	6.40248	13.4212	14.1123	10.5845	11.6045	8.18448	10.0033	6.73415	12.5412	10.8919	10.593	4.52911	10.3204	5.80477	6.70046	12.1665	9.94308	7.63284	6.04438	3.2335	5.70324	7.98906	10.5282
Danio_rerio_newGene_4256	0.348158	1.84647	0.730834	1.33419	0.599619	0.00203269	0.399334	0.651697	0.476904	1.05632	0.481432	0.814783	0.883675	0.564164	1.5672	0.69198	1.0187	1.06534	0.662668	0.687698	0.481663	0.0584804	0.743289	1.50538
Danio_rerio_newGene_4259	0.0518431	0.0510883	0.0567268	0	0	0.0480616	0.103599	0.470683	0	0.0483175	0.400734	0	0.913554	0	0.113923	0.340948	0	0	0	0.0643707	0	0	0.442276	0
Danio_rerio_newGene_4262	0.634809	0.721829	1.09452	0.847619	0.322106	0.829534	0.8294	0.527737	0.695915	1.01038	0.893396	1.16684	0.169016	0.643651	0.926613	0.565827	0.700993	0.772742	0.747974	1.30974	2.02485	1.54403	0.0482097	1.58723
Danio_rerio_newGene_4263	1.03e-08	0.308832	0.174025	1.45e-34	4.41e-19	9.9e-06	3.83e-30	0.360743	0.241807	7.33e-06	0.0974862	0.465985	2.7e-09	0.375893	0.390723	3.52e-05	3.14e-07	0.400692	1.22e-05	1.97e-06	0.0711595	0.000130561	2.89e-05	3.12e-42
Danio_rerio_newGene_4264	10.4282	9.12928	6.12806	9.17567	9.2422	8.86432	5.93036	10.0355	9.95547	7.68283	8.3524	8.70792	8.78516	8.11875	11.476	8.78433	8.29789	10.334	6.83584	9.30588	8.38407	7.44894	8.71275	9.61192
Danio_rerio_newGene_4265	0.0628047	0.243697	0.141024	1.31322	0.804555	0.522027	1.10654	0.419677	0.794048	0.239792	0.875976	0.129097	1.53867	0.473876	0.328115	0.674719	0.28338	0.0695985	0.0545489	0	0.669773	0.124182	1.22913	0.330064
Danio_rerio_newGene_4266	0	0.509127	0.0926028	0.210649	0.097564	0.240449	0.0842816	0.550935	0.537291	0	0	0	0.0677128	0.231063	0.191602	0.31631	0.1873	0	0	0	0.336076	0	0.417228	0
Danio_rerio_newGene_4267	1.639	0.745714	0.532143	1.93604	0.710711	0.999173	0.930654	1.21663	0.32433	0.754147	1.26398	0.366117	0.598477	0.618757	0.634742	0.748163	1.02346	0.193892	0.323362	0.31859	0.431977	0.120903	0.779449	0.375386
Danio_rerio_newGene_4268	0.276281	0.650847	0.769901	0.234783	0.435471	0.863002	0.208657	0.802775	0.224359	0.826272	0.215295	0.817959	0.334064	0.66716	0.134748	0.321786	0.629715	1.03282	0.398779	0.062412	0.221856	0.339812	0.249933	0.73767
Danio_rerio_newGene_4269	0.091054	0	0	0.226426	0.209452	0.252319	0.268856	0.243085	0	0.260727	0	0	0.0718776	0.859219	0	0.693699	0	0	0	0	0	0	0.597845	0
Danio_rerio_newGene_4270	0.0501482	0.734337	2.11393	1.47451	0.965429	3.15882	1.23899	1.94482	0.772663	2.26154	0.689189	3.14711	5.15231	1.34875	2.43563	1.67073	2.80005	4.16451	2.16782	0.799098	2.67679	4.56323	0.683789	3.76635
Danio_rerio_newGene_4272	0.196052	0.0965569	0.217359	0.11908	0	0.2741	0	0.129847	0.40987	0	1.26154	0	0.384392	0.273227	0.309789	0.482964	0.440995	0.43146	0.0850374	0.33955	0	0	0.184397	0
Danio_rerio_newGene_4273	5.28e-07	2e-06	0.210731	0.000309724	1.63e-05	2.48e-06	0.0622966	1.33e-06	0.454783	0.000581694	0	2.53e-07	0.0580973	0.000206893	4.23e-05	0.41481	1.11e-05	4.69e-07	0.65563	6.55e-07	7.93e-06	1.13e-05	0.0014753	1.06e-07
Danio_rerio_newGene_4275	1.05952	0.178707	1.16425	0.652457	0.197981	1.70467	1.37176	0.716019	0.555832	0.82886	0.576552	1.0567	2.336	0.631552	2.12534	0.519321	0.389241	0.18818	1.62143	1.04008	0.844257	0.690943	0.341029	0.539656
Danio_rerio_newGene_4276	0.48339	0.443353	0.572562	0.345047	0.730514	0.371055	0.437228	0.280597	0.369372	0.548377	0.409215	0.730806	0.301453	0.272303	1.07341	0.493605	0.481793	1.04138	0.861129	0.92224	0.700201	0.517271	0.410469	0.920669
Danio_rerio_newGene_4277	0.793593	0.406686	0.434187	0.477322	0.445431	1.16771	2.22379	0	0	0	0	0	0.904311	0	2.57425	0.406555	0	0	0	0	0.74112	0.780547	5.42006	0.406418
Danio_rerio_newGene_4278	1.49839	2.27586	1.21085	1.53012	1.07171	1.20447	1.81736	0.815883	2.16434	1.72558	2.46352	1.43013	3.09114	0.965999	6.38082	0.988804	1.86182	1.33544	1.38357	3.94148	2.12246	1.1322	2.14466	1.15
Danio_rerio_newGene_4279	40.4478	10.4147	12.7516	30.7107	21.2701	18.1042	22.2417	28.6164	19.0341	20.0878	28.3555	16.8406	9.37432	25.7936	6.79419	22.77	21.2938	21.452	18.4438	18.2944	2.17424	15.859	21.5676	17.3711
Danio_rerio_newGene_4281	2.4403	1.99625	1.57142	1.88742	2.47529	1.59896	1.32328	1.37792	1.20793	1.52404	0.782825	1.78856	1.84818	1.281	1.32152	0.765827	2.80712	2.09081	1.66618	2.01003	1.18213	2.91415	1.29639	2.37085
Danio_rerio_newGene_4282	0.678718	0.968939	1.83679	2.52585	1.83e-05	1.58e-05	0.955781	0.702519	1.64589	1.2086	4.5587	0.00032199	1.12625	1.4217	6.26207	9.86e-05	1.04424	0.475672	3.16641	3.7971	7.61e-06	1.46884	2.95145	0.344889
Danio_rerio_newGene_4283	0.0950099	0.275684	0.322836	0	0	0	0	0	0.300357	0.0919519	0	0.0985186	0.151052	0.0896606	0.0981781	0	0.436414	0	0.164349	0	0.936019	0.0945681	0.178078	0.102336
Danio_rerio_newGene_4284	2.13019	3.55407	2.02859	5.348	4.64224	3.09872	4.92847	2.59988	3.16427	4.07509	6.04916	3.02055	3.48637	2.20032	2.56513	5.11147	3.68606	2.00136	4.71272	3.15898	2.78464	1.85356	4.41467	3.57812
Danio_rerio_newGene_4285	0.95548	1.86125	0.400549	1.18553	1.71384	0.0839773	1.04313	0.962756	0.615622	0.64522	0.100167	1.30205	0.725938	0.803283	0.865724	0.887555	0.660162	1.42227	1.43379	0.164348	0.534578	0.0888282	0.984369	0.799869
Danio_rerio_newGene_4287	0.736773	0.326004	0.896689	0.974071	0.781176	0.570658	0.465979	0.558535	0.405392	1.03142	1.95675	0.525065	0.866574	3.29e-13	1.15928	0.221812	1.00821	1.19847	1.2933	1.60644	0.797344	0.97376	0.607813	0.454963
Danio_rerio_newGene_4288	0.673498	2.53402	1.50932	1.61602	1.60902	1.20942	1.56111	1.808	1.05556	1.25404	0.43363	1.77097	1.52316	1.67999	2.41114	0.451752	1.81793	1.48546	0.923087	0.370922	2.19328	0.869228	0.828476	0.416381
Danio_rerio_newGene_4290	0.105752	0.0464609	0	0	4.93e-05	0	0.354862	0.086266	0.162154	0.0593303	0	0.199104	0	0	0	0.153087	0.141828	0.732569	4.03e-05	0	0.0386426	0.00175386	0	0
Danio_rerio_newGene_4291	0.588268	0.79062	0.830705	0	0.868946	0.207213	0	0	0.792169	0.296625	0.149781	0.0455351	0	0.248743	0	0.730733	0.15048	0.286807	0.963558	0.0568868	0	0	0	0
Danio_rerio_newGene_4292	0.926167	1.85785	0.818715	1.20992	1.00024	1.17001	0.322317	0.798801	0.9075	1.60233	1.21135	0.387565	0.823881	0.246576	0.354237	1.80275	0.665032	0.812099	0.653386	0.723056	0.643523	1.06928	0.209162	0.446376
Danio_rerio_newGene_4293	1.65898	0.364704	2.05533	6.23003	0.972482	3.36737	2.83095	0.52159	4.1586	4.90867	0.000292282	4.51277	0.143482	2.57233	2.40905	2.61676	1.38484	0.936419	2.31938	9.57274	1.70599	1.30508	0.000227085	3.72008
Danio_rerio_newGene_4294	8.94e-09	2.97e-13	8.46e-26	4.52e-16	7.7e-29	7.66e-12	1.3e-16	0.00269564	4.43031	3.68826	9.29e-32	0.497728	0.725718	7.84e-24	1.2e-19	4.26e-09	4.75e-10	1.09e-05	0.0494977	0	1.6e-22	0	2.94e-43	0
Danio_rerio_newGene_4295	0.000272853	0.848446	0.708062	0.270222	0.000420235	0.949479	0.00235059	0.000418744	8.65e-05	7.91e-05	8.47e-08	7.96e-05	0.0012928	0.350918	0.000607249	0.000136503	0.00019933	0.364951	4.38e-05	9.51e-08	5.51e-07	0.000144682	0.000140632	0.164672
Danio_rerio_newGene_4296	0	0.606496	0.741833	0.622365	0	0.804258	0.246361	0.56389	0.388347	0.467629	1.1048	0.927855	0.643637	0	0	0.401329	0.885241	1.25598	0.106992	0.231732	0.243821	0	0.0599436	0
Danio_rerio_newGene_4297	0.63552	0.654759	1.05199	0	0	0	0.301693	0	1.34135	0.595438	0.34055	0.623713	0.975761	0.280887	0.349054	1.28431	0	1.35369	1.59738	4.35084	0.601949	0.936889	0.926297	0.974337
Danio_rerio_newGene_4298	0.2409	0.476992	0.262993	0.294714	0.13697	0.112384	0.117995	0	0.629205	0.113114	0	0.119986	1.51908	0	0.130798	0.114959	0	0	0.516014	0.143032	0.117377	0.117569	0.460931	0.123206
Danio_rerio_newGene_43	1.32386	0.121873	2.32596	0.738625	0.398327	0.840832	0.194767	0.332602	1.52317	0.741405	0.287398	1.11326	1.95445	0.979911	0.674878	0.301915	1.03768	1.43276	0.375397	0.077482	0.463841	0.0793712	0.314161	0.177015
Danio_rerio_newGene_4300	25.6483	31.5042	26.5021	29.5559	22.3303	25.0267	26.0526	19.4762	29.3623	20.9803	24.2336	22.6515	34.705	18.4743	50.1603	19.5488	26.1643	24.037	31.1525	52.6157	32.3957	22.4557	27.3004	18.0229
Danio_rerio_newGene_4301	36.0028	27.0961	27.498	36.5047	36.0224	36.7995	33.0234	38.3923	25.5977	35.5259	40.8892	35.051	29.6577	30.8264	29.994	29.5506	34.0147	22.939	29.0808	35.6761	20.4011	24.5786	32.5989	28.599
Danio_rerio_newGene_4302	0	0.167884	0.903173	0	0.362075	0	0	0.224632	0	0.461079	0	0.656241	1.52841	0.14528	0.357524	0.482035	0.530499	0	0.135292	0	0	0.162787	0	0.164365
Danio_rerio_newGene_4303	0.808941	0	2.69054	0.970569	0	0	2.18336	4.5651	0.875819	0	0.851417	0	2.40781	0	4.4995	0.882584	0	0.858901	0	0	6.59617	1.62947	0.824899	0
Danio_rerio_newGene_4304	6.50366	9.30768	3.16645	2.05422	4.21241	4.66745	6.10228	5.399	4.99162	4.27018	5.70663	3.06558	4.57991	2.87903	15.7659	5.23075	3.77587	4.77254	6.38894	4.4212	6.76274	5.20848	3.42266	5.33263
Danio_rerio_newGene_4305	0.502382	0.337679	1.30562	0.497653	0.524318	1.04415	1.03044	1.03059	0.472762	1.09677	0.745862	1.06569	0.353779	1.18128	0.779522	0.578772	0.854073	1.06981	1.33362	0.723044	0.883453	1.97253	0.0345733	1.86956
Danio_rerio_newGene_4306	1.72535	1.58212	2.98378	1.08284	1.45321	2.4824	1.19572	1.94928	2.20978	2.48025	0.401298	2.87879	0.927807	2.36787	1.28415	1.00378	2.39631	3.10234	2.37098	1.57306	2.43232	3.93749	0.745981	1.90303
Danio_rerio_newGene_4307	0.273281	0	0.453446	0	0	0.249564	0.659818	0	1.86005	0.128415	0.44272	0	0.322972	0.251555	0	0.130983	0.154178	0	0	0	0.133341	0	1.15944	0.141371
Danio_rerio_newGene_4308	2.68032	2.17828	2.79635	2.66327	2.46488	2.44671	2.5048	2.58831	1.61465	2.56636	3.00696	4.34062	1.83501	2.70546	1.67922	2.36888	1.57194	1.44523	2.58347	3.75061	1.08007	0.961621	0.635788	3.55491
Danio_rerio_newGene_4309	0	2.42742	0	1.61998	0.586294	0.775524	0.255799	0.354132	0.830272	0.736996	1.15147	0.261011	0.617662	0.701611	0.871159	0	0.859068	0	0.880179	0.310573	0.756985	0	0.517708	0
Danio_rerio_newGene_4310	1.00479	0.897382	1.57088	0.452788	0.456452	1.1697	0.464711	0.423626	1.08461	0.519372	0.593891	0.491797	1.33511	0.428521	0.967799	0.731411	0.869414	0.52269	0.389252	0.575497	1.15471	0.971461	0.725135	0.373913
Danio_rerio_newGene_4311	7.76e-07	0.262069	0.11758	0.384949	0.488886	0.459377	0.0547362	0.0893961	0.561882	0.377788	0.147273	0.271544	0.0621686	0.412616	0.544252	0.17765	0.0978262	0.246451	0.660787	0.616486	0.407941	0.347041	0.186054	0.622283
Danio_rerio_newGene_4312	0.56398	0.837528	3.61602	1.38994	0.73898	0.948827	0.739748	2.15331	0.624903	1.32141	0.277998	1.67674	0.137795	2.71521	2.71879	2.46868	1.86062	2.0918	2.01917	0.402757	3.31873	2.12337	0.726149	0.252083
Danio_rerio_newGene_4313	0.0376133	0	0.132369	0.462752	0.0448101	0.0346187	0.220404	0.104679	0.0808153	0.0739454	0.0399124	0.243505	0.68935	0.110865	0.299901	0.0381062	0.044018	0.0438448	0.0328902	0	0.110301	0.192194	0.102886	0.125049
Danio_rerio_newGene_4314	0.112337	0.748024	0.2449	1.38789	1.32036	2.11e-05	0.876718	0.296666	0.470177	0.8827	0.930618	0.67755	1.36891	0.780868	0.628133	1.04191	0.450098	1.16443	3.5e-06	0.930599	0.146481	0.485224	0.833554	0.712298
Danio_rerio_newGene_4315	1.61507	0	0.868378	0.0994808	0.640505	0.169758	0	0	0.399274	0	0	0.365271	0.0994202	0.036289	0.0381262	0.395739	0.369841	0	0	0.56875	0	0	0	0
Danio_rerio_newGene_4316	1.71713	0	1.26273	0	0	1.17089	0	0	0	1.59893	0	1.12211	8.19256	0	0.616507	0.599402	3.06767	0.60572	0.471182	1.84596	3.68564	0.573881	0	1.75077
Danio_rerio_newGene_4317	2.59571	1.58101	3.39505	1.40773	3.10166	1.91167	3.01231	2.90255	2.31673	2.97509	1.71666	3.75904	1.51598	2.28566	1.81083	2.22207	2.946	2.69854	2.4951	1.44685	2.16229	2.51717	1.74643	3.28908
Danio_rerio_newGene_4318	0	0.0929781	0	3.65054	0.43434	2.36095	0.377868	1.00068	0	0.712821	0	2.12872	0	1.05709	0	0.0900394	1.376	1.44396	1.29338	0	0	2.50568	0	0.580826
Danio_rerio_newGene_4319	0	0.189824	0.108417	2.05788	0.111651	1.26221	0.28707	0.901217	0	0.367604	0	2.07758	0	1.34471	0	0.278432	1.4172	1.48744	0.249085	0	0	1.81044	0	1.30724
Danio_rerio_newGene_4320	0.309417	0.149707	0.651183	0.108994	0.18148	0.304192	0.196298	0.297414	0.140074	0.255786	0.0239786	0.300222	0.407052	0.211723	0.38848	0.235267	0.227685	0.247337	0.249923	0.232212	0.28342	0.265072	0.143897	0.355001
Danio_rerio_newGene_4321	0.856214	0.288356	0.790895	0.857611	1.37389	0.136778	0.392249	0.946476	0.212454	0.609056	0.108246	1.22586	0.397638	0.575833	0.611016	0.684543	0.919365	0.399641	1.69055	0.813442	0.19402	1.02114	0.0462887	0.418678
Danio_rerio_newGene_4322	0.0774917	1.82022	0.253342	0.473654	0	0	0.305447	0.302992	0.479531	0.874165	0.925445	0.155885	0.307199	0.356984	0.249817	0.652721	0.0856857	0	0.266954	0	0.527182	0.0753616	0.217653	0.0792206
Danio_rerio_newGene_4323	0.509145	1.85872	3.76209	1.10895	2.33427	5.41233	9.68e-05	3.22612	0.296894	5.25464	3.73978	3.08953	0.889119	2.9757	4.45e-06	4.48528	1.19437	5.74719	0.303597	0.000215341	0.145452	3.64068	7.14662	2.53244
Danio_rerio_newGene_4324	19.8487	10.2838	17.3494	23.8508	18.8721	19.9072	14.9531	20.5067	12.777	18.586	19.453	18.4051	7.06201	21.639	4.71089	18.6256	20.8664	25.6012	12.1469	23.3626	1.83856	20.6222	16.5794	18.6639
Danio_rerio_newGene_4325	0.209631	0.287484	0.582084	0.219077	0.181069	0.514609	0.229345	0.471312	0.300908	0.33812	0.0601644	0.596083	0.30971	0.347279	0.137875	0.379288	0.351369	0.489741	0.182436	0.0652713	0.119474	0.361169	0.266442	0.560229
Danio_rerio_newGene_4326	0.337739	0.928729	0.994821	0.579512	1.00342	1.22172	0.249327	0.731255	1.38406	0.541248	0.784792	0.859616	0.659661	1.30321	0.800914	1.75123	0.998452	0.812672	0.828462	0.66439	0.300273	1.1053	1.29045	1.11017
Danio_rerio_newGene_4327	0	1.84455	0.356302	1.50818	3.66067	0.437774	1.34923	0.85703	0.669582	0.30041	0.826774	6.75754	0.486434	0.148008	0	0.477912	3.22451	0.35008	22.5968	1.39737	0.299342	0	1.45247	1.68376
Danio_rerio_newGene_4328	0	0.788227	0.417576	0	0	3.78486	0.359062	0.513969	0	0.354659	0	0	0.290383	0	0	0	1.2386	0.401755	0	0	0.357013	1.12639	0	0
Danio_rerio_newGene_4329	0.211334	1.12e-09	3.3e-42	0.265949	0.0589831	4.11e-13	0.232106	0.168967	0.097073	0.0269539	1.49e-07	0.193765	7.62e-11	0.305423	0.202041	0.404829	0.263199	0.138989	6.83e-42	0.243607	0.25517	0.0239592	0.00179574	0.0491072
Danio_rerio_newGene_4330	9.48243	6.75355	5.83393	9.6103	9.24895	6.31433	8.71869	4.83456	7.37977	6.14519	11.8462	5.32052	8.77489	5.6693	10.9022	5.62659	6.09721	5.13754	4.94022	13.7104	7.89712	7.73686	10.322	7.70324
Danio_rerio_newGene_44	5.46653	5.83038	7.22611	7.88834	5.69823	7.04569	6.39334	6.67302	6.51189	6.88477	8.38841	5.75828	8.08985	7.27238	3.61089	6.6047	6.23523	7.88398	6.80185	4.81875	5.13898	6.29668	6.39938	7.16324
Danio_rerio_newGene_45	2.30564	0.839551	2.21799	1.57772	2.6248	1.89584	1.39194	2.28696	3.43894	1.56229	1.82957	2.22005	0.674976	1.29825	2.4056	1.65421	1.88939	1.92578	1.60348	1.51348	1.829	1.02233	0.895467	0.302822
Danio_rerio_newGene_450	0.570083	0.600086	0.450123	0.393752	0.501714	0.535131	0.517916	0.234662	0.644887	0.524709	0.423883	0.416912	0.251652	0.244933	0.906514	0.480219	0.534011	0.408985	0.826341	0.8485	0.454513	0.465252	0.30681	0.943352
Danio_rerio_newGene_451	0.298927	0.0876881	0.17582	1.59159	0.391957	0.256164	0.392724	0.305913	0.950423	0.779605	0.580009	0.373878	0.53875	0.24737	1.05653	0.098826	0.73262	0.44699	0.456247	0.149153	0.8354	0.220986	2.41e-20	0.706454
Danio_rerio_newGene_452	1.52989	3.14969	2.26579	0.526692	3.00542	1.52599	4.09059	0.93427	3.40566	1.29981	1.0179	0.119284	0.92534	2.20685	5.57422	1.4486	1.53776	3.05679	1.63178	0.447546	11.1983	0.294289	2.52064	3.33481
Danio_rerio_newGene_453	2.05038	1.20393	1.47601	0.484715	1.68544	0.708191	3.05555	0.76257	0.729025	0.635202	1.88177	0.557448	2.38666	2.2345	1.37276	1.70293	0.482213	1.11679	1.8518	1.44234	1.2411	0.326987	1.01717	1.59031
Danio_rerio_newGene_454	0.954007	0.491265	2.85967	0	0	0.704792	1.13499	0.320663	1.00394	1.11507	0.25847	0.703663	0.368105	1.04419	0	0.712591	1.03473	0.756001	0	0	0	0.704289	0	1.2033
Danio_rerio_newGene_455	4.83785	5.37257	2.65422	3.58276	1.81516	1.4536	3.32136	3.53175	1.21909	1.78922	2.55104	1.02729	2.66396	1.72587	2.34693	1.50273	1.8936	1.76947	3.98995	2.82629	2.62061	2.92913	3.49394	5.9298
Danio_rerio_newGene_456	8.60265	9.14753	1.71021	5.90637	0	4.00341	4.44364	3.44583	0.387768	5.10033	5.99725	2.74077	7.01149	0.137975	0.766262	2.88662	2.95851	0	7.41375	0	4.07852	0.936923	7.64106	4.64556
Danio_rerio_newGene_457	0	0	0	0	0	0	0.134195	0	0	0	0	0	0.214101	0.489593	0.741346	0.382676	0.149232	0	0	0.165068	1.58421	0	0	0
Danio_rerio_newGene_458	0.0953371	1.01107	0	0	0.111885	0.0868297	0	0.25091	0.199452	0	0	0	0.301576	0.177474	0.301073	0.0922607	0	0.104621	0	0.111094	0	0	0.0891233	0.403984
Danio_rerio_newGene_459	0.949277	1.4082	1.75242	0	0.360926	0.444227	0.464601	0.415846	5.12053	0.149052	0.684053	0.795533	0.622423	0	0.348602	0.303068	0.176215	0.510308	0.943414	0	0.305384	0	0.450687	1.12856
Danio_rerio_newGene_46	0.669393	0.403971	0.144691	0.990291	0.300555	0.254525	0.791978	0.357345	3.7434	0	0.146912	0.533693	9.08208	0.724284	1.30215	0.506483	0.146233	0.703411	0.788579	0.319087	0.651798	0.260416	0.774546	0.26996
Danio_rerio_newGene_460	0.430269	0.254267	1.00189	0.31989	0.512237	0.80667	0.848427	0.846778	0.187923	0.336754	0.646376	0.828507	0.137548	0.84001	0	0.265076	0.605578	0	0	0.387219	0.0842108	1.30505	0.161222	0.567645
Danio_rerio_newGene_461	19.2698	7.66983	9.49279	1.32138	6.01327	3.76637	6.61674	13.7958	2.06685	11.1942	15.0164	7.62877	7.37503	5.38228	3.01129	3.42004	5.58573	7.86778	2.29541	5.45503	0	0	8.47521	0
Danio_rerio_newGene_462	0.252765	0.218665	0.304365	0.423071	1.02707	0.518186	0.30257	0.129081	0.591005	0.26021	0.0748305	0.546398	0.0857801	0.204457	0.102191	0.514979	0.815659	0.306917	0.234971	0.463878	0.275765	1.09916	0.212284	0.22312
Danio_rerio_newGene_463	9.75357	4.48427	0.109836	7.00999	8.04376	4.36392	9.1134	3.19119	4.09355	6.13438	16.2483	1.54855	9.94268	0.00678539	15.4928	0.00332582	3.0168	2.88495	8.52615	16.2303	7.98815	0.871134	11.6583	0.858455
Danio_rerio_newGene_464	0.0541838	0.156018	0.398368	0.134011	0.243697	0.24562	0.212601	0.271332	0.164828	0.148304	0.36169	0.312194	0.170457	0.527075	0.605756	0.0476496	0.176347	0.0554316	0.23125	0.139447	0.581359	0.0513647	0	0
Danio_rerio_newGene_465	0.507289	0.459866	0.282765	0.417486	0.489528	0.375126	0.232425	0.523963	0.21936	0.504885	0.359409	0.665261	0.889481	0.439399	0.660921	0.493758	0.201899	0.0404091	0.534487	0.589531	0.595632	0.555376	0.307682	0.459353
Danio_rerio_newGene_466	44.9013	16.1029	23.4147	32.6752	29.8266	31.7872	25.1763	41.3656	23.313	33.0065	30.873	33.5326	12.8083	34.5964	8.1942	26.0537	33.7942	36.5162	17.4166	20.6206	4.52989	21.3914	26.9705	29.5109
Danio_rerio_newGene_467	0	3.45286	0.908078	0.202498	0.379065	0.471919	0.160301	0.662189	0.17317	0.466863	0.539008	0.165093	0	0	0.529012	0.161774	0.184086	0.53127	0.852337	0	0.320221	0	0.314601	0.341462
Danio_rerio_newGene_468	0.130585	0.565877	0.732592	0.396291	0.152141	0.296742	0.81631	0.260716	0.0686195	0.250315	0.623685	0.335132	0.919364	0.674609	1.0678	0.254019	0.221378	0.0729982	0.45287	0.448622	0.756056	0.193923	0.602122	0.278892
Danio_rerio_newGene_469	1.13721	0.272288	0.32023	0.286531	0.236143	0.51879	0.152478	0.283824	0.869712	0.576781	0.355979	0.474245	0.880405	0.115761	0.298465	0.154056	0.335891	0.122946	0.623294	0.504521	0.333141	1.03e-07	0.000307861	0.39301
Danio_rerio_newGene_47	0.117082	0.200166	3.48e-05	0.697551	0.581051	0.222693	0.141261	0.0542116	0.501107	5.51e-36	0.686691	0.455382	0.418853	0.0370245	0.242752	0.317765	0.464369	0.912175	0.415474	4.13e-30	0.430413	1.53242	0.440027	0.201832
Danio_rerio_newGene_471	0.109162	0.259286	0.380585	0.267297	0.193437	0.140218	0.30099	0.654275	0.231927	0.26724	0.110456	0.416456	0.163838	0.0536305	0.207585	0.0882031	0.194631	0.731171	0.328972	0.0590022	0.250603	0.370068	0.324307	0.238173
Danio_rerio_newGene_4712	1.66631	0.000146026	0.554015	2.28384	1.25245	0.653747	0.166887	0.132909	1.65864	0	0.480268	0.999091	6.38e-05	0.280674	2.42556	0.386234	1.89349	0.330235	1.46667	2.4312	1.24155	1.36816	4.38e-05	0.933269
Danio_rerio_newGene_4713	0.507288	0.40004	1.53462	1.61254	0.465598	1.15012	1.0848	1.61099	1.67773	0.861688	1.00419	1.10466	0.802786	0.646218	0.43578	0.887538	1.12347	0.647423	0.784065	0.243753	1.39649	0.493618	1.16327	0.832654
Danio_rerio_newGene_4714	2.58111	2.22229	6.76371	3.87391	3.2589	7.18732	2.7978	5.53907	3.37303	4.98757	1.51761	4.94614	2.43984	5.39181	5.07484	8.79298	2.77558	5.66292	3.34927	3.10713	5.08118	5.85241	3.84624	4.81789
Danio_rerio_newGene_4715	1.13869	0.996202	0.763393	0.841786	0.13722	0.870299	1.2742	0.00377035	1.57006	0.781509	1.56308	0.658405	1.78862	1.15203	1.3359	0.52499	0.288386	0.693815	1.11619	1.87472	1.8084	1.35651	1.62234	0.807077
Danio_rerio_newGene_4716	0.101891	0.492446	0.478648	0.395694	0.583314	0.237371	1.2629	0.714176	0.315069	0.620332	0.396064	1.01004	0.6054	0.415919	1.19914	0.28291	0.673261	0.437181	0.643183	0.344157	1.34153	0.742619	0.339743	1.47931
Danio_rerio_newGene_4717	4.42477	1.06796	2.3562	7.7682	3.65565	3.10674	2.55397	4.39705	1.94589	2.339	6.3591	4.76962	4.77958	2.63076	1.01251	0.735369	2.26694	1.69891	5.06718	1.47097	1.29954	1.54783	1.6064	3.95653
Danio_rerio_newGene_4718	38.0101	28.996	26.4594	47.422	22.2225	28.7765	18.2501	37.2838	50.8733	28.9221	40.4767	30.9985	44.5096	43.8142	53.4311	24.374	29.832	26.9918	33.0029	46.632	23.0631	24.3451	29.3535	43.8684
Danio_rerio_newGene_4719	0.735431	0.515099	0.692241	1.16524	0.65213	0.360092	0.363536	1.22233	2.06272	0.790288	0.435515	0.579991	0.498104	1.38817	1.31113	0.466695	0.519219	0.467484	0.92435	0.425009	0.157826	0.389389	0.231155	1.12738
Danio_rerio_newGene_472	0.462097	0.576797	0.20707	0.17464	0.152524	2.3e-05	0.646105	0.147976	8.73e-07	0.346621	0.179759	0	0.283137	0.209519	0.709658	0.323182	0.0626632	0.428635	0.250213	0.0630852	0.726772	0.183909	0.381545	0.327522
Danio_rerio_newGene_4721	0.607768	0.594041	0.341187	1.3755	0.714032	0.746662	0.880839	0.403182	1.27734	0	1.09437	1.13467	0.954904	0.65959	0.108089	0.891631	0.231054	0.562654	1.86655	1.1798	0.7897	0.0996799	1.9775	0
Danio_rerio_newGene_4722	12.0229	2.01388	0.659277	7.27607	5.91788	3.62341	5.36709	2.48298	7.35613	4.43804	9.14858	4.31828	7.20478	3.0454	4.55789	4.86859	5.63304	7.25212	9.88931	22.8601	2.79291	6.67369	14.4499	8.04006
Danio_rerio_newGene_4723	1.84379	0.25849	1.05194	1.28627	1.31484	1.89371	1.81728	1.41781	2.33856	2.2032	2.15967	1.33094	2.33177	1.26935	1.599	1.99443	1.85185	2.4112	3.15361	2.54519	1.91609	2.12748	3.33899	2.65104
Danio_rerio_newGene_4725	1.55806	0.518373	1.12509	0.898483	0.869899	1.90555	1.31223	1.96897	1.47795	1.43192	2.59728	1.73409	2.17267	2.35448	1.13458	1.91286	1.25769	1.84244	2.14055	2.18328	1.34761	2.10046	2.02654	2.07469
Danio_rerio_newGene_4726	2.39244	1.41781	1.13543	0.400914	1.07416	2.34507	1.36668	1.04174	0.663395	2.05226	2.33099	1.06696	1.32426	2.87559	0.095244	2.99642	1.48451	1.2109	1.6476	0.555381	0.127707	0.577424	0.424504	2.39004
Danio_rerio_newGene_4727	4.69916	1.88557	3.89017	3.11615	2.2218	5.5876	3.97548	4.72872	3.18999	6.17349	3.97599	5.51455	4.07936	6.80466	3.03957	5.96021	4.54203	6.92693	4.41939	4.09201	2.92639	5.5132	3.7831	6.09057
Danio_rerio_newGene_4728	0.26385	0.126152	0.271833	0.130202	0.216577	0.436361	0.284938	0.289066	0.253221	0.387013	0.314705	0.1394	0.230666	0.559051	0.130105	0.625212	0.151343	0.450119	0.318243	0.0887882	0.205135	0.291597	0.196236	0.520807
Danio_rerio_newGene_4729	0.470726	0.230133	0.640374	1.05045	0.767577	0.304672	0.046635	1.26406	0.496097	0.270438	0.66481	0.391883	0.262921	0.402477	0.492209	1.08992	0.535012	0.524556	0.0811549	0.774471	0.553174	0.748408	0.615982	0.398801
Danio_rerio_newGene_473	0.462091	0.100384	0.295683	0.126891	0.963175	0.429325	0.456489	0.354207	0.492333	0.299704	0.664702	0.164712	0.984261	0.3482	0.983088	0.201026	0.649023	0.117015	0.574201	0.926952	0.351497	0.7798	0.428269	0.718775
Danio_rerio_newGene_4730	0.146445	0	0	0.27434	0.0845275	0.0691561	0.146309	0.100605	0.0777818	0.140167	0.0801094	0.310828	0.176479	0	0	0	0.412029	0.407434	0.250409	0.516563	0.215713	0.0742999	0.689788	0.308663
Danio_rerio_newGene_4731	1.15927	1.2392	0.955088	1.12006	1.26174	1.11181	1.37268	1.21396	1.086	1.16907	1.5027	1.20265	1.25036	0.71777	0.950224	0.598388	1.17665	0.767758	1.93627	2.27015	0.758322	1.03515	1.28768	0.978174
Danio_rerio_newGene_4732	0.658815	0.284435	0.631829	0.675037	0.354936	0.753337	0.710588	0.377047	1.13364	1.35258	0.539661	0.876048	0.78728	0.861302	0.70885	1.14305	1.01779	0.633323	0.986839	1.3778	0.925499	0.270483	0.630187	0.987553
Danio_rerio_newGene_4733	11.0347	10.952	9.23321	17.106	11.7789	10.6471	11.1826	14.7967	11.6317	10.0893	13.5161	9.20101	15.4091	7.77581	12.725	8.84425	8.02173	5.47365	12.1063	11.3135	9.98036	6.2496	12.7819	5.01233
Danio_rerio_newGene_4734	2.65357	1.99505	2.63231	5.19205	3.45795	1.94397	2.82945	0.816368	1.43707	1.09075	2.3062	0.279397	4.6149	1.66916	3.23391	1.70109	1.19356	2.81719	2.74793	1.73446	2.59876	1.2185	1.79685	1.66119
Danio_rerio_newGene_4735	0.303112	2.98766	1.98051	1.57055	1.83905	0.873877	2.02282	2.5143	2.97754	1.38497	2.30928	3.22546	1.06962	2.25812	0.787716	2.60043	1.3899	2.17035	1.38285	0.785796	3.34073	0	0.825149	2.68037
Danio_rerio_newGene_4736	0.424091	0.177653	0.257878	0.962613	0.741511	0.783483	0.257189	0.418813	0.745002	0.394565	0.40288	0.478638	0.46385	0.490386	1.04989	0.492279	1.1174	0.250884	1.1984	1.28477	0.383566	1.17854	0.250863	0.847237
Danio_rerio_newGene_4737	0.0707529	9.94e-12	1.2e-34	1.02e-111	2.01e-133	5.91e-84	2.88e-93	8.93e-77	2.49e-21	3.23e-52	8.64e-23	1.77e-20	0.162209	0.0843193	3.09e-26	0.0686575	8.47e-47	0.163746	0.0921191	0.0196998	1.09e-05	0.120941	1.22e-52	0.000596039
Danio_rerio_newGene_4738	1.90844	1.83031	1.27065	1.46006	1.51438	1.0322	1.46691	0.639644	1.24949	0.788192	2.05848	1.65704	2.01206	1.72775	4.07395	1.42476	0.884574	1.70733	1.61603	1.02065	3.30552	1.42717	1.83943	0.91927
Danio_rerio_newGene_4739	0.638566	1.1	0.31633	0.701634	0.621427	0.639818	0.961489	0.294521	1.26148	0.662291	0.700319	0.00226226	1.15702	0.689683	1.83266	0.468282	0.841539	0.347977	0.675653	0.315501	0.765005	0.511274	0.835831	0.333325
Danio_rerio_newGene_4740	0	0	0	0	0	0.317844	0	0.219021	0.874437	1.56193	0	0	0	0	0	0	0.369187	0.176356	0	0	0.971965	0	0	0
Danio_rerio_newGene_4741	0.312509	0.682164	0	0.574658	0	0.144703	0.615403	0.0988691	0.159008	0.215613	0.0865775	0.0761002	0.247162	0.20978	0.255858	0.14128	0	0	0.265074	0	0.15223	0	0.30015	0.778216
Danio_rerio_newGene_4743	0.0131497	0.582574	1.00563	0.483405	0.0474219	2.02441	0.295891	0.278096	0.071208	1.1306	1.49363	1.28414	1.60103	1.46916	0.176972	0.601503	1.43788	0.0314109	1.15089	0.866887	0	1.64338	0.0478512	0.0450025
Danio_rerio_newGene_4744	0.0921232	0	0.689755	0.226939	0.103462	0.172406	0.0899492	0.120456	0.47666	0	0.402351	0.542185	0.14458	0.165492	1.22779	0.171296	0.299052	0.0960818	0.313968	0.800897	0	0.445465	0.265306	0
Danio_rerio_newGene_4745	0.479969	0.762093	1.64965	0.513452	1.69571	1.15664	0.538787	1.32748	0.671963	0.965475	0.635969	1.04178	0.180821	0.996375	0.181651	0.690019	1.54666	0.778111	0.527716	0.858151	0.301525	1.01318	0.547483	1.3578
Danio_rerio_newGene_4746	0.523626	0.857739	0.655295	0.444571	0.662525	0.556999	0.598475	0.269731	0.356643	0.681974	0.937981	0.422399	1.25766	0.606167	0.744615	0.479354	0.686535	0.457959	0.798543	1.48353	0.271132	1.29806	0.676424	1.0175
Danio_rerio_newGene_4747	0.153441	0.520306	0.0871886	0.0934415	0.178814	0.0705168	0.52406	0	0.0813264	0.148162	0.329506	0.16065	0.303294	0.073057	1.39867	0	0	0.345614	0.330079	0.610028	0.149754	0.231371	0	0
Danio_rerio_newGene_4748	1.79577	2.1085	2.02713	3.91793	1.28891	1.64683	1.7025	1.60619	1.41667	0.845339	2.23859	1.53311	3.16178	1.4906	4.00085	0.767021	1.18263	1.20901	1.35175	2.77432	2.54625	1.4891	2.69721	2.01171
Danio_rerio_newGene_4749	2.37277	1.71964	1.20586	2.10427	2.40164	2.09109	1.84522	0.797106	1.28857	1.36829	2.58988	1.0819	1.87336	0.707664	2.24164	1.68111	2.12024	2.8534	2.68619	2.80809	1.9464	1.39326	1.92875	1.35656
Danio_rerio_newGene_475	0.373485	0.193289	0.267327	0.41395	0.389593	0.182636	0.277738	0.140504	0.503546	0.240642	0.452161	0.26102	0.524685	0.151856	0.594985	0.275258	0.242431	0.161246	0.546137	0.612624	0.264043	0.276559	0.584461	0.459802
Danio_rerio_newGene_4750	2.31285	1.02675	1.94661	1.22298	5.64441	2.39534	1.76379	2.66329	1.50171	2.24625	1.50927	2.77172	0.962639	1.70298	0.54693	1.99406	2.54653	1.49292	1.46362	1.91534	0.789553	3.74696	2.07858	1.78375
Danio_rerio_newGene_4751	0.874551	0.367325	0.97652	3.55371	1.29997	1.60904	2.47799	0.998671	1.70255	0.838788	2.99354	2.05631	2.88399	1.18293	1.5916	1.89814	1.98506	0.825473	2.69622	2.06814	1.59821	0.491864	1.65008	1.9691
Danio_rerio_newGene_4753	1.17906	0.256747	2.27e-05	0.518764	0.559301	0.000223293	1.29216	0.0631787	0.656783	0.659781	0.84015	0.832634	1.86825	0.551122	1.02471	0.675322	0.478162	0.200521	0.390058	0.833419	0.551799	0.288244	0.698479	0.0976341
Danio_rerio_newGene_4754	9.16661	9.80686	8.15971	11.2357	9.44992	7.55575	9.66771	8.53417	11.0738	9.67981	10.8347	6.94313	9.66574	8.09428	13.0884	6.86658	7.68353	9.2649	10.4222	11.8272	7.36829	11.1026	8.84841	10.2938
Danio_rerio_newGene_4755	12.4612	9.00588	11.4273	13.3067	15.4941	17.4717	10.0136	12.9037	14.2282	16.5654	13.179	13.6703	12.7102	13.3556	9.93733	11.6536	14.8991	14.1671	15.3215	11.7096	18.1879	17.373	16.2668	21.051
Danio_rerio_newGene_4756	0.184555	0.780375	0.617833	0.523418	0.0668385	0.400724	1.31022	0.995434	0.562474	0.557929	0.208119	0.401834	0.191928	0.365601	1.04447	0.900504	0.646656	0.418447	0.872987	0.162758	0.303515	0.687055	0.120965	0.830359
Danio_rerio_newGene_4757	1.51323	1.2676	0.627958	1.50531	1.59212	0.779991	1.55949	0.680309	1.4203	1.11191	1.60399	1.06449	1.95773	0.923011	1.68951	0.69302	1.04748	1.19075	2.90429	1.32516	1.83713	0.763133	1.4755	1.81282
Danio_rerio_newGene_4758	0.976164	1.25662	1.18086	0.267301	0.820957	0.842807	0.761969	1.14612	1.22401	0.780482	0.887323	0.866729	1.02408	0.799279	0.810123	1.19689	0.76453	0.908815	1.00777	0.283468	1.15316	1.22789	0.737023	1.22675
Danio_rerio_newGene_4759	0.155201	0.485564	0.288927	0.0476532	0.0877014	0.0706746	0.303432	0	0.357187	0.035759	0.38423	0.0754399	0.0613001	0.104638	0.0432999	0.34723	0.126764	0.0803096	0.464527	0.244953	0.113959	0.147479	0.367665	0.346412
Danio_rerio_newGene_476	0.719643	0.724603	0.850169	0.568923	0.79124	0.871948	0.910491	0.873676	0.850675	1.36822	1.20204	1.02472	1.13529	0.551808	0.827202	0.883248	0.405219	0.871541	0.844311	0.605894	1.544	0.810676	0.720863	0.991857
Danio_rerio_newGene_4761	1.14931	1.3689	2.37813	4.10316	5.14657	3.37e-05	6.35946	4.19527	5.43211	1.66217	3.43097	1.95199	2.60286	5.08617	3.16473	1.76921	2.72521	1.66181	2.43826	5.35972	9.43588	3.79278	6.97922	3.42391
Danio_rerio_newGene_4762	0.868225	0.877988	0.963439	2.59895	0.425823	1.30223	0.974884	1.01003	0.260336	0.465357	0.940601	0.630488	1.37156	0.114188	1.2087	0.485131	1.52243	1.34285	1.05407	0.593794	0.603657	0.610309	0.349907	1.01578
Danio_rerio_newGene_4763	1.15464	1.09699	1.04901	1.81065	1.2777	0.971567	0.695615	1.87014	1.29943	1.05896	0.977474	0.472946	1.19065	0.903554	0.59092	1.50493	1.28629	1.3182	1.4366	1.13581	0.742623	1.39349	0.486866	1.72519
Danio_rerio_newGene_4764	7.56014	3.33226	1.7505	3.86405	4.38056	5.59408	3.381	2.89448	3.81538	3.7519	6.39957	1.97568	2.13532	2.77288	3.56823	5.25488	3.87574	2.95334	2.2853	3.11079	5.62839	1.9687	5.05393	0
Danio_rerio_newGene_4765	2.29945	3.93908	2.51716	3.86929	3.65531	1.45575	6.57457	2.64604	3.33319	3.44049	5.90093	2.28586	2.71871	3.16619	10.0061	1.86962	4.08839	2.3404	2.12902	2.43126	7.22191	1.15301	5.1312	2.70373
Danio_rerio_newGene_4766	0.167777	0.163967	0.0941092	0.208828	0.193685	0.0785606	0.166815	1.13931	0.441083	0.322138	0.549533	0.352268	0.201942	0.398887	0	0.320446	0.284999	0.0926255	0.286599	0.595325	0.330837	0.585282	0.158014	0.353544
Danio_rerio_newGene_4767	3.69934	3.73652	2.56557	4.6395	3.3427	2.95735	1.66547	3.20697	1.22135	4.10696	4.9152	2.96756	3.28646	2.31721	3.96374	4.40707	1.87942	2.71848	2.87939	3.21414	2.28323	3.56042	1.81908	4.33038
Danio_rerio_newGene_4768	5.39095	3.31989	3.88171	5.27838	5.69016	2.89641	3.22676	4.02809	5.50647	5.79829	3.76271	2.90382	4.50151	4.82929	4.10176	4.44769	4.78626	3.16359	4.77678	3.41871	5.18763	1.13437	3.41986	5.34204
Danio_rerio_newGene_4769	0.656536	0.0354071	0.110728	0.399449	4.44e-06	1.35e-05	0.264374	3.71e-05	2.23e-06	0.0836323	0.581311	0.473089	1.41227	0.344185	0.246318	0.438088	0.715256	5.52e-07	1.17722	0.494745	0.592906	1.02e-05	6.31e-06	7.27e-07
Danio_rerio_newGene_477	2.52762	1.35044	2.08236	2.66734	1.78183	1.69879	1.97718	4.27196	3.11953	1.83057	4.40008	1.40194	4.2164	2.17504	1.40982	2.50932	2.83654	0.477986	1.28356	2.45531	3.17464	1.48922	2.40529	2.4833
Danio_rerio_newGene_4770	34.2548	16.3413	12.2309	24.0685	19.4911	26.8447	23.9517	17.6383	29.2197	28.8437	38.5453	22.6408	28.6311	22.3381	17.9002	20.2276	19.3437	23.4012	26.8745	21.2942	47.4293	25.8801	31.3742	25.8456
Danio_rerio_newGene_4771	25.1516	12.2212	9.9497	18.7713	13.8203	15.677	18.7559	14.0663	21.5587	20.2369	26.008	14.9035	19.1252	17.3221	13.5679	16.243	15.2724	18.7998	17.9998	7.64458	35.2156	17.0761	22.993	20.9176
Danio_rerio_newGene_4772	31.1326	6.06558	10.8132	15.136	14.3025	18.9696	18.906	12.3057	18.3114	16.516	32.4192	14.4217	35.0491	18.2167	22.8875	18.6422	15.6176	19.3405	24.7408	34.9743	13.7373	20.4877	16.7024	16.8371
Danio_rerio_newGene_4773	1.49635	1.41318	2.11078	0.924992	0.391738	2.19947	1.31721	1.22359	0.346127	1.52491	0.735299	0.947585	1.21686	2.71185	1.39734	0.24972	2.11402	7.97e-07	0.740333	1.47562	0.640992	1.03198	1.72432	0.703516
Danio_rerio_newGene_4774	0.200265	0.109401	0.32842	0.0771395	0.092689	0.524093	0.170833	0.332556	0.319376	0.527949	0.209624	0.18665	0.230313	0.402995	0.0580542	0.413844	0.215191	0.362122	0.166469	0.0898241	0.134928	0.491289	0.269094	0.431809
Danio_rerio_newGene_4775	2.73207	0.828072	0.896348	2.03671	0.132822	1.517	1.71132	2.94074	1.02342	1.79267	2.48486	2.3847	2.54117	2.51842	1.0208	1.04382	2.03413	1.20822	2.9511	3.16456	0.708854	2.46211	3.97962	2.91898
Danio_rerio_newGene_4776	5.15828	1.6429	2.8417	3.28291	2.28161	4.52262	2.898	3.49679	3.30038	4.10225	6.78979	3.8272	7.03738	3.52089	5.80524	3.64424	3.5254	4.19808	5.18075	5.38603	4.46117	3.71984	3.41531	4.01907
Danio_rerio_newGene_4777	0.406669	2.49561	0.437152	0.546465	0.991655	1.68805	1.40372	0.620766	1.1469	0.474062	1.86714	1.69677	2.75835	2.51458	2.57599	2.48529	0.513188	0.408217	0.64655	0.756761	1.2738	0.0636523	0.866645	0.957602
Danio_rerio_newGene_4778	4.34156	0.925513	2.80036	3.86406	5.83384	6.31216	7.40855	2.89915	3.77257	2.65526	6.35787	2.38526	6.60174	3.88418	5.05147	4.13138	4.68873	1.38041	5.84614	6.11213	1.54873	1.2856	3.68801	2.81389
Danio_rerio_newGene_4779	0.471069	0.541818	0.463246	0.286637	0.0906116	0.414963	0.000136413	1.8e-75	0.000362894	0.864314	0.538988	0.154237	2.58e-09	0.38517	1.08e-23	3.19e-57	1.03e-14	0.00119453	1.03163	0.708367	7.76e-07	6.23e-14	0.590503	0.887791
Danio_rerio_newGene_4780	0.524438	0.259732	0.290336	1.29111	0.759649	0.429215	0.905685	0.697983	0.137608	0.868988	0.502184	0.46452	0.261128	1.40439	0.84139	0.628176	0.882874	0.213135	0.113403	1.26066	0.128948	0.966417	0.741892	0.0682901
Danio_rerio_newGene_4781	0.601357	1.2678	0.245838	1.29505	0.325655	0.147195	0.555184	0.464107	0.363478	1.3531	1.91547	0.648229	0.594159	0.554605	0.58984	1.25419	0.28722	1.41413	0.646628	0.385839	1.76091	0	0.325874	1.22159
Danio_rerio_newGene_4782	0.533874	0.617559	0.844929	0.655779	0.632914	0.507295	0.786045	0.128497	0.772139	1.06074	1.14119	1.17462	1.20232	0.969344	0.679787	0.466313	0.521048	0.841547	1.30254	1.51228	0.520985	0.184801	0.743228	1.60669
Danio_rerio_newGene_4783	0.258852	0.18503	0	0.158669	0.227873	0.294102	0.0630378	0.0860571	0.272244	0.809493	0.0702906	0.0663257	0.666979	0.306616	0.0657465	0	0	0.214854	0.112507	0.0750319	0.126195	0.128358	0.120954	0.347831
Danio_rerio_newGene_4784	2.00616	2.10218	0.718761	0.325408	1.3657	1.00121	0.000818056	1.3967	2.62759	1.74674	0.000319798	0.396226	0.841121	0.120622	3.03179	1.00775	0.729141	0.281527	0.782242	0.96974	2.94639	2.20893	2.04335	1.35317
Danio_rerio_newGene_4785	0.214778	3.7e-09	1.63e-98	0.845562	3.13e-16	0.128953	0.301055	0.000188671	1.04e-22	0.475932	0.45216	0.406398	1.57e-19	1.64e-05	0.17352	0.395417	0.151858	0.117833	0.200199	4.78e-19	0.441146	7.06e-140	0.4029	0.523157
Danio_rerio_newGene_4786	2.56117	3.62536	3.38478	2.72089	3.61326	4.5226	3.21948	6.24076	1.61511	4.34108	3.85884	3.86142	2.72384	3.94108	1.40315	3.26783	3.75369	3.27667	4.02714	5.46938	2.30342	4.61447	1.87675	3.31734
Danio_rerio_newGene_4787	0.287516	0.944202	0.775834	0.710733	0.313938	1.01285	0.334918	0.956923	0.420695	0.861243	0.437831	0.616679	0.640985	1.13326	0.217009	0.937785	1.20013	0.534033	0.445153	0.519666	0.315023	0.667097	0.309293	0.722652
Danio_rerio_newGene_4788	6.17e-05	0.506357	0.0583025	0.885876	0.548775	0.366239	0.549295	0.0698134	0.294786	0.314729	0.883134	0.267013	1.05912	0.146006	2.02379	0.474874	0.175902	0.219441	0.505722	1.30366	0.44228	0.356541	0.13038	0.302826
Danio_rerio_newGene_4789	0.695825	1.25718	1.57847	0.62015	0.651704	1.06361	1.28719	1.70364	0.560613	1.17599	0.658841	2.07046	1.20772	0.919675	1.21866	2.11249	1.35792	2.12711	1.33883	1.12998	1.09999	0.959354	2.09871	2.2608
Danio_rerio_newGene_479	0	0.231928	0.108939	0.0585665	0.231674	0.311474	0.126689	0	0.100803	0.294421	0.0489227	0	0.611085	0	0.628176	0.0960012	0.116461	0.66631	0.0412269	0	0.166916	0.151853	0.0422418	0.460598
Danio_rerio_newGene_4790	0.0661373	1.12139	0.311412	0.367046	0.635546	0.214398	0.388253	0.184762	0.285452	0.39426	0.035447	0.357058	0	0.196046	0.679673	0.237293	0.582795	0.0776226	0.145101	0.360419	1.03686	0.472848	0.274391	0.185097
Danio_rerio_newGene_4792	0.403227	0.167152	1.00169	0.49431	0.88484	0	0	0	0.0617762	0.453488	0.184457	0	0.0459334	0.168961	0.628198	0.17274	0.201153	0.26588	0.0499935	0.190444	0.281679	0.700938	0.0526641	0.317656
Danio_rerio_newGene_4793	1.44881	0.0416575	0.325257	0.466106	0.447156	0.83479	0.537134	0.535199	0.394238	0.547519	1.29395	0.581661	1.9755	0.118958	0.0656926	0.409068	0.855866	0.0310698	0.857854	0.187063	0.18619	0.710412	0.362369	0.117239
Danio_rerio_newGene_4795	0.0904229	0.601597	0.130586	0.199693	0.413766	0.573424	0.523505	0.318971	0.287727	0.328973	0.272275	0.311788	0.106987	0.265203	0.34849	0.149152	0.489093	3.07e-07	0.0965077	0.459757	0.330737	0.430166	0.242436	0.237386
Danio_rerio_newGene_4796	8.56975	8.17391	9.40236	11.0005	10.4253	9.18376	8.35979	8.11339	7.21005	10.4513	10.4289	7.79979	9.73599	8.41157	5.01352	8.80865	9.14387	12.6404	9.75946	8.24982	6.18565	8.10855	10.2188	10.8825
Danio_rerio_newGene_4797	0.771918	0.440386	0.949421	1.24009	1.36078	0.627433	0.863304	0.728668	1.03896	1.02702	0.928561	0.659585	0.957982	0.500368	0.35792	0.372798	0.35923	0.93025	1.02447	0.798218	1.50152	1.10571	0.215122	0.555683
Danio_rerio_newGene_4798	2.13969	1.83731	2.01692	2.08121	1.54719	2.01928	1.42348	1.6683	1.43493	1.70359	1.70789	1.82896	2.11674	1.54767	2.13882	1.88083	1.72765	2.01811	1.80356	1.12693	1.69603	1.65722	2.02607	1.59914
Danio_rerio_newGene_4799	1.56344	2.31347	2.15363	2.39663	2.28443	2.1018	1.74652	2.44183	1.22899	2.84143	1.73797	2.54496	2.39181	2.41311	1.15809	2.95969	2.14194	2.80751	2.38016	0.534958	1.26983	2.36614	1.62061	2.08148
Danio_rerio_newGene_48	0.0311894	0	0	0.654359	0.188481	0.202145	0.797819	0	1.32491	0.249095	0.598629	0.34271	0.224985	0.0939654	0.091857	0.0968683	0.0371987	1.07792	0	0.136753	0.122828	0.193534	0.0853464	0.211877
Danio_rerio_newGene_480	0	0	0.180609	0	0	0	1.66212	0	0	0.0758966	0.2474	0	0	0	0	0	0.0903973	0.0898032	0.543244	0.0850836	0	0	0	0.0856841
Danio_rerio_newGene_4800	0.949941	0.3097	1.09755	0.739088	0.41646	0.652868	0.523368	1.86957	1.14083	0.982368	1.14003	1.61091	0.703969	0.219133	0.548846	1.93382	0.749795	2.48903	1.15761	0.435626	1.04773	1.45312	0.547707	2.40815
Danio_rerio_newGene_4801	5.75891	4.24358	4.26222	5.16953	5.27868	4.57641	4.20618	4.61647	6.50449	5.35617	4.33689	5.21862	4.68618	3.93478	4.76038	4.23612	5.15882	1.84812	3.19042	4.86866	4.3331	3.8656	7.03993	2.193
Danio_rerio_newGene_4802	0.914568	1.93669	0.274512	0.572081	0.655648	0.916483	0.898646	1.7724	0.885836	1.90667	1.5792	1.55913	0.38858	1.49287	1.99023	1.3197	0.348969	0.656324	0.115035	0.75899	3.59066	1.37635	1.83108	1.49022
Danio_rerio_newGene_4803	0.515534	0.772017	0	0.477968	0.287965	0.367967	1.0149	1.71887	0	0.602808	0	0.385883	0.304073	0.349203	0.825974	0.122224	0.141167	0	0.32416	0.157822	2.12142	0.371923	1.11469	0.786144
Danio_rerio_newGene_4804	0	0.214406	0	0.082272	0.294331	0.447293	0	1.20171	0.0561846	0.178168	0.0722975	0	0.314963	0.151917	0.074074	0.200175	0.0701363	0	0	0.570284	0.127529	0.0532665	1.11616	0
Danio_rerio_newGene_4805	1.46755	1.0499	0.846525	1.04574	1.34876	0.932137	0.851861	1.23162	0.868349	1.13941	0.988488	1.10682	1.0033	0.826495	1.75465	0.978802	1.37199	1.03792	0.69701	1.8192	1.96323	1.18273	0.942686	1.43018
Danio_rerio_newGene_4806	1.23018	1.60664	2.22381	1.62243	2.14915	2.10272	0.945729	1.01707	0.815172	0.654226	1.07184	2.50015	1.58809	1.46267	2.36202	1.64407	1.42269	2.44051	1.2502	0.843396	1.448	0.922673	1.8642	1.8475
Danio_rerio_newGene_4807	0.222585	0.147404	0.247632	0.091186	0	0.42402	0.143987	0.500191	0.625729	0.211909	0.321683	0.227213	0.0585377	1.38502	0.38808	0.295468	0	0.16254	0.38325	0.0873896	0.433466	0.513186	0.0695725	0.155641
Danio_rerio_newGene_4808	9.81345	2.54737	5.08741	8.17757	5.55513	4.40226	3.39856	3.54239	4.62194	5.11185	10.2627	6.12847	4.45517	3.23577	4.07067	3.03711	5.36372	7.98129	6.78033	6.78041	3.9038	3.13544	5.70654	6.25681
Danio_rerio_newGene_481	4.11323	2.68579	3.34444	2.28449	3.15289	2.71522	4.20873	3.1104	3.72834	3.49352	1.40211	2.76487	4.3311	3.75974	7.89853	2.81556	2.87109	3.6027	4.74403	2.05358	6.46171	4.83446	3.53808	4.68475
Danio_rerio_newGene_482	21.9083	9.60306	12.665	23.5923	18.1517	18.0889	18.6019	19.9312	14.1239	17.464	18.913	16.3518	7.75958	23.1522	6.58355	20.5968	19.2763	32.6425	13.7284	30.6462	4.64701	25.3406	23.0314	19.3947
Danio_rerio_newGene_483	0.758024	0.306522	0.167392	0.372278	0.342658	0.14533	0.593429	0.403541	0.318514	0.142072	0.495609	0	0.476389	0	0.164478	0	0.33472	0	1.28614	0.178348	0.293705	0.446347	0.290697	0.308956
Danio_rerio_newGene_484	2.533	2.79605	1.19926	1.49351	3.16084	1.07787	2.25538	1.57984	2.86613	3.27246	5.47972	2.01137	3.12299	3.22639	5.26499	1.71424	1.41689	3.19526	6.17639	1.85303	1.51138	1.5034	3.01053	4.13389
Danio_rerio_newGene_485	5.77485	3.7175	6.88629	11.8982	6.88236	5.96936	9.35616	5.43517	6.05194	5.76091	9.17706	4.73541	9.87008	5.07213	7.96855	4.13119	5.36753	2.06845	10.0862	5.95176	5.64997	1.79375	8.9378	6.84788
Danio_rerio_newGene_486	9.3704	8.56363	9.25586	24.8941	16.0317	13.9099	14.9654	14.2174	9.98596	12.7184	21.3619	12.0034	6.09195	16.2116	4.38438	9.84648	15.8527	15.9396	9.08784	33.5786	0.906596	10.656	17.8454	13.1714
Danio_rerio_newGene_487	1.35252	0.429067	0.824386	1.29888	0.244124	0.379673	0.618893	0.783958	0.445734	0.613346	0.628211	0.543126	1.42801	0.466112	0.727816	0.543272	0.621155	1.31544	1.42149	0.28599	0.938612	0.69142	0.643333	0.851738
Danio_rerio_newGene_489	0	0	0	0	1.37e-06	0.00025135	0.0644971	0.219574	0	3.08e-05	2e-07	0.256024	0.00332253	8.67e-08	0	0	0	1.75961	0	0	0	3.19e-06	0.132507	0.244488
Danio_rerio_newGene_49	1.64943	1.23909	0.568241	0.367737	0.717235	0.621789	1.53646	2.16067	0.20745	1.06007	1.45143	0	3.13805	2.99845	0.150558	0	6.27e-07	1.3e-06	4.59938	1.6309	0.128814	2.62985	1.71069	2.55818
Danio_rerio_newGene_490	1.21058	0.616772	1.00606	0.944514	1.73082	0.22953	0.45647	0.471808	0.959339	0.714094	0.557697	0.311483	1.02674	0.882133	0.61441	0.726967	0.34728	0.573279	1.04688	1.81708	0.428503	1.62735	0.484428	0.827659
Danio_rerio_newGene_491	0.16635	8.61e-56	0.726203	0	0.376739	0.311578	0.162204	0	0	0.154848	0.362111	0.126294	0.506071	0.0579704	0.909056	0	1.16e-10	0.352048	0.164478	0.199153	0.161196	5.88e-32	0	0.675331
Danio_rerio_newGene_493	2.05961	1.33603	2.00303	3.42566	2.49958	1.3598	2.55114	0.763945	2.47038	1.45741	2.00517	0.677406	3.01506	1.76336	3.78415	0.848729	2.00519	2.15369	1.73793	2.67654	2.62987	1.19003	2.13791	1.56576
Danio_rerio_newGene_494	0	0.182731	0.393172	0.577223	0	0.257981	0.644343	0.471885	0.190594	0.258606	0.208087	0	0.740206	0.2503	0.422658	0	0.405261	0.38375	0.080433	0	0.0920759	0.0890788	0	0.18539
Danio_rerio_newGene_495	0.0994323	0.966177	0.341338	0.611697	0	0.184121	0.678918	0	0.212523	0.0965497	0.749777	0.311953	0.395981	0.573502	1.02071	0	0.11449	0	0.261187	0	1.26582	0.100047	0	0.432934
Danio_rerio_newGene_498	0	0.276723	0.186102	0.205849	2.52728	0.065619	0.070746	0	0.251171	0.136629	0.0779296	0.166709	0.426856	0.308493	0.35712	0.327087	0.246427	0.181576	1.51988	0	0.0704894	0.546018	0.133472	0.376823
Danio_rerio_newGene_499	11.4537	22.094	13.9472	32.289	22.9741	24.8617	19.9583	22.0829	10.2779	18.21	29.9125	8.34967	20.6734	16.4442	6.70529	24.8171	16.4723	71.3016	15.7828	27.5392	3.16914	30.6292	25.6491	39.3016
Danio_rerio_newGene_5	0.459656	0.475085	0.469224	0.566264	0.667769	0.552303	0.224978	0.350602	0.598561	0.622277	0.584678	0.741487	0.636105	0.502814	0.83817	0.288842	0.261102	0.504342	0.463174	0.410842	0.411346	0.375785	0.570652	0.121482
Danio_rerio_newGene_50	0.663941	0.240066	0.0916001	1.32374	0	0.229085	0.325965	0.109223	0.259676	0.469973	0.903676	0.502281	0.721878	0.540604	0.876974	0.400299	0.186395	2.34048	0	0.198188	1.04727	0.568976	0.547212	1.29777
Danio_rerio_newGene_500	0	0.208798	0.48207	0.259227	0	0.199956	0	0	0	0	0.224162	0.217837	0.495806	0.19992	0	0.869042	0	0	0	0.723902	0	2.92679	0.390709	0.679999
Danio_rerio_newGene_501	0.59251	0.162158	0.472171	0.659774	0.950891	1.11754	1.23876	1.06154	1.09199	0.551669	0.199628	0.869167	1.99733	0.305386	1.20871	0.503519	1.33116	1.93703	0.994417	0.257119	0.585496	0.526235	0.474717	2.33531
Danio_rerio_newGene_502	0.300347	0.784236	1.03558	0.871816	0.660225	0.744072	0.597898	0.288081	0.600051	0.704149	0.476672	0.503572	0.961591	0.302325	0.73269	1.10755	0.8984	0.182117	0.0434796	0.108077	1.12106	0.207645	0.547451	0.340937
Danio_rerio_newGene_503	1.62472	2.13568	1.3255	0.553917	0.964384	1.75143	1.10642	1.09031	0.339637	0.933985	0.181258	1.38755	0.0563201	1.381	2.31479	0.491753	1.24458	1.90463	1.39118	0.356936	1.48238	0.248615	0.397978	3.15827
Danio_rerio_newGene_504	0.415858	0.731551	0.182206	0.406937	0.189928	0.935368	0.561385	0.442941	0.52635	0.39248	0.272205	0.836244	0.916472	0.910973	0.440638	1.10499	1.47755	0.265589	0.427016	0.0989138	1.05424	0.573585	0.315129	0.515193
Danio_rerio_newGene_505	0.731299	1.87737	2.31279	1.31678	2.27033	2.37682	2.10994	0.730418	2.03641	2.71801	1.36825	2.10174	1.39686	1.83138	1.63479	1.21402	0.879155	2.2525	1.39643	0.717069	2.40438	2.99199	1.50588	2.36163
Danio_rerio_newGene_506	4.95e-38	0.729667	6.98e-41	2.15e-13	3.02e-79	0.921714	5.45e-26	1.28e-49	9.43e-50	0.45264	4.92e-98	1.25e-57	2.56e-37	1.15e-08	1.08e-16	2.03e-05	1.79e-21	7.64e-25	1.11e-38	7.68e-18	1.3e-34	4.36e-22	1.44e-30	1.23e-20
Danio_rerio_newGene_507	4.34243	12.2232	20.0847	13.2982	0	14.5826	1.95547	28.8647	2.41573	12.6737	6.81419	10.9895	9.77144	18.024	2.45032	30.2127	18.7807	7.28445	8.41278	0	7.78989	8.97627	11.213	8.79094
Danio_rerio_newGene_508	1.08656	1.64688	1.97375	1.07305	1.36862	1.63156	1.35181	1.10968	1.87245	1.07672	0.722424	1.45372	1.31185	1.50134	1.1138	2.18451	1.51634	2.19655	1.74801	0.615966	1.10017	2.24484	1.07699	2.94232
Danio_rerio_newGene_51	0	1.36898	1.41383	10.7963	0	2.65909	2.29972	3.48249	0	1.18977	5.33336	2.45893	2.86683	0	1.46642	0	0	5.44457	0	0	3.46931	1.26151	2.5664	1.2665
Danio_rerio_newGene_511	0.335074	0.172615	0.32262	0.0275951	0.162057	0.144193	0.197814	0.0634863	0.0972175	0.357563	0.0473937	0.0990412	0.429391	0.0674709	0.690034	0.373987	0.0533098	0.188745	0.156621	0.216729	0.196353	0.139069	0.0202836	0.687162
Danio_rerio_newGene_512	0.109637	0.213886	0	0	0.255432	0	0.106497	0	0	0	0.117795	0.45514	0.775911	0	0.568466	0	0.373974	0.247048	0	0.377693	0.106373	0	0	0.117509
Danio_rerio_newGene_5125	1.4527	3.41083	5.23036	5.30994	2.71089	4.69812	3.31177	4.81192	4.48978	4.27698	2.66934	3.59517	3.17177	2.84072	6.82647	5.22718	1.13083	2.26341	3.29091	2.88065	6.17119	6.35948	6.32542	3.96688
Danio_rerio_newGene_5126	1.73e-05	0.00034384	0.147474	0.212309	0.239115	0.188915	5.92e-05	0.383903	0.00200605	0.326442	0.0907385	0.300645	0.309408	3.4e-05	4.73e-06	0.00019176	0.885448	0.000490579	0.000117374	0.586511	0.000864246	1.67e-05	0.213324	0.0120349
Danio_rerio_newGene_5127	1.1815	0.993052	0.574636	0.316447	0.362586	0.652211	1.09681	0.612687	0.466146	0.667499	1.16538	0.789811	1.06603	0.320042	1.02997	0.30234	0.693065	0.672856	1.06982	0.383466	2.6293	0.961271	0.835453	0.349327
Danio_rerio_newGene_5128	7.14037	4.35642	7.06138	7.24187	5.21225	7.91515	2.79461	7.51554	4.72209	6.77028	5.91003	6.15147	2.09189	9.67233	0.952297	6.26978	6.50574	8.36983	2.91949	4.84458	0.476596	8.44031	4.99695	4.15174
Danio_rerio_newGene_5129	26.2525	18.8586	33.8503	33.1901	0.94377	23.9459	39.8238	22.8458	22.96	24.8336	34.9484	17.2601	8.11747	24.6697	43.4794	9.70379	17.9562	16.6352	30.3031	41.7619	26.1833	30.9988	31.0824	20.175
Danio_rerio_newGene_513	1.0133	0.249478	0.136955	0.467504	0.143207	0.472829	0.123944	0.165076	0.393277	0	0.13905	0.126076	1.20036	0.229939	0.552899	0.116961	0.138844	0.400931	0.214855	0.774954	0.985765	0.247043	0.486622	0.128203
Danio_rerio_newGene_5130	0	0.611849	4.4e-78	4.87e-86	1.34e-171	8.67e-102	1.2e-128	3.16e-39	2.04e-210	2.99e-87	0	4.72e-103	8.01e-278	0	0	2.59e-107	3.04e-74	0.0127196	1.48e-269	2.04e-246	1.41e-44	1.06e-69	4.23e-124	1.06e-62
Danio_rerio_newGene_5131	0.292039	1.31329	1.55393	1.48378	1.05649	1.18828	1.44383	1.22853	0.877202	1.90351	1.52039	0.625678	0.782384	1.0397	0.550677	1.00053	0.694489	1.1954	1.71412	0.496818	1.77074	0.759592	0.915272	0.835079
Danio_rerio_newGene_5132	1.27757	1.90863	1.20953	0.90462	0.224852	0.994675	1.31845	0.941291	0.815593	0.372434	0.821529	0.605434	2.35599	1.85976	2.32186	0.764073	0.663862	1.15056	2.55697	1.45427	0.714537	0.572968	0.804455	0.873982
Danio_rerio_newGene_5133	3.98133	5.00171	3.11482	2.42879	3.03472	2.84632	2.47934	2.77112	2.98861	3.08618	3.81987	3.93083	5.33162	3.22059	5.34292	2.78566	3.62137	3.65206	3.01065	2.45411	4.29649	4.01427	2.87864	3.21349
Danio_rerio_newGene_5134	0.43923	0.854864	1.00286	0.690581	0.351629	0.706952	0.524783	0.689773	0.498014	0.796885	0.429748	0.935423	1.01675	1.2176	0.537335	0.64347	0.563182	1.0741	0.310977	0.278119	0.73695	0.861084	0.68107	0.617021
Danio_rerio_newGene_5135	1.00027	1.15341	0.879222	1.06164	1.06627	1.01782	0.945563	0.9644	0.999248	0.919899	0.871469	1.22405	1.93512	1.17562	0.903966	0.933502	0.795382	0.409318	0.769412	1.25296	1.07865	1.03947	0.808273	0.771616
Danio_rerio_newGene_5136	0.369004	0.928797	2.45687	1.36143	0.420894	0.17589	0.177978	0.982615	0.388032	0.174438	0.40002	0	1.43656	0.841062	0.600271	0	0	0.400625	0.157698	0.430375	0.531172	0.727065	0	0.765335
Danio_rerio_newGene_5137	0.0922045	0.358438	0.209879	0.456917	0	0.0849865	0.272839	0.492841	0	0.619432	0.0993899	0.572956	0.883971	0.267304	0.386519	0.0908279	0.319947	0.10419	0.243505	0.750125	0.181174	0.275994	0.256023	0.494491
Danio_rerio_newGene_5138	1.22589	1.59414	0.610021	1.09632	0.593875	1.08334	1.33913	0.665672	0.496247	1.1955	1.55253	1.46617	2.75776	2.35715	1.08113	0.584736	1.00701	0	0.851696	1.77222	1.15728	1.82997	1.43366	0.760491
Danio_rerio_newGene_5139	2.11343	1.34901	2.08225	2.80804	2.21542	1.836	1.59934	2.61673	1.74145	2.27827	3.66804	1.40215	1.49985	1.84967	1.10442	2.22613	1.97101	1.81163	1.39973	2.18859	0.687995	1.5098	1.33436	1.66117
Danio_rerio_newGene_514	3.79741	1.81103	3.04505	2.95792	5.8646	2.10041	3.30476	2.36028	2.29258	3.34566	1.97383	1.37691	4.38605	2.85586	4.29987	4.62647	2.83907	2.95271	3.03886	3.152	2.70471	0.973689	3.48397	3.00485
Danio_rerio_newGene_5140	0.420136	0.782491	0.528559	0.372632	0.282999	0.484196	0.395051	0.876623	0.222879	0.348956	0.402528	0.562546	0.650836	0.290384	0.526987	0.49312	0.214769	0.333677	1.39642	0.19603	0.579285	0.372633	0.546666	0.412803
Danio_rerio_newGene_5141	1.47859	0.175271	0	0	1.17702	0	0.614321	0.0680159	0.576703	0.197064	0	0.091934	0	0	0	0	0.503948	0	0.531279	0	0	0	0	0
Danio_rerio_newGene_5142	196.351	176.198	238.348	178.447	198.809	221.03	155.355	252.053	200.416	218.439	177.862	229.942	117.568	223.836	69.8545	278.603	195.915	241.739	138.56	92.6499	126.757	183.744	155.145	236.932
Danio_rerio_newGene_5143	1.49102	1.49806	0.642655	1.81	0.33492	0.567724	0.572543	1.94743	2.16675	0.832471	3.24669	0.288818	0	0.263581	0	0.286557	0.650793	0.311082	0.25187	1.42023	1.14751	0	0.579839	0.90448
Danio_rerio_newGene_5144	0.40011	0.0740666	0.840482	0.278861	0.121356	0.102776	2.4e-61	0.224072	0.462516	0.33231	1.50386	0.450747	0	0.239043	0.167338	0.287705	0.279353	0.157099	0.110715	0	0.0736871	0.362139	0.507536	0.150335
Danio_rerio_newGene_5145	0.707129	0.279189	0.583154	0.474117	0.625676	0.353847	0.696984	0.152367	0.78845	1.10631	0.177518	1.14282	0.0719239	0.863218	0.16118	0.444448	0.624851	0.173046	1.15371	0.271428	0.616783	0.376855	0.830478	0.13267
Danio_rerio_newGene_5146	0.725655	0.519661	1.42891	1.02544	0.281407	0.688302	0.456906	0.566067	0.800616	1.04154	0.852081	1.23373	0.31396	0.758266	0.391217	0.851623	0.51871	0.296214	0.597329	0.219118	0.527004	0.369686	0.799177	0.952406
Danio_rerio_newGene_5147	2.80525	1.5614	2.24794	1.90852	1.70376	1.98436	2.12877	1.50214	2.31507	2.80775	1.66799	2.30744	1.70321	1.65084	2.83929	1.99677	2.0502	2.3345	2.30148	1.08941	2.83086	1.61082	1.48883	1.65771
Danio_rerio_newGene_5148	0.70721	0.960815	0.391802	0.309329	0.75842	0.564026	0.280081	0.684204	0.769382	0.485853	0.296687	0.602025	0.394356	0.254704	1.00526	0.456694	0.651421	0.731676	0.47581	0.652154	0.90026	0.309694	0.418463	0.501655
Danio_rerio_newGene_5149	54.5312	46.9509	54.544	53.2011	61.6969	56.3434	53.4824	49.9346	53.221	52.5746	56.6599	50.8729	48.9658	54.0391	41.1073	56.9817	56.9733	55.5429	63.9826	50.7961	44.7056	56.8382	61.1801	62.0409
Danio_rerio_newGene_515	3.25058	1.24048	2.30313	2.10356	1.7688	1.32209	2.36625	2.01748	1.84199	2.01605	2.76319	1.74254	2.61114	2.47059	2.6672	2.83753	3.18104	1.06179	1.47774	2.15317	1.05753	0.99352	2.81559	2.59372
Danio_rerio_newGene_5151	0.426367	0.466783	0.542933	0.746253	0.514136	0.571567	0.325737	0.611067	0.39928	0.499684	0.600822	1.0293	0.499825	0.422781	0.880656	0.509536	0.402598	0.480035	0.422355	0.656712	0.730156	0.624348	0.737782	0.816982
Danio_rerio_newGene_5152	18.6649	16.3501	13.049	18.0778	21.1247	16.5898	18.1838	18.2273	15.92	18.4331	21.2085	15.2175	15.6799	17.9486	15.7811	16.2403	17.4493	21.4964	17.1817	23.3363	14.9349	17.9538	20.6695	19.831
Danio_rerio_newGene_5153	3.32698	7.13154	8.81166	2.99038	4.40435	7.01882	3.21392	8.39071	5.97222	7.0194	3.09652	7.61792	6.35956	8.17496	2.92766	10.6056	6.61328	12.656	3.79367	3.70063	4.73929	12.5771	4.79813	10.9055
Danio_rerio_newGene_5155	2.65956	3.56767	3.47709	5.04012	3.19303	5.95723	3.70252	9.54687	2.73173	5.12718	2.40338	6.65313	2.25642	8.6786	0.713918	6.64265	3.09868	9.4222	2.52529	3.86722	0.266616	3.96129	4.2005	6.77489
Danio_rerio_newGene_5156	0.377667	0.951596	0.517293	0.817134	0.70778	1.17631	0.513276	0.345054	0.448445	0.687598	0.13944	1.00499	0.892114	0.259285	0.723618	0.347203	1.00389	0.995392	0.336916	1.28e-05	0.603062	1.13826	1.11951	0.561535
Danio_rerio_newGene_5157	0.156347	0.170118	2.32e-05	0.116468	0.0537648	0.105853	0.00190968	0.208936	0.22376	0.139619	3.31e-16	0.0652182	0.226339	0.245194	0.240377	0.0997573	0.0463875	0.013758	0.245787	0.112373	0.16438	0.203023	1.24e-08	0
Danio_rerio_newGene_5158	4.66902	7.46275	6.46779	7.45439	3.87705	5.95418	2.79072	7.40697	5.61238	7.64508	3.76936	8.10831	7.09422	5.79251	3.99958	3.89089	7.09624	6.02325	4.72196	3.43853	8.71921	5.93945	8.30695	5.63209
Danio_rerio_newGene_5159	8.73297	3.781	7.04487	8.18206	8.18054	10.0526	6.17354	9.74499	6.62387	8.18005	6.92254	7.8135	3.19228	8.75273	1.64057	7.38466	7.84134	11.5825	5.09233	5.24559	1.27666	10.0675	6.47304	7.03259
Danio_rerio_newGene_516	0	0.382034	0.0505283	0.101331	0.223526	0.0606493	0.334449	0.246977	0.215671	0.158246	0.0447695	0.254067	0.163872	0.259645	0.635306	0.19539	0.512873	0.0696363	0.321311	0.1439	0.676796	0.0405927	0.153322	3.68e-07
Danio_rerio_newGene_5160	0.608608	0.576634	0.980277	1.2587	0.601083	0.793694	0.922389	1.34661	0.862339	0.804585	0.714718	1.10193	0.644594	1.14898	0.948133	0.895117	0.630428	0.983913	0.551507	0.679634	1.27231	0.886778	0.687818	0.88007
Danio_rerio_newGene_5161	5.76e-71	1.69824	9.4e-15	2.22586	1.36523	5.42e-78	0.98665	4.24e-13	0.633342	5.6e-56	5.19e-49	4.47e-22	0.6781	0.972874	0.57163	0.21744	4.4e-178	0.575878	0.0856586	0.330884	0.222864	8.15e-07	0.581544	0.23947
Danio_rerio_newGene_5162	0.835168	1.06293	1.22971	0.896016	0.692656	1.61385	0.615525	1.14743	0.911586	0.757865	0.926895	1.23824	0.708598	1.07732	0.539698	1.13142	1.21188	1.21457	0.747012	0.521966	0.897909	0.966525	1.05157	0.702231
Danio_rerio_newGene_5163	0.703092	1.92017	3.0081	4.40602	2.97684	3.52621	1.48051	3.53528	1.54284	2.32344	5.87845	2.6867	2.65603	6.14478	0.659511	3.21095	3.59603	0	0.0181043	4.75372	0.425013	3.78899	3.49936	3.27859
Danio_rerio_newGene_5164	0.152536	0.444749	0.430262	0.36838	0.1607	0.355973	0.109664	0.125684	0.186146	0.101712	0.231339	0.349736	0.908939	0.655108	0.320665	0.394012	0.344313	0.097675	4.24e-08	0.0770982	0.0667369	0.536985	0.346859	0.314182
Danio_rerio_newGene_5165	0.0256107	0.14829	0.0276305	0.158267	0.0870058	0.186585	0.0765714	0.231352	0	0.0476404	0.0568149	0.102617	0.511434	0.467165	0.138123	0	0.11272	0	0	0.508728	0	0.248364	0.121571	0
Danio_rerio_newGene_5166	0.883989	1.19146	0.153892	0.498515	0.316983	0.369746	0.267183	0.547647	0.784998	0.518059	0.36997	0	0.163388	0.130022	0.342432	0.789103	0.308787	0.0764836	0.463263	0.0791554	0.26699	0.950731	0.0624473	0.216453
Danio_rerio_newGene_5167	0.315252	0	0	0	0	0	0	0	0.727392	0.291166	0	0	0	0	0	0	0.0852963	0	0.0663937	0	0	0	0	0
Danio_rerio_newGene_5168	0.253888	0.69953	0.82313	0.609922	0.490382	0.27711	0.356578	0.645792	0.24187	0.561526	0.398745	0.685012	0.337605	0.395228	0.538452	0.267512	0.347508	0.573355	0.483633	0.412998	1.21028	0.291455	0.664881	0.636095
Danio_rerio_newGene_5169	0.301016	1.57514	0.987308	0.368625	0.327663	1.50511	0.287902	0.823328	1.26724	1.40512	0.649861	0.597664	1.39351	0	4.99466	2.3912	3.55752	0.317062	0.244447	1.72451	1.43125	1.77909	1.49299	1.49806
Danio_rerio_newGene_517	0.999987	0.495492	0	0	0	0	0.16169	0	0.343089	0	0.182605	0	0.258625	0	0	0.156043	0	0	0	0.202012	0.159452	1.76555	0	0.503157
Danio_rerio_newGene_5170	0.113176	0.863931	1.2386	0.993752	0.681839	0.553208	0.312328	1.17775	0.36301	0.508585	0.799759	0.552993	0.392261	0.911828	1.92433	0.555455	0.286463	0.127432	0.311348	0.571639	1.18672	0.234828	0.411562	0.738723
Danio_rerio_newGene_5171	0.171511	0.495237	0.459232	0.77457	0.0679136	0.467664	0.563657	0.538448	0.181915	0.445057	0.492928	0.360235	0.364751	0.110601	0.47131	0.112348	0.265922	0.195683	0.350919	0.528521	0.729768	0.114258	0.526882	0.0621048
Danio_rerio_newGene_5172	0.939585	0.201475	0.619859	0.168077	0.222416	0.090059	1.00656	0	0.0723769	0.562372	0.789377	1.29857	0.687984	0.354129	0.141906	0.971959	0.461066	1.61347	0	0.324416	0.279556	0.249192	0.180472	0.77211
Danio_rerio_newGene_5174	2.56144	1.83848	3.23941	2.34022	1.50912	3.50048	2.73547	3.12191	1.37136	3.30938	3.18246	2.27954	2.15923	2.61849	1.22156	2.72076	2.04393	1.32175	1.37856	1.86993	1.70581	2.08669	2.14038	2.25655
Danio_rerio_newGene_5175	0.454995	1.66e-25	0.00223922	0.0650257	0.166551	0.106438	0.109499	0.0361107	0.50796	0.102711	2.15e-13	8.74e-32	9.68e-45	2.09e-08	1.15e-21	0.0476114	0.0259787	0.524378	0.1667	0.209036	2e-05	0.215089	0.0013917	0.348981
Danio_rerio_newGene_5176	1.29993	1.14457	1.79186	2.02619	2.89836	2.26952	2.18097	2.1202	1.49383	1.58404	1.07211	1.53734	1.87876	2.19081	2.6726	2.82909	2.13713	1.88262	2.03978	2.1491	2.00236	2.24384	2.96163	2.38426
Danio_rerio_newGene_5178	0.000904998	0.320439	0.0861723	0.249403	0.624496	2.75e-05	1.87e-05	0.00013978	6.67e-08	1.05e-06	1.73e-91	0.273807	3.64e-06	2.43e-27	0.95792	0.0193876	0.744497	0.00322062	0.394426	0.382415	0.382988	0.522546	0.604293	0.000922547
Danio_rerio_newGene_5179	17.6573	8.63416	15.6933	15.1837	19.3336	14.2971	13.2261	15.7753	12.1893	12.3325	15.2799	12.0403	10.1424	9.78701	7.05916	14.5608	16.159	19.2323	12.2257	12.0196	10.2106	16.8697	17.8243	20.6054
Danio_rerio_newGene_518	0.263788	0.126627	0.354894	0.270646	8.9e-07	0	1.55281	4.6e-05	7.37e-06	0.2472	0.327233	0.279251	0.496823	0	0.122783	0	0.321011	0.79437	1.81e-07	0	1.24636	0	0.298775	0.132957
Danio_rerio_newGene_5180	2.25681	0.804493	1.399	1.5246	0.713634	0.937175	1.44178	1.32957	0.965276	1.2403	1.82739	1.21782	0.896963	1.34505	1.26428	1.46687	1.74932	0.908679	1.29988	1.66241	1.7933	1.88454	0.920267	1.46878
Danio_rerio_newGene_5181	568.92	325.705	377.44	572.18	566.223	394.564	488.902	440	368.451	402.771	306.04	331.469	283.584	448.901	260.151	400.813	473.374	472.175	451.502	706.121	189.022	372.32	500.591	435.641
Danio_rerio_newGene_5182	4.19182	2.57356	5.19659	3.67223	3.21149	7.02689	6.75643	4.09981	3.62691	5.56565	4.94333	3.06949	4.98792	3.12841	3.53889	5.24207	7.24655	6.8478	3.91399	9.02341	4.8022	6.92044	6.80108	7.41298
Danio_rerio_newGene_5183	0.307251	1.04916	0.655571	1.06111	1.33472	0.903522	0.113682	0.551998	0.551717	0.891174	0.455773	1.03303	0.444397	0.757756	0.581199	0.546778	0.464587	9.35e-05	0.475659	1.28439	0.417356	0.760564	0.683526	0.405119
Danio_rerio_newGene_5184	1.96593	2.34451	2.30586	2.9957	3.40771	2.22901	2.95941	2.95991	3.56082	3.39137	1.3549	1.05795	2.59877	2.71132	2.81061	2.82047	2.58328	2.41427	2.01721	1.09271	2.74761	2.74977	3.10448	2.37416
Danio_rerio_newGene_519	0.772076	0.313485	0.476234	0.417294	0.828551	0.528672	0.544318	0.446373	0.623174	0.615862	0.485847	0.523795	0.674307	0.784007	0.595325	0.503321	0.634128	0.802941	0.58287	0.779451	0.0299892	0.561116	0.5305	0.906477
Danio_rerio_newGene_52	0.364627	0.712411	0.319461	0.168863	0.0648382	0.465137	0.405332	0	0.488962	0.267892	0.535548	1.29902	0.882	0.328255	0.642108	0.655331	0.588871	0.805925	0.236461	0	1.33132	0.754456	0.503268	1.19204
Danio_rerio_newGene_521	1.97e-10	0.740265	1.00986	0.448866	0.412174	0.177205	0.254766	0	0.270946	0	2.25906	0.649634	5.54e-29	0.416323	0.677314	0.385783	0.399727	0.19946	0.323986	1.23874	0.594821	0.180243	0.352391	0.928989
Danio_rerio_newGene_522	0.428891	0.213178	0.462795	0	0.610501	0.201138	0.629585	0	0.111019	0	0.118026	1.04598	0.253116	0	0.118375	0.101106	0	0.337831	0.0918636	0.2635	0.312893	0.103486	0.103565	0.108306
Danio_rerio_newGene_523	0.459919	1.33437	2.22594	1.43607	1.22712	0.457019	0.509814	1.98863	0.600136	0.983574	0.241008	1.25004	0.58863	1.92844	0.372989	1.89325	0.557896	1.45143	1.21837	0.710557	0.351792	1.48323	0.466193	2.38596
Danio_rerio_newGene_524	0	0.21274	0	0	0	0	0.38978	0	0	0	0	0.397496	0.156137	0	0	0	0	0	1.83657	0	0	0	0	0.199253
Danio_rerio_newGene_525	0.176855	0.0847901	0.261065	0.328206	0.234061	0.188264	0.144715	0.0773284	0.307855	0.254086	0.465547	0.259358	0.815329	0.152215	0.80844	0.102968	0.311131	0.0964138	0.812499	0.451851	0.671924	0.281384	0.0729691	0.0923868
Danio_rerio_newGene_526	0.0289999	0	0.0337045	0	0.170856	0	0.0283932	0	0	0.0284854	0	0.0310893	0.253962	0.169065	0	0	0.0673499	0	0	0	0	0	0	0.0318185
Danio_rerio_newGene_527	10.7943	0.520441	7.1098	3.63784	6.28124	7.14122	2.72411	12.792	2.21e-44	2.80876	7.31505	5.6729	5.63115	1.92e-58	3.66051	1.43e-10	4.27857	2.02956	0.760936	3.29338	0.560875	5.9059	3.57933	0.682185
Danio_rerio_newGene_528	0.269225	0	5.22e-159	0	3.37e-132	0	0	9.2e-195	4.08e-253	0	0	1.26e-24	0	4.35e-70	0	2.52e-84	0.505077	1.36e-27	0	0.915816	0	0	0	2.73e-83
Danio_rerio_newGene_529	0	1.81768	0.183664	1.60767	0.567039	0.154144	1.28531	0.868913	0.347287	1.01877	1.42937	0.980149	0.972628	0.117913	3.78635	0.67844	0.915746	0.528724	0.422333	1.09707	2.04201	0.325138	2.06831	0.673672
Danio_rerio_newGene_53	0.0350912	0.170168	0.0816423	0.0431516	0.0415179	0.0652439	0.102852	0	0.113031	0.103694	0.715889	0.0749319	0	0.102431	0.139426	0	0.163369	0.0404414	0.183136	0	0.206879	0.0356976	0.0968879	0.388101
Danio_rerio_newGene_530	0.203831	0	0	0	0	0	0.385551	0	0.862181	0	0	0	2.02892	0.180259	0.218452	0.202861	0	0.866514	0.33971	0.691258	0	0	0	0
Danio_rerio_newGene_532	0.451488	0.400333	0.7394	1.56892	0.116595	1.04817	1.68765	1.15773	1.67448	1.58131	0.831013	0.477586	0.251836	0.557697	0.693867	1.26592	0.714155	0.635182	2.30818	0.868294	8.64e-07	2.38022	1.7525	0.516197
Danio_rerio_newGene_534	0.178581	0.285936	0.0997931	0.40037	0.452696	0.297595	0.17508	0.197578	0.219115	0.341625	0.258098	0.122399	0.331316	0.365526	0.33635	0.286918	0.235875	0.131809	0.516833	0.311989	0.319933	0.296409	0.496536	0.0634477
Danio_rerio_newGene_535	0.125854	5.39e-60	4.37e-34	0.436198	4.68e-25	1.32e-29	0.474699	1.57e-33	0.0394853	8.7e-44	0.898831	8.13e-28	0.180782	0.571965	4.78e-42	0.735069	5.84e-13	1.13743	0.252996	1.21925	1.39e-18	0.55678	9.21e-15	0.752708
Danio_rerio_newGene_536	1.62675	0.485831	1.22404	0.609723	1.00596	0.923044	1.82238	0.809826	0.774251	0.349386	1.49112	0.616602	2.55449	0.57167	2.70863	1.65846	0.827705	0.266207	1.51037	0.294342	0.845931	0.484444	1.29625	0.892473
Danio_rerio_newGene_537	11.9986	3.61711	5.96961	13.0484	10.5002	12.0468	6.54622	12.2062	3.59413	9.29809	8.60588	15.1323	1.93701	13.9321	4.30506	19.8551	11.201	20.5161	2.62e-20	4.25518	6.57e-214	8.04973	5.09609	5.3688
Danio_rerio_newGene_538	1.20908	1.56766	3.14886	1.52926	1.35047	2.36279	0.859222	3.70508	1.32883	2.2352	1.15652	2.21639	1.43462	1.77657	0.715858	1.59008	2.02449	1.90459	1.54981	0.771032	1.06422	1.74853	1.69721	2.46902
Danio_rerio_newGene_54	0.172549	0.0418201	0.182475	0.0530601	0.104581	0.0799627	0.295614	0.123112	0.684962	0.0434373	0.251281	0.0715997	0.274712	0.0435096	0.103947	0.240879	0.154769	0.261324	0	0.40137	0.0419734	0.134485	0.0588697	0.652539
Danio_rerio_newGene_541	0	0.629805	0.366961	0	0.0965307	0.0744973	2.93009	0.650253	1.9752	0.469436	0.175455	0.082853	0.516862	0.0771794	0.935024	0	0.0931467	0.544113	2.16176	0	1.11308	0.242036	0.453816	0
Danio_rerio_newGene_542	3.74e-32	0.00693986	0.0144125	1.18e-79	7.72e-38	0.100721	1.07e-41	2.63e-11	2.13e-50	3.34e-21	4.27e-44	2.67e-14	5.83e-84	0.0568429	7.77e-15	1.5e-05	5.25e-10	0.235111	0.01852	4.12e-24	6.47e-29	1.71e-07	5.24e-14	0.0874029
Danio_rerio_newGene_543	0	0	0.621935	0	0	0.396319	0	0	0	0	0	0	0	0	0	0	0	0	0	4.18069	0	1.7908	0	0
Danio_rerio_newGene_5437	4.73e-203	0.498392	1.4552	7.13e-31	3.92e-33	2.16e-13	5.59e-108	0.439997	0.231106	0.189315	3.69e-27	0.0300494	1.23e-24	2.02e-35	1.6e-143	0.635919	2.43e-17	1.19e-48	8.33e-95	0	5.72e-22	9.69e-70	6.58e-117	5.52e-74
Danio_rerio_newGene_5438	0.997556	0.140953	0.38367	0.174075	0.514325	0.399999	0.607205	0	0.626094	0.189837	0.309382	0	1.11041	0.218982	1.41264	0.369317	1.11154	0.739472	1.03845	1.53221	2.2662	0.238281	1.22532	0.848706
Danio_rerio_newGene_5439	3.05974	2.57773	2.63386	4.42161	6.42324	2.59286	5.76433	4.20725	4.66089	3.88995	6.3687	2.83554	5.41864	3.0939	5.08462	3.45382	4.45594	3.04465	6.38045	2.35961	3.60884	0.785488	2.3857	3.46901
Danio_rerio_newGene_544	1.78999	1.36482	1.32153	3.12259	2.3506	1.23655	1.50473	1.92699	1.85199	1.85808	2.4451	1.93482	1.86864	1.82509	1.80041	1.73907	2.02707	1.77621	1.79277	2.38494	2.13115	1.86532	2.1269	1.62091
Danio_rerio_newGene_5441	1.31074	3.58133	2.08507	3.88764	1.42584	4.11113	4.82796	3.26042	5.44001	3.55704	4.01054	1.51594	3.8252	2.21746	3.99671	2.09442	1.11954	3.56087	2.93993	5.25155	1.64545	1.92039	3.32772	2.51128
Danio_rerio_newGene_5442	1.59265	2.26466	1.23386	1.76482	1.91872	1.64084	1.2919	2.6539	1.2784	2.09899	1.29718	2.59996	1.23457	3.47128	0.955452	2.00595	2.06339	3.04152	1.26709	1.35043	0.607439	2.94561	2.148	1.86704
Danio_rerio_newGene_5443	4.9634	2.84776	2.17257	4.15432	4.31593	2.1196	3.42504	1.93287	3.51967	0.259192	3.65716	1.37031	6.75302	1.15867	10.1168	4.15701	1.96538	1.58692	6.05942	2.61752	3.87496	1.38e-61	3.41809	1.55804
Danio_rerio_newGene_5444	0.295019	0.43998	1.183	0.910732	1.0446	0.691802	1.73822	0.201707	1.09347	0.287747	1.90758	0.154439	1.99694	0.56744	0.610714	0.879961	1.02462	1.83585	1.16273	0.669371	2.75501	0.441095	0.962501	0.476849
Danio_rerio_newGene_5445	0	0	0.000426158	6.36e-07	0	0.400843	0.756282	0	6.32e-05	0.120599	2.51e-07	0	0.0900925	6.68e-06	0.483908	0.332766	8.93e-06	8.16e-06	1.82e-06	0	0.188198	1.2e-06	9.46e-08	0.0664426
Danio_rerio_newGene_5446	0.684919	0.425011	0.732561	1.03668	0.525	0.668449	1.27752	0.41569	1.09309	0.505812	0.636184	1.14272	0.368135	0.247678	0.557151	0.469445	0.319948	0.492653	1.07775	0.184693	0.916859	0.568886	0.583569	1.50669
Danio_rerio_newGene_5447	0.22225	0.462336	1.90344	0.339925	0.320877	1.20025	0.228586	1.45212	0.661599	1.80755	0.291008	1.80371	0.65283	1.30078	0.372493	1.70951	0.927397	0.682945	0.287553	0.269817	0.818326	1.19492	0.498995	0.915832
Danio_rerio_newGene_5448	0.261308	0.56815	0.111145	0.0801032	0.384025	0.419591	0.222932	0.175711	0.311321	0.283604	0.177131	0.305135	0.466576	0.155232	0.739041	0.351925	0.0375805	0.329082	0.426755	0.0380631	0.576136	0.293733	0.453793	0.2469
Danio_rerio_newGene_5449	0.0833327	0	0.0898355	0.103151	0.189542	0.0775134	0.164241	0	0.343348	0	0.0918897	0	0.59688	0	0.27579	0.0774153	0.0917504	0	0.0714579	0	0.24646	0	0.159824	0
Danio_rerio_newGene_545	1.01006	1.43499	0.629729	0.871051	1.12273	1.98497	0.677803	1.25271	1.55243	0.846069	1.40073	1.03605	2.93007	0.597395	2.92536	0.786503	1.63326	0.427569	2.32516	1.89001	1.44557	0.551321	1.39264	1.29588
Danio_rerio_newGene_5450	0	0	0.115031	0	0.497508	0	0	0	0.424266	1.34506	0	0.208073	0	0	0	0	0	0	0	0	0	0	1.80865	0.215074
Danio_rerio_newGene_5451	0	0.340249	0.391858	0.087854	3.26067	0.257048	0.350284	1.48501	0.368841	0.862485	0.152775	0.506634	0.223821	0.0663399	0	0	1.57677	0	0.361959	0.990312	0.476163	0	0.394118	0.0731034
Danio_rerio_newGene_5452	0.209286	0.675141	0.787205	0.47087	0.775332	0.299234	0.457631	0.713919	0.267994	1.15969	0.171116	0.790559	0.958011	0.0131	0.443488	0	0.397721	0.00873116	0.631296	0.647921	0.70914	0	0.728422	0.828454
Danio_rerio_newGene_5453	0.101286	0.510218	0.412055	0.207495	0.35891	0.140024	0.165323	0.398872	0.126781	0.537114	0.102686	0.624448	0.520425	0.0384706	0.127224	0.0621098	0.274731	0.0389808	0.306625	0.18812	0.275344	0.0343715	0.227203	0.367189
Danio_rerio_newGene_5455	0	0.732598	0.457354	0.905836	0	0.0992854	0.102859	0.138876	0.110559	0.0988224	0.464874	0	0.0834766	0	0.232426	0.0995127	0.348842	0.222633	0	0	0.723871	0	0.611567	0
Danio_rerio_newGene_5456	0	0.52993	0.0586411	0.121194	0.0583855	0.0914862	0	0.0698402	0	0.146397	0.103822	0	0	0	0	0	0.174744	0.116794	0	0	0.143958	0	0	0
Danio_rerio_newGene_5457	0.0219821	0.0846012	0	0.163544	0.0250962	0.0598615	0.0219151	0	0	0.0204886	0	0	0.0351467	0	0	0	0.0727833	0	0	0	0.238359	0	0.0622768	0
Danio_rerio_newGene_5458	0.20373	0.511796	0.776681	0.871457	0.351438	0.696693	0.531956	0.552337	0.317473	0.287329	0.829866	0.533223	0.640502	0.104385	0.447027	0.284982	0.672895	0.218087	0.526194	0.606197	0.0992107	0.395123	0.287636	1.31301
Danio_rerio_newGene_5459	1.32708	0.860495	1.40902	0.954827	0.962274	0.731628	0.858676	0.877526	0.862137	1.2678	0.811454	1.15392	1.10341	0.914324	0.806305	1.23313	0.971564	0.759091	1.34231	0.544683	1.08506	0.933687	1.35307	1.06373
Danio_rerio_newGene_546	0.15631	5.67e-49	0.880943	2.89e-05	0.156411	0.0011516	0.789981	0.00105949	0.760559	2.02e-09	4.16e-09	0.302713	0.136776	7.92e-13	0.00191459	1.96e-17	0.0371445	0.887445	5.54e-31	0.200526	2.56e-111	0.00111596	4.98e-32	1.27261
Danio_rerio_newGene_5460	1.7455	2.50752	3.07588	1.87743	2.62365	12.8049	0.689878	3.06308	6.5807	5.1838	0.97501	1.5777	3.10541	5.53239	9.94018	3.4375	1.96647	0	2.49677	4.65995	0.191631	3.46807	0.995993	5.09675
Danio_rerio_newGene_5462	1.05769	0.346349	0.981824	1.21171	1.63842	0.970006	1.09346	1.67895	0.879141	1.34676	0.587038	1.6897	0.377447	1.01271	0.232032	1.22273	1.26959	0.371025	1.36728	2.75931	0.245275	2.66634	0.484569	0.798558
Danio_rerio_newGene_5463	1.70238	22.7735	0.929748	2.41895	6.00529	2.52655	11.8458	0.766111	3.89658	1.32824	0.919501	11.6783	9.15727	1.73538	1.86431	1.42636	3.68615	2.3986	48.8348	2.58898	10.1677	2.79542	6.98901	5.18424
Danio_rerio_newGene_5464	0.674453	0.582341	0.265863	0.464683	0.531955	0.279443	0.518491	0.212187	0.56618	0.296853	0.240254	0.494848	0.360031	0.296326	0.723482	0.381951	0.435514	0.264886	1.41741	0.160882	0.581275	0.154867	0.276206	0.501292
Danio_rerio_newGene_5465	4.05952	1.68228	2.00159	5.26051	2.73665	1.90446	3.78687	3.24697	3.21714	2.10642	4.44249	1.92846	6.35871	1.38792	3.36442	1.44186	1.80448	0.860324	6.35799	2.36769	1.35227	3.84176	3.47837	3.89391
Danio_rerio_newGene_5466	1.07994	5.21331	2.38817	4.34248	2.02141	0.711777	5.7414	2.45419	2.30147	0.672198	3.8208	2.12144	4.92766	0.63079	3.12513	1.85836	1.96826	0.385294	6.65216	1.1948	1.0104	0	1.75001	3.68932
Danio_rerio_newGene_5468	0.377434	0.795616	0.398601	0.155561	0.212216	0.291329	0.124949	0.482905	0.322445	0.348329	0.21148	0.554597	0.600795	0.337056	0.89925	0.618737	0.475827	1.42083	0.642433	0	0.370049	0.664624	0.121511	0.812302
Danio_rerio_newGene_5469	1.21945	1.0317	1.76362	1.64092	1.8466	1.10316	0.672774	0.966662	0.696748	1.24601	0.845967	1.46586	0.953654	0.553249	2.05436	0.958765	1.48339	1.35253	0.966814	0.840401	0.815686	0.644618	0.938085	0.589254
Danio_rerio_newGene_547	2.82235	0.501718	3.03574	8.54302	3.52095	1.96742	1.30428	3.26008	3.00074	1.74573	8.61637	2.27897	3.91709	1.56405	2.06777	0.967532	0.490118	2.91014	10.072	4.58866	1.73337	2.80284	3.36212	2.31207
Danio_rerio_newGene_5472	3.64165	1.60719	1.73125	1.49178	2.42453	1.45569	1.57615	0.938349	1.98629	1.39601	1.44116	1.43566	1.99111	2.03244	3.22	1.31725	3.38154	1.87262	1.85263	2.17336	3.85639	2.79038	2.3528	2.44111
Danio_rerio_newGene_5473	0.83862	0.325126	0.767186	0.713314	0.960295	0.409562	0.426651	0.501352	0.303147	0.237926	0.328092	0.322987	0.394788	1.19898	0.435621	0.273214	0.787553	0.407077	0.826487	0.414707	0.65377	0.841228	0.614037	0.334811
Danio_rerio_newGene_5476	2.41305	1.385	1.47733	1.18246	1.46188	1.47199	1.59849	1.15439	0.81816	0.820182	0.989127	0.881553	0.966109	1.06134	0.939861	0.558714	1.15401	0.93261	2.10971	1.28869	1.57746	0.854148	1.4007	1.08554
Danio_rerio_newGene_5477	2.70857	3.89429	3.30962	3.30014	2.6665	2.85699	2.87491	3.53024	2.72473	3.68193	3.81381	3.37546	2.57463	4.10751	2.91669	2.18883	3.05877	2.30978	2.83916	3.84694	3.21726	4.38164	3.02078	4.32519
Danio_rerio_newGene_5479	0.19463	0.0973562	1.26643	0.596431	0.110221	0.0917914	0.476425	0	0.405921	0	0.96248	0	0.383101	0	0.544121	0.367448	0.21326	0.302879	1.16808	0.364301	0.570994	0.757557	0.848116	0.780501
Danio_rerio_newGene_548	57.6065	32.4236	40.7542	101.384	57.3019	41.0155	42.3629	59.1781	43.2396	45.9406	86.3046	43.3903	22.5177	65.285	13.0541	38.3143	56.5919	71.1129	28.7555	123.886	2.00984	50.8882	66.5834	49.1382
Danio_rerio_newGene_5480	0.373973	0.945988	0.544948	1.93e-06	0.680596	1.16882	2.10591	1.05972	0.989292	1.85581	0.720716	0.785149	0.770398	0.714954	0.603054	1.60712	1.1162	0.725165	0.459643	0.528829	1.1521	0.93686	0.714402	0.439352
Danio_rerio_newGene_5482	1.12495	0.488033	0.394689	0.928121	0.64334	1.43729	0.226961	1.21698	0.699147	0.851201	1.42326	0.736252	0.857057	0.593513	0.48591	0.746111	0.877074	1.51654	0.665276	0.842846	0.988764	0.000199455	0.00426914	1.03664
Danio_rerio_newGene_5483	2.6675	4.09399	2.0566	5.75737	4.86899	1.56683	3.06465	2.40856	4.83604	3.61888	6.59445	2.28455	1.70574	3.85664	5.89508	3.35541	3.76674	2.18429	3.52139	1.56869	3.18364	2.63669	3.77237	2.62938
Danio_rerio_newGene_5484	3.25525	2.76e-08	2.34e-28	0.0305468	3.06602	0.0211278	1.68216	4.88e-18	4.79e-05	4.17e-16	1.16076	0.229466	1.55676	0.399267	2.37988	4.66e-61	0.602055	1.58e-38	0.311498	4.1505	1.67479	0.253246	2.8771	3.01e-143
Danio_rerio_newGene_5485	0	0	0	8.58003	80.9829	0	0	0	15.4875	0	0	0	5.36974	0	0	0	0	0	4.75483	0	0	0	0	0
Danio_rerio_newGene_5486	30.9916	16.551	22.5679	32.7532	19.157	16.6223	25.2711	11.636	17.0246	18.5734	22.9312	12.9359	8.64847	14.3665	16.4978	24.0472	17.1655	17.8673	23.8769	15.2104	13.1188	16.1298	19.9122	16.1072
Danio_rerio_newGene_5488	1.03876	0.171333	2.97017	0	0.98152	1.13961	3.17915	3.85072	0.179982	7.03579	0	6.05381	0.26999	0	0.187162	0	0.377501	0	0.297715	12.0042	0.334428	0	0.500224	0
Danio_rerio_newGene_5489	0.777806	1.38541	1.08938	1.92765	1.88303	0.619511	0.85392	1.27211	1.20309	0.921725	1.58869	2.28196	1.90756	1.18602	1.48349	1.13411	0.991257	0.85403	1.49797	0.191341	0.936352	0.841271	0.700342	0.660411
Danio_rerio_newGene_549	0.215117	0.139121	0.558467	0.462708	0.0790864	0.468906	0.173997	0.210851	0.00291609	0.332615	0.317378	0.603442	0.228783	6.03e-265	0.60064	0.120033	0.0650469	0.449847	0.204673	0.124934	0.0719045	0.349494	0.21866	0.251243
Danio_rerio_newGene_5490	4.47072	5.28606	3.16856	6.00709	3.05947	5.6667	3.9378	2.7777	6.62321	4.1347	4.00663	4.09584	7.74942	2.33237	5.41568	2.55068	5.04612	3.32541	5.67844	6.27857	6.18602	3.82174	5.33844	2.41633
Danio_rerio_newGene_5491	0.806496	0.107539	0.593064	0.136992	1.46246	0.596228	0.323898	0.809955	0.283312	1.38599	0.2643	0.619424	0.665665	0.45029	0.117943	0.130474	0.570149	0.723644	0.115497	1.67039	0.453685	1.05921	0.893457	0.277502
Danio_rerio_newGene_5492	13.3239	3.27377	6.79593	10.1719	5.96622	13.1444	5.70185	14.0186	6.63218	8.40061	12.2373	11.1631	0.688539	16.7271	1.86676	15.6425	10.3512	19.0891	4.41454	18.7684	0.438102	17.8581	3.88964	9.90573
Danio_rerio_newGene_5493	0	0.336033	0.254507	0.140944	0.327542	0.320833	0.335673	0.383799	0.0601818	0.48584	0.620562	0.116865	0	0.264419	0	0	0.126456	0.749143	0.0969978	0.651491	0.766942	0.170061	0	0
Danio_rerio_newGene_5494	0.247627	0.733232	0	1.53282	0.855176	0	0.486195	1.30827	0	1.05025	0.951003	0.248397	0	0.341947	0.134035	0	0.139194	0.133955	0	0.149604	2.7665	0	0	0
Danio_rerio_newGene_5495	0.806345	1.30455	3.07304	1.7135	3.31145	2.29699	1.34813	2.24289	1.64452	2.05858	0.315661	1.83851	1.33116	0.243439	0.836191	1.95093	2.26466	0.140199	1.70636	2.0747	0.949074	0.742783	1.70968	3.50685
Danio_rerio_newGene_5496	0.735149	7.32e-43	3.25e-120	0	1.26e-39	7.6e-131	2.3e-29	0.000928854	1.46e-221	7.55e-172	2.41e-250	3.9e-239	2.25e-130	2.47e-63	1.28e-263	2.65e-148	0	0.460992	7.85e-92	0	2.67e-219	4.41e-53	3.94e-141	4.35e-81
Danio_rerio_newGene_5497	1.06743	1.79059	0.914767	0.914612	1.31338	2.20472	0.517998	0.92215	2.35886	1.65036	0.818807	2.0175	0.879857	0.909475	0.483886	0.691057	1.36981	0.81666	0.765933	2.39839	1.00837	2.28935	1.74831	0.782293
Danio_rerio_newGene_5498	14.2522	18.1671	17.9037	13.2385	14.2532	15.0263	14.4467	16.7476	20.7506	16.6287	14.4495	18.1531	16.6727	15.814	15.1619	17.8358	15.9769	18.3473	17.0964	12.6237	20.508	17.6845	17.3617	15.3067
Danio_rerio_newGene_5499	16.9213	3.68627	9.29411	17.7259	7.98262	9.0788	9.95494	10.7694	7.98288	11.0944	14.8236	11.4467	3.51842	13.9951	3.11295	11.3041	8.37951	10.1653	11.2807	19.169	0.940987	15.1701	13.5543	12.8724
Danio_rerio_newGene_55	0.388228	0.150165	0.175892	0.378729	0	0.215809	0.522139	0	0.0826307	0.225559	0.0835589	0.641717	0.368828	0.0741358	0.239012	0	0.35653	1.0453	0	0	0.227665	0	0.288357	0.167943
Danio_rerio_newGene_550	0.129653	0	0	0.159483	0	0	0.12703	0.0849101	0	0	0.283424	0	0.257049	0.0599331	0	0.0614955	0	0.0696922	0.168444	0.312084	0	0.380096	0.675404	0.0670455
Danio_rerio_newGene_5500	50.9903	16.5686	41.6443	48.1662	3.70421	3.42426	37.5209	26.2926	46.3154	22.6626	31.2863	30.7535	3.26674	24.5689	78.4113	49.873	40.6362	14.55	41.8743	32.5166	30.3994	21.4047	10.0341	31.1886
Danio_rerio_newGene_5502	1.93369	1.47755	1.85629	2.95565	1.80275	2.47482	2.12865	3.25379	2.18714	2.51015	2.22226	2.65157	2.99727	2.91483	2.53218	1.70481	2.65571	1.71353	1.77873	3.01416	2.65207	2.68853	1.86934	2.42435
Danio_rerio_newGene_5503	1.60754	1.62284	9.96841	1.86849	2.00136	5.43671	1.85767	6.8695	8.93939	3.95646	3.31861	7.20793	3.38616	0.418191	1.38559	11.5223	5.82321	7.30572	0.690914	0.000475342	8.54462	0.0757823	2.70149	0.71292
Danio_rerio_newGene_5504	1.07287	0.791642	2.01726	0.86749	0.315408	1.18265	1.28004	0.949509	1.04242	1.33569	0.964738	2.03875	0.926203	0.955205	2.25082	1.41939	1.13982	0.578481	1.55745	2.22225	0.917164	0.912082	0.732497	1.46185
Danio_rerio_newGene_5505	0	0.144887	0	0.522957	3.04316	0	0.557474	0	1.34033	0.132206	0.310796	0.848062	1.46032	0	0.468585	0.411562	1.39688	0	0	0.516049	0	0	1.51337	0.143183
Danio_rerio_newGene_5506	1.51076	0.845027	0.813831	3.06149	1.8758	1.50732	1.83422	2.29551	1.57375	2.73651	4.0543	1.12219	1.24957	1.94598	1.46554	1.7804	1.07745	2.97598	1.12708	4.95688	1.12311	4.30821	2.74866	2.51248
Danio_rerio_newGene_5507	0.474165	0.363142	0.605233	0.718076	0.636062	0.148265	0.259916	0	0.268373	0.385864	0.176955	0.255167	0.874625	0.184738	1.00019	0.376156	0.0559308	0.1596	0.351719	1.0052	0.463769	0.553207	0.360215	0.308955
Danio_rerio_newGene_5508	3.90267	1.13755	5.58827	6.59368	3.48183	5.22925	4.23057	3.89087	4.48118	2.29455	5.68274	3.79522	6.24022	2.59157	7.48573	5.89488	3.55368	2.76963	8.01379	8.99925	4.83837	3.42941	5.41927	2.57726
Danio_rerio_newGene_5510	4.06454	4.26139	2.95181	5.37245	2.82132	6.483	5.53648	6.03555	3.3	4.25313	7.74116	4.21016	3.86901	4.57631	1.71098	5.42023	4.43849	0.944665	3.05317	3.43558	1.72608	3.50786	3.44441	3.34762
Danio_rerio_newGene_5511	0.42616	0.0208426	0.385014	0.422237	0.229548	0.20136	0.0834758	0.310266	0.16308	0.536312	0	0.143057	0.238519	0.171282	0.243194	0.226285	0.429385	0.0512523	0.12881	0.0680383	0.311677	0.398459	0.272568	0.0971153
Danio_rerio_newGene_5512	0.465816	0.21796	0.414231	0.359828	0.61039	0.305166	0.285957	0.283393	0.348138	0.401801	0.0722387	0.609352	0.263588	0.451614	0.43445	0.213712	0.405615	0.587314	0.361491	0.182146	0.250917	0.507641	0.323086	0.570267
Danio_rerio_newGene_5513	0	0.57267	0.615846	0	1.83e-193	0.0839374	0.212866	0.341446	0.0924796	0.484986	0.0887592	0.2436	5.19e-228	4.03e-142	8.78e-177	0.225448	0.21941	0.533316	2.01e-135	1.58e-234	0.204614	3.64e-94	0.422612	0.171683
Danio_rerio_newGene_5514	3.71e-130	0.325915	9.74e-72	0.258648	0.226684	0.170529	0.613985	0.20972	0.112672	0.327387	0.143247	0.759374	0.239602	0.39697	1.18249	1.32802	0.266901	6.83e-79	0.195067	0.209347	0.255578	0.27238	1.49816	0.822075
Danio_rerio_newGene_5515	4.59933	7.28123	1.93978	1.16872	3.23896	1.5137	1.47469	2.072	2.04484	5.25778	10.4242	3.58568	0.9253	2.7705	1.99428	1.6397	1.28599	1.57613	3.09208	2.185	2.05222	1.1954	2.67632	2.17706
Danio_rerio_newGene_5516	9.76399	24.7565	12.2472	9.76146	3.9179	15.56	7.83173	9.20393	17.0376	8.93394	11.1904	2.99073	0.702977	18.6729	5.21408	9.68004	11.6901	5.14611	8.70422	1.76351	0.678274	6.13665	9.40137	10.7156
Danio_rerio_newGene_5518	0.000482087	0.419964	2.55482	0.910909	2.50485	1.31931	0.591021	3.16266	5.39184	0.444707	4.25e-06	0.763629	0.458873	6.13e-08	3.87337	2.74798	1.16684	0.193507	0.0097377	1.13e-08	1.10658	1.35e-96	1.86355	3.58066
Danio_rerio_newGene_552	0.0604593	0.29378	0.161607	0.118407	0.369517	0.27996	0.101138	0.0526865	0.212322	0.281651	0.152953	0.114092	0.06738	0.529035	0.194871	0.142316	0.277207	0.183215	0.193202	0.0382482	0.0831272	0.580854	0.23144	0.262032
Danio_rerio_newGene_553	0	0.367984	0.539936	0.353186	0.340472	0.60819	0.374973	0.25351	0.30307	0.0916868	0.516851	0.195725	0.304649	0.366095	1.59479	0.276972	0.44122	0.213714	0.252669	0.334036	1.41245	0.284121	0.177579	0.819535
Danio_rerio_newGene_554	0.67145	1.0233	1.63237	0.65626	1.7484	1.30274	0.485323	2.3896	0.51688	1.32497	0.460874	1.38885	0.357758	1.47376	0.160016	1.51958	1.45229	0.840184	0.511399	0.987333	0.261306	2.38279	0.547721	0.913624
Danio_rerio_newGene_555	1.75259	2.83219	2.32291	3.77679	2.09974	1.55765	2.97063	2.86651	2.53244	1.84033	3.69411	2.60848	4.09821	2.49513	3.1901	1.25873	3.27863	3.47218	4.22005	2.50069	3.33846	4.14422	1.51868	3.41659
Danio_rerio_newGene_556	16.7371	20.3688	27.5319	56.0546	31.7954	32.9257	32.6099	36.118	23.636	33.5363	47.8966	30.8362	38.7401	27.0527	45.1143	26.6336	32.0126	35.0846	29.44	53.8656	43.1173	24.5435	37.9184	34.1987
Danio_rerio_newGene_557	0.181729	0	0	0	0	0	0	0	0	0	0.5947	0.0907297	0.0720386	0	0	0	0	0	0	0	0	0.0907245	0.0886742	0
Danio_rerio_newGene_559	1.78848	2.77918	1.54374	4.04997	1.98792	3.52666	2.68891	3.58501	2.20139	2.60729	4.95545	2.8493	3.54124	1.41499	6.03399	3.67109	1.86489	2.00598	3.05605	3.31865	5.42073	4.33796	2.61889	2.89201
Danio_rerio_newGene_56	0	0.030597	0.189415	0.0767569	0.488511	0.379262	0.520165	0.0450929	0.410547	0.0936619	0.0987466	0.0697381	0.248606	0.220244	1.24915	0.165736	0.148806	0.30205	0.3274	0.298715	0.668607	0.261803	0.113355	0.249553
Danio_rerio_newGene_560	0.525373	1.37996	1.18282	2.08354	0.591782	1.50061	1.79004	1.08676	1.15261	1.24756	1.62408	0.879741	2.30125	1.13953	1.63067	1.88034	1.52736	1.00279	1.0844	0.870953	2.07871	1.72794	1.32206	1.43086
Danio_rerio_newGene_562	1.18442	0.205542	0.182461	0.729455	0.31948	0.244184	0.684379	0.284301	0.680055	0.258585	0.467914	0.220573	0.0428444	0.411017	0.226066	0	0.123977	0.36075	0.0945038	0.319301	0.845839	0.0531853	0.847167	0.115236
Danio_rerio_newGene_563	1.08293	0.00190607	2.77e-05	0.000441258	0.580114	0.000409677	0.863623	1.08937	1.24659	1.2866	0.980403	1.12558	0.000135106	0.693907	0.467626	1.35431	0.495081	0.00141856	5.35e-06	2.09108	7.88e-05	0.288902	0.331633	0.231154
Danio_rerio_newGene_564	1.80389	1.68683	1.42635	1.54861	2.04951	1.22417	2.05736	1.31255	2.0621	1.20673	1.93528	2.06674	1.44004	4.20241	1.29179	1.78339	1.49706	2.24769	2.14646	0	1.1316	4.34255	1.22773	5.73345
Danio_rerio_newGene_565	0.819654	0.632478	0.616216	0.287904	0.348744	0.272791	0.801474	0.0814389	1.00916	0.0578877	0.498502	0.815442	2.39389	0.749864	0.938884	0.417955	0.614283	0.682607	1.0259	0.96486	0.747263	0.773072	1.02645	0.193729
Danio_rerio_newGene_566	0	0.45485	0.155173	0.568689	0.234038	0.372139	0.322761	0	0.285605	0	0.352769	0.498615	0.732019	0.192401	1.81064	0.136065	0.307904	0.61331	0.114428	0	0.95691	0	0.244539	0.439789
Danio_rerio_newGene_567	0	2.27861	1.52963	1.67564	2.48559	1.90241	1.25056	1.14603	0.292627	2.07204	2.55695	0	4.56911	0.98302	1.92756	2.70947	1.50203	1.18043	3.92654	3.36138	2.15649	0.891369	3.72529	4.47019
Danio_rerio_newGene_568	0.780857	0.92558	0.507441	1.28886	1.07797	0.43899	1.33039	6.91e-59	0.776054	0.31968	0.186577	0.987029	1.50949	0.859626	1.99245	0.670154	7.51e-34	1.23864	0.825175	2.79083	1.18987	0.665122	0.872027	0.644112
Danio_rerio_newGene_569	0.105275	0.131555	0.194789	0.336146	0.284426	0.367358	0.190231	0.0893275	0.164967	0.278171	0.457084	3.51e-126	0.870314	0.391812	0.854514	0.287949	0.155487	1.47e-06	4.59e-87	0.188613	0.383358	0.203057	0.0357803	0.659418
Danio_rerio_newGene_57	0.194448	0.188153	0	0.361563	0.342758	0.088587	0.476535	0.254417	0.20387	0	0.744344	0	0.23254	0.366781	0.626897	0.092303	1.00506	0.107795	0.679934	0.576698	0	0.0956727	0	0.412131
Danio_rerio_newGene_570	0	0.207809	1.08073	0.397141	0	0.295764	0.526812	0.141756	0.792243	0.615449	0	0.218475	0.427971	0.101182	1.58825	0.308114	0.365805	0.473506	0.281927	0.6231	1.16004	0.637879	0.201908	1.58588
Danio_rerio_newGene_571	0.736153	0.734226	1.1084	0.340413	0.695513	0.846303	0.645177	0.0491803	0.390668	1.03121	0.903536	1.08279	1.59591	1.15636	0.60874	1.5315	0.5884	1.16653	0.939164	1.15e-33	1.366	0.609858	0.0583693	1.97884
Danio_rerio_newGene_573	0.545208	0.888282	0.538798	0.871163	1.39464	1.40801	1.26772	0.387348	0.624595	0.607786	0.244918	1.77557	2.24576	1.15961	0.565826	0.556801	1.10337	0.315539	0.866028	1.91843	0.105974	1.45761	3.11796	1.11219
Danio_rerio_newGene_574	25.2579	18.1072	18.1424	25.1333	23.0239	23.3318	26.4923	18.0333	18.2058	22.0985	23.7733	15.5123	19.7161	19.8598	16.1624	18.3633	22.4417	20.3915	24.1906	22.5831	19.3996	20.7967	34.1441	20.1136
Danio_rerio_newGene_575	1.5537	1.44366	0.701222	1.52201	1.27057	0.849556	1.37947	1.21278	0.901496	0.908613	1.12069	0.829629	1.43005	1.00131	1.47109	0.623444	1.74238	0.980646	1.53747	1.23552	0.948148	1.02811	1.26314	0.71055
Danio_rerio_newGene_577	0.108469	0.212288	0.0423824	0.763732	0.384803	0.542152	0.142847	0.508127	0.311722	0.213923	0.816899	0.236053	0.376829	0.638795	0.217716	0.293651	0.4662	0.0840205	0.375879	0.122053	0.674971	0.405951	0.666525	0.797515
Danio_rerio_newGene_578	1.29624	1.39291	0.95889	0.581102	1.1137	0.552955	0.575491	1.15926	1.00997	2.07702	1.3887	0.376949	1.49111	0.457598	1.40386	1.20065	0.547146	0.135969	0.305893	0.659245	0.457054	0.95476	0.980796	0.780516
Danio_rerio_newGene_5786	9.2267	3.05227	5.99564	9.1237	8.63137	6.99653	9.3741	6.94479	6.92128	6.64107	6.34076	8.22301	3.77323	7.9658	4.82884	7.93579	6.77787	4.92523	8.93251	12.5113	5.2067	4.84431	10.8469	6.22434
Danio_rerio_newGene_5787	1.06515	0.975331	1.48747	1.01818	0.978748	1.24224	1.44874	0.238597	2.24345	1.23312	0.690965	1.46473	0.326501	0.247039	1.19962	0.610727	0.683504	1.37933	0.569119	0.701722	1.03605	1.61476	1.95076	0.650435
Danio_rerio_newGene_5788	1.2156	0.000555879	1.57984	0.243357	1.81567	0.720595	0.607378	2.73e-05	1.76429	1.24793	0.470586	1.54534	0.000192575	0.260393	2.1214	1.4288	1.24507	1.48213	0.650053	1.20048	1.94005	2.14397	0.898897	2.15111
Danio_rerio_newGene_5789	0.937206	0.629554	0.344238	1.50897	0.358511	0.598851	0.29535	2.09495	0.992161	0.585835	0	0.61447	1.4368	0.278983	0	2.20525	0.692332	0.674543	1.06497	0.352901	1.77428	2.77637	0	0.325611
Danio_rerio_newGene_579	4.08457	3.88681	4.18555	5.229	7.47685	4.21354	4.90471	5.52202	4.47727	5.20119	4.65991	7.21215	3.97602	3.58563	3.60963	3.1463	5.96489	5.52769	6.77688	6.29269	2.74256	4.3693	4.88657	2.65481
Danio_rerio_newGene_5790	0.255283	0.399461	2.82e-124	0.0105796	0.185959	0.181857	0.192323	2.9e-97	0.14165	0.239579	0.280185	0.0909406	0.993674	7.45e-126	0.255325	0.100235	0.141065	0.0948754	0.101317	0.15077	0.667916	4.07e-08	0.374715	0.420314
Danio_rerio_newGene_5793	0.133801	0.446494	0.327409	0.177941	0.0961777	0.550184	0.345659	0.633593	0.421766	0.402636	0.128755	0.674304	0.301331	0.472171	0.297056	0.419695	0.298248	0.560381	0.169688	0.0601519	1.06468	0.522141	0.52171	0.611806
Danio_rerio_newGene_5794	6.2165	4.84246	4.6942	1.49427	1.10064	2.7902	1.14011	7.81842	3.33575	2.43525	1.82152	2.96001	11.4352	4.83793	0.257497	2.67541	3.24125	1.25183	0.91332	5.22041	0.211728	3.34722	1.25414	0.512543
Danio_rerio_newGene_5795	0.288915	3.07e-09	0.574186	0.341133	0	1.04761	0.195389	1.34117	0.539192	0.168382	1.61482	0.647198	0.423888	0.259468	0	0.421029	1.59299	0.957634	0.499775	0.936909	0	0.531607	0.266153	8.62e-10
Danio_rerio_newGene_5796	0.536505	0.185716	0.228146	0.156832	0.529926	0.147177	1.09144	0.180224	1.30707	0.284162	0.804722	0.630502	0	0.348977	1.39605	0.296168	0.339101	1.06134	0.0826426	0.0689444	1.45854	0.392248	0.576658	0.820532
Danio_rerio_newGene_5797	4.16665	2.81506	3.82747	3.81233	5.41907	3.22003	3.40387	4.45614	3.96649	3.42277	3.58907	3.10767	2.98095	4.16336	2.2662	4.38021	4.0255	3.73024	3.12053	5.13331	2.2392	4.38598	4.18081	3.95534
Danio_rerio_newGene_5798	0	0.0857609	0.188613	0.107954	0	0.16653	1.29602	0.235155	0.554829	0.165309	0.389123	0	0.208297	0.552884	0.452717	0.818622	0.192965	0	0.145905	0.417834	0.426974	0.344698	0.846097	0
Danio_rerio_newGene_5799	0.801058	0.671307	0.494563	0.696734	0.390979	1.2747	0.333616	0.296408	0.237328	0.746252	0.623376	0.454087	0.539488	1.24594	0.739517	1.647	0.626809	0.608296	0.684552	1.7721	0.553551	0.446729	1.18818	1.04814
Danio_rerio_newGene_58	0.128961	0.755094	0.0729112	0.158487	0.151817	0.177785	0.319905	0	1.02242	0.123772	0.49237	0.0665979	0	0.123212	0.677165	0	0.368813	0	0	0	0.446251	0	0	0
Danio_rerio_newGene_580	2.46171	1.74357	1.08556	1.50358	1.11198	1.67075	0.235551	0.663882	2.08231	0.461986	0.794656	2.67729	3.42183	0.877339	1.05947	1.97496	1.08729	3.42659	0.415696	1.69809	1.16591	0	0.475026	1.01497
Danio_rerio_newGene_5800	0	0.0412101	0.302699	0.157089	0.049464	0.117586	0.377644	0.239538	0.180855	0.498561	0.446055	0.281015	0.234372	0.167203	0.165083	0.559186	0.148414	0.24823	0.0719478	0	0.572843	0.0432116	0.229819	0.278187
Danio_rerio_newGene_5801	0.0788296	0.933624	0.148332	0.260892	0.622251	0.454661	0.726316	0.634787	0.134026	0.642202	0.830622	0.360023	0.445184	1.01921	0.299829	0.516436	0.901361	0.147169	0.717112	0.85311	0.125925	0.198855	0.242323	0.147928
Danio_rerio_newGene_5802	2.23e-06	4.01544	2.51422	0.0458513	0.289716	2.35069	1.31039	2.31e-06	2.55e-05	2.18035	1.09e-06	2.95088	5.0725	5.90878	1.25e-06	1.66741	2.14768	3.69e-06	3.16571	8.90976	5.52e-06	4.49249	2.53e-06	8.91e-05
Danio_rerio_newGene_5803	7.03421	6.41815	7.94677	8.93603	8.26518	11.9338	7.8148	7.69483	5.12107	8.22754	5.18474	6.31657	4.15957	10.1598	1.67073	9.95605	11.1771	11.2533	5.83321	12.1281	0.511599	14.7002	9.10506	7.96072
Danio_rerio_newGene_5804	4.42795	2.45195	4.71322	4.31065	3.0368	2.84718	4.49475	3.94471	4.20286	3.4417	4.03728	3.85459	2.41608	3.3314	6.35783	2.96672	2.49637	4.90436	2.43804	5.86266	7.63318	2.85986	3.57955	3.54563
Danio_rerio_newGene_5805	14.5793	4.96983	8.97064	13.5089	10.589	8.34028	10.401	14.1086	8.74594	10.7686	11.4747	11.4559	3.21562	12.8748	3.22898	11.7938	8.99367	16.8434	6.38702	15.1667	1.6666	10.965	10.3195	14.4435
Danio_rerio_newGene_5806	2.4585	2.75819	1.1433	0.778373	0.775776	0.126085	1.49499	2.47089	1.57442	1.49295	1.8623	1.05295	2.65955	0.905923	0.920289	2.02826	0.791739	0.922249	1.78645	0.926855	0.974279	1.18204	0.991906	1.83456
Danio_rerio_newGene_5807	1.2955	0.223123	2.44914	9.01587	6.52317	6.48432	3.9975	0.857159	2.2146	1.52059	0.645537	0.248126	1.98766	6.09455	8.89669	0.551845	4.98134	0.270778	0.598596	0	14.958	0.233949	1.6817	0.342735
Danio_rerio_newGene_5808	7.17101	1.3003	2.99976	13.6215	8.59815	6.27952	10.5444	3.63466	4.57662	3.4536	5.22948	1.18862	0.57244	8.60827	16.8184	4.1769	8.29046	4.52157	1.49432	4.7708	28.9298	5.52851	7.11914	4.94478
Danio_rerio_newGene_5809	0	0	0	0	0	0	0	0	0	0.225938	0.380487	0	0.739268	0.219412	0	0	0.946762	0	0.808938	0	0	0.470674	0	0.126317
Danio_rerio_newGene_581	4.28703	2.88262	1.93937	2.65972	3.42454	2.60653	1.96567	2.4316	3.08853	3.01131	4.18096	1.95002	2.91242	1.73959	4.15402	2.24287	2.73533	2.24575	2.589	3.93916	3.19733	1.81073	3.14413	2.19314
Danio_rerio_newGene_5810	0.859269	3.08075	2.41159	1.63554	2.46822	1.95104	2.03794	1.20662	1.80215	2.15316	2.74681	2.1216	1.81102	1.11641	3.49349	2.30579	2.28689	1.67432	1.18115	0.943042	2.15085	0.665385	2.33272	1.8558
Danio_rerio_newGene_5811	0.701752	0.339675	1.44122	0.172482	0.653274	0.517821	0.515657	0.528395	0.149063	1.19399	0.0754997	0.629458	0.69814	0.201835	1.83692	0.721331	0.722585	0.31752	0.87295	0.19929	1.03304	0.635459	0.813153	0.986106
Danio_rerio_newGene_5812	1.11471	1.37912	0.538355	1.22821	0.872175	0.864955	1.47058	0.709982	0.877818	0.631671	1.45991	0.756488	1.57672	1.01598	2.68873	0.941444	0.44585	0.750737	0.932426	0.67591	1.75119	0.995727	1.39201	0.459006
Danio_rerio_newGene_5813	1.71057	0.603962	0.243439	1.38583	0.57446	0.262877	1.21224	0.743856	1.23852	0.534314	2.38321	0.783301	0.669014	0.203662	0.984922	0.94949	0.620207	0.653157	0.192175	0.272164	0.610645	0.110292	0.710593	1.34611
Danio_rerio_newGene_5814	0.298768	1.31699	0.784379	2.79431	0.341175	0.82882	2.39745	1.30251	1.57573	0.095946	17.2262	0	25.1892	20.2549	3.9253	0.289737	0.566054	0.221947	16.6746	35.0239	3.01934	19.5059	1.75951	0.753856
Danio_rerio_newGene_5815	0	0	0.697808	0.113468	0.421171	0.985507	0.20515	0.603806	0.142933	1.03204	0.236297	0	2.22198	0.474327	1.1086	0.921921	0.632482	0.375334	1.45753	1.33839	0.625165	0.625269	1.29581	0.624613
Danio_rerio_newGene_5816	0.410944	1.66e-06	0.274581	5.96e-06	0.138865	9.5e-07	1.65e-05	0.251605	4.7e-05	0.160751	0.0882141	0.18704	1.26e-06	0.210943	0.676135	0	6.14e-09	0.149498	2.51e-06	0	0.247354	2.39e-15	3.52e-07	0.224979
Danio_rerio_newGene_5817	2.6382	7.80301	21.9441	35.2394	12.9042	14.0874	17.2274	13.0509	7.18019	19.6046	36.6753	13.3368	14.7617	30.1887	8.80549	19.4944	9.49611	13.7975	13.7151	19.4994	2.56833	12.8576	14.3759	11.8815
Danio_rerio_newGene_5818	0.324523	0.649747	0.124899	0.947195	0.201401	0.333932	0.192293	0.503178	0.481099	0.0532629	1.13563	0.438707	1.07568	0.447093	0.818396	0.44212	0.0889585	0.171751	0.488605	0.208442	1.76828	0.355632	0.478825	0.380124
Danio_rerio_newGene_5819	0.102978	0.164481	0.368896	0.195597	0.284251	0.160446	0.369848	0.280428	0.292197	0.428048	0.29534	8.94e-06	0.861923	0.378948	0.787139	0.5906	3.1e-06	0.431629	0.28373	0.13399	0.258681	0.224693	0.694051	0.310942
Danio_rerio_newGene_5820	0	0.260176	0	0	0	0.122777	0.0656819	0.519282	0.0690653	0	0.146259	0	0	0.0616536	0.0722531	0.062547	0.297365	0.143282	0.0577686	0	0.131034	0.51847	0.251668	0.137432
Danio_rerio_newGene_5821	0.096024	0.106828	1.54721	0.667673	0.558859	1.01674	0.583666	0.379292	0.181045	0.815208	0.672928	0.176664	1.28355	0.818308	0.407711	1.42847	0.694783	1.07698	0.773838	0.794622	0.0695792	0.725875	1.19359	0.895887
Danio_rerio_newGene_5822	0.287513	0.0705549	1.59618	0.678051	1.03885	2.17875	0.573022	1.10595	0.527703	1.42269	1.29147	0.486524	2.18523	0.413211	0.365295	2.26179	1.84292	3.22569	2.31071	1.81316	0.459583	0.790786	2.21427	1.45279
Danio_rerio_newGene_5823	2.04576	2.97948	1.36103	3.0755	0.822574	1.2928	1.49594	1.73746	1.46276	1.37502	4.43902	0.676561	1.29066	4.29443	0.592673	0.192529	0.645611	0.349603	0.41456	3.20149	1.84419	2.91e-07	1.33609	0.186458
Danio_rerio_newGene_5824	0.0887237	0	0.990919	0.327847	0.208025	0.489807	0.350508	0	0.0929765	0.760256	0.578684	0.27234	0	0.419459	0	1.02233	0.704339	0.585402	1.31951	0.940483	0	0.351531	2.56495	0.559036
Danio_rerio_newGene_5825	0.451218	0.348901	0.688832	0.465413	0.302856	0.0127241	0.191689	0.360963	0.311206	0.671437	0.244698	0.257666	0.277987	1.92e-05	0.168386	0.432576	0.00132232	0.36165	0.378809	0.268476	0.208951	0.130374	0.339755	0.316791
Danio_rerio_newGene_5826	1.57531	0.588152	0.690614	0.733078	0.322015	0.824765	0.850891	1.08287	1.94691	1.442	0.969143	0.814692	0.919044	0.452683	0.782194	0.58852	0.497084	0.194468	0.210411	0.280393	1.79447	0.180692	0.276009	0.609695
Danio_rerio_newGene_5827	0	0.410345	0.302782	0.504233	0.152347	0.129158	0.5243	0.182688	0	0.129907	0.733493	0.833222	0.63205	0.368657	2.196	0.13215	1.18889	0	0.114431	0.800357	1.95217	0.269594	0.652548	0.706596
Danio_rerio_newGene_5828	0.893326	0.631552	0.622312	1.42952	2.42608	1.95665	1.33932	1.39261	1.17874	1.01902	1.70551	0.775422	2.31729	1.27671	2.54738	1.05797	0.733506	0.682783	2.19961	1.32203	2.41441	0.523647	2.64135	0.957449
Danio_rerio_newGene_5829	0.838128	0.00136333	0.26211	0.562989	0.70485	0.201088	0.442493	0.160766	0.208318	0.211145	0.664412	9.07e-65	1.08027	2.13e-12	0.226761	0.33061	0.0123401	1.09e-76	0.271165	0.830056	0.711816	0.281865	7.03e-25	7.09e-30
Danio_rerio_newGene_583	1.44829	0.315647	1.02405	7.8e-07	0	6.65e-05	0.884359	0.997222	0.70573	0.494819	0	0.601975	0.85309	2.96e-06	8.15e-05	1.49e-05	0.864013	2.918	0.691014	0.449044	0.219203	2.68984	1.51e-05	2.95321
Danio_rerio_newGene_5830	9.87564	9.98555	8.60604	12.0245	12.0184	8.35789	10.9257	9.27337	5.85494	9.09613	13.9575	11.0488	11.4506	10.6699	9.32689	8.79841	8.99113	7.78891	10.4594	7.98887	11.0075	7.39163	12.8525	9.32303
Danio_rerio_newGene_5831	2.16e-48	4.86e-51	2.49e-226	6.40603	2.23e-78	4.48865	5.31e-14	4.29734	3.87e-37	5.28e-91	7.48e-124	2.33e-07	7.38e-132	1.52e-06	0.00455207	13.4695	3.29e-62	1.48e-33	1.52e-24	2.54698	5.1e-30	3.99e-74	4.53e-154	1.51e-27
Danio_rerio_newGene_5833	134.562	144.164	84.8829	11.4041	11.609	110.162	46.3326	56.0717	40.7644	29.9693	96.3864	200.222	19.3952	39.3167	110.784	29.908	63.4877	92.2485	17.7103	31.3375	26.7871	14.921	31.0367	56.5128
Danio_rerio_newGene_5834	3.49e-36	0.280286	4.26e-17	0.649513	8.77e-38	0.00493723	4.48e-16	0.485411	0.899633	2.34e-25	0.469979	2.71e-17	2.43e-67	0.176362	5.58e-17	7.79e-09	1.94e-05	1.24e-07	2.46e-17	6.8e-70	3.79e-14	6.36e-18	2.08e-12	7.3e-05
Danio_rerio_newGene_5835	1.31066	1.33966	0.832519	0	1.41923	0.776027	0.251384	0	1.08888	0.241738	0.862313	0.507676	2.23246	0	1.1702	0.249306	1.38661	0.80337	0.63781	0.311831	1.24759	0.252584	0.261352	0.256633
Danio_rerio_newGene_5836	0.6985	1.23614	4.70368	9.1289	23.8596	4.78089	4.57111	3.98591	7.39602	5.6361	19.1195	3.82038	1.36573	12.5637	0.827423	5.27717	11.3791	1.02978	1.24954	0.355016	1.72194	1.40431	6.9801	1.88267
Danio_rerio_newGene_5837	0	1.22795	0.434529	0.16674	0.339296	0	0.804092	0.178275	1.17	0	0.149486	0.790461	0.213825	0.721945	0.338131	0.0915912	0.43466	0.419784	0.0851294	0.328797	1.48041	0.293357	1.18867	0.800456
Danio_rerio_newGene_5838	2.05415	1.77016	2.68901	2.08391	0	2.05228	1.29397	4.28451	1.10043	1.9429	3.64036	1.37166	2.8748	1.51953	1.46208	1.07272	1.5112	1.8593	2.29233	1.88845	2.56518	1.70886	0.666898	2.13316
Danio_rerio_newGene_5839	115.413	44.4114	89.6639	142.173	194.173	96.7326	114.989	106.759	101.692	100.511	153.361	86.1531	52.5904	147.623	32.5141	112.99	134.761	92.8098	85.0033	44.3686	28.4593	80.2689	112.904	99.3527
Danio_rerio_newGene_584	0.723637	0.905132	0.72702	0.755201	1.61722	0.552937	0.546875	0.574506	0.69091	0.157166	0.0609657	1.22014	0.706268	0.410422	2.13648	0.464443	1.11361	0.840001	0.970645	0.806147	0.490437	0.431104	0.20927	0.69507
Danio_rerio_newGene_5840	955.977	429.01	489.497	884.747	837.27	477.99	728.335	443.844	517.929	466.49	740.341	418.612	405.245	526.475	413.525	510.918	675.351	601.938	763.113	1036.11	266.212	563.001	626.958	568.97
Danio_rerio_newGene_5841	0.741026	0.111225	0.566032	0.766873	0.168068	0.698029	1.52932	0.592342	0	0.714366	0.179298	0.342237	0.635027	0.294973	0.291224	0.31083	0.101485	0.544116	1.68083	1.08844	0.704241	0.392019	0.21444	0.577903
Danio_rerio_newGene_5843	0.291405	0.20232	1.27758	0.210888	0.245867	0.38068	1.32631	0.0877768	0.287589	0.186044	1.06639	0.619361	0.945588	0.158292	0.40671	0.299021	0.343695	0.0731337	2.35e-09	0.456466	0.278281	0.554886	0.72463	0.399641
Danio_rerio_newGene_5844	2.41089	2.19202	2.71e-06	2.98228	1.66885	1.64081	3.00736	2.40887	4.16312	2.22329	4.12679	0.529999	2.57245	1.69207	3.8625	1.50364	2.41141	1.14366	3.22059	5.35355	4.71378	0.000100009	3.90409	0.399216
Danio_rerio_newGene_5845	0.850924	1.50084	1.34185	0.597412	0.592497	1.96324	0.463039	1.69581	0.626506	1.48606	0.500015	1.27615	1.48891	2.38882	0.606254	1.72926	1.4322	1.26001	1.07556	0.431458	1.35877	2.01033	0.993255	1.75339
Danio_rerio_newGene_5846	0.48506	0.332886	0.345546	0.479982	0.807573	0.317056	0.575466	0.478064	0.367948	0.433562	0.932145	0.31775	0.892916	0.047945	0.382686	0.10003	0.284899	0.685973	0.337236	0.529841	0.425443	0.59679	0.490832	0.592825
Danio_rerio_newGene_5847	8.95e-05	1.15336	8.69e-05	0.312023	0.000228285	0.274557	1.01397	1.18635	1.66204	0.776316	0.334947	0.526847	0.626993	1.76355	0.547121	1.14619	0.000132003	0.0758577	1.20211	2.82032	8e-05	0.416746	0.0621214	0.571094
Danio_rerio_newGene_5848	11.1685	9.92596	6.6728	9.32492	11.8803	13.0588	8.94048	13.5419	7.77715	10.1195	15.6492	7.9307	9.32949	7.7804	6.27134	8.36778	11.0377	5.44741	8.78368	19.615	6.26888	6.88499	10.2629	5.19139
Danio_rerio_newGene_5849	0.878386	1.75259	0.313862	0.810279	0.426014	1.35047	0.597319	0.436384	0.572717	0.527215	1.25936	1.0109	1.50999	1.44874	1.45261	1.28602	0.836622	0.943416	2.01919	1.61173	2.45255	1.3616	1.67476	0.44988
Danio_rerio_newGene_585	2.51992	8.18572	3.81352	4.6242	3.05413	4.57224	2.95327	2.69414	1.977	6.00129	6.67685	4.16286	3.00254	3.86025	3.10934	2.65031	3.97271	3.59937	3.13833	2.12602	5.06406	2.26042	4.16982	3.52829
Danio_rerio_newGene_5850	1.09115	0.421991	0.116591	0.53295	0.495444	0.199416	0.106442	0.138072	0.223551	0.202386	0.238093	0	0.344069	0.0991245	0	0	0.240401	0	0	0.805633	0	0.208938	0.309033	0.332144
Danio_rerio_newGene_5851	0.717027	1.35851	1.09322	0.846191	1.33196	1.08857	1.15227	1.02365	1.23114	0.951402	1.26564	1.26722	0.904085	1.16125	1.29803	0.991839	0.905261	0.943644	1.10686	0.421667	1.82325	1.1352	0.412988	0.860078
Danio_rerio_newGene_5853	16.593	7.27494	10.993	12.2256	11.7149	10.5478	6.31715	13.6354	7.93261	12.979	21.6312	11.9658	8.61594	9.63817	1.23886	14.6138	11.3575	9.69659	8.97193	26.5283	0.899529	10.7127	8.90658	12.5814
Danio_rerio_newGene_5854	0.454437	0.221973	1.10592	0.561609	1.25339	0.381192	0.353769	1.31302	0.448229	0.920547	0.0955771	0.254773	0.0720702	0.0456569	0.0435831	0.337291	0.706364	0.442214	0.197972	0.478682	0.0883839	0.61588	0.247562	0.469547
Danio_rerio_newGene_5855	0.0577389	0.0662105	0.0144067	6.56e-06	1.18e-06	0.0888981	1.76e-05	0.143451	1.47e-05	0.000477543	6.93e-07	0.0833332	0.242763	7.47e-05	0.000263287	8.28e-06	0.055848	0.0363559	0.0980203	0.0155648	0.131492	4.4e-05	0.0950171	1.57e-05
Danio_rerio_newGene_5856	0.188769	0.378823	0.222665	0.143404	0.156574	0.240384	0.214346	0.162241	0.203217	0.229357	0.185969	0.473396	0.592997	0.317219	0.229121	0.16274	0.170759	0.273113	0.597911	0.0802475	0.11385	0.282933	0.211839	0.242952
Danio_rerio_newGene_5857	0.0235465	0.0908978	0.812948	1.20934	0.171534	0.205785	0.207888	7.37e-06	0.607077	0.216587	0.959275	0.741339	0.108385	0.859111	0.302794	0.275015	0.178483	0.238863	0.978539	0.615157	0.242176	0.563219	0.110739	0.577024
Danio_rerio_newGene_5858	1.5678	4.26616	4.43522	1.65687	3.08824	4.08569	2.25872	2.39814	1.40226	2.4128	2.113	5.36312	4.82378	6.248	0.520272	4.31725	3.44234	1.14652	4.2435	6.22078	0.361551	7.72958	1.64503	1.47955
Danio_rerio_newGene_5859	0.0212438	0.863996	0.464231	5.93e-39	0.0415768	0.418896	0.185877	0.0460841	0.151207	0.383347	0.260906	0.674834	0.318703	0.916021	3.63e-31	0.540038	0.59611	0.021795	0.302827	0.268661	0.0630871	1.23077	2.9e-73	0.0209606
Danio_rerio_newGene_5860	0.044485	0.515955	0.239359	0.110308	0.103696	0.0346272	0.306916	0.0485002	0.0456526	0	0.125157	0.0434287	0.400621	0.162871	0.574383	0.106312	0	0.0808696	0.234848	0.277277	0.350098	0.0364381	0.0424139	0.155189
Danio_rerio_newGene_5861	2.50784	2.53371	2.48279	3.12801	0.968292	2.84189	2.97091	1.16009	1.46166	2.04855	2.06991	3.09869	2.04125	5.61474	0.54853	2.80416	3.15851	2.89832	2.89071	6.2896	0.200488	5.79615	2.54921	2.41064
Danio_rerio_newGene_5862	0.676727	0.458587	0.839512	1.03412	0.438717	0.515955	0.44785	0.848048	0.934806	0.561905	0.759572	0.945995	0.358484	0.830364	0.923096	0.660269	0.648641	0.976106	0.325616	0.52839	1.10897	0.299286	0.639102	0.934772
Danio_rerio_newGene_5863	1.48e-263	0.0186521	1.24e-110	1.7e-109	0.0160024	3.49e-123	0	0.0512552	2.87e-178	4.8e-248	0.155339	1.09e-81	0.299883	3.07e-272	0	0	1.16e-211	4.21e-276	0.0573285	0.0272226	0.10305	0.127958	2.82e-20	0
Danio_rerio_newGene_5864	0	0.140437	3.95e-165	0.898782	0.288801	0.147466	0.866999	0	3.19e-160	1.79e-121	1.04063	0.142935	0.677144	0.477114	0	0.272101	0.172629	9.33e-285	1.35929	1.36326	0.612121	0.472288	0.455349	0
Danio_rerio_newGene_5865	7.45293	1.40074	1.68707	1.54341	0.522331	2.90093	0.440622	0	3.17833	1.62086	24.1133	1.83316	0.0715146	0.0842482	0	19.9016	2.82744	0.195959	0.310369	0.317327	0	75.9798	0.917022	13.6591
Danio_rerio_newGene_5866	0.511024	1.1328	0.571619	0.921766	0.382064	0.246794	0.63311	0.555617	0.726939	0.210576	0.89448	0.88569	0.787487	0.523065	1.20163	0.323775	0.437726	0.642519	0.53701	0.391149	0.790248	0.682443	0.419834	0.740631
Danio_rerio_newGene_5867	1.67373	2.01677	2.00586	1.15917	2.433	2.8835	1.92196	1.45992	1.4071	2.49186	1.17735	2.36052	3.1211	1.82279	1.73245	2.6768	2.666	1.79429	2.57107	2.05991	2.11011	2.74493	2.37693	1.56728
Danio_rerio_newGene_5868	0.213272	0	0.389039	0.175763	0.242669	0.778467	0.278952	0.740875	0.809047	0.468809	0.311136	0.287231	0.392235	0.327586	0.452255	0.328782	0.552211	0.229091	0.725505	0.255457	0.964683	0.414587	0.401465	0.952534
Danio_rerio_newGene_5869	0.210008	0.80554	0.224804	0.308525	0.143384	0.268762	0.246373	0.108742	0.477854	0.353814	0.232049	0.166758	0.399904	0.306796	0.804787	0.499118	0.32257	0.0442356	0.467118	0.154195	0.206454	0.447156	0.23873	0.603304
Danio_rerio_newGene_5870	0.21398	0	0.180229	0.0756192	0.0364686	0.0847658	0.24134	0.0857359	0	0.301428	0.13067	0.0666998	0.293651	0.181547	0.120716	0.21714	0.143443	0.0718535	0.905161	0.303336	0.17932	0.0940619	0.251243	0.101899
Danio_rerio_newGene_5871	0.0148036	0.0385997	0.164531	0.0875106	0.248296	0.0575738	0.100245	0.0763463	0.0318902	0.188692	0.0663982	2.23e-35	0.163132	0.0645724	0.0870552	0.231169	0.11999	0.109188	0.227574	0.0929098	0.243862	0.0954056	0.053705	0.291827
Danio_rerio_newGene_5872	0.00719643	0.0137581	0.163457	0.0627841	0.123122	0.0459926	0.228377	0.121078	0.0444954	0.302959	0.0874312	0.0505685	0.303895	0.106186	0.161047	0.352296	0.111261	0.152871	0.184559	0.159191	0.247113	0.334679	0.380784	0.146841
Danio_rerio_newGene_5873	0.601802	1.1174	0.0805687	0.0928154	0.0854865	0.351361	0.816813	0.197894	0.31154	0.13984	0.166289	0.44397	0.476382	0	0.245444	0.559769	0.247293	0.629368	0.064481	0.370455	0.440201	0.436016	0.145144	0.152035
Danio_rerio_newGene_5874	0	1.92e-18	0.204023	7.15e-11	1.62e-25	0.198094	0.384384	9.26e-172	5e-42	1.27e-09	2.22e-05	3.18e-15	4.29e-90	0.350277	1.02e-64	1.28032	0.0257699	6.21e-128	7.7e-09	1.94e-74	5.63e-68	0	0.468268	0.0393591
Danio_rerio_newGene_5876	2.24235	4.60768	4.11221	7.57771	7.59641	5.2723	3.10445	10.4846	1.32799	3.09108	7.98882	2.5259	11.458	8.13157	4.07165	6.06233	3.85491	4.54753	4.75287	7.41849	4.83313	5.35037	2.76223	3.02467
Danio_rerio_newGene_5877	1.21493	1.14289	3.31093	3.29683	3.2006	2.59549	2.19797	1.75924	3.95816	2.27435	4.16945	1.942	1.58317	1.84486	2.05109	4.81546	2.56292	2.35634	1.85444	1.21437	3.2175	1.85564	1.69153	1.47938
Danio_rerio_newGene_5878	2.54e-06	5.33e-06	1.91e-05	1.65003	1.41897	7.58e-05	4.64124	7.63e-07	0.385686	0.676426	6.31136	0.320366	0.171996	6.8e-08	4.58769	1.39899	1.02738	7.17e-05	0.036351	1.37e-06	2.11906	1.4e-05	4.43353	0.0780109
Danio_rerio_newGene_5879	1.69036	2.50332	0.591378	2.16699	0.469427	0.400608	2.20295	1.62644	1.57456	1.91753	3.93413	2.14713	3.7656	1.0523	3.17546	1.30759	1.93987	0.731624	1.51976	1.15285	2.16691	1.06178	2.14609	1.04302
Danio_rerio_newGene_5880	0	0	0	0	1.01083	0.103205	0	0	2.91e-168	0	0	1.05e-77	3.54731	0	1.24223	0	3e-255	0.992164	5.08e-150	3.14e-45	1.3368	0	0	0
Danio_rerio_newGene_5881	0.407959	0.395346	0.548148	0.60862	0.580584	1.02572	0.533963	0.824998	0.519947	0.863801	0.931765	0.649995	1.14243	0.917652	0.323291	0.428631	0.717321	0.646455	0.746385	0.248889	0.532289	0.413116	0.440684	0.305887
Danio_rerio_newGene_5882	1.24248	2.32865	2.26404	2.30416	1.63182	2.73024	1.92703	2.43137	1.70065	2.3024	1.69914	3.02581	1.55102	2.67568	1.78928	2.78255	2.2147	2.13818	1.502	0.909295	2.038	2.47337	1.88875	3.32935
Danio_rerio_newGene_5883	2.63722	4.19933	3.05621	2.81068	3.01813	4.95208	3.47743	7.60619	2.41638	4.46061	2.67324	5.18034	3.06824	3.7023	2.10245	6.23936	7.2435	6.32052	3.23896	3.27582	5.33629	3.71888	4.23799	4.07139
Danio_rerio_newGene_5884	2.07397	2.33755	2.77824	3.14172	1.48299	2.28466	1.79355	2.68091	1.53284	2.02757	2.42445	2.58714	1.31267	1.3426	1.95727	2.41133	2.65797	2.48904	2.06715	1.64949	2.10125	2.23591	2.09467	2.89015
Danio_rerio_newGene_5885	16.8893	10.7906	9.60834	16.6863	13.6439	10.3283	11.2365	11.3961	11.2311	11.1696	12.5921	12.462	8.63982	6.18352	12.7995	12.7615	12.582	11.162	8.36301	26.8209	11.2172	12.3695	13.1603	10.3029
Danio_rerio_newGene_5886	1.84625	1.68264	1.67479	1.25268	1.31297	2.15498	1.8566	1.50491	2.6029	2.1211	1.84699	2.06727	2.27813	1.68859	2.31919	2.48273	1.65222	1.05146	1.75395	0.972159	1.48942	1.22125	2.15782	1.62135
Danio_rerio_newGene_5887	0.392412	1.44203	0.269408	0.144115	0.328145	0.425091	0.847883	0.319782	0.836121	0.244532	0.393078	0.41991	0.547809	0.132332	3.2076	0.625429	0.317877	0.311905	1.29494	0.418546	2.79273	0.315991	0.212943	0.302263
Danio_rerio_newGene_5888	0.129021	0.617212	0.199617	0.495861	0.252487	0.332289	0.421839	0.643243	0.324565	0.646277	0.179016	0.500396	0.288748	0	0.367202	0.752361	0.225274	0.328291	0.358966	1.11319	0.390725	0.176803	0.799539	0.237963
Danio_rerio_newGene_5889	1.39801	0.864909	0.588903	1.00608	1.54889	0.846238	0.827561	0.879935	0.710579	1.10979	1.13801	1.14023	0.466096	1.04367	0.911784	1.46186	1.36983	0.71105	0.82457	1.62866	0.682515	1.4279	1.30409	0.973061
Danio_rerio_newGene_5891	17.898	15.8035	13.1029	14.6306	18.5919	14.8185	14.6319	10.2828	16.5129	12.9283	21.1333	7.6739	15.7724	14.9254	21.6131	14.1376	15.9016	10.3348	13.7707	19.187	20.0876	11.5718	21.2816	13.5468
Danio_rerio_newGene_5893	0.0734798	0.0540075	0.17669	0.0640389	0.521989	0.232312	0.0680593	0.391543	0.0154018	0.329675	0.10186	0.0642647	0.0371138	0.757307	0.0578422	0.570558	0.483052	0.110158	0.0917995	0.0432969	0.107957	0.124241	0.136985	0.112337
Danio_rerio_newGene_59	7.67184	7.72068	6.45069	3.79554	6.09135	5.17812	4.79223	5.82626	7.04608	5.29015	5.95575	7.6798	7.194	6.26423	3.6582	7.51558	6.12807	8.40412	4.82734	3.08099	5.17739	8.05142	5.18337	8.41364
Danio_rerio_newGene_60	0.140722	0.340847	0.182352	0.261112	0.203824	0.0862268	0.3414	0.155344	0.148924	0.196213	0.0684345	0.119472	0.0949962	0.383855	0.698242	0.198837	0.294511	0.0640435	0.133009	0.227484	1.24633	0.333864	0.0290181	0.0320524
Danio_rerio_newGene_61	73.0945	56.3463	68.6666	18.2983	68.9993	79.9558	44.699	77.0565	53.3277	77.9225	50.5987	37.2466	26.9652	60.1721	34.3433	61.8249	49.9718	32.9438	54.4089	22.4675	36.7798	75.819	46.4124	30.3377
Danio_rerio_newGene_6138	0.81671	1.70649	1.32199	0.560593	0.389415	0.518837	0.620861	1.78411	1.20915	1.0834	0.405689	0.353578	0.498145	1.18205	0.493311	0.887028	0.94515	0.817509	0.952179	0	0.699516	0.432263	0.716971	1.7566
Danio_rerio_newGene_6140	1.24597	1.59661	1.76256	0.76833	0.628388	1.28626	2.2197	0.767442	1.76572	1.32616	0.844614	1.3443	1.40272	1.90192	0.986906	0.933754	1.77759	1.2586	1.11812	0.540382	1.04741	1.27058	1.40297	0.773562
Danio_rerio_newGene_6141	0.421194	0.301334	1.49e-133	0.129074	0.119591	0.106494	0.200349	0.0875658	0.060151	0.314444	0.0309887	0.18729	0.449979	0.378544	0.533385	0.226001	0.0857782	0.276118	0.488536	0.662213	0.142052	0.0577336	0.318475	0.279747
Danio_rerio_newGene_6142	0	0.152918	0.0565013	0.0643581	0.117711	0.19203	0.103527	0.677558	0	0	0	0	0	0	0	0	0.114586	0.0546152	0	0	0	0.151645	0.148393	0.0521515
Danio_rerio_newGene_6143	0.682733	0.478907	0.463672	0.78777	0.534069	0.467107	0.72309	0.600048	0.851886	0.451682	0.536972	0.435008	0.587059	0.735591	0.371213	0.587077	0.742984	0.643369	0.475967	0.473028	0.277794	0.538922	0.550453	0.84432
Danio_rerio_newGene_6144	0.545313	1.54865	1.30443	0.991095	0.783105	1.14381	0.653579	2.13947	1.11289	1.00313	0.350552	0.952916	0.729372	0.979791	0.989115	2.37196	1.12991	1.27262	0.641668	0	1.10477	1.01681	1.30163	1.40025
Danio_rerio_newGene_6145	1.98963	2.83381	1.47756	2.70384	2.20088	2.08104	1.7533	2.83206	1.83817	1.67205	1.4676	1.72376	1.94385	2.43253	3.79937	3.23875	2.29808	2.08366	2.23033	0.456992	3.38718	1.8114	2.34752	2.30381
Danio_rerio_newGene_6146	0.296868	0.117306	0.467211	0.0731006	0.138065	0.165548	0.196174	0.638526	0.250451	0.136312	0.447041	0	0.538131	0.111972	0.200581	0	0.135127	0.263875	0.102387	0.630453	0.347487	0.235562	0.705496	0
Danio_rerio_newGene_6147	1.03983	2.21042	3.33452	2.9026	1.02949	0.612778	2.15423	1.52954	3.04976	1.80244	4.1016	2.47685	1.87237	1.05518	5.18033	0.485419	1.13552	0.271027	1.71397	5.92999	3.04542	1.6958	1.86642	1.29321
Danio_rerio_newGene_6148	20.6979	10.0398	15.5125	17.8054	17.1143	17.5494	18.439	16.0722	13.771	14.1538	15.3113	15.9288	7.7251	20.0987	5.3742	14.6752	17.4449	27.7101	12.9002	29.4177	2.07122	21.4236	20.9555	12.7795
Danio_rerio_newGene_6150	0.393865	0.373664	0.518648	0.325216	0.143002	0.45677	0.456099	0.432146	0.393574	0.538236	0.294864	0.934075	0.272953	0.316997	0.0399763	0.247317	0.893904	0.328132	0.170575	0.826769	0.408097	0.264434	0.63281	0.201142
Danio_rerio_newGene_6151	0	0.757085	1.41819	1.36946	1.28307	1.64668	2.89698	0.901775	0.347344	0.30619	5.61308	2.47463	0.358478	0.280703	6.78733	9.08285	4.38768	0	0.0771389	0	0.0890127	0.43876	8.78952	0
Danio_rerio_newGene_6152	0.531166	1.00448	0.626661	0.462757	0.19902	0.418886	0.926968	0.605854	0.429948	0.514397	0.575275	0.569774	0.833192	0.604698	0.199526	0.230692	0.455138	0.449587	0.243303	0.158755	0.468332	0.463609	1.25272	0.426451
Danio_rerio_newGene_6153	0.456857	0.429527	0.0957092	0.290147	0.73357	0.508344	0.958922	0.733479	0.504025	0.521614	0.220302	0.326541	0.756198	0.424155	1.18188	0.492073	0.41828	0.68617	0.433786	1.2092	0.703713	0.230306	0.263241	0.436211
Danio_rerio_newGene_6154	0.845107	0.542899	1.55937	1.44143	0.726071	0.722958	0.818807	0.693659	0.600074	1.86992	1.32039	0.710448	0.888107	1.41159	1.4638	0.955682	1.22593	0.514345	0.776314	1.18165	0.707813	0.680663	1.19444	0.490807
Danio_rerio_newGene_6155	0	1.23671	0	0	1.63601	0	0.284562	0.801043	0	1.65366	0	0.87254	2.75081	0.258031	0	0.293481	0.633825	1.231	0.49141	0	0.282043	0.584272	0	0.594975
Danio_rerio_newGene_6156	0.163478	3.63e-17	0.377324	2.72e-13	0.520801	0.113045	0.163708	0.313094	9.8e-109	0.0866825	0	0.327359	0.438515	0.2864	0.546164	2.65e-23	0.320122	0.140398	0.575988	0.193718	0.103441	0.0993627	0.0950312	0.18238
Danio_rerio_newGene_6157	0.536105	0.663858	1.04399	2.45234	4.12123	1.01918	1.15209	1.44688	0.989576	3.43347	2.73256	1.61085	1.14395	1.09766	1.41573	2.2516	0.444552	0.435801	1.24813	1.39755	0.892854	1.19033	0.893909	1.3877
Danio_rerio_newGene_6158	0.162844	0.157531	0.0940163	0	0.386538	0	0.557502	0	0.0869143	0.317932	0.17416	0	0.194085	0	0	0.73462	0.188974	0.375102	0.710982	0.724055	0	0.246956	0	0.357995
Danio_rerio_newGene_6159	0.644233	0.0934335	0.35188	0.508489	0.435528	0.0816798	0.267599	9.93e-07	0.45056	0.241254	0.242777	0.538644	0.0559274	0	0	0.260959	0.0955407	0.0609205	0.321037	0.323918	0	0.25168	0	0.406212
Danio_rerio_newGene_6160	1.23124	0.196006	0.598515	0	0.139443	0	0.243305	0.0508375	0.456372	0.299796	0.503162	0.274296	0.0326984	0	0	0.178247	0.132809	0.1671	0.496815	0.371206	0	0.425922	0	0.28111
Danio_rerio_newGene_6161	0.765207	0.161518	0.859498	0.0766647	0.600401	0.465232	0.746613	0.521982	1.04805	0.602829	0.841705	0.290866	0.115479	0.088925	0.0533427	0.365001	0.187203	0.839362	0.586669	0.65433	0.0884892	0.640758	0.0165233	0.94028
Danio_rerio_newGene_6162	1.34316	0.348884	1.46e-14	2.14e-05	1.30141	7.73e-22	0.672047	1.01e-33	0.961699	0.000306963	4.03e-74	0.143798	0.899262	0.225533	1.03e-09	3.85e-19	0.571789	0.000330361	0.178737	0.425306	0.455755	0.475615	1.17e-165	0.720251
Danio_rerio_newGene_6163	22.1253	20.2164	30.7726	26.2602	24.569	27.1489	18.7681	25.6502	20.398	25.4953	21.7259	28.9535	22.1664	23.0013	12.5718	24.0556	24.0238	21.7046	20.109	23.2581	16.1829	18.28	22.0896	24.038
Danio_rerio_newGene_6164	1.98076	0.436781	1.84321	0.776945	1.49895	1.11402	0.732574	0.865529	1.45814	1.04208	0.590274	0.402641	0.706674	0.378637	0.30069	1.12031	1.51599	0.542105	0.469895	1.16207	0.44672	2.19655	0.541066	1.75063
Danio_rerio_newGene_6165	0.360202	4.97e-07	0.599114	0.223584	0.450163	0.689866	0.841684	1.02043	1.05528	0.413969	0.656669	1.28369	1.84e-06	0.3954	0.640406	0.766758	0.817615	1.18104	1.14812	0.290805	0.308983	0.900903	0.132417	0.569346
Danio_rerio_newGene_6166	6.24051	3.68201	2.91592	4.49129	7.56463	7.65716	7.51699	3.26186	5.29475	4.0648	5.58594	3.81769	5.2037	4.62928	5.94567	4.6894	5.46329	3.86957	5.33528	10.4488	6.5514	4.98426	6.09958	2.22923
Danio_rerio_newGene_6167	0.573297	0.702448	0.436851	0.176906	0.43461	0.392311	0.898972	3.13e-26	2.62e-09	0.188815	0.571097	0.304304	0.213178	0.240275	0.643291	0.382192	0.328162	0.138782	0.574919	0.664972	0.605584	4.43e-27	0.155865	0.267157
Danio_rerio_newGene_6168	21.5498	4.28978	8.13607	23.8052	20.1898	7.97858	10.6503	3.71741	4.37256	0.718436	47.293	8.35186	22.281	14.3099	52.5311	9.55111	18.233	4.0813	9.03297	36.7745	6.84646	1.79916	30.295	10.5822
Danio_rerio_newGene_6169	0.0244939	0.0237333	0.227532	0.241715	0.46739	0.111972	0.338104	0.133224	0.418385	0.215546	0.0789722	0.260054	0.0195969	0.191286	0.0748337	0.0243634	0.143068	0.75989	0.818901	0	0	0.890825	0.699496	0.0536092
Danio_rerio_newGene_6170	8.23463	5.29848	7.60682	5.39367	7.87329	7.42119	5.73867	7.18351	7.34016	6.10913	9.22407	11.399	10.2656	8.43663	6.25886	15.9322	7.98702	8.63008	7.45824	3.09629	11.7835	4.18443	7.69886	13.9338
Danio_rerio_newGene_6171	6.26188	2.88051	3.84503	5.04158	1.54906	2.06162	1.3238	1.90619	4.07812	3.28279	2.23354	4.84759	4.00822	2.46935	0.37751	1.06935	4.18209	0.371131	6.37989	3.92331	0	2.41451	0.679162	1.0707
Danio_rerio_newGene_6172	0.120673	0.000480287	0.024342	0.163233	0.198894	0.120738	0.0210309	0.156888	0.163075	0.164282	0.0753047	0.0854856	0.184913	0.242472	0.342267	0.137089	0.0326756	0.0650217	0.203838	0.0815408	0.187754	1.24e-45	0.0468084	1.75e-121
Danio_rerio_newGene_6173	0.703795	0.964709	0.866397	0.876238	1.17825	0.78994	0.64824	0.651513	0.788702	0.701804	1.1131	0.877252	1.18023	0.968611	1.10061	0.767139	0.852719	1.03401	0.690512	0.777528	1.32305	0.709412	0.593807	1.14327
Danio_rerio_newGene_6174	0.559053	0.202514	0.13455	0.0861016	0.496084	0.0640636	0.618892	0.19135	0.448124	0.343585	0.375701	0.149333	0.279711	0.206433	0.484928	0.41952	0.408275	0.728619	0	0.543421	0.137091	0.141878	0.448648	0.0772617
Danio_rerio_newGene_6175	7.59034	7.25452	5.22894	8.00022	6.97983	5.09237	6.96395	4.17718	6.18282	6.37398	7.85296	6.72344	7.58034	6.66131	6.1129	4.47874	5.51787	7.65572	7.15772	5.4524	4.41899	8.20189	6.99554	6.53294
Danio_rerio_newGene_6176	1.13329	0.749893	0.200485	0.105631	0.96159	0.708401	0.157154	0.213165	0.282216	0.0832603	0.0695957	0.608373	0.219539	0.398881	0.131679	0.676641	1.11262	0.412619	0.365686	0.0363756	0.0519026	0.829423	0.0313582	0.130294
Danio_rerio_newGene_6177	0.598198	0.729399	0.257639	0.0913008	0.432053	0.381888	0.0724359	0.413447	0.738044	0.220218	0.0402574	0.396563	0.0589436	0.142208	0.0756767	0.615716	0.470602	0.204485	0.127628	5.13e-07	2.59e-07	0.0758359	0.000811262	5.51e-05
Danio_rerio_newGene_6178	14.9082	2.4626	6.74363	14.1417	11.1784	11.3463	10.0253	5.62714	8.25048	9.62549	14.3291	6.55499	2.61269	11.8944	3.09623	10.2066	9.80155	5.71809	3.39977	11.034	1.37384	4.74291	10.9625	3.9528
Danio_rerio_newGene_6180	0.103855	0.30822	0	0.516778	0.35253	0.19496	0.207152	0	0.323011	0.2913	0.114714	0.418704	0.663146	0.572865	1.13227	0.192848	0.572681	0.331465	0.265027	0.128764	0.509425	0	0.0991001	0.525621
Danio_rerio_newGene_6182	0	0.55833	0	0.170124	0	0	0.135357	0.183357	0.572737	0.257351	0.456829	0	1.52614	0.247557	0	0	0.149957	0.288875	0	0.339544	0.671009	0	0	0.276789
Danio_rerio_newGene_6183	2.751	1.74306	5.25396	4.2606	11.1772	4.18227	4.11109	5.37894	1.72721	4.71266	2.82918	4.31121	1.17345	3.85135	1.87218	2.38034	6.67054	2.75582	3.38329	3.45662	0.831885	6.13619	3.92476	2.89687
Danio_rerio_newGene_6184	0.851588	1.68716	1.46539	1.02311	0.804674	2.48574	0.740119	1.9059	0.61863	2.32871	0.867455	2.55241	1.64307	0.969656	6.03886	1.73631	2.0828	1.26275	1.10135	1.21732	1.51683	3.09959	1.93426	2.03755
Danio_rerio_newGene_6185	0	0.167077	0.100584	0.103852	0.100509	0	0	0.240363	0.0927516	0.17091	0.271949	0.185561	1.00715	0	0.420042	0.350139	0	0	0	0	0.247638	1.1513	0.158263	0
Danio_rerio_newGene_6186	7.51756	6.69353	4.68388	3.88966	4.4386	5.69896	6.07056	5.66292	4.85222	5.36902	2.78584	6.65884	7.59349	5.79886	5.08803	3.35786	5.82633	6.12688	7.95058	7.96955	7.34927	7.74625	5.56957	5.81766
Danio_rerio_newGene_6187	1.6749	2.72331	1.0364	1.86424	1.61726	2.34211	1.25535	1.73071	1.45505	1.68017	1.26869	1.76444	2.29376	1.38734	1.28562	0.982934	1.53877	1.83804	2.79376	2.09858	2.02002	1.47487	1.38635	1.49423
Danio_rerio_newGene_6188	1.21412	1.72426	1.20684	0.773974	0.913213	1.2172	0.88441	0.762297	1.26959	1.66701	1.11291	1.45653	1.49945	1.50584	1.34298	1.61128	1.4303	1.58023	0.775229	0.836064	2.10227	1.41759	0.874683	2.20795
Danio_rerio_newGene_6189	2.32447	2.45196	3.63167	4.42939	4.22048	4.07696	2.15897	3.28001	2.77272	3.09713	4.2516	2.74507	2.29859	3.41843	2.50789	4.26663	3.2202	2.15904	2.51011	2.27199	2.03222	3.14442	2.81443	2.94323
Danio_rerio_newGene_6190	52.4906	28.7714	33.6362	68.1149	47.5814	35.1273	35.2253	44.6813	22.1909	38.1163	55.8272	40.324	13.2003	46.3835	8.86288	31.5408	43.234	54.2876	27.468	64.8198	4.46733	32.01	37.8892	35.2719
Danio_rerio_newGene_6191	2.28435	1.27271	4.31026	3.52779	2.10872	2.58262	2.75671	1.95207	5.32892	2.31475	4.05086	1.06187	2.59741	4.06685	4.79296	3.77555	2.07047	3.365	2.10295	5.16939	2.80949	4.75114	4.44813	4.60561
Danio_rerio_newGene_6192	0.137453	0.232037	0.113339	0.296812	0	0.0937453	0.101655	0.0446775	0.17893	0.0323138	0.262586	0	0.0273486	0.0959798	0.406975	0.223632	0.11508	0.0370456	0.179385	0.539373	0.27018	0.370736	0.129439	0.0709997
Danio_rerio_newGene_6193	0.677495	1.56056	0.970585	1.00192	0.528136	1.44478	1.35357	0.985321	1.31613	0.662987	0.570779	1.42348	1.40133	1.26451	1.96456	1.23263	0.97394	1.17043	0.584462	1.77528	1.03206	1.51645	1.4413	1.18704
Danio_rerio_newGene_6194	2.34433	2.96122	3.59322	1.49061	1.88401	3.05424	2.28867	2.30595	1.40803	1.81159	2.40106	1.81063	2.40104	1.95712	3.38166	2.81146	2.50292	2.06749	1.36484	1.66147	3.61079	1.90391	1.51144	2.00542
Danio_rerio_newGene_6195	0.249067	0.293547	0.16199	0.302696	0.21581	0.300435	0.11945	0.197797	0.363485	0.129028	0.466037	0.337877	0.297236	0.352826	0.505298	0.350669	0.176537	0.522309	0.202225	0.355356	0.147685	0.297467	0.328641	0.716407
Danio_rerio_newGene_6196	6.40092	9.79134	9.32764	4.62158	5.71157	8.40338	5.65076	9.25199	8.39178	7.60081	4.2478	9.59851	9.93888	11.4789	5.89398	11.6596	7.02081	9.09393	6.5515	4.87648	9.13171	14.0731	6.08098	11.0009
Danio_rerio_newGene_6197	3.14501	1.59476	4.46127	3.0022	5.49229	3.158	2.43873	5.34777	3.27664	2.21646	1.84762	2.26024	1.96807	2.74871	0.91321	2.42508	3.74049	4.92394	3.40632	6.35123	0.816521	5.10043	2.26853	4.98473
Danio_rerio_newGene_6198	0.674762	0.0952765	1.44629	0.824466	1.25214	0.617364	1.13136	0.983369	2.00344	0.653032	4.69e-06	1.13591	1.06606	0.197317	1.89908	0.3671	0.10622	0	0.331154	0.948304	0.377818	0.507643	1.74387	0
Danio_rerio_newGene_6199	1.23881	0.861823	1.69219	1.48147	1.71109	1.44555	1.00538	1.93904	1.31886	1.34659	1.35307	1.29686	2.33872	0.889626	1.69931	0.65697	1.71325	0.752048	0.86809	0.702325	1.23213	0.392476	1.08433	0.96914
Danio_rerio_newGene_62	1.54736	2.37438	1.13586	1.17211	1.19556	0.88014	1.45347	1.22854	1.33841	1.93746	2.16635	0.602076	3.35914	2.15832	1.90089	1.53906	1.82852	1.39181	2.98377	2.02707	4.15679	0.501464	1.78886	1.13797
Danio_rerio_newGene_6200	0	0.391267	0.0546108	0	0.351601	0.588114	0.353333	2.11757	0.64523	0.377468	0.117191	0.240381	0.243818	0	0.454803	0.354149	0	0	0.515076	0	0.357171	0.240596	0.57431	0
Danio_rerio_newGene_6201	17.0959	8.19587	13.2203	23.7305	23.1155	22.5126	17.6144	24.2583	17.1988	19.5833	26.0393	19.4524	16.6937	18.9217	9.13577	12.857	19.7963	15.507	22.2846	18.8347	10.0709	21.1883	21.6985	18.8084
Danio_rerio_newGene_6202	93.9848	53.5746	59.3977	117.528	92.9088	72.203	95.2427	72.3413	68.3382	70.3345	96.788	57.66	66.0878	76.5559	52.7181	71.6685	77.6373	65.5977	81.2024	169.278	28.6274	77.0034	91.5385	75.2304
Danio_rerio_newGene_6203	0.4802	0.82224	0.610561	0.132026	0.567502	0.443924	0.418054	0.725008	0.79478	1.14459	0.920027	0.617611	1.27758	0.463913	0.431361	0.210941	0.552417	0.242423	0.696461	0.299044	0.729342	0.160748	0.346322	0.754562
Danio_rerio_newGene_6204	0.271287	0.300898	0.898758	0.351999	0.0104422	0.308018	0.174532	0.154075	0.223371	0.275793	0.160806	0.196341	0.290644	4.75e-62	0.170922	0.131164	0.24242	0.246678	0.415797	0.129214	0.103616	0.0546116	0.143242	0.692812
Danio_rerio_newGene_6205	1.35e-94	0.763732	8.25e-70	0.886635	1.84947	4.82e-19	0.603787	4.43e-28	0.912725	2.83e-37	1.83914	1.30441	2.50802	0.857246	1.52821	2.06e-97	2.42453	2.01e-12	1.91344	7.23e-32	2.89588	2.78585	7.71488	1.07e-34
Danio_rerio_newGene_6208	0.604716	0.637993	0.663326	1.83848	0.326637	0.30656	0.287049	0	3.21315	0.561279	0.644214	0.902266	1.15716	0	0.328897	0.306219	0	0.950673	0.986723	0.332937	0	0.299425	0.29986	1.81371
Danio_rerio_newGene_6210	0.877793	1.06581	0.322204	0.657346	0.943237	0.42876	0.882876	0.191888	0.54621	0.736146	0.726947	0.556694	0.895218	0.170854	1.72422	0.306832	0.468009	0.278269	1.08223	1.26072	1.32099	0.673213	1.04527	0.159451
Danio_rerio_newGene_63	1.10407	1.70858	1.70598	2.12228	1.38757	1.65361	1.46467	0.546956	2.8618	3.19333	1.63979	2.58645	1.96946	1.11663	3.03072	1.45761	1.58676	2.1467	1.44734	0.99295	3.00332	1.52347	2.0771	1.74112
Danio_rerio_newGene_64	12.1138	3.80194	1.42987	11.5745	10.2402	8.11063	5.85802	6.56123	1.8823	5.95043	10.6232	3.44502	7.03569	5.45821	1.42597	6.32335	3.25183	2.74286	9.05562	7.7852	5.46752	0.872374	3.10245	2.61797
Danio_rerio_newGene_6446	4.50653	3.56542	4.54664	4.462	5.71314	5.43694	2.06258	4.03843	4.70979	3.37587	4.37815	6.0174	6.44815	5.8012	4.61706	3.97588	3.90884	3.26869	6.696	2.79068	3.33474	5.99247	7.91227	5.8538
Danio_rerio_newGene_6447	1.35056	4.36909	2.92902	3.69954	4.26994	3.09631	3.26093	1.57247	2.87427	0.852931	7.03194	1.5403	2.13087	2.4313	4.30766	0.556402	4.30919	4.11494	3.20561	3.20622	12.5497	3.19999	1.85202	4.87478
Danio_rerio_newGene_6448	1.37104	0.627738	0.922224	0.859574	0.579102	0.632813	0.850455	0.333938	0.652668	0.552439	0.825932	0.880074	0.909865	0.510041	0.697724	0.00251355	0.813829	0.263851	0.944906	0.806943	0.796828	0.678142	1.13011	0.52368
Danio_rerio_newGene_6449	1.53392	2.56555	2.00125	0	0.173328	1.57433	0.295739	0.799946	1.75238	1.28037	0	0.300976	0.237107	0.137493	0.165961	1.17103	1.51613	0.324786	0.784899	0.52542	0	0.299503	0.145737	2.18261
Danio_rerio_newGene_6450	0	0	0	0	1.98117	0	0	0	0	0	0	0.17322	0.135387	0	0	0.170936	0	0	0.147046	0	0	0	0	0
Danio_rerio_newGene_6451	0.199574	0.144861	0.165221	0	0	0.0914142	0.0984582	0.0654355	0.104142	0.0474629	0.163559	0.0505399	0.199562	0.0468182	0.788608	0.139689	0.167909	0.108333	0	0.117558	0.0492005	0.0488461	0.0940789	0.208131
Danio_rerio_newGene_6452	0.0834739	0.282799	0.378756	0.0510643	0.39391	0.4586	0.0818488	0.0563719	0.265244	0.566407	0.360406	0.521842	0.332395	0.0399465	0.211975	0.040874	0.19151	0.328983	0.654812	0.333993	1.02398	0.376221	0.34887	0.406863
Danio_rerio_newGene_6453	1.18737	0.264467	0	0.162725	0.592002	0	0	0.17718	0.413048	0	0.575388	0.397921	0.207133	0.358085	0.427519	0.126442	0.431658	0.424224	0.332307	0.311208	0.378902	0.129453	0	0.133204
Danio_rerio_newGene_6454	0.37119	0.368158	0.562633	0.0727708	0.980222	0.706763	0.601868	0.901856	0.356337	0.421424	0.0714167	0.935283	0.272232	3.94e-221	0.611147	0.0986409	0.627871	0.0898212	0.13213	0.188873	0.475264	0.130774	0.451299	0.386742
Danio_rerio_newGene_6455	0.795368	0.102259	0.172616	0.195507	0.183316	0.336843	0.0521588	0	0.273701	0.198251	0.233168	0	0.209995	0.0486356	0	0	0.0590771	0.113053	0.091623	0	0.103435	0.359735	0.248649	0.163003
Danio_rerio_newGene_6456	109.083	104.843	101.374	107.851	112.587	107.482	84.408	117.07	99.1192	112.338	104.069	123.266	96.4075	94.4905	92.4175	94.2028	106.731	92.6889	99.4265	48.4515	99.6705	82.8235	102.84	90.6107
Danio_rerio_newGene_6457	0.18482	0.631864	0.423376	0.0504799	0.096976	0.112809	0.220858	0.139845	0.174721	0.199753	0	0.130059	0.0815847	0.395015	0.288974	0.22232	0.166421	0.0466828	0.142528	0.0469523	0.502015	0.0618102	0.151496	0.111987
Danio_rerio_newGene_6458	0.000357432	0.00081689	0.385043	0.11915	0.00196743	0.000324791	2.65e-05	4.88e-05	0.197591	0.000122013	7.67e-13	0.388632	0.0575048	0.000102983	0.000564552	0.0604056	0.00297513	0.000163525	0.000107521	0.163569	0.0114664	0.296528	6.11e-08	1.31e-05
Danio_rerio_newGene_6459	0.112533	0.216183	0.0837596	0.0460958	0.131237	0.0678247	0.111176	0	0.0391899	0	0.0407932	0	0	0.141713	1.1026	0.142023	0.127667	0	0.162529	0	0	0	0.034899	0
Danio_rerio_newGene_6460	0.320063	0.157654	0.10043	0.29638	0.293871	0	0.0779259	0	0	0.164859	0.0836976	0.186645	0.833852	0	0.511939	0.0896765	0.0971142	0.911777	0.208468	0.479354	0.465213	0	0.0721237	0.0948564
Danio_rerio_newGene_6461	0	0.142521	0	0.171137	0.154101	0.272359	0.407583	0	0	0	0	0	0.655511	0	0.457853	0	0	0	1.03953	0.164776	0.134069	0	0	0
Danio_rerio_newGene_6462	5.67827	5.56716	3.26837	5.72222	5.78074	5.10123	4.66491	4.11485	4.68018	4.42537	2.76418	4.86098	3.7762	4.67422	11.0876	2.65232	5.85876	3.05379	5.76446	0	6.782	0.0350046	2.78459	2.48302
Danio_rerio_newGene_6463	2.75372	2.28111	3.18976	2.43002	3.66416	2.3189	2.75386	1.18758	1.33945	2.30377	3.62177	4.02233	2.07058	1.84342	1.28886	0.789528	3.60867	1.3188	2.84525	2.53937	2.83498	2.27787	1.74374	3.08333
Danio_rerio_newGene_6464	5.36067	1.54271	3.09703	1.59403	4.07643	2.3035	1.68762	4.97646	5.89263	4.6468	2.78929	2.41186	6.43167	2.90806	4.65094	10.3169	4.26413	5.31587	5.73529	7.21302	6.60753	2.96638	5.99887	7.82989
Danio_rerio_newGene_6465	28.4045	23.1901	20.1093	31.9095	26.1602	24.2771	24.4745	20.7734	25.6348	23.3564	26.656	22.8725	27.028	20.0339	25.1657	21.297	24.6793	20.5847	26.0746	29.5976	23.883	20.0791	28.0008	18.646
Danio_rerio_newGene_6467	1.8523	2.38786	1.83928	2.46149	1.89669	1.48753	2.44782	1.98881	2.74717	2.36821	2.57626	1.75313	1.31316	2.28011	1.18275	1.10603	1.39193	3.31812	2.21973	1.29698	3.13347	1.8322	1.03681	1.86436
Danio_rerio_newGene_6468	0.497619	0.967411	0	1.688	0.142265	0	1.82102	0.323653	0.907663	0.585416	0.680468	0	0.0982119	0.454377	0	0	0.275547	0.265196	2.02301	0	0.242417	0	0	0
Danio_rerio_newGene_6469	0	0	0.241877	1.87246	0.122884	0.50626	0.846533	0.435811	0.794127	0.103654	0.702888	0.55694	0.339692	0.298398	0	0.106778	0	0	0.183346	0	0	0	0.822987	0
Danio_rerio_newGene_6470	0	0.550388	0.790208	0.442733	1.60682	0.695357	1.23459	0.488074	0.565351	0.502176	0.39088	0.181764	1.41186	0.324596	0.195436	0.523194	0.391204	0.765221	0.902495	1.89412	0.691583	2.65964	0.346949	1.08509
Danio_rerio_newGene_6471	2.76007	1.55434	2.01803	2.20662	11.3393	4.32546	1.45014	4.22978	0.833107	3.07346	1.23575	3.80342	1.41705	4.28163	0.517457	4.94427	5.52439	1.23126	0.43239	0	0.0539525	0.0577582	4.59982	1.43277
Danio_rerio_newGene_6472	2.01549	1.74215	2.95474	2.65774	3.90167	3.56122	1.44248	5.94981	1.04264	3.02261	1.12453	3.74173	1.26767	6.80305	0.986579	4.35869	4.33967	0.575418	1.03132	0.222613	0.457923	0.67584	2.99745	0.500854
Danio_rerio_newGene_6473	3.80221	4.51429	2.82506	3.35614	3.92692	3.60145	3.23793	2.97739	3.50278	2.72396	3.94549	2.66949	5.76775	2.35852	4.87357	3.61051	3.48513	1.9924	3.18899	3.37338	5.47411	3.44564	4.79922	2.1297
Danio_rerio_newGene_6474	0.659149	0.617233	0.913955	0.405104	0.714774	1.09991	0.438168	0.63976	0.49903	0.557018	0.403648	0.61033	0.391558	1.50693	0.248687	1.35547	0.615885	1.80948	0.496981	0.519489	0.31899	0.390956	0.363631	2.49178
Danio_rerio_newGene_6475	2.86604	2.0565	1.54152	3.00076	2.2871	2.84484	2.63567	2.86387	1.84487	2.92673	2.49166	1.62008	3.03059	1.03321	2.9807	1.78702	1.72969	1.03224	3.07136	1.51961	2.33733	2.41481	3.18805	0.933791
Danio_rerio_newGene_6476	0.120577	0.0979966	0.0648218	0.0178797	0.0570027	0.0587168	0.0238292	0.0388369	0.129303	0.0162775	0.0382365	0.160235	0.10129	0.0141664	0.0689565	0.0138948	0.0968162	0.0493087	0.104195	0.0153575	0.0530191	0.0659081	0.103225	0.0756282
Danio_rerio_newGene_6477	0.290951	0.111862	0.0637743	0.0715519	0.338524	0	0	0.0759468	0.181386	0.0551566	0.063587	0.0583947	0.509354	0	0.556051	0.0545094	0	0.125688	0.0505321	0.0701476	0.114991	0.0567011	0.109796	0.12134
Danio_rerio_newGene_6478	22.3497	8.76449	17.8034	23.5237	21.2339	22.3196	19.5617	22.4543	13.2397	21.6744	24.846	21.0813	8.01271	24.2892	5.00203	14.5501	23.2969	21.6204	11.537	51.3282	1.32376	20.5499	24.3313	20.3198
Danio_rerio_newGene_6479	0.150334	0.918735	0.727143	0.336715	0.262028	0.650249	0.142451	0.650773	0.091266	0.467902	0.236699	0.798173	0.276372	0.413358	0.123938	0.2574	0.402675	0.0899742	0.221741	0.249953	1.26647	0.456987	0.244694	0.236846
Danio_rerio_newGene_6480	0.547688	1.48745	1.00661	1.01346	0.897446	0.556925	0.751331	0.300479	0.9911	0.796873	1.35547	0.985056	1.61268	1.42341	2.65506	0.812883	0.685725	1.18225	1.22874	0.859738	1.59848	1.05139	1.52479	1.24766
Danio_rerio_newGene_6481	0.315645	1.25077	1.24693	1.42499	1.11106	0.396309	1.84664	0	0.570633	1.04218	0.8921	1.14606	0.33044	0.406421	1.24887	0.436828	0.984242	0.993956	1.17229	0.900332	1.71246	0.325244	0.874623	0.58662
Danio_rerio_newGene_6483	4.12174	2.72437	8.63978	9.32187	22.4492	4.32794	12.8033	3.56459	3.62049	5.47186	9.79647	7.59778	18.9142	5.91635	24.1964	2.72568	3.35858	17.2884	12.6374	13.3963	26.8597	6.64812	15.8126	7.10525
Danio_rerio_newGene_6484	0.205047	0.408469	0.331718	0	0.686165	0.292026	0	0	0.742931	1.04488	0.225355	0	0.808468	0.183713	0.673475	0.670636	0.222602	0.752678	0.258794	1.24579	0.991801	0.3983	0	0.204734
Danio_rerio_newGene_6485	0.108284	0	0.464709	0.132664	0	0	0.105979	0	0.112289	0.100344	0	0	0.939706	0	0.238602	0	0.351652	0	0.183814	0	0.315286	0	0	0
Danio_rerio_newGene_6486	0.732109	0.536004	0.888061	1.19497	0.886524	1.31712	1.58669	0.526426	0.683685	0.908885	1.27367	0.319207	0.804308	7.68e-06	0.845836	0.789411	2.16047	0.733724	0.729181	0.800083	0.0898629	0.132208	1.50755	0.204213
Danio_rerio_newGene_6487	1.7044	1.98855	1.48565	2.73026	0.883311	1.87249	1.73139	2.40084	1.01592	1.60818	2.42905	1.29862	1.09154	0.711429	1.85859	0.833454	0.973167	0.555754	0.875366	2.19674	0.413665	1.03283	1.06905	0.381814
Danio_rerio_newGene_6488	0.603505	0.548141	0.0981057	0.117388	0.274262	0.266436	0.0638451	0.706917	4.05e-06	0.0606399	0.433103	0.0683604	0.60837	1.43e-05	0.0899695	1.29e-05	2.83e-05	0.57562	0.279796	0.000702185	0.0777237	0.632311	0.182885	0.000815593
Danio_rerio_newGene_6489	0.138352	0.199522	0.0776708	0.1714	0	0.446934	0.20408	0	0.217471	0.198246	0.0753758	0.0715304	0	0	0.430615	0.400601	0.393814	0.153349	0	0	0	0.0684415	1.09544	0.366105
Danio_rerio_newGene_6490	0.391032	0.215849	0.280747	0.137657	0.154258	0.324951	0.0732658	1.0019	0.318131	0.473257	0.199479	0.439006	0.17787	0.544701	0.0927033	0.204309	0.108237	0.450324	0.161683	0.33515	0.109001	0.320226	0.120892	0.265634
Danio_rerio_newGene_6491	12.3582	6.64564	4.75019	8.6971	6.46054	5.18611	10.0112	9.76074	6.87605	6.60476	6.56898	3.35786	5.01408	6.42281	4.71855	10.8911	7.34148	6.06595	5.68419	7.45377	2.75644	6.19554	8.73309	5.70997
Danio_rerio_newGene_6492	2.18e-40	0.333425	8.91e-49	2.93e-77	0.206425	1.36e-12	0.071511	2.02e-171	7.34e-116	0.033892	0.0629069	4.12e-58	4.24e-61	0.206852	0.0428548	4.23e-29	0.304277	1.6e-39	4.21e-41	0.421783	5.81e-29	8.77e-43	0.349461	0.486192
Danio_rerio_newGene_6494	3.73106	3.51977	3.02085	3.6833	3.75356	4.15244	2.33041	2.15929	3.90982	2.70902	3.31931	1.62766	3.49862	4.33788	2.55199	3.62663	2.70869	3.40238	3.92644	3.16076	3.51631	2.38346	4.52011	2.62891
Danio_rerio_newGene_6495	5.17e-06	0.435217	2.93e-06	1.48752	1.44e-06	0.119274	0.45022	0	0.0752537	0.30705	0.48099	0.204261	0.074308	0.386347	0.26635	3.95e-06	3.45e-06	0.432204	2.3e-05	0.574322	0.0245338	0.803892	0.603485	7.48e-05
Danio_rerio_newGene_6496	0.632601	1.16637	1.27245	0.111821	0.101034	1.46168	0.888431	0.239395	0.756284	0.674117	0.70047	0.805991	0.500951	1.37891	1.6786	1.09901	0.884233	0.657895	0.986538	0	2.29018	1.14163	0.529431	0.990267
Danio_rerio_newGene_6497	4.45952	0.926304	1.43377	1.65062	1.73378	1.50916	1.24727	2.45631	1.72962	1.7412	1.62552	1.77643	0.84535	1.57082	1.39368	3.28343	1.46457	2.72258	1.81921	1.56541	1.11743	2.62996	2.18554	0.808499
Danio_rerio_newGene_6498	6.56963	3.85368	10.8125	2.45372	2.21306	2.90958	5.78227	3.87995	4.03653	4.86661	5.16139	5.75833	3.06699	4.79512	4.43874	6.06652	2.62273	1.51674	4.20248	3.30163	2.43245	4.70917	5.00556	1.42562
Danio_rerio_newGene_6499	0.0379002	0.851689	0.515043	0.139523	0.484803	0.320466	0.552056	0.104697	0.0807513	0.0369723	0.408439	0.239982	0	0.0725441	0	0.148735	0.172622	0	0.0975365	0.127451	1.00928	0.382589	0.35293	0.531352
Danio_rerio_newGene_65	3.16533	2.72531	3.15043	5.60138	2.58252	3.35388	2.0024	5.36077	3.07051	4.36648	3.05113	4.44065	1.69474	3.10161	2.20467	2.43783	2.80917	3.27202	1.53249	1.88368	1.84065	1.77213	2.62308	2.26344
Danio_rerio_newGene_6500	0.0926828	0.314019	0.159505	0.114705	0.328414	0.170264	0.594172	0	0.788326	0.27026	0.901737	0.194648	0.297388	0.0896247	0.570829	0.137173	0.160554	0.21098	1.00942	0.159145	0	0.139619	0.257771	0.401718
Danio_rerio_newGene_6501	0.37632	0.122101	0.212777	0.464524	0.147146	0.0576038	0.681478	0.168784	0.331389	0.120522	0.203759	0	0.149547	0.357523	0.391117	0	0.143564	0.210436	0.0546256	0	0.369606	0	0.176876	0.201187
Danio_rerio_newGene_6503	0.357357	0.483839	0.840352	0.311213	0.267368	0.382908	0.20595	0.456959	0.223971	0.493051	0.384407	0.490586	0.315789	0.377998	0.275078	0.436722	0.34388	0.507393	0.258353	0.166741	0.370661	0.465879	0.289242	0.485039
Danio_rerio_newGene_6504	0.909529	0.000153512	6.51e-05	1.0402	1.74272	0.566408	1.66063	0.660444	1.46502	1.00756	4.70673	0.672845	7.73e-05	0.375462	1.74104	0.397803	8.46e-05	0.366115	0.411523	11.6974	0.597151	2.28111	0.000123431	1.57546
Danio_rerio_newGene_6505	0.610379	0.573715	0.509619	0.293325	0.674848	0.767607	0.624096	0.546354	0.567972	1.13733	1.04167	1.05841	0.473144	0.786234	0.473606	0.532024	0.982626	0.656541	0.49528	0.801973	0.0894658	0.678306	0.583794	0.623612
Danio_rerio_newGene_6506	0.0644931	0.512847	0.76731	0.295298	0.0222331	0.64282	0.3011	0.329937	0.296614	0.17882	0.517151	0.683157	0.372184	1.45592	0.43993	0.38632	0.919272	0.315536	0.48245	0.224725	0.500747	0.888646	0.231005	0.279728
Danio_rerio_newGene_6508	0.236685	0.506158	0	0.0586371	0.55697	0.130337	0.0472345	0.323914	0.150674	0.23064	0	0	0.265749	0.460805	0.721674	0.599793	0.218814	0.216249	0	0	0.0463828	0.144142	0.175417	0.102483
Danio_rerio_newGene_6509	0	0	0.107724	0	0	0.35359	0.560251	0	0	0	0	0.395188	0.753181	0	0.397059	0	0	0	0.245974	0	0	0.094753	0	0
Danio_rerio_newGene_6510	1.6e-06	0.0705954	0.454715	1.03e-06	1.01e-06	0.0828622	0.246905	1.79e-06	1.23e-06	0.108117	1.09e-06	1.19e-06	0.106288	9.25e-07	0.0561558	1.31e-06	0.0806761	0.0781899	1.63e-06	0.109338	5.04e-07	1.14e-06	0.0841077	0.160281
Danio_rerio_newGene_6511	1.4547	0.996033	1.04917	0.417931	1.20997	1.48269	0.813221	1.17827	0.562432	1.40601	0.168084	1.49283	0.698888	0.554688	0.512329	0.593471	1.13417	0.833086	1.77247	0.266746	0.673169	0.085927	0.632484	0.219662
Danio_rerio_newGene_6512	0.050635	0.0980976	0.0535683	0	1.35e-07	0.0927813	0.555731	0.0997617	0	0.0932185	0.112699	0.0499907	1.35e-06	0.225742	6.71e-07	0.098876	0.109098	5.29e-07	2.88e-07	2.19e-06	0.000174219	0	0	0.0992736
Danio_rerio_newGene_6513	0	0.0381829	0	0	0.0445284	0.0359244	0	0.0500948	0.0403828	0.072428	0	0.0387031	0.093564	0.106263	0.086054	0	0.042991	0.0817924	0.335109	0	0.07673	0.0377101	0	0.0392477
Danio_rerio_newGene_6514	1.45819	0.802914	0.0512149	0.76973	0.0592514	1.15271	0.59021	0.501932	0.159452	0.2194	1.29414	0.983795	0.520187	0.309851	0.239797	0.0442108	0.278503	0.209188	1.91312	1.1542	0.181947	0.815447	0.0912387	1.01765
Danio_rerio_newGene_6515	3.14421	2.64603	0.642643	0.403403	1.48998	0.928955	1.68881	3.74521	1.26748	1.49617	3.21741	2.05904	3.82524	3.43869	0	1.81868	0.765644	1.54663	0.306892	1.54164	0.547734	1.2116	2.40003	2.1439
Danio_rerio_newGene_6516	0.312221	0.377045	0.323815	0.42815	0.183215	0.418027	0.289863	0.514798	0.44826	0.724533	0.243383	0.522779	0.236592	0.514076	0.185537	0.428906	0.35853	0.262485	0.319864	0.496159	0.328917	0.720487	0.615634	0.530105
Danio_rerio_newGene_6517	2.99466	1.16862	0.274706	5.82161	0.66246	0.0748033	3.15819	0.651213	2.64823	0.772726	3.38918	0.414945	0	0.480617	0.667241	0	0.458826	0.720366	4.51052	0	0.986003	0	0	0.0861895
Danio_rerio_newGene_6518	0	0.490824	0.217032	0.0651764	0.42749	0.531203	0	0	0.329119	0.0493841	5.33e-07	0.0894477	0	8.88e-07	0.617855	0.773925	0.494898	0	8.31e-07	0	0	0	0.0879301	0
Danio_rerio_newGene_6519	0.407963	1.31602	0.451844	0.814628	0.883804	1.3412	0.498738	0.0669382	0.904129	1.78929	0.776047	1.14106	0.562973	0.618245	1.33743	1.43764	1.20723	0.669134	0.617167	0.425424	0.597002	0	1.04207	0.213706
Danio_rerio_newGene_6520	2.58158	2.52719	1.86201	2.3161	2.11636	2.19607	1.79006	1.21667	2.297	1.84711	1.41881	2.10018	1.66073	2.53026	2.4461	1.58356	2.05289	1.60373	1.84353	0.660374	3.27739	1.04316	2.043	1.48152
Danio_rerio_newGene_6521	0.0294095	0.112179	0.0287313	2.06e-165	0.0215983	0.106691	3.56e-34	1.27e-50	0.22067	7.35e-56	1.07e-53	3.36e-37	0.212565	1.5e-77	0.175028	5.58e-114	0.510914	0.117294	0.589159	0.527892	0.170135	2.93e-78	2.45e-97	0.0154497
Danio_rerio_newGene_6523	0.0197438	0.0464373	7.28e-19	0.033158	9.84e-11	6.56e-32	3.9e-18	0.120914	0.0584727	0.0239867	1.81e-16	5.1e-50	0.000195648	0.0397545	0.0667115	3.22e-11	2.79e-06	2.14e-09	3.36e-63	1.18e-16	0.0450064	2.32e-10	0.0322123	1.11e-16
Danio_rerio_newGene_6524	7.36536	6.48135	8.43855	11.3619	7.49725	7.62913	7.11098	9.52886	7.44519	7.24501	9.30382	7.57514	6.02043	8.53244	8.61383	9.82963	7.9765	6.13741	5.46675	5.46216	6.82663	6.14685	8.39039	6.32528
Danio_rerio_newGene_6525	0.945746	1.00695	0.692037	0.864576	0.960678	0.874869	0.626521	1.4676	0.95848	1.36659	1.26182	0.532377	0.609668	0.580733	0.448112	1.02201	0.836567	0.473556	0.944387	0.266749	0.869428	0.313893	0.779918	0.865452
Danio_rerio_newGene_6526	0.000218465	9.14e-13	1.34e-14	1.43008	0.889304	2.05895	0.951976	0.819973	1.88717	0.000733627	1.44426	0.0405933	0.804699	0.562564	0.119793	1.46377	0.659999	1.56571	0.0187275	1.50567	0.67883	0.00169406	0.0286469	8.81e-18
Danio_rerio_newGene_6527	0.0744054	0	0	0.182482	0.0848871	0	0.072617	0.485359	0.154543	0	0.162336	0.370281	0.235221	0.475757	0.0807821	0	0.32779	0.475652	0.128195	0.090122	1.01541	0.14574	0.141085	0.228264
Danio_rerio_newGene_6528	0.0826497	1.67883	0.827087	1.07597	0.0921604	0.698604	1.0254	2.46e-05	0.819891	0.82225	1.07349	0.99454	0.000468643	0.399589	1.70304	1.00183	0.605564	0.0976684	0.047028	0.127632	0.0754092	0.0785321	0.991722	0.185628
Danio_rerio_newGene_6529	1.45606	2.6998	2.16306	2.0873	1.92839	2.69167	1.45503	4.07409	3.14378	1.66796	2.17381	1.31964	0.0648879	2.77614	0.47872	3.46486	2.20705	0	0	0	0	0	2.23252	0
Danio_rerio_newGene_6530	0.384743	3.85143	0.128495	0.460072	0.63192	0.420274	0.430713	0.724363	1.80232	1.67235	0	1.0114	0.315389	1.35463	1.337	1.50787	1.05936	0.169627	0.698526	1.45534	1.02009	2.11768	0.430805	0.27408
Danio_rerio_newGene_6531	38.6365	45.4925	46.6934	25.1405	38.6313	37.0064	36.7609	46.6825	46.9774	50.3231	26.3475	49.5342	24.9178	65.1193	20.2805	48.3534	38.4027	25.6146	45.5753	27.3839	33.4715	47.4399	35.218	49.2889
Danio_rerio_newGene_6532	17.6438	17.5606	22.9365	19.9947	20.5516	24.6639	15.3286	26.7933	15.8623	22.5145	12.4854	25.8039	24.1577	15.9238	27.944	9.82968	20.5845	17.8107	25.7493	38.383	32.7665	13.3954	11.8896	14.6776
Danio_rerio_newGene_6534	0.117415	0.275672	0.104319	1.86047	0.710612	0.846646	0.395362	0.44853	0.241733	0.672012	0.925562	0.127107	0.412264	1.05143	0.390192	1.61357	0.661281	1.07133	1.25944	0	0.403744	0	0.643931	2.49815
Danio_rerio_newGene_6535	7.6014	6.60554	6.25356	5.40884	7.19272	7.437	5.69538	6.00207	6.17116	6.14851	6.73885	4.92556	6.57837	6.08566	8.17461	6.99727	5.4276	5.30875	7.18171	7.93129	5.49632	8.38202	6.89531	6.78587
Danio_rerio_newGene_66	0.059376	0.632462	0.857727	0.221529	0.277027	0.432694	0.353274	0.233031	0.247619	0.507565	0.129775	0.667896	0.428682	0.112065	0.126808	0.277949	0.201695	0.259889	0.413167	0.143471	0.292696	0.232904	0.443412	0.55742
Danio_rerio_newGene_67	1.06865	2.46075	0.996212	2.20125	1.584	1.40957	1.31375	1.67486	1.58224	1.09686	2.63431	1.18512	0.448863	1.52683	2.27733	2.2284	1.88935	1.38412	1.72701	2.52803	2.47736	0.89205	1.89834	1.98894
Danio_rerio_newGene_68	2.55713	1.96408	0.514641	1.68564	1.06882	1.91044	0.946618	0.730552	1.35211	1.95219	1.03014	0.621633	0.645673	0.241887	1.43649	1.08446	0.792362	0.375831	0.314989	1.42295	1.01299	0.577646	1.25603	0.235191
Danio_rerio_newGene_6852	0.185502	0.406152	0.150648	0.176125	0.143617	0.158826	0.188005	0.148118	0.499456	0.948079	0.378436	0.211815	0.288147	0.260086	0.262256	0.622266	0.274505	0.0626758	0.168737	0.362548	2.76e-05	0.388236	0.313413	1.11454
Danio_rerio_newGene_6853	1.39242	0.548681	0.169167	0.435514	0.815488	0.925232	0.724899	1.02719	0.481547	0.782078	1.9209	0.527628	1.74163	1.0859	0.578755	0.350457	0.204389	0.488762	1.4352	1.45922	1.16306	0.704973	0.914987	1.12501
Danio_rerio_newGene_6854	0.0814921	1.10724	0.476219	0.756947	0.437919	0.603852	0.716897	0.337508	0.961312	0.521502	0.786125	0.0877325	1.13435	0.750629	1.03215	0.659341	0.524501	1.65854	1.14304	1.2658	1.03386	0.999159	1.30486	1.12432
Danio_rerio_newGene_6855	0.235591	0.88789	0.987991	0.469618	0.401404	0.870325	0.649506	0.740953	0.391768	1.28854	0.485325	1.08722	0.67579	1.0927	0.376584	0.607945	1.02232	0.481186	0.718877	0.71983	0.958662	0.795058	0.529601	0.610421
Danio_rerio_newGene_6857	0.402871	0.280173	0.118195	0.305761	0.469542	0.97912	0.824677	0.424109	0.334388	0.151548	0.710816	0	0.167111	3.56e-05	0	0	0.894329	0.116132	0.272595	3.46018	0.411035	2.84603	0.49854	0.967282
Danio_rerio_newGene_6858	0.740498	0.629586	0.744437	0.16512	0.640064	0.818341	1.17561	0.670954	0.735055	0.746477	0.424487	0.7999	1.1601	0.736404	3.61465	0.286545	0.641137	0.995472	0.17028	0.293864	1.46952	0.193723	0.409776	0.859323
Danio_rerio_newGene_6859	1.17884	1.54199	1.02757	1.91764	1.81402	1.23209	1.14062	0.670705	1.49332	2.17653	0.412144	0.468572	1.17299	1.29902	2.19735	1.68485	1.45724	1.42783	0.804956	0.92503	1.69294	2.5712	0.206584	0.52899
Danio_rerio_newGene_6860	0.257027	0.0647781	0.402532	3.12e-39	0.349979	0.133266	0.355807	0.110582	0.790136	0.177176	0.274355	0.634787	0.342581	0.0761126	0.208609	0.186538	0.343449	0.543134	0.0965297	0.119974	0.603104	0.392995	0.117634	0.245636
Danio_rerio_newGene_6862	0.186073	6.08e-07	0	3.42e-07	2.83e-05	0.000399337	3.37e-06	0.0756755	0	8.92e-07	0.0378461	0.105956	0.389891	2.99e-08	7.75e-09	0.00125946	2.76e-06	6.63e-06	0.437262	1.34e-06	0.0202191	4.02e-07	0.244404	8.92e-07
Danio_rerio_newGene_6864	0.67703	0.460831	0	0.276057	0.499512	1.3201	0.87269	0	0	0	0	0.671428	0	0.595965	1.47899	0.880128	2.68185	0.237484	0.744127	1.56067	0	1.54688	0.659515	1.13284
Danio_rerio_newGene_6865	0.154978	0.453688	0.0863284	0	0.180543	0.143469	0.0762492	0	0.245058	0	0.0839971	0.316815	0	0.582951	0	0	0.262332	0.938695	0	0.545203	0	0.53705	0	0.163378
Danio_rerio_newGene_6866	0.338095	0.525196	0.227098	0.320709	0.209411	0.188194	0.411576	0.235113	0.403823	0.441553	0.54182	0.104521	0.518408	0.456919	0.475886	0.167684	0.320034	0.447233	0.583987	0.223161	0.594432	0.176439	0.268961	0.483434
Danio_rerio_newGene_6867	0.282657	0.462643	0.257424	0.0946609	0.297535	0.11176	0.155353	0.304795	0.29694	0.234956	0.158091	0.262388	0.265981	0.32759	0.199801	0.229182	0.267194	0.459695	0.41423	0.291188	0.109563	0.244794	0.041622	0.288105
Danio_rerio_newGene_6868	7.79244	2.17881	3.5004	4.58471	11.2134	3.53351	4.389	2.54436	4.02747	5.70905	4.65219	5.0271	3.48472	6.01987	5.04934	3.95076	6.88302	7.59879	4.30761	14.9919	2.34568	10.9208	4.18427	7.52324
Danio_rerio_newGene_6869	0.583259	0.775635	0.150989	0.0361353	0.0172219	0.0134049	0.0144267	0.35817	0.0465706	0.834377	0.0157596	0.12365	0.151866	0	0.0148572	0.100184	0.0336926	0.315426	0	0.0336969	0.0143379	0.073387	0.0270579	0.0473587
Danio_rerio_newGene_6870	0.880824	0.484579	0.170819	0.055517	0.614067	0.106204	0.413989	0.708895	0.176611	0.632187	0.0702462	0.130991	0.323213	0.0705224	0.269357	0.25437	0.473136	0.7751	0.120037	0.226613	0.109858	1.21192	0.302064	0.0542268
[truncated: 677 more rows]
