# Supplementary material for: Identification of Rhythmically Expressed LncRNAs in the Zebrafish Pineal Gland and Testis
Source: Int J Mol Sci. 2021 Jul 22;22(15):7810. doi: 10.3390/ijms22157810 (PMC8346003; doi:10.3390/ijms22157810)
Supplement: Supplementary file 1 [file ijms-22-07810-s001.zip › SupplementaryTables&Figures/Supplementary_tables/SupplementaryTable_14_15.xlsx]

## Sheet: 14 Morning Evening Night LncRNA
Supplementary Table 14: classification of rhythmically expressed testis lncRNAs into morning (47), evening (66), and night (52) lncRNAs.
Morning	Evening	Night
DANIO-RERIO-NEWGENE-1	DANIO-RERIO-NEWGENE-12	DANIO-RERIO-NEWGENE-15
DANIO-RERIO-NEWGENE-35	DANIO-RERIO-NEWGENE-14	DANIO-RERIO-NEWGENE-37
DANIO-RERIO-NEWGENE-92	DANIO-RERIO-NEWGENE-2	DANIO-RERIO-NEWGENE-47
DANIO-RERIO-NEWGENE-568	DANIO-RERIO-NEWGENE-60	DANIO-RERIO-NEWGENE-1017
DANIO-RERIO-NEWGENE-1088	DANIO-RERIO-NEWGENE-73	DANIO-RERIO-NEWGENE-1044
DANIO-RERIO-NEWGENE-1127	DANIO-RERIO-NEWGENE-78	DANIO-RERIO-NEWGENE-1100
DANIO-RERIO-NEWGENE-1572	DANIO-RERIO-NEWGENE-451	DANIO-RERIO-NEWGENE-1550
DANIO-RERIO-NEWGENE-1627	DANIO-RERIO-NEWGENE-1018	DANIO-RERIO-NEWGENE-1630
DANIO-RERIO-NEWGENE-1683	DANIO-RERIO-NEWGENE-1099	DANIO-RERIO-NEWGENE-3183
DANIO-RERIO-NEWGENE-2634	DANIO-RERIO-NEWGENE-1643	DANIO-RERIO-NEWGENE-3225
DANIO-RERIO-NEWGENE-3191	DANIO-RERIO-NEWGENE-1648	DANIO-RERIO-NEWGENE-3241
DANIO-RERIO-NEWGENE-3236	DANIO-RERIO-NEWGENE-1664	DANIO-RERIO-NEWGENE-3782
DANIO-RERIO-NEWGENE-3710	DANIO-RERIO-NEWGENE-2609	DANIO-RERIO-NEWGENE-4290
DANIO-RERIO-NEWGENE-4779	DANIO-RERIO-NEWGENE-2691	DANIO-RERIO-NEWGENE-4743
DANIO-RERIO-NEWGENE-5132	DANIO-RERIO-NEWGENE-2716	DANIO-RERIO-NEWGENE-4796
DANIO-RERIO-NEWGENE-5140	DANIO-RERIO-NEWGENE-3774	DANIO-RERIO-NEWGENE-5144
DANIO-RERIO-NEWGENE-5157	DANIO-RERIO-NEWGENE-4293	DANIO-RERIO-NEWGENE-5149
DANIO-RERIO-NEWGENE-5856	DANIO-RERIO-NEWGENE-4712	DANIO-RERIO-NEWGENE-5881
DANIO-RERIO-NEWGENE-5860	DANIO-RERIO-NEWGENE-4719	DANIO-RERIO-NEWGENE-6175
DANIO-RERIO-NEWGENE-6141	DANIO-RERIO-NEWGENE-4784	DANIO-RERIO-NEWGENE-6189
DANIO-RERIO-NEWGENE-6186	DANIO-RERIO-NEWGENE-4802	DANIO-RERIO-NEWGENE-6455
DANIO-RERIO-NEWGENE-6187	DANIO-RERIO-NEWGENE-5125	DANIO-RERIO-NEWGENE-7237
DANIO-RERIO-NEWGENE-6511	DANIO-RERIO-NEWGENE-5160	DANIO-RERIO-NEWGENE-8089
DANIO-RERIO-NEWGENE-6514	DANIO-RERIO-NEWGENE-5170	DANIO-RERIO-NEWGENE-8093
DANIO-RERIO-NEWGENE-6903	DANIO-RERIO-NEWGENE-5184	DANIO-RERIO-NEWGENE-8490
DANIO-RERIO-NEWGENE-7249	DANIO-RERIO-NEWGENE-5500	DANIO-RERIO-NEWGENE-8978
DANIO-RERIO-NEWGENE-7255	DANIO-RERIO-NEWGENE-5504	DANIO-RERIO-NEWGENE-9755
DANIO-RERIO-NEWGENE-7305	DANIO-RERIO-NEWGENE-5511	DANIO-RERIO-NEWGENE-10181
DANIO-RERIO-NEWGENE-7307	DANIO-RERIO-NEWGENE-5877	DANIO-RERIO-NEWGENE-10210
DANIO-RERIO-NEWGENE-8145	DANIO-RERIO-NEWGENE-6154	DANIO-RERIO-NEWGENE-10526
DANIO-RERIO-NEWGENE-8474	DANIO-RERIO-NEWGENE-6157	DANIO-RERIO-NEWGENE-10823
DANIO-RERIO-NEWGENE-8529	DANIO-RERIO-NEWGENE-6172	DANIO-RERIO-NEWGENE-11458
DANIO-RERIO-NEWGENE-10166	DANIO-RERIO-NEWGENE-6192	DANIO-RERIO-NEWGENE-11485
DANIO-RERIO-NEWGENE-10539	DANIO-RERIO-NEWGENE-6887	DANIO-RERIO-NEWGENE-11657
DANIO-RERIO-NEWGENE-10760	DANIO-RERIO-NEWGENE-7254	DANIO-RERIO-NEWGENE-12236
DANIO-RERIO-NEWGENE-11253	DANIO-RERIO-NEWGENE-7330	DANIO-RERIO-NEWGENE-12260
DANIO-RERIO-NEWGENE-11536	DANIO-RERIO-NEWGENE-8555	DANIO-RERIO-NEWGENE-82
DANIO-RERIO-NEWGENE-11641	DANIO-RERIO-NEWGENE-8560	DANIO-RERIO-NEWGENE-1084
DANIO-RERIO-NEWGENE-116	DANIO-RERIO-NEWGENE-8932	DANIO-RERIO-NEWGENE-1094
DANIO-RERIO-NEWGENE-3184	DANIO-RERIO-NEWGENE-8945	DANIO-RERIO-NEWGENE-2631
DANIO-RERIO-NEWGENE-3699	DANIO-RERIO-NEWGENE-9390	DANIO-RERIO-NEWGENE-2693
DANIO-RERIO-NEWGENE-3742	DANIO-RERIO-NEWGENE-9751	DANIO-RERIO-NEWGENE-4255
DANIO-RERIO-NEWGENE-3775	DANIO-RERIO-NEWGENE-9812	DANIO-RERIO-NEWGENE-4782
DANIO-RERIO-NEWGENE-5476	DANIO-RERIO-NEWGENE-10159	DANIO-RERIO-NEWGENE-5172
DANIO-RERIO-NEWGENE-5847	DANIO-RERIO-NEWGENE-10163	DANIO-RERIO-NEWGENE-5179
DANIO-RERIO-NEWGENE-5855	DANIO-RERIO-NEWGENE-10197	DANIO-RERIO-NEWGENE-9826
DANIO-RERIO-NEWGENE-8952	DANIO-RERIO-NEWGENE-11075	DANIO-RERIO-NEWGENE-10171
	DANIO-RERIO-NEWGENE-11076	DANIO-RERIO-NEWGENE-10196
	DANIO-RERIO-NEWGENE-11642	DANIO-RERIO-NEWGENE-11315
	DANIO-RERIO-NEWGENE-11794	DANIO-RERIO-NEWGENE-11572
	DANIO-RERIO-NEWGENE-11913	DANIO-RERIO-NEWGENE-12182
	DANIO-RERIO-NEWGENE-11931	DANIO-RERIO-NEWGENE-12425
	DANIO-RERIO-NEWGENE-11982
	DANIO-RERIO-NEWGENE-12400
	DANIO-RERIO-NEWGENE-1602
	DANIO-RERIO-NEWGENE-2699
	DANIO-RERIO-NEWGENE-5437
	DANIO-RERIO-NEWGENE-6519
	DANIO-RERIO-NEWGENE-6523
	DANIO-RERIO-NEWGENE-7274
	DANIO-RERIO-NEWGENE-8130
	DANIO-RERIO-NEWGENE-8545
	DANIO-RERIO-NEWGENE-8893
	DANIO-RERIO-NEWGENE-8950
	DANIO-RERIO-NEWGENE-9776
	DANIO-RERIO-NEWGENE-10503

## Sheet: 15_Testis Market LncRNAs
Supplementary Table 15: Testis rhythmic lncRNAs. Testis marker lncRNAs in overall (10 lncRNAs out of 165), morning (10 lncRNAs out of 47), evening (10 lncRNAs out of 66), and night (10 lncRNAs out of 52).
Overall	Morning	Evening	Night
DANIO-RERIO-NEWGENE-5149	DANIO-RERIO-NEWGENE-116	DANIO-RERIO-NEWGENE-10503	DANIO-RERIO-NEWGENE-5149
DANIO-RERIO-NEWGENE-10503	DANIO-RERIO-NEWGENE-10166	DANIO-RERIO-NEWGENE-5500	DANIO-RERIO-NEWGENE-5179
DANIO-RERIO-NEWGENE-5500	DANIO-RERIO-NEWGENE-1572	DANIO-RERIO-NEWGENE-10197	DANIO-RERIO-NEWGENE-4255
DANIO-RERIO-NEWGENE-116	DANIO-RERIO-NEWGENE-6186	DANIO-RERIO-NEWGENE-8555	DANIO-RERIO-NEWGENE-4796
DANIO-RERIO-NEWGENE-5179	DANIO-RERIO-NEWGENE-3775	DANIO-RERIO-NEWGENE-11076	DANIO-RERIO-NEWGENE-12425
DANIO-RERIO-NEWGENE-10197	DANIO-RERIO-NEWGENE-3236	DANIO-RERIO-NEWGENE-6523	DANIO-RERIO-NEWGENE-6175
DANIO-RERIO-NEWGENE-4255	DANIO-RERIO-NEWGENE-11536	DANIO-RERIO-NEWGENE-9751	DANIO-RERIO-NEWGENE-8978
DANIO-RERIO-NEWGENE-4796	DANIO-RERIO-NEWGENE-5855	DANIO-RERIO-NEWGENE-2	DANIO-RERIO-NEWGENE-7237
DANIO-RERIO-NEWGENE-12425	DANIO-RERIO-NEWGENE-1627	DANIO-RERIO-NEWGENE-6172	DANIO-RERIO-NEWGENE-4290
DANIO-RERIO-NEWGENE-10166	DANIO-RERIO-NEWGENE-1088	DANIO-RERIO-NEWGENE-11794	DANIO-RERIO-NEWGENE-6455
